# Supplementary material for: Renal tubular peroxisomes are dispensable for normal kidney function
Source: JCI Insight. 2022 Feb 22;7(4):e155836. doi: 10.1172/jci.insight.155836 (PMC8876468; doi:10.1172/jci.insight.155836)
Supplement: Supplemental table 1 [file jciinsight-7-155836-s070.xlsx]

## Sheet: Table CD manuscript v2
	Supplementary Table 1. Urine and plasma chemistry in Ctrlm, cKOm, Ctrlf and cKOf mice.
	Standard diet	Ctrlm	cKOm	p-value		Ctrlf	cKOf	p-value
	Body weight (g)	26.53 ± 0.53 (12)	25.79 ± 0.61 (13)	NS		19.93 ± 0.42 (12)	20.93 ± 0.63 (12)	NS
	Kidney weight (g)	0.32 ± 0.02 (6)	0.28 ± 0.03 (5)	0.024		0.24 ± 0.02 (6)	0.23 ± 0.01 (6)	NS
	KW/BW	0.0121 ± 0.0008 (6)	0.0105 ± 0.0008 (5)	0.011		0.0117 ± 0.0005 (6)	0.0116 ± 0.0003 (6)	NS
	URINE
	Urine volume (ml/g BW/24h)	0.040 ± 0.009 (6)	0.050 ± 0.005 (6)	NS		0.033 ± 0.010 (6)	0.044 ± 0.006 (6)	NS
	Osmolality (mOsm/Kg H2O)	4286 ± 457 (6)	3375 ± 303 (6)	NS		4915 ± 961 (6)	4215 ± 398 (6)	NS
	Creatinine (nmole/g BW/24h)	185.32 ± 18.57 (6)	184.27 ± 15.29	NS		135.09 ± 32.83 (6)	169.78 ± 13.78 (6)	NS
	Na+ (µmole/g BW/24h)	5.60 ± 0.82 (6)	5.41 ± 0.43 (6)	NS		4.03 ± 1.07 (6)	4.52 ± 0.76 (6)	NS
	K+ (µmole/g BW/24h)	21.99 ± 2.54 (6)	25.17 ± 1.99 (6)	NS		18.64 ± 5.06 (6)	23.50 ± 2.03 (6)	NS
	PO42- (µmole/g BW/24h)	4.80 ± 0.65 (6)	4.89 ± 0.49 (6)	NS		3.91 ± 1.07 (6)	5.50 ± 0.39 (6)	NS
	Ca2+ (µmole/g BW/24h)	0.07 ± 0.01 (6)	0.09 ± 0.02 (6)	NS		0.10 ± 0.05 (6)	0.12 ± 0.01 (6)	NS
	Mg2+ (µmole/g BW/24h)	1.07 ± 0.14 (6)	0.88 ± 0.14 (6)	NS		0.86 ± 0.22 (6)	1.24 ± 0.09 (6)	NS
	Glucose (µmole/g BW/24h)	0.26 ± 0.06 (6)	0.34 ± 0.06 (6)	NS		0.63 ± 0.37 (6)	0.48 ± 0.13 (6)	NS
	Urate (nmole/g BW/24h)	29.85 ± 10.79 (6)	29.70 ± 4.70 (6)	NS		20.60 ± 9.65 (6)	13.26 ± 5.18 (6)	NS
	Urea (µmole/g BW/24h)	96.39 ± 11.49 (6)	104.00 ± 7.71 (6)	NS		78.87 ± 18.07 (6)	95.64 ± 7.06 (6)	NS
	pH	6.28 ± 0.05 (6)	6.19 ± 0.08 (6)	NS		5.96 ± 0.12 (6)	5.93 ± 0.06 (6)	NS
	PLASMA
	Osmolality (mOsm/Kg H2O)	316.5 ± 1.65 (6)	318.0 ± 1.21 (6)	NS		324.2 ± 2.82 (6)	327.6 ± 1.93 (6)	NS
	Creatinine (µM)	9.5 ± 1.02 (6)	12.3 ± 0.92 (6)	NS		17.0 ± 0.73 (6)	14.8 ± 2.57 (6)	NS
	Na+ (mM)	152.3 ± 0.33 (6)	153.0 ± 0.82 (6)	NS		156.8 ± 0.31 (6)	158.6 ± 1.14 (6)	NS
	K+ (mM)	4.4 ± 0.27 (6)	3.7 ± 0.14 (6)	0.039		3.5 ± 0.17 (6)	3.3 ± 0.06 (6)	NS
	Cl- (mM)	112.3 ± 0.33 (6)	112.0 ± 0.52 (6)	NS		117.5 ± 0.85 (6)	117.0 ± 1.84 (6)	NS
	PO42- (mM)	2.46 ± 0.07 (6)	2.38 ± 0.09 (6)	NS		2.59 ± 0.19 (6)	2.32 ± 0.16 (6)	NS
	Ca2+ (mM)	2.09 ± 0.02 (6)	2.11 ± 0.02 (6)	NS		1.92 ± 0.10 (6)	1.81 ± 0.20 (6)	NS
	Glucose (mM)	7.95 ± 1.12 (6)	8.03 ± 0.74 (7)	NS		6.57 ± 0.23 (6)	6.38 ± 0.23 (6)	NS
	Urate (µM)	50.2 ± 6.94 (6)	46.8 ± 3.89 (6)	NS		64.7 ± 12.96 (6)	50.09 ± 5.00 (6)	NS
	Urea (mM)	8.1 ± 0.45 (6)	8.9 ± 0.34 (6)	NS		7.4 ± 0.59 (6)	7.7 ± 0.20 (6)	NS
	Urine samples were collected in metabolic cages over 24 hours.
	Results are presented as mean ± sem and the number of measurement for each parameter is mentionned in brackets.
	A p-value < 0.05 is considered as significant after a Student's unpaired 2-tailed t-test between Ctrl and cKO mice.
	NS=not significant. BW=body weight. KW=kidney weight
