# Supplementary material for: Renal tubular peroxisomes are dispensable for normal kidney function
Source: JCI Insight. 2022 Feb 22;7(4):e155836. doi: 10.1172/jci.insight.155836 (PMC8876468; doi:10.1172/jci.insight.155836)
Supplement: Supplemental table 2 [file jciinsight-7-155836-s071.xlsx]

## Sheet: Table S2 male transcriptome
Chromosome_Name	Gene_Start	Gene_End	Strand	Transcript_count	Gene_type	GeneID	Gene_Name	Ctrl_M1	Ctrl_M2	Ctrl_M3	Ctrl_M4	Ctrl_M5	Ctrl_M6	KO_M1	KO_M2	KO_M3	KO_M4	KO_M5	KO_M6	Mean Ctrl_M	Mean KO_M	log2FC	Fold Change	p-value	Signed p-value (-log10 p-value * sign(FC))	FDR (M+F)	Description
chr6	66552180	66560096	-1	2	protein_coding	ENSMUSG00000062905	Vmn1r32	-4.47039	-4.47039	-4.47039	-4.47039	-4.47039	-4.47039	2.19338	2.38163	2.49129	2.34487	2.69403	1.99719	-4.47039	2.3504	6.82078	113.047	7.02555e-20	19.1533	2.2611e-15	vomeronasal 1 receptor 32 [Source:MGI Symbol;Acc:MGI:2159451]
chr4	115486200	115496142	-1	2	protein_coding	ENSMUSG00000028715	Cyp4a14	3.64747	4.64192	5.81877	3.85377	2.53184	7.75941	10.0358	10.0901	10.3174	9.87454	10.3092	10.0095	4.70886	10.1061	5.39724	42.1435	6.31791e-10	9.19943	6.16169e-07	cytochrome P450, family 4, subfamily a, polypeptide 14 [Source:MGI Symbol;Acc:MGI:1096550]
chr16	29395853	29544864	-1	11	protein_coding	ENSMUSG00000038094	Atp13a4	-4.47039	-4.47039	-4.47039	-4.47039	-4.47039	-4.47039	0.303869	0.969745	-2.02263	-0.455054	-2.16092	0.8819	-4.47039	-0.41385	4.05654	16.6394	1.1817e-08	7.92749	5.2822e-06	ATPase type 13A4 [Source:MGI Symbol;Acc:MGI:1924456]
chr15	99055174	99058978	1	4	protein_coding	ENSMUSG00000023484	Prph	-4.47039	-3.67899	-4.47039	-3.3748	-4.47039	-4.47039	-0.866981	0.518347	0.380005	-0.273604	-0.315189	-0.854248	-4.15589	-0.235278	3.92061	15.1433	6.74089e-10	9.17128	6.38085e-07	peripherin [Source:MGI Symbol;Acc:MGI:97774]
chr7	136288656	136292327	1	1	TEC	ENSMUSG00000109792	Gm45426	-4.47039	-4.47039	-4.47039	-4.47039	-4.47039	-4.47039	-0.451527	-3.42747	0.323194	-0.662654	-0.163273	-0.854248	-4.47039	-0.872664	3.59772	12.1066	4.46114e-06	5.35055	0.000471556	predicted gene 45426 [Source:MGI Symbol;Acc:MGI:5791262]
chr2	27110380	27142491	-1	1	protein_coding	ENSMUSG00000009216	Fam163b	-1.77175	-4.47039	-4.47039	-2.32929	-2.74239	-2.83414	1.04113	-0.0679876	1.32615	0.032503	-0.57805	0.850976	-3.10306	0.434121	3.53718	11.609	2.21908e-06	5.65383	0.000282715	family with sequence similarity 163, member B [Source:MGI Symbol;Acc:MGI:1926106]
chr3	14480697	14505830	1	3	protein_coding	ENSMUSG00000039710	Slc7a12	2.36418	4.01479	3.25208	4.37262	1.19417	3.36042	6.14123	6.79469	7.05643	7.00356	6.68395	6.04978	3.09304	6.62161	3.52856	11.5399	6.86614e-09	8.16329	3.56419e-06	solute carrier family 7 (cationic amino acid transporter, y+ system), member 12 [Source:MGI Symbol;Acc:MGI:2156159]
chr3	98280435	98310738	1	2	protein_coding	ENSMUSG00000027875	Hmgcs2	4.38578	4.92627	5.69632	4.08063	2.99529	6.68399	7.82147	7.99275	7.89101	7.75007	8.31046	8.38718	4.79471	8.02549	3.23078	9.38774	3.21346e-07	6.49303	6.26801e-05	3-hydroxy-3-methylglutaryl-Coenzyme A synthase 2 [Source:MGI Symbol;Acc:MGI:101939]
chr15	10177238	10349180	1	12	protein_coding	ENSMUSG00000005268	Prlr	3.50992	5.23992	3.33914	5.9119	1.98454	3.81019	7.11386	6.79594	7.20287	7.2034	7.29333	6.66196	3.96594	7.04523	3.07929	8.452	1.67195e-07	6.77678	3.84357e-05	prolactin receptor [Source:MGI Symbol;Acc:MGI:97763]
chr6	142161493	142173796	1	1	lncRNA	ENSMUSG00000092500	Gm20400	0.790574	1.6064	-0.0240624	-0.598158	-0.958533	-0.0759188	2.73941	3.22849	3.60946	3.81002	3.68899	2.07953	0.123383	3.19265	3.06927	8.39346	2.81047e-07	6.55122	5.68882e-05	predicted gene 20400 [Source:MGI Symbol;Acc:MGI:5141865]
chr2	35340409	35340963	1	1	processed_pseudogene	ENSMUSG00000075391	Gm13443	-2.79378	3.7114	3.91252	3.56583	-1.70874	-4.47039	3.41382	3.59687	3.09377	2.84441	3.6485	3.32345	0.369476	3.32014	2.95066	7.73103	0.0226271	1.64537	0.209082	predicted gene 13443 [Source:MGI Symbol;Acc:MGI:3649615]
chr16	13981699	13986888	-1	3	protein_coding	ENSMUSG00000065968	Ifitm7	-4.47039	-3.17084	-2.3713	-4.47039	-3.3618	-4.47039	-1.45278	0.418616	0.264053	-0.0381524	-0.899717	-3.57019	-3.71918	-0.879695	2.83949	7.15767	0.000190042	3.72115	0.00844297	interferon induced transmembrane protein 7 [Source:MGI Symbol;Acc:MGI:1921732]
chr4	106442329	106464329	-1	1	protein_coding	ENSMUSG00000044254	Pcsk9	0.983682	1.23428	-0.259635	1.73453	-0.0231974	2.6497	3.58856	4.38219	4.16462	3.94435	4.3406	2.68149	1.05323	3.8503	2.79708	6.9503	2.46543e-07	6.60811	5.18611e-05	proprotein convertase subtilisin/kexin type 9 [Source:MGI Symbol;Acc:MGI:2140260]
chr6	37806086	37806550	1	1	processed_pseudogene	ENSMUSG00000080242	Atp6v0c-ps2	-2.79378	4.52078	3.12717	2.64415	-4.47039	-4.47039	4.24664	3.07316	-3.39047	3.74838	3.11401	4.31454	-0.24041	2.51771	2.75812	6.76514	0.146953	0.832823	0.525051	ATPase, H+ transporting, lysosomal V0 subunit C, pseudogene 2 [Source:MGI Symbol;Acc:MGI:2151816]
chr6	7982541	7983383	-1	1	processed_pseudogene	ENSMUSG00000096403	Gm9825	-4.47039	2.65728	1.54079	1.61883	-2.74239	-4.47039	3.22205	2.21326	-2.77982	2.33092	2.60159	2.886	-0.97771	1.74567	2.72338	6.60417	0.0907156	1.04232	0.424915	predicted gene 9825 [Source:MGI Symbol;Acc:MGI:3708729]
chr1	88200601	88218997	1	1	protein_coding	ENSMUSG00000090171	Ugt1a2	-2.03916	-0.376441	0.0466256	0.663414	-1.70874	1.12782	1.7589	2.84247	1.93124	2.38592	2.06877	2.41168	-0.381081	2.23316	2.61425	6.12303	6.49645e-07	6.18732	0.000110043	UDP glucuronosyltransferase 1 family, polypeptide A2 [Source:MGI Symbol;Acc:MGI:3576049]
chr1	88868475	88875410	-1	1	lncRNA	ENSMUSG00000099848	Gm29337	-4.47039	-4.47039	-4.47039	-4.47039	-4.47039	-4.47039	-2.13235	-1.8146	-0.625703	-0.361478	-4.47039	-1.8386	-4.47039	-1.87385	2.59653	6.04831	0.000104074	3.98266	0.00539703	predicted gene 29337 [Source:MGI Symbol;Acc:MGI:5580043]
chr15	77015487	77050670	-1	6	protein_coding	ENSMUSG00000018893	Mb	-4.47039	-4.47039	-3.40358	-4.47039	1.25849	-0.492198	-2.13235	4.35884	-2.35211	-2.05502	4.30521	-3.02009	-2.67474	-0.149253	2.52549	5.75768	0.132221	0.8787	0.502996	myoglobin [Source:MGI Symbol;Acc:MGI:96922]
chrX	52898588	52899469	1	1	processed_pseudogene	ENSMUSG00000081684	Rps2-ps13	-3.40111	5.0405	3.89826	3.33601	-4.47039	-4.47039	4.59134	3.50259	-4.47039	3.63941	3.33426	4.39177	-0.0111868	2.49817	2.50935	5.69365	0.265461	0.576	0.662004	ribosomal protein S2, pseudogene 13 [Source:MGI Symbol;Acc:MGI:3705640]
chr15	55923402	55960906	1	1	lncRNA	ENSMUSG00000115200	Gm46516	-2.36768	-2.25199	-2.043	-1.99843	-3.3618	-4.47039	0.00824513	-2.0804	0.380005	0.396255	0.421428	-0.66357	-2.74888	-0.256339	2.49254	5.62769	1.9737e-05	4.70472	0.00151242	predicted gene, 46516 [Source:MGI Symbol;Acc:MGI:5826153]
chr7	136268324	136318513	1	3	lncRNA	ENSMUSG00000110027	C030029H02Rik	-4.47039	-4.47039	-4.47039	-4.47039	-4.47039	-4.47039	-3.4603	-2.82849	-1.00765	-1.36849	-0.899717	-2.62281	-4.47039	-2.03124	2.43914	5.4232	0.00016182	3.79097	0.00745233	RIKEN cDNA C030029H02 gene [Source:MGI Symbol;Acc:MGI:1924633]
chr9	119169455	119365553	-1	4	protein_coding	ENSMUSG00000070280	Slc22a14	-2.03916	-0.376441	-1.55033	-0.0464144	-0.958533	-0.311041	1.88932	0.934071	1.89271	1.70992	2.17238	0.720191	-0.880321	1.5531	2.43342	5.40173	2.20138e-07	6.6573	4.72329e-05	solute carrier family 22 (organic cation transporter), member 14 [Source:MGI Symbol;Acc:MGI:2685974]
chr6	55376295	55388530	1	3	protein_coding	ENSMUSG00000004654	Ghrhr	-2.36768	-4.47039	-1.55033	-3.3748	-4.47039	-2.83414	-0.751376	-0.142205	0.137961	-0.455054	-1.16249	-2.31164	-3.17795	-0.7808	2.39715	5.26763	9.82267e-05	4.00777	0.00522534	growth hormone releasing hormone receptor [Source:MGI Symbol;Acc:MGI:95710]
chr6	5483351	5496309	-1	3	protein_coding	ENSMUSG00000019577	Pdk4	4.24961	4.62081	4.93852	4.35826	4.17741	6.49686	7.35264	7.22011	7.61077	6.33018	7.30314	7.29058	4.80691	7.18457	2.37766	5.19693	2.3042e-06	5.63748	0.000288554	pyruvate dehydrogenase kinase, isoenzyme 4 [Source:MGI Symbol;Acc:MGI:1351481]
chr7	100446737	100474846	-1	3	lncRNA	ENSMUSG00000099137	Gm10603	-1.54624	-0.574667	-0.765216	0.408575	-0.819233	-0.592089	1.10389	2.00554	2.1265	2.00169	1.90652	1.13391	-0.648144	1.71301	2.36115	5.1378	4.14124e-07	6.38287	7.8401e-05	predicted gene 10603 [Source:MGI Symbol;Acc:MGI:3642592]
chr5	122100951	122113472	1	12	protein_coding	ENSMUSG00000013936	Myl2	-4.47039	-4.47039	-4.47039	-4.47039	-0.958533	-3.43175	-3.4603	3.45304	-4.47039	-4.47039	3.67394	-3.02009	-3.71197	-1.38236	2.32961	5.02669	0.0847059	1.07209	0.412872	myosin, light polypeptide 2, regulatory, cardiac, slow [Source:MGI Symbol;Acc:MGI:97272]
chr16	90826719	90905109	1	11	protein_coding	ENSMUSG00000039903	Eva1c	-0.436762	-1.0781	0.114011	-1.99843	-0.273065	-0.941465	1.7589	0.611628	1.41039	1.34379	1.74304	2.09281	-0.768968	1.49343	2.26239	4.79787	2.0146e-07	6.69581	4.47158e-05	eva-1 homolog C (C. elegans) [Source:MGI Symbol;Acc:MGI:1918217]
chr4	115411624	115439034	1	1	protein_coding	ENSMUSG00000078597	Cyp4a12b	2.27838	2.92487	3.10249	2.60819	2.86707	4.07327	5.02543	5.19341	5.29239	5.19031	5.14521	5.45206	2.97571	5.21647	2.24076	4.72645	2.54707e-07	6.59396	5.25481e-05	cytochrome P450, family 4, subfamily a, polypeptide 12B [Source:MGI Symbol;Acc:MGI:3611747]
chr7	89552366	89568079	1	1	lncRNA	ENSMUSG00000108875	Gm45064	-4.47039	-1.85797	-3.40358	-2.75934	-4.47039	-4.47039	-0.129349	-2.0804	-0.625703	-0.778849	-2.16092	-2.31164	-3.57201	-1.34781	2.2242	4.67251	0.00292853	2.53335	0.0597143	predicted gene 45064 [Source:MGI Symbol;Acc:MGI:5753640]
chr17	35470089	35474563	1	3	protein_coding	ENSMUSG00000067235	H2-Q10	3.25678	2.06993	3.43449	1.51908	0.0513201	0.358006	2.89833	3.78384	4.94475	4.48761	4.03762	3.57598	1.7816	3.95469	2.17309	4.50987	0.000271627	3.56603	0.0111831	histocompatibility 2, Q region locus 10 [Source:MGI Symbol;Acc:MGI:95929]
chr11	87806428	87828289	-1	3	protein_coding	ENSMUSG00000009356	Lpo	-2.03916	-1.69512	-0.8917	-0.980724	-4.47039	-0.398778	0.356363	0.897492	1.26714	-0.0381524	-0.677511	0.754015	-1.74598	0.426557	2.17254	4.50815	0.00352955	2.45228	0.0672557	lactoperoxidase [Source:MGI Symbol;Acc:MGI:1923363]
chr13	97760072	97760632	-1	1	protein_coding	ENSMUSG00000069117	Gm10260	-1.54624	5.76477	5.64741	5.37104	-3.3618	-4.47039	5.61445	5.48755	4.47608	4.4718	4.61995	-4.47039	1.23413	3.36657	2.13244	4.38459	0.307753	0.511798	0.69998	predicted gene 10260 [Source:MGI Symbol;Acc:MGI:3642298]
chr14	54941921	54966927	-1	7	protein_coding	ENSMUSG00000040752	Myh6	-2.03916	-0.723774	0.0466256	0.753953	-0.101774	-0.00535217	-0.203402	4.68819	0.63468	1.16664	4.23857	-0.0246836	-0.344914	1.75	2.09491	4.272	0.00623797	2.20496	0.0965654	myosin, heavy polypeptide 6, cardiac muscle, alpha [Source:MGI Symbol;Acc:MGI:97255]
chr19	20492715	20643465	1	6	protein_coding	ENSMUSG00000053279	Aldh1a1	3.16412	3.11801	4.02183	3.24528	2.84629	3.04007	5.03753	5.13176	4.97042	5.59667	5.68646	5.52122	3.23927	5.32401	2.08474	4.24199	3.99588e-11	10.3984	9.84049e-08	aldehyde dehydrogenase family 1, subfamily A1 [Source:MGI Symbol;Acc:MGI:1353450]
chr15	82185516	82187625	1	1	TEC	ENSMUSG00000116226	Gm49502	-3.40111	-1.18217	-2.043	-1.30706	-4.47039	-0.398778	-0.992663	-1.07211	0.434664	1.13487	-0.899717	0.912176	-2.13375	-0.0804631	2.05329	4.15051	0.00674368	2.1711	0.101439	predicted gene, 49502 [Source:MGI Symbol;Acc:MGI:6155188]
chr12	84052144	84060402	1	3	protein_coding	ENSMUSG00000021228	Acot3	3.33678	3.93619	3.88867	4.07625	3.70994	4.75549	6.08498	6.3024	5.85505	5.79642	5.99885	5.97198	3.95055	6.00161	2.05106	4.1441	1.57383e-11	10.803	5.0652e-08	acyl-CoA thioesterase 3 [Source:MGI Symbol;Acc:MGI:2159619]
chr11	94343295	94392997	-1	6	protein_coding	ENSMUSG00000020865	Abcc3	2.1554	1.83687	2.08508	1.86213	1.1609	2.38656	4.29451	3.64731	4.21623	3.9166	3.50276	4.07799	1.91449	3.94257	2.02808	4.07861	8.64377e-10	9.0633	7.44102e-07	ATP-binding cassette, sub-family C (CFTR/MRP), member 3 [Source:MGI Symbol;Acc:MGI:1923658]
chr3	96261682	96263311	-1	1	protein_coding	ENSMUSG00000091405	Hist2h4	-0.887376	-2.04157	-2.043	-2.75934	-2.74239	-2.41282	-0.751376	-1.59023	0.587216	1.16664	0.468717	-0.755761	-2.14775	-0.1458	2.00195	4.00541	0.00195376	2.70913	0.0449462	histone cluster 2, H4 [Source:MGI Symbol;Acc:MGI:2140113]
chr1	186749396	186752921	1	1	lncRNA	ENSMUSG00000097784	A430105J06Rik	-3.40111	-1.5488	-3.40358	-1.50286	-4.47039	-1.8216	-0.451527	-1.22503	-0.417728	-1.78822	0.601939	-0.959954	-2.69139	-0.706754	1.98464	3.95763	0.00165412	2.78143	0.0399971	RIKEN cDNA A430105J06 gene [Source:MGI Symbol;Acc:MGI:1924439]
chr7	118597297	118675086	1	5	protein_coding	ENSMUSG00000030650	Tmc5	0.360449	0.137481	1.49097	0.408574	-0.0231974	0.925942	2.66852	1.95303	2.90343	2.63331	2.68405	2.34666	0.550036	2.5315	1.98146	3.94894	2.36192e-06	5.62674	0.000294635	transmembrane channel-like gene family 5 [Source:MGI Symbol;Acc:MGI:1921674]
chr3	123006206	123035015	-1	5	protein_coding	ENSMUSG00000028116	Myoz2	-4.47039	-3.17085	-4.47039	-4.47039	-4.47039	-4.47039	-2.45528	0.741132	-4.47039	-4.47039	0.558884	-3.57019	-4.2538	-2.2777	1.97609	3.93426	0.0261172	1.58307	0.228225	myozenin 2 [Source:MGI Symbol;Acc:MGI:1913063]
chr9	46240696	46243459	1	1	protein_coding	ENSMUSG00000032080	Apoa4	3.03053	2.52306	3.00823	2.72471	3.18927	2.90918	4.81882	4.2027	5.5384	5.0737	5.13058	4.4289	2.8975	4.86552	1.96802	3.9123	9.2493e-08	7.03389	2.44e-05	apolipoprotein A-IV [Source:MGI Symbol;Acc:MGI:88051]
chr4	119465283	119492628	-1	2	protein_coding	ENSMUSG00000048899	Rimkla	0.61501	0.702586	1.65832	0.709394	-1.28541	0.648013	1.99244	2.55604	2.72853	2.51491	2.674	2.20711	0.507984	2.4455	1.93752	3.83047	4.15723e-06	5.3812	0.00044898	ribosomal modification protein rimK-like family member A [Source:MGI Symbol;Acc:MGI:3040686]
chr12	35992907	36004087	1	2	protein_coding	ENSMUSG00000020581	Agr2	-4.47039	-4.47039	-4.47039	-4.47039	-4.47039	-4.47039	-4.47039	-3.42747	-2.02263	-2.80714	-4.47039	1.99719	-4.47039	-2.53347	1.93691	3.82886	0.10833	0.965251	0.461261	anterior gradient 2 [Source:MGI Symbol;Acc:MGI:1344405]
chr6	83762644	83768326	1	2	protein_coding	ENSMUSG00000014747	Ankrd53	-4.47039	-1.85797	-3.40358	-4.47039	-3.3618	-1.23248	-1.13035	-1.8146	-0.868792	-0.778849	-0.899717	-1.8386	-3.13277	-1.22182	1.91095	3.76056	0.0117119	1.93137	0.143724	ankyrin repeat domain 53 [Source:MGI Symbol;Acc:MGI:1922555]
chr4	127169204	127237022	1	4	protein_coding	ENSMUSG00000042388	Dlgap3	-3.40111	-2.49843	-2.79702	-4.47039	-3.3618	-3.43175	0.072415	-1.8146	-0.517971	-2.05502	-2.8958	-1.3334	-3.32675	-1.42406	1.90269	3.73909	0.00219417	2.65873	0.0484011	DLG associated protein 3 [Source:MGI Symbol;Acc:MGI:3039563]
chr16	17561885	17577800	1	3	protein_coding	ENSMUSG00000022758	P2rx6	-0.644547	-0.439538	-2.79702	-2.75934	-1.70874	-0.0759188	0.719092	0.518347	0.680633	-0.905229	1.46846	0.498678	-1.40418	0.496664	1.90085	3.73433	0.000271274	3.56659	0.0111831	purinergic receptor P2X, ligand-gated ion channel, 6 [Source:MGI Symbol;Acc:MGI:1337113]
chr14	70077203	70082614	1	4	protein_coding	ENSMUSG00000033730	Egr3	-2.36768	-1.5488	-4.47039	-1.50286	-4.47039	-1.8216	1.16402	-0.584327	-0.0746073	-2.05502	-2.16092	-1.07402	-2.69695	-0.797479	1.89947	3.73077	0.013373	1.87377	0.155098	early growth response 3 [Source:MGI Symbol;Acc:MGI:1306780]
chr15	81415560	81419188	-1	1	lncRNA	ENSMUSG00000091492	Gm17025	-4.47039	-2.25199	-4.47039	-4.47039	-0.366994	-1.59742	-0.203402	-1.8146	-1.75459	-0.662654	0.0382582	-1.8386	-2.93793	-1.03926	1.89866	3.72867	0.0074088	2.13025	0.108433	predicted gene 17025 [Source:MGI Symbol;Acc:MGI:4937852]
chr1	135836354	135852260	1	15	protein_coding	ENSMUSG00000026414	Tnnt2	-2.79378	-0.890086	-1.35543	-1.13468	-0.819233	-2.83414	-0.203402	3.02311	-0.625703	-1.36849	2.98984	-2.31164	-1.63789	0.250618	1.88851	3.70253	0.0184166	1.73479	0.186208	troponin T2, cardiac [Source:MGI Symbol;Acc:MGI:104597]
chr3	58652053	58653159	1	1	processed_pseudogene	ENSMUSG00000105021	Gm8234	-3.40111	-2.04157	-1.35543	-0.71476	-1.28541	-0.592089	0.356363	0.469343	-0.000216433	0.225813	0.468717	0.283943	-1.56506	0.30066	1.86572	3.6445	4.76289e-05	4.32213	0.00294923	predicted gene 8234 [Source:MGI Symbol;Acc:MGI:3779790]
chr3	96245554	96248509	1	1	lncRNA	ENSMUSG00000070392	Gm20634	1.27706	-1.18217	0.114011	0.515969	0.53955	0.851843	2.08867	1.6353	2.26868	2.69994	2.46834	2.10596	0.35271	2.21115	1.85844	3.62615	8.0181e-06	5.09593	0.000752346	predicted gene 20634 [Source:MGI Symbol;Acc:MGI:5313081]
chr13	31349901	31408922	-1	3	lncRNA	ENSMUSG00000085620	G630018N14Rik	-4.47039	-4.47039	-4.47039	-4.47039	-4.47039	-4.47039	-4.47039	-2.40649	-2.02263	-1.04375	-4.47039	-1.3334	-4.47039	-2.62451	1.84588	3.59472	0.000382357	3.41753	0.0145434	RIKEN cDNA G630018N14 gene [Source:MGI Symbol;Acc:MGI:3041239]
chr5	65531568	65535760	-1	1	TEC	ENSMUSG00000105601	Gm42725	-4.47039	-1.5488	-2.043	-2.75934	-1.48161	-2.83414	-0.451527	0.254764	-1.00765	-0.361478	-2.16092	-0.344401	-2.52288	-0.678536	1.84434	3.59089	0.0047087	2.3271	0.0807378	predicted gene 42725 [Source:MGI Symbol;Acc:MGI:5662862]
chr9	106892825	107231909	-1	11	protein_coding	ENSMUSG00000039716	Dock3	-1.17952	-2.25199	-2.043	-1.13468	-2.74239	-0.228336	-0.644351	0.781839	1.14133	0.396255	0.215057	-0.41782	-1.59665	0.245384	1.84204	3.58516	0.00749914	2.12499	0.108959	dedicator of cyto-kinesis 3 [Source:MGI Symbol;Acc:MGI:2429763]
chr8	64980884	64987831	-1	2	protein_coding	ENSMUSG00000071089	Trim75	-3.40111	-3.17084	-2.79702	-2.75934	-4.47039	-0.941465	-0.751376	0.469343	-4.47039	-0.455054	-0.0258411	-1.3334	-2.92336	-1.09445	1.82891	3.55268	0.0456816	1.34026	0.311832	tripartite motif-containing 75 [Source:MGI Symbol;Acc:MGI:2685640]
chr2	13003457	13011806	-1	1	protein_coding	ENSMUSG00000049630	C1ql3	-0.172284	0.787694	1.46539	0.166345	-2.74239	0.303452	1.67872	0.934071	1.98716	2.53938	2.38451	1.23318	-0.031965	1.79284	1.8248	3.54259	0.000716692	3.14467	0.0224377	C1q-like 3 [Source:MGI Symbol;Acc:MGI:2387350]
chr4	109403794	109406155	-1	2	lncRNA	ENSMUSG00000085873	Ttc39aos1	-2.36768	-0.804534	-1.77574	-1.13468	-4.47039	-0.592089	0.192779	0.0698904	0.0705259	0.032503	-0.485005	-0.144208	-1.85752	-0.0439193	1.8136	3.51518	0.00917409	2.03744	0.123954	Ttc39a opposite strand RNA 1 [Source:MGI Symbol;Acc:MGI:3651956]
chr9	44663928	44664716	-1	1	processed_pseudogene	ENSMUSG00000111326	Gm3953	-1.77175	-3.67899	-1.18375	-1.13468	0.486823	-4.47039	0.00824513	-0.142205	-1.00765	0.396255	0.321929	-0.576918	-1.95879	-0.166724	1.79206	3.4631	0.0124409	1.90515	0.14957	predicted gene 3953 [Source:MGI Symbol;Acc:MGI:3782127]
chr7	140845547	140846769	1	1	protein_coding	ENSMUSG00000038801	Scgb1c1	-1.02606	-3.17085	-2.79702	-4.47039	-1.97844	-1.59742	-0.203402	-1.59023	-0.517971	-1.197	-0.78434	-0.0246836	-2.5067	-0.719605	1.78709	3.45118	0.00047351	3.32467	0.0168952	secretoglobin, family 1C, member 1 [Source:MGI Symbol;Acc:MGI:2655401]
chr13	91853387	91876885	-1	1	protein_coding	ENSMUSG00000021622	Ckmt2	-4.47039	-4.47039	-2.043	-4.47039	-0.575465	-4.47039	-1.86865	1.89855	-4.47039	-4.47039	2.11409	-3.02009	-3.41667	-1.63615	1.78052	3.43551	0.163139	0.787443	0.548348	creatine kinase, mitochondrial 2 [Source:MGI Symbol;Acc:MGI:1923972]
chr15	100364542	100383964	1	2	protein_coding	ENSMUSG00000093550	Higd1c	-0.644547	1.4585	0.866342	1.26572	0.981963	0.691148	2.23603	2.32766	2.6841	2.2293	3.12142	2.68149	0.769854	2.54667	1.77681	3.42668	1.53051e-05	4.81516	0.00126303	HIG1 domain family, member 1C [Source:MGI Symbol;Acc:MGI:2685767]
chr6	124430581	124464794	-1	9	protein_coding	ENSMUSG00000008153	Clstn3	-1.17952	-1.41597	-4.47039	-2.32929	-4.47039	-1.8216	0.133852	0.0698904	-1.75459	-0.455054	-2.16092	-0.959954	-2.61452	-0.854463	1.76006	3.38712	0.0137409	1.86199	0.158111	calsyntenin 3 [Source:MGI Symbol;Acc:MGI:2178323]
chr11	99232761	99244085	-1	3	protein_coding	ENSMUSG00000035849	Krt222	0.947073	0.180081	0.29912	0.0988521	1.25849	0.925942	2.40753	2.28582	2.55435	2.50252	2.7715	1.73459	0.61826	2.37605	1.75779	3.3818	3.78813e-08	7.42158	1.29699e-05	keratin 222 [Source:MGI Symbol;Acc:MGI:2442728]
chr4	138250435	138301967	1	4	protein_coding	ENSMUSG00000028758	Kif17	-1.02606	-2.04157	-2.79702	-1.99843	-4.47039	-1.23248	-0.992663	-0.142205	-0.742134	-0.778849	-0.677511	0.283943	-2.26099	-0.508236	1.75275	3.37001	0.001437	2.84254	0.0365312	kinesin family member 17 [Source:MGI Symbol;Acc:MGI:1098229]
chr19	20692953	20727562	-1	1	protein_coding	ENSMUSG00000024747	Aldh1a7	3.27904	3.43624	4.15977	3.58446	3.43172	3.41932	4.99884	5.39382	5.42148	5.41851	5.32781	5.25355	3.55176	5.30234	1.75058	3.36493	3.71722e-08	7.42978	1.2864e-05	aldehyde dehydrogenase family 1, subfamily A7 [Source:MGI Symbol;Acc:MGI:1347050]
chr15	82516311	82519278	1	1	processed_pseudogene	ENSMUSG00000047347	Tdg-ps	-4.47039	-0.981032	-0.441192	-1.99843	-2.31043	-4.47039	-1.45278	-0.807702	-1.16131	-0.778849	-0.3976	0.416578	-2.44531	-0.696943	1.74836	3.35978	0.02096	1.67861	0.199934	thymine DNA glycosylase, pseudogene [Source:MGI Symbol;Acc:MGI:3645587]
chr1	88055388	88219004	1	3	protein_coding	ENSMUSG00000090165	Ugt1a10	0.705461	1.5095	-4.47039	1.86213	-2.31043	0.358006	2.41992	0.897492	0.587216	2.01919	1.37227	0.819375	-0.390952	1.35258	1.74353	3.34853	0.0327663	1.48457	0.260062	UDP glycosyltransferase 1 family, polypeptide A10 [Source:MGI Symbol;Acc:MGI:3580642]
chrX	139480367	139554582	1	3	protein_coding	ENSMUSG00000042498	Radx	1.01938	1.19328	0.744053	0.408574	1.37913	0.691148	2.61566	2.72213	2.79271	2.45186	2.84503	2.45345	0.905927	2.64681	1.74088	3.34239	8.21222e-11	10.0855	1.25858e-07	RPA1 related single stranded DNA binding protein, X-linked [Source:MGI Symbol;Acc:MGI:2147848]
chr1	20062070	20065548	-1	1	TEC	ENSMUSG00000104095	Gm37315	-1.77175	-1.85797	-4.47039	-1.99843	-2.31043	-4.47039	-1.86865	-1.07211	0.202384	-1.36849	-0.677511	-1.64985	-2.81322	-1.07237	1.74085	3.34233	0.0206049	1.68603	0.198429	predicted gene, 37315 [Source:MGI Symbol;Acc:MGI:5610543]
chr2	179177425	179177880	1	1	processed_pseudogene	ENSMUSG00000061897	Gm14292	-4.47039	1.5095	0.65636	0.292537	-3.3618	-3.43175	1.5036	-0.220448	-3.39047	1.50156	0.514505	1.57344	-1.46759	0.247029	1.71462	3.2821	0.146437	0.83435	0.524881	predicted gene 14292 [Source:MGI Symbol;Acc:MGI:3649964]
chr9	45182007	45250020	1	3	protein_coding	ENSMUSG00000091996	BC049352	-0.760858	-0.647295	-0.765216	-1.99843	-1.48161	-1.8216	0.549097	0.699242	0.137961	-0.361478	0.906705	0.787065	-1.24583	0.453099	1.69893	3.24661	3.50765e-06	5.45498	0.000397501	cDNA sequence BC049352 [Source:MGI Symbol;Acc:MGI:3040681]
chr7	45554893	45567752	1	7	protein_coding	ENSMUSG00000030825	Hsd17b14	1.6171	1.4585	1.33024	1.61883	0.94335	1.90871	2.96746	2.91746	3.23906	3.4459	3.20059	3.20617	1.47945	3.16277	1.68332	3.21166	1.59349e-09	8.79765	1.16557e-06	hydroxysteroid (17-beta) dehydrogenase 14 [Source:MGI Symbol;Acc:MGI:1913315]
chr4	115518264	115533649	1	2	protein_coding	ENSMUSG00000066072	Cyp4a10	7.7114	7.94616	8.6562	7.78927	7.6415	9.21146	9.90142	9.63717	9.92946	9.72722	9.91729	9.89399	8.15933	9.83443	1.67509	3.1934	3.33066e-08	7.47747	1.18851e-05	cytochrome P450, family 4, subfamily a, polypeptide 10 [Source:MGI Symbol;Acc:MGI:88611]
chr13	103591395	103707633	-1	2	lncRNA	ENSMUSG00000114206	Gm30551	-1.17952	-3.17084	-4.47039	-3.3748	-3.3618	-4.47039	-2.45528	0.00259792	-0.868792	-2.38261	-1.67639	-2.62281	-3.33796	-1.66721	1.67074	3.18378	0.00141903	2.84801	0.0361029	predicted gene, 30551 [Source:MGI Symbol;Acc:MGI:5589710]
chr11	84893087	84893153	1	1	miRNA	ENSMUSG00000092644	Gm23564	-0.644547	-0.981032	-0.441192	-1.50286	-1.70874	-4.47039	0.356363	-0.30318	0.434664	-0.361478	0.215057	-0.0832086	-1.62479	0.0430362	1.66783	3.17736	0.00170787	2.76755	0.0410194	predicted gene, 23564 [Source:MGI Symbol;Acc:MGI:5453341]
chr3	117319139	117360876	-1	3	protein_coding	ENSMUSG00000044667	Plppr4	2.12295	1.83687	2.18247	2.69074	0.981963	2.27757	3.58856	3.65828	3.64466	3.71655	3.8224	3.63617	2.01543	3.67777	1.66234	3.1653	1.79921e-08	7.74492	7.06166e-06	phospholipid phosphatase related 4 [Source:MGI Symbol;Acc:MGI:106530]
chr11	54303798	54364756	1	15	protein_coding	ENSMUSG00000020333	Acsl6	-2.79378	-1.0781	-0.259635	-1.99843	-2.31043	0.0619232	0.758635	0.00259792	1.41039	-0.273604	-0.677511	0.373707	-1.39641	0.265702	1.66211	3.16479	0.00173834	2.75987	0.0414966	acyl-CoA synthetase long-chain family member 6 [Source:MGI Symbol;Acc:MGI:894291]
chr6	78466269	78468872	-1	2	protein_coding	ENSMUSG00000030017	Reg3g	-4.47039	-4.47039	-4.47039	-4.47039	-4.47039	-4.47039	-2.87199	-4.47039	-4.47039	-2.05502	-4.47039	1.47546	-4.47039	-2.81045	1.65994	3.16002	0.053829	1.26898	0.336538	regenerating islet-derived 3 gamma [Source:MGI Symbol;Acc:MGI:109406]
chr6	78370657	78373466	1	4	protein_coding	ENSMUSG00000071356	Reg3b	-4.47039	-4.47039	-4.47039	-4.47039	-4.47039	-4.47039	-4.47039	-4.47039	-4.47039	-2.38261	-4.47039	3.3895	-4.47039	-2.81244	1.65794	3.15566	0.105143	0.978218	0.454442	regenerating islet-derived 3 beta [Source:MGI Symbol;Acc:MGI:97478]
chr2	114047282	114053548	-1	2	protein_coding	ENSMUSG00000068614	Actc1	-4.47039	-4.47039	-1.35543	-4.47039	-2.31043	-4.47039	-4.47039	3.02311	-4.47039	-3.41128	2.18659	-4.47039	-3.59123	-1.93546	1.65578	3.15093	0.22863	0.640867	0.628438	actin, alpha, cardiac muscle 1 [Source:MGI Symbol;Acc:MGI:87905]
chr11	116280939	116283938	1	2	protein_coding	ENSMUSG00000020793	Galr2	-4.47039	-3.67899	-4.47039	-3.3748	-4.47039	-2.83414	-1.86865	-0.807702	-1.16131	-2.05502	-4.47039	-3.02009	-3.88318	-2.23053	1.65265	3.14412	0.00168158	2.77428	0.0405089	galanin receptor 2 [Source:MGI Symbol;Acc:MGI:1337018]
chr17	34398820	34460734	1	13	protein_coding	ENSMUSG00000057246	BC051142	-3.40111	0.673063	0.463156	-1.30706	-2.74239	-1.59742	0.407014	0.366039	1.46393	-0.0381524	-0.3976	0.18822	-1.31863	0.331574	1.6502	3.13877	0.00785887	2.10464	0.112114	cDNA sequence BC051142 [Source:MGI Symbol;Acc:MGI:3039565]
chr10	86657405	86671018	1	1	lncRNA	ENSMUSG00000112666	Gm48485	-2.03916	-0.574667	-0.765216	-2.32929	-1.70874	-1.23248	-0.866981	0.821429	-0.323999	1.00033	0.558884	0.0315595	-1.44159	0.203537	1.64513	3.12776	0.0233036	1.63258	0.212586	predicted gene, 48485 [Source:MGI Symbol;Acc:MGI:6098005]
chr17	33773750	33781830	-1	4	protein_coding	ENSMUSG00000002289	Angptl4	4.93624	4.50829	5.1051	3.67992	5.06305	5.64609	6.25015	6.52105	6.37341	6.68024	6.37511	6.5918	4.82312	6.46529	1.64218	3.12136	0.000194763	3.71049	0.00857488	angiopoietin-like 4 [Source:MGI Symbol;Acc:MGI:1888999]
chr2	36216777	36222934	1	3	lncRNA	ENSMUSG00000087187	Gm13431	-4.47039	-3.17084	-1.18375	-1.72947	-1.97844	-0.941465	-0.992663	-1.39611	0.587216	-0.778849	-0.485005	-0.576918	-2.24573	-0.607055	1.63867	3.11379	0.007917	2.10144	0.112767	predicted gene 13431 [Source:MGI Symbol;Acc:MGI:3650776]
chr3	14766216	14808368	-1	3	protein_coding	ENSMUSG00000027556	Car1	-4.47039	-3.17085	-4.47039	-3.3748	-4.47039	-4.47039	-4.47039	-4.47039	-1.00765	-4.47039	-2.8958	2.67268	-4.0712	-2.44032	1.63088	3.09701	0.321285	0.49311	0.709871	carbonic anhydrase 1 [Source:MGI Symbol;Acc:MGI:88268]
chr6	52768797	53068631	-1	3	protein_coding	ENSMUSG00000063568	Jazf1	-1.17952	-0.14849	-0.8917	-1.30706	-1.11273	-2.83414	0.636597	0.366039	1.2056	0.548672	-0.57805	0.085692	-1.24561	0.377425	1.62303	3.08022	0.000520114	3.2839	0.0178648	JAZF zinc finger 1 [Source:MGI Symbol;Acc:MGI:2141450]
chr15	100869858	101045938	1	20	protein_coding	ENSMUSG00000023033	Scn8a	-1.77175	-0.804534	-2.3713	-1.13468	-1.28541	-0.311041	0.407014	0.0698904	-0.0746073	0.225813	0.799819	0.613682	-1.27979	0.340268	1.62006	3.07387	2.009e-06	5.69702	0.000263909	sodium channel, voltage-gated, type VIII, alpha [Source:MGI Symbol;Acc:MGI:103169]
chr3	129532355	129638495	1	5	protein_coding	ENSMUSG00000041220	Elovl6	4.34063	4.83591	4.5669	4.38329	4.19806	5.50515	5.97177	6.23069	6.57999	6.39781	6.49202	5.79035	4.63832	6.24377	1.60545	3.04291	1.53486e-08	7.81393	6.287e-06	ELOVL family member 6, elongation of long chain fatty acids (yeast) [Source:MGI Symbol;Acc:MGI:2156528]
chr4	135494790	135537803	1	3	protein_coding	ENSMUSG00000028801	Stpg1	-1.77175	-0.574667	-0.34756	-0.841622	-0.467467	-0.150115	0.503273	1.00456	0.63468	1.39832	0.871949	1.0547	-0.692197	0.911247	1.60344	3.03868	1.24822e-05	4.90371	0.00107658	sperm tail PG rich repeat containing 1 [Source:MGI Symbol;Acc:MGI:1926056]
chr2	68820311	68845252	-1	1	lncRNA	ENSMUSG00000109667	Gm36231	-0.887376	-2.25199	-2.043	-3.3748	-2.74239	-1.23248	-0.451527	-0.584327	-1.33331	-0.778849	0.643746	-0.41782	-2.08867	-0.487015	1.60166	3.03492	0.0079557	2.09932	0.113098	predicted gene, 36231 [Source:MGI Symbol;Acc:MGI:5595390]
chr11	99428403	99438150	-1	1	protein_coding	ENSMUSG00000035775	Krt20	-1.54624	-2.49843	-1.77574	-4.47039	-3.3618	-2.83414	-1.64578	-1.59023	0.323194	-0.555123	-4.47039	1.0547	-2.74779	-1.14727	1.60052	3.03252	0.0922261	1.03515	0.42825	keratin 20 [Source:MGI Symbol;Acc:MGI:1914059]
chr17	27655509	27711482	1	11	protein_coding	ENSMUSG00000040276	Pacsin1	-1.02606	-0.723774	-0.176763	-0.71476	-0.575465	-0.398778	0.072415	1.25641	1.66019	1.47643	0.372536	1.13391	-0.602601	0.995315	1.59792	3.02706	1.14616e-06	5.94076	0.000166913	protein kinase C and casein kinase substrate in neurons 1 [Source:MGI Symbol;Acc:MGI:1345181]
chr3	98447198	98448976	-1	1	lncRNA	ENSMUSG00000106107	Gm43190	1.75055	2.58778	1.04961	1.96047	-0.184879	2.17495	3.17167	2.99741	2.83396	3.00237	3.58016	3.32345	1.55641	3.1515	1.59509	3.02114	0.000570683	3.24361	0.0191321	predicted gene 43190 [Source:MGI Symbol;Acc:MGI:5663327]
chr10	116986314	117025040	1	1	protein_coding	ENSMUSG00000020169	Best3	-0.436762	-0.0967163	-0.0983932	0.23082	-4.47039	-4.47039	0.678434	-1.07211	0.202384	-0.555123	0.158498	0.754015	-1.55697	0.0276826	1.58465	2.99936	0.060126	1.22094	0.354522	bestrophin 3 [Source:MGI Symbol;Acc:MGI:3580298]
chr3	107938847	107943749	-1	6	protein_coding	ENSMUSG00000068762	Gstm6	0.360449	0.642923	0.744053	0.958182	-1.48161	0.187736	2.27745	1.36756	2.09291	1.64376	1.92359	1.57344	0.23529	1.81312	1.57783	2.9852	4.36514e-05	4.36	0.00276007	glutathione S-transferase, mu 6 [Source:MGI Symbol;Acc:MGI:1309467]
chr6	124624625	124636085	-1	2	protein_coding	ENSMUSG00000079343	C1s2	-2.03916	-0.804534	-1.77574	-0.598158	-4.47039	-0.228336	-0.451527	-0.484399	-0.153044	0.341648	0.0996304	0.18822	-1.65272	-0.0765785	1.57614	2.98171	0.00696847	2.15686	0.103734	complement component 1, s subcomponent 2 [Source:MGI Symbol;Acc:MGI:3644269]
chr16	31933851	31946046	1	4	protein_coding	ENSMUSG00000045625	Pigz	-4.47039	-2.04157	-0.176763	-1.30706	-4.47039	-0.311041	-0.363991	0.134184	-0.000216433	0.225813	-0.315189	-3.02009	-2.12953	-0.556582	1.57295	2.97513	0.0360176	1.44349	0.273419	phosphatidylinositol glycan anchor biosynthesis, class Z [Source:MGI Symbol;Acc:MGI:2443822]
chr15	75268421	75272235	1	2	protein_coding	ENSMUSG00000022583	Ly6f	-1.35126	-1.41597	-0.176763	-1.99843	-1.4816	-0.699413	-0.451527	0.934071	0.323194	1.13487	-0.0258411	0.373707	-1.18724	0.381413	1.56865	2.96627	0.000376341	3.42442	0.0143679	lymphocyte antigen 6 complex, locus F [Source:MGI Symbol;Acc:MGI:109441]
chr2	5862080	5862934	-1	2	protein_coding	ENSMUSG00000056718	Gm13199	-2.03916	-0.647295	-1.35543	-4.47039	-4.47039	-1.59742	0.072415	-1.39611	-1.00765	-1.36849	-0.899717	-0.576918	-2.43001	-0.862744	1.56727	2.96343	0.0169133	1.77177	0.177655	predicted gene 13199 [Source:MGI Symbol;Acc:MGI:3649231]
chr12	111971559	112068854	1	6	protein_coding	ENSMUSG00000054003	Tdrd9	-4.47039	-4.47039	-3.40358	-4.47039	-4.47039	-4.47039	-4.47039	-4.47039	-4.47039	-1.56314	-4.47039	3.03101	-4.29258	-2.73561	1.55697	2.94236	0.118969	0.924565	0.481395	tudor domain containing 9 [Source:MGI Symbol;Acc:MGI:1921941]
chr7	84152140	84195115	1	3	lncRNA	ENSMUSG00000097016	Gm26708	-0.255171	1.21392	-1.35543	0.663414	-0.575465	1.03041	1.48013	1.91694	1.48997	1.64376	1.62277	1.89478	0.12028	1.67472	1.55444	2.9372	0.0127322	1.8951	0.150884	predicted gene, 26708 [Source:MGI Symbol;Acc:MGI:5477202]
chrX	142081160	142196931	-1	1	protein_coding	ENSMUSG00000042282	Gucy2f	-2.03916	-0.723774	-1.55033	-0.980724	-3.3618	-0.311041	-0.751376	0.311474	-0.417728	-0.0381524	1.03792	0.18822	-1.49447	0.0550593	1.54953	2.92722	0.00479434	2.31927	0.0814524	guanylate cyclase 2f [Source:MGI Symbol;Acc:MGI:105119]
chr1	9499338	9501522	-1	1	processed_pseudogene	ENSMUSG00000103411	Gm18300	-1.54624	-1.5488	-0.441192	-2.75934	-4.47039	0.126201	0.00824513	-1.59023	0.380005	-0.273604	0.269483	-0.144208	-1.77329	-0.225052	1.54824	2.9246	0.0427327	1.36924	0.300417	predicted gene, 18300 [Source:MGI Symbol;Acc:MGI:5010485]
chr1	16964560	17097889	-1	2	protein_coding	ENSMUSG00000042686	Jph1	0.118534	1.31296	0.904905	1.06814	-0.692206	1.51152	2.36972	2.38163	2.05851	2.11998	2.34704	2.20711	0.703976	2.24733	1.54336	2.91472	5.90897e-05	4.22849	0.00351524	junctophilin 1 [Source:MGI Symbol;Acc:MGI:1891495]
chr16	33794037	33819934	1	2	protein_coding	ENSMUSG00000022824	Muc13	-4.47039	-3.17085	-1.55033	-2.75934	-4.47039	-2.41282	-2.87199	-2.82849	-2.02263	-1.78822	-2.16092	2.07953	-3.13902	-1.59879	1.54023	2.90841	0.120632	0.918536	0.483672	mucin 13, epithelial transmembrane [Source:MGI Symbol;Acc:MGI:103190]
chr6	134897961	134901108	1	1	lncRNA	ENSMUSG00000100876	2810454H06Rik	-4.47039	-1.0781	-1.18375	-0.980724	-2.31043	-2.41282	-0.644351	0.134184	-0.742134	-1.04375	0.421428	-1.3334	-2.0727	-0.53467	1.53803	2.90398	0.00542024	2.26598	0.0880352	RIKEN cDNA 2810454H06 gene [Source:MGI Symbol;Acc:MGI:1920063]
chr8	60719291	60725806	1	1	lncRNA	ENSMUSG00000109992	Gm45650	-2.03916	-0.647295	0.240017	0.23082	-1.97844	0.648013	0.719092	2.10514	-0.625703	0.851939	1.42117	1.1844	-0.591008	0.942671	1.53368	2.89523	0.0241673	1.61677	0.217537	predicted gene 45650 [Source:MGI Symbol;Acc:MGI:5791486]
chr4	115563649	115579015	1	4	protein_coding	ENSMUSG00000028712	Cyp4a31	8.02663	8.12016	8.7619	8.14865	7.91344	8.72934	9.57157	9.95014	10.098	9.85829	9.89095	9.499	8.28335	9.81133	1.52798	2.88381	1.06371e-10	9.97318	1.48845e-07	cytochrome P450, family 4, subfamily a, polypeptide 31 [Source:MGI Symbol;Acc:MGI:3028580]
chr18	60995380	61014222	-1	2	protein_coding	ENSMUSG00000052026	Slc6a7	-1.35126	-1.69512	-3.40358	-2.32929	-1.4816	-1.59742	0.072415	-0.691696	-0.417728	-1.78822	0.321929	-0.207902	-1.97638	-0.451867	1.52451	2.87689	0.000265637	3.57571	0.0110271	solute carrier family 6 (neurotransmitter transporter, L-proline), member 7 [Source:MGI Symbol;Acc:MGI:2147363]
chr2	75989141	76338774	-1	3	protein_coding	ENSMUSG00000075270	Pde11a	0.182921	-0.574667	-1.03035	-0.207963	-1.97844	-0.311041	0.503274	0.565742	0.851072	1.57441	0.158498	1.57344	-0.653257	0.871072	1.52433	2.87653	0.00112419	2.94916	0.0310035	phosphodiesterase 11A [Source:MGI Symbol;Acc:MGI:3036251]
chr4	115600969	115621602	1	2	protein_coding	ENSMUSG00000063929	Cyp4a32	-0.644547	-1.29434	-0.8917	-1.50286	-0.366994	-2.08713	0.356363	1.00456	-0.000216433	0.642014	0.269483	0.085692	-1.13126	0.392982	1.52424	2.87636	4.47476e-05	4.34923	0.00280732	cytochrome P450, family 4, subfamily a, polypeptide 32 [Source:MGI Symbol;Acc:MGI:3717148]
chr12	83987861	83993873	1	1	protein_coding	ENSMUSG00000021226	Acot2	2.7515	3.44936	2.97237	2.74693	2.85671	3.50643	4.54686	4.60272	4.42974	4.51562	4.59086	4.66944	3.04722	4.55921	1.51199	2.85203	4.92848e-10	9.30729	5.33202e-07	acyl-CoA thioesterase 2 [Source:MGI Symbol;Acc:MGI:2159605]
chr10	127849928	127861176	1	1	protein_coding	ENSMUSG00000054052	Rdh19	-1.54624	-2.49843	-1.55033	-2.32929	-3.3618	-2.41282	-0.281463	-0.933858	-0.868792	-0.905229	-0.899717	-0.755761	-2.28315	-0.774137	1.50901	2.84615	0.000114489	3.94124	0.00583938	retinol dehydrogenase 19 [Source:MGI Symbol;Acc:MGI:2678390]
chr3	153789305	153792087	-1	1	lncRNA	ENSMUSG00000062046	5730460C07Rik	-2.36768	-3.17085	-4.47039	-4.47039	-4.47039	-3.43175	-0.644351	-3.42747	-4.47039	-2.38261	0.215057	-2.62281	-3.73024	-2.2221	1.50814	2.84444	0.0343124	1.46455	0.266742	RIKEN cDNA 5730460C07 gene [Source:MGI Symbol;Acc:MGI:1917844]
chr6	52118242	52118891	1	1	processed_pseudogene	ENSMUSG00000081979	Rps8-ps3	-4.47039	-1.5488	-2.79702	-2.75934	-3.3618	-0.492198	-1.86865	-0.584327	-0.417728	-1.36849	-0.677511	-1.48297	-2.57159	-1.06661	1.50498	2.83821	0.019596	1.70783	0.192429	ribosomal protein S8, pseudogene 3 [Source:MGI Symbol;Acc:MGI:3646130]
chr6	113424634	113435760	-1	4	protein_coding	ENSMUSG00000030278	Cidec	-1.54624	-0.0467365	1.41284	1.38385	-4.47039	1.4119	3.15695	1.54359	0.680633	1.55053	0.0996304	0.137867	-0.309128	1.19487	1.50399	2.83627	0.205504	0.68718	0.602958	cell death-inducing DFFA-like effector c [Source:MGI Symbol;Acc:MGI:95585]
chr16	38297754	38342143	-1	2	protein_coding	ENSMUSG00000022805	Maats1	-1.02606	-1.41597	-3.40358	-1.30706	-1.97844	-2.41282	-1.13035	-0.691696	-1.16131	-0.112447	0.601939	-0.0832085	-1.92399	-0.429512	1.49448	2.81762	0.00068858	3.16205	0.0218338	MYCBP-associated, testis expressed 1 [Source:MGI Symbol;Acc:MGI:2443598]
chr2	43555329	43682715	1	6	protein_coding	ENSMUSG00000026866	Kynu	2.32192	2.96196	1.90655	3.04467	2.05867	3.92305	4.44146	3.8947	3.87457	4.36975	4.54747	3.99201	2.7028	4.18666	1.48386	2.79696	2.75316e-06	5.56017	0.000334369	kynureninase [Source:MGI Symbol;Acc:MGI:1918039]
chr4	11758147	11817895	1	2	protein_coding	ENSMUSG00000028217	Cdh17	-4.47039	-4.47039	-4.47039	-4.47039	-4.47039	-4.47039	-4.47039	-2.0804	-4.47039	-2.80714	-4.47039	0.373707	-4.47039	-2.9875	1.48289	2.79507	0.118554	0.926084	0.480728	cadherin 17 [Source:MGI Symbol;Acc:MGI:1095414]
chr6	121255203	121272685	-1	1	lncRNA	ENSMUSG00000107736	Gm44148	-2.36768	-2.49843	-1.35543	-0.980724	-3.3618	-1.59742	-0.751376	-0.0679875	-0.742134	0.341648	-0.3976	-1.64985	-2.02691	-0.544551	1.48236	2.79406	0.0124613	1.90444	0.149706	predicted gene, 44148 [Source:MGI Symbol;Acc:MGI:5690540]
chr7	127050156	127087328	-1	4	protein_coding	ENSMUSG00000049350	Zg16	-4.47039	-3.67899	-2.79702	-4.47039	-4.47039	-4.47039	-4.47039	-2.0804	-2.02263	-4.47039	-4.47039	2.01124	-4.05959	-2.58382	1.47577	2.78131	0.21288	0.671866	0.612874	zymogen granule protein 16 [Source:MGI Symbol;Acc:MGI:1916286]
chr9	86765923	86880654	-1	11	protein_coding	ENSMUSG00000033419	Snap91	-1.77175	-1.5488	-1.55033	0.166345	-1.11273	-2.83414	-0.363991	0.00259792	0.323194	-0.273604	0.906705	-0.41782	-1.4419	0.0295136	1.47142	2.77294	0.000323639	3.48994	0.0127491	synaptosomal-associated protein 91 [Source:MGI Symbol;Acc:MGI:109132]
chr3	122183498	122185004	-1	1	processed_pseudogene	ENSMUSG00000104799	Gm9361	-3.40111	-0.647295	-1.77574	0.0280464	-2.74239	0.461289	-0.54472	0.934071	0.487327	0.341648	0.421428	-0.959954	-1.3462	0.1133	1.4595	2.75013	0.00814713	2.089	0.114601	predicted gene 9361 [Source:MGI Symbol;Acc:MGI:3643912]
chr10	80321283	80329498	-1	6	protein_coding	ENSMUSG00000020131	Pcsk4	0.244556	1.93962	1.63556	1.66623	0.375211	2.0969	2.58299	2.89907	3.0419	2.55146	3.10655	2.50403	1.32635	2.781	1.45465	2.74091	1.71153e-05	4.76662	0.00137024	proprotein convertase subtilisin/kexin type 4 [Source:MGI Symbol;Acc:MGI:97514]
chr1	42750712	42752881	1	1	lncRNA	ENSMUSG00000099784	Dalir	-2.79378	-1.85797	-1.18375	-1.13468	-0.958533	-2.83414	-0.203402	0.00259792	-0.625703	0.0998591	-0.677511	-0.66357	-1.79381	-0.344621	1.44919	2.73054	0.0120827	1.91783	0.146707	DNMT1 associated long intergenic non-coding RNA [Source:MGI Symbol;Acc:MGI:5579231]
chr5	8798147	8866315	1	9	protein_coding	ENSMUSG00000028970	Abcb1b	2.7515	3.91112	3.34616	3.97636	3.12171	3.13685	5.25706	4.05691	4.74837	4.78229	4.84271	5.24465	3.37395	4.822	1.44805	2.72838	5.18632e-07	6.28514	9.34882e-05	ATP-binding cassette, sub-family B (MDR/TAP), member 1B [Source:MGI Symbol;Acc:MGI:97568]
chr4	107801869	107876840	1	23	protein_coding	ENSMUSG00000028613	Lrp8	1.05423	1.52611	1.99858	1.90228	1.12684	1.6271	2.96746	2.48386	3.05068	2.9209	3.15795	3.24237	1.53919	2.97054	1.43135	2.69699	3.06635e-07	6.51338	6.05444e-05	low density lipoprotein receptor-related protein 8, apolipoprotein e receptor [Source:MGI Symbol;Acc:MGI:1340044]
chr13	5539279	5724510	-1	6	lncRNA	ENSMUSG00000114053	Gm35330	-4.47039	-4.47039	-4.47039	-4.47039	-4.47039	-4.47039	-4.47039	-4.47039	-4.47039	-4.47039	-4.47039	4.1175	-4.47039	-3.03907	1.43131	2.69692	0.154612	0.810758	0.535863	predicted gene, 35330 [Source:MGI Symbol;Acc:MGI:5594489]
chr7	100472990	100486432	1	4	protein_coding	ENSMUSG00000032942	Ucp3	-4.47039	-1.85797	0.0466256	-1.13468	-0.575465	0.187736	1.0087	1.00456	-0.235991	0.225813	-0.677511	-0.576918	-1.30069	0.124775	1.42547	2.68601	0.0800195	1.0968	0.403344	uncoupling protein 3 (mitochondrial, proton carrier) [Source:MGI Symbol;Acc:MGI:1099787]
chr6	88842558	88875044	-1	12	protein_coding	ENSMUSG00000033152	Podxl2	-0.644547	0.261684	-0.765216	-1.13468	-0.692206	-0.150115	1.24978	0.934071	1.2367	0.499634	0.468717	1.0273	-0.520847	0.902699	1.42355	2.68244	9.81787e-05	4.00798	0.00522534	podocalyxin-like 2 [Source:MGI Symbol;Acc:MGI:2442488]
chr8	33516738	33585582	1	4	protein_coding	ENSMUSG00000009628	Tex15	-1.17952	-2.25199	-3.40358	-0.490279	-2.31043	-0.398778	-0.203402	-0.691696	0.137961	-0.0381524	-0.677511	-0.0246836	-1.67243	-0.249581	1.42285	2.68114	0.00751517	2.12406	0.108999	testis expressed gene 15 [Source:MGI Symbol;Acc:MGI:1934816]
chr9	120149707	120181484	1	7	protein_coding	ENSMUSG00000032517	Mobp	-2.79378	-4.47039	-4.47039	-4.47039	-4.47039	-4.47039	-4.47039	-2.82849	2.041	-4.47039	-2.48207	-4.47039	-4.19095	-2.78012	1.41083	2.65891	0.0905546	1.04309	0.424593	myelin-associated oligodendrocytic basic protein [Source:MGI Symbol;Acc:MGI:108511]
chr8	26814593	26884380	-1	5	lncRNA	ENSMUSG00000100335	2310008N11Rik	-1.35126	-1.85797	-3.40358	-2.32929	-1.70874	-4.47039	-1.86865	0.134184	-1.75459	-0.905229	-0.78434	-1.48297	-2.5202	-1.11026	1.40994	2.65726	0.00785305	2.10496	0.112081	RIKEN cDNA 2310008N11 gene [Source:MGI Symbol;Acc:MGI:1919566]
chr7	81600481	81707527	-1	9	protein_coding	ENSMUSG00000025813	Homer2	1.47003	0.0483106	0.562989	0.753953	-1.28541	0.773732	1.8714	1.98825	1.63707	2.0192	1.32165	1.92479	0.387268	1.79372	1.40646	2.65085	0.000390201	3.40871	0.014769	homer scaffolding protein 2 [Source:MGI Symbol;Acc:MGI:1347354]
chr13	32700827	32783954	-1	5	protein_coding	ENSMUSG00000044951	Mylk4	-4.47039	-2.04157	-4.47039	-4.47039	-1.4816	-2.08713	-0.751376	-0.933858	-3.39047	-3.41128	-0.485006	-1.64985	-3.17024	-1.77031	1.39994	2.6389	0.10091	0.996068	0.444887	myosin light chain kinase family, member 4 [Source:MGI Symbol;Acc:MGI:3643758]
chr11	3305426	3331178	-1	1	lncRNA	ENSMUSG00000053263	Gm12592	-1.02606	-0.376441	-4.47039	-4.47039	-1.70874	-1.40344	-1.45278	-0.30318	-2.35211	-1.04375	-0.0258411	0.085692	-2.24258	-0.848662	1.39391	2.62791	0.0343727	1.46379	0.266952	predicted gene 12592 [Source:MGI Symbol;Acc:MGI:3649892]
chr10	52690533	53111622	1	1	protein_coding	ENSMUSG00000038602	Slc35f1	2.5708	2.61908	1.72449	1.68935	2.7034	3.11326	3.71958	4.0191	3.41248	4.07144	3.85391	3.70695	2.4034	3.79724	1.39384	2.62778	3.71865e-06	5.42961	0.000414121	solute carrier family 35, member F1 [Source:MGI Symbol;Acc:MGI:2139810]
chr12	24638669	24639010	-1	1	processed_pseudogene	ENSMUSG00000066553	Gm6969	-1.35126	-0.315989	0.513936	0.753953	-0.819233	0.410571	1.24978	1.00456	1.10808	0.812326	1.60171	1.75143	-0.134669	1.25465	1.38932	2.61955	0.00418442	2.37836	0.0755731	predicted pseudogene 6969 [Source:MGI Symbol;Acc:MGI:3645320]
chr19	37697798	37701536	1	2	protein_coding	ENSMUSG00000024987	Cyp26a1	-2.03916	-0.647295	-2.79702	-1.99843	-1.28541	-1.59742	-1.28257	-0.30318	0.137961	0.284893	-0.677511	-0.207902	-1.72746	-0.341385	1.38607	2.61366	0.00200509	2.69787	0.0454779	cytochrome P450, family 26, subfamily a, polypeptide 1 [Source:MGI Symbol;Acc:MGI:1096359]
chr9	110741861	110769798	1	5	protein_coding	ENSMUSG00000059741	Myl3	-2.36768	-1.85797	-3.40358	-3.3748	-1.70874	-1.40344	-3.4603	2.08901	-2.77982	-2.05502	2.45666	-2.05582	-2.3527	-0.967549	1.38515	2.612	0.101099	0.995252	0.445235	myosin, light polypeptide 3 [Source:MGI Symbol;Acc:MGI:97268]
chr5	33995984	34005916	1	2	protein_coding	ENSMUSG00000048142	Nat8l	-2.79378	-0.981032	0.114011	-4.47039	-3.3618	-1.07965	0.87115	-0.584327	-1.52863	-1.36849	-0.57805	-1.07402	-2.09544	-0.710394	1.38505	2.6118	0.135093	0.869367	0.506448	N-acetyltransferase 8-like [Source:MGI Symbol;Acc:MGI:2447776]
chr17	31844250	31855804	-1	4	protein_coding	ENSMUSG00000024042	Sik1	5.79416	5.88311	6.19157	6.34863	5.81715	5.75046	7.62887	7.16636	7.49015	7.47519	7.12965	7.16578	5.96418	7.34267	1.37849	2.59996	6.37819e-11	10.1953	1.11212e-07	salt inducible kinase 1 [Source:MGI Symbol;Acc:MGI:104754]
chr7	83932857	84086502	-1	5	protein_coding	ENSMUSG00000052353	Cemip	-2.36768	0.00156968	-1.35543	-3.3748	-4.47039	0.187736	-0.54472	-0.933858	-0.323999	-1.197	0.158498	-0.274538	-1.8965	-0.51927	1.37723	2.59769	0.0252146	1.59835	0.223187	cell migration inducing protein, hyaluronan binding [Source:MGI Symbol;Acc:MGI:2443629]
chr2	125627447	125724148	-1	4	protein_coding	ENSMUSG00000035109	Shc4	-0.436762	-0.647295	-1.77574	-0.980724	0.0513201	-2.08713	0.719092	0.195733	0.725168	0.686514	0.723892	-0.66357	-0.979389	0.397805	1.37719	2.59763	0.000290978	3.53614	0.0117844	SHC (Src homology 2 domain containing) family, member 4 [Source:MGI Symbol;Acc:MGI:2655364]
chr7	45335290	45338974	1	2	protein_coding	ENSMUSG00000038239	Hrc	-3.40111	-1.18217	-2.043	-1.13468	0.0513201	-1.07965	-0.203402	1.19745	-0.235991	-1.197	0.643746	-0.755761	-1.46488	-0.0918273	1.37306	2.59019	0.0127863	1.89326	0.151221	histidine rich calcium binding protein [Source:MGI Symbol;Acc:MGI:96226]
chr5	76928372	76947758	1	2	transcribed_unprocessed_pseudogene	ENSMUSG00000072852	2310040G07Rik	0.244556	-0.376441	0.56299	-0.124928	-4.47039	-0.492198	-0.129349	1.13597	0.810313	0.16421	1.26919	0.283943	-0.776068	0.589047	1.36511	2.57597	0.0336035	1.47362	0.263388	RIKEN cDNA 2310040G07 gene [Source:MGI Symbol;Acc:MGI:1917534]
chrMT	3845	3913	1	1	Mt_tRNA	ENSMUSG00000064344	mt-Tm	-0.887376	-1.18217	-2.3713	-0.490279	-2.74239	-1.40344	-0.54472	0.366039	0.202384	1.39832	-1.48403	-0.854248	-1.51283	-0.152708	1.36012	2.56706	0.00199312	2.70047	0.0453333	mitochondrially encoded tRNA methionine [Source:MGI Symbol;Acc:MGI:102480]
chr9	57687928	57703824	1	2	protein_coding	ENSMUSG00000032315	Cyp1a1	-1.77175	-1.18217	-3.40358	-1.72947	-4.47039	-1.23248	-2.87199	-0.0679876	-1.16131	-0.555123	-1.31432	0.329523	-2.29831	-0.940201	1.3581	2.56348	0.023705	1.62516	0.214907	cytochrome P450, family 1, subfamily a, polypeptide 1 [Source:MGI Symbol;Acc:MGI:88588]
chr16	20233303	20241358	-1	1	protein_coding	ENSMUSG00000041205	Map6d1	-4.47039	-3.67899	-2.79702	-2.75934	-2.74239	-3.43175	-2.13235	-1.8146	0.137961	-3.41128	-1.89841	-2.62281	-3.31331	-1.95691	1.3564	2.56045	0.0682136	1.16613	0.375922	MAP6 domain containing 1 [Source:MGI Symbol;Acc:MGI:3607784]
chr17	12418960	12507704	-1	2	protein_coding	ENSMUSG00000023828	Slc22a3	-0.536917	0.731517	0.29912	-0.71476	0.0513201	-3.43175	2.02523	0.741132	-0.517971	0.729682	0.871949	0.685554	-0.600246	0.755929	1.35618	2.56006	0.0205552	1.68708	0.198138	solute carrier family 22 (organic cation transporter), member 3 [Source:MGI Symbol;Acc:MGI:1333817]
chr4	57908483	57916297	-1	1	protein_coding	ENSMUSG00000052117	D630039A03Rik	3.80919	4.46372	3.89347	4.06745	3.29273	4.95449	5.41852	5.19341	5.79756	4.98962	5.46094	5.75529	4.08018	5.43589	1.35571	2.55924	1.19142e-06	5.92393	0.000171949	RIKEN cDNA D630039A03 gene [Source:MGI Symbol;Acc:MGI:2442889]
chr5	31461022	31462409	1	1	TEC	ENSMUSG00000107120	Gm43059	-3.40111	-0.890086	-2.79702	-4.47039	-4.47039	-2.08713	-3.4603	-0.807702	-2.35211	-1.04375	-2.48207	0.137867	-3.01935	-1.66801	1.35134	2.55149	0.044228	1.3543	0.306709	predicted gene 43059 [Source:MGI Symbol;Acc:MGI:5663196]
chr19	21391307	21473445	-1	4	protein_coding	ENSMUSG00000058624	Gda	3.57134	3.2388	3.7205	3.35782	3.49316	3.55394	4.80943	5.01496	4.59484	4.68695	5.15428	4.77411	3.48926	4.83909	1.34983	2.54883	3.76901e-06	5.42377	0.000418283	guanine deaminase [Source:MGI Symbol;Acc:MGI:95678]
chr15	28203752	28472052	1	1	protein_coding	ENSMUSG00000022262	Dnah5	0.909511	0.731517	0.355896	0.879924	0.375211	1.06361	1.8714	2.00554	2.26868	2.27373	2.18659	1.80082	0.719279	2.06779	1.34851	2.5465	0.000180257	3.74411	0.00803516	dynein, axonemal, heavy chain 5 [Source:MGI Symbol;Acc:MGI:107718]
chr6	83568039	83588123	1	1	lncRNA	ENSMUSG00000108660	Gm21284	-4.47039	-0.0467365	-0.765216	-1.72947	-1.97844	-0.815369	0.072415	0.0698904	-0.417728	-0.662654	-0.0258411	-0.755761	-1.63427	-0.286613	1.34766	2.54498	0.0115748	1.93649	0.142457	predicted gene, 21284 [Source:MGI Symbol;Acc:MGI:5434639]
chr3	88284607	88284753	-1	1	processed_pseudogene	ENSMUSG00000103574	Gm37116	-1.77175	-0.723774	-2.043	-2.32929	-3.3618	-4.47039	-0.992663	-1.07211	-0.235991	-1.197	-1.48403	-1.64985	-2.45	-1.10528	1.34473	2.53982	0.0265652	1.57569	0.230344	predicted gene, 37116 [Source:MGI Symbol;Acc:MGI:5610344]
chr3	145003817	145032776	-1	3	protein_coding	ENSMUSG00000028255	Clca1	-0.644547	-3.67899	-4.47039	-4.47039	-2.31043	-4.47039	-4.47039	0.311474	-1.33331	-4.47039	-4.47039	2.45345	-3.34085	-1.99659	1.34426	2.53901	0.313973	0.503107	0.704031	chloride channel accessory 1 [Source:MGI Symbol;Acc:MGI:1346342]
chr12	113285325	113288932	-1	2	IG_C_gene	ENSMUSG00000076612	Ighg2c	-3.40111	-1.18217	0.65636	-4.47039	-4.47039	-4.47039	-4.47039	2.44637	0.587216	1.1024	-4.47039	-4.47039	-2.88968	-1.54586	1.34382	2.53822	0.288759	0.539465	0.682753	immunoglobulin heavy constant gamma 2C [Source:MGI Symbol;Acc:MGI:2686979]
chr19	18930605	19111196	-1	5	protein_coding	ENSMUSG00000036192	Rorb	-0.644547	-1.41597	-0.441192	-1.30706	-1.97844	-0.941465	-0.129349	-0.30318	0.890712	0.964639	-0.0258411	-0.0832085	-1.12145	0.218962	1.34041	2.53223	0.00179706	2.74544	0.0423092	RAR-related orphan receptor beta [Source:MGI Symbol;Acc:MGI:1343464]
chr9	48899213	48911099	-1	2	protein_coding	ENSMUSG00000032269	Htr3a	0.0511387	-0.890086	-0.541326	-0.980724	-4.47039	0.733031	1.27727	0.565742	0.929291	0.729682	-0.237233	-1.3334	-1.01639	0.321892	1.33828	2.5285	0.0482154	1.31681	0.320061	5-hydroxytryptamine (serotonin) receptor 3A [Source:MGI Symbol;Acc:MGI:96282]
chr12	84009490	84018371	1	4	protein_coding	ENSMUSG00000072949	Acot1	4.36858	4.80901	5.02859	4.31801	4.44952	5.27644	6.03755	6.02459	6.01829	5.85729	6.14793	6.19384	4.70836	6.04658	1.33822	2.5284	7.52621e-08	7.12342	2.12477e-05	acyl-CoA thioesterase 1 [Source:MGI Symbol;Acc:MGI:1349396]
chr13	31325934	31330767	-1	1	lncRNA	ENSMUSG00000087662	Gm11373	-2.79378	-4.47039	-4.47039	-4.47039	-4.47039	-4.47039	-2.45528	-2.40649	-2.77982	-2.38261	-4.47039	-2.62281	-4.19095	-2.8529	1.33805	2.5281	0.00295563	2.52935	0.060091	predicted gene 11373 [Source:MGI Symbol;Acc:MGI:3651828]
chr9	119483408	119579016	-1	4	protein_coding	ENSMUSG00000032511	Scn5a	-0.0939018	-0.202191	-1.55033	-0.389909	-1.97844	-1.8216	0.719092	0.565742	0.323194	0.0998591	-0.0929214	0.373707	-1.00606	0.331445	1.33751	2.52714	0.000178427	3.74854	0.00798281	sodium channel, voltage-gated, type V, alpha [Source:MGI Symbol;Acc:MGI:98251]
chr18	37513621	37518325	1	1	protein_coding	ENSMUSG00000044022	Pcdhb21	-3.40111	-1.29434	-1.77574	-2.32929	-4.47039	-0.941465	-0.992663	-0.933858	-0.625703	-1.56314	0.215057	-2.31164	-2.36872	-1.03532	1.3334	2.51995	0.0291975	1.53465	0.243763	protocadherin beta 21 [Source:MGI Symbol;Acc:MGI:2136759]
chr5	30281388	30366695	1	4	protein_coding	ENSMUSG00000073102	Drc1	-4.47039	-2.25199	-4.47039	-2.75934	-1.70874	-2.41282	-1.64578	-2.0804	-0.868792	-2.38261	-1.67639	-1.48297	-3.01228	-1.68949	1.32279	2.50149	0.0490813	1.30908	0.323519	dynein regulatory complex subunit 1 [Source:MGI Symbol;Acc:MGI:2685906]
chr4	127046383	127046602	1	1	processed_pseudogene	ENSMUSG00000084088	Gm12941	-2.36768	-1.18217	-1.35543	-2.75934	-3.3618	-3.43175	0.072415	-2.82849	-2.35211	-1.04375	-0.0258411	-0.344401	-2.4097	-1.08703	1.32267	2.50128	0.0958227	1.01853	0.43608	predicted gene 12941 [Source:MGI Symbol;Acc:MGI:3650501]
chr11	78394485	78405657	1	1	lncRNA	ENSMUSG00000085747	Slc13a2os	-4.47039	-1.85797	-1.35543	-2.32929	-2.31043	-2.08713	-1.45278	-1.22503	0.538136	-1.04375	-0.677511	-2.62281	-2.40177	-1.08062	1.32115	2.49865	0.0501487	1.29974	0.326123	solute carrier family 13 (sodium-dependent dicarboxylate transporter), member 2, opposite strand [Source:MGI Symbol;Acc:MGI:3649278]
chr1	91322075	91348306	1	2	protein_coding	ENSMUSG00000049515	Espnl	-3.40111	-1.85797	-2.3713	-0.71476	-3.3618	-2.41282	-1.28257	-1.39611	-1.33331	-0.555123	-0.899717	-0.755761	-2.35329	-1.0371	1.3162	2.49009	0.00340898	2.46738	0.0656294	espin-like [Source:MGI Symbol;Acc:MGI:2685402]
chr8	46471037	46536051	1	11	protein_coding	ENSMUSG00000018796	Acsl1	7.51475	7.94808	8.09956	7.74856	7.63053	8.59206	9.18748	9.21527	9.34891	9.13496	9.46521	9.05561	7.92226	9.23457	1.31232	2.4834	2.07706e-09	8.68255	1.4223e-06	acyl-CoA synthetase long-chain family member 1 [Source:MGI Symbol;Acc:MGI:102797]
chr9	44101729	44109187	1	6	protein_coding	ENSMUSG00000034739	Mfrp	-1.17952	-0.376441	-0.648932	-1.50286	-2.74239	-1.07965	-0.129349	0.611628	-1.16131	0.396255	-0.237233	0.819374	-1.25496	0.0498943	1.30486	2.47059	0.0617072	1.20966	0.357549	membrane frizzled-related protein [Source:MGI Symbol;Acc:MGI:2385957]
chr7	4751792	4753094	-1	9	protein_coding	ENSMUSG00000051811	Cox6b2	0.61501	1.25436	1.30162	1.20282	1.59379	1.38588	2.23603	2.9083	2.81348	2.31683	2.32151	2.58142	1.22558	2.52959	1.30401	2.46915	2.76784e-06	5.55786	0.000334888	cytochrome c oxidase subunit 6B2 [Source:MGI Symbol;Acc:MGI:3044182]
chr4	130531602	130574173	-1	3	protein_coding	ENSMUSG00000078532	Nkain1	1.93009	2.26064	2.34556	2.34244	1.90639	1.55887	3.68408	3.32805	3.06807	3.296	3.32144	3.45266	2.05733	3.35838	1.30105	2.46408	4.80137e-08	7.31864	1.48584e-05	Na+/K+ transporting ATPase interacting 1 [Source:MGI Symbol;Acc:MGI:1914399]
chr8	104947356	104960047	1	3	protein_coding	ENSMUSG00000062826	Ces2f	-1.02606	0.00156968	-0.259635	0.463271	-0.958533	-0.592089	0.00824513	1.36756	0.768368	1.81388	1.0993	0.373707	-0.395247	0.905177	1.30042	2.46301	0.0857494	1.06677	0.415251	carboxylesterase 2F [Source:MGI Symbol;Acc:MGI:1919153]
chr1	139197056	139377100	-1	7	protein_coding	ENSMUSG00000063681	Crb1	-1.17952	-0.257968	-1.03035	-2.32929	-1.4816	0.303452	0.192779	0.741132	-0.868792	0.928042	-0.485006	1.30339	-0.995879	0.301924	1.2978	2.45854	0.0162113	1.79018	0.17328	crumbs family member 1, photoreceptor morphogenesis associated [Source:MGI Symbol;Acc:MGI:2136343]
chr7	100493337	100502020	1	11	protein_coding	ENSMUSG00000033685	Ucp2	5.85099	5.46441	6.07803	5.42887	5.60005	6.21777	6.79408	7.15042	7.28093	7.2992	6.88198	6.99198	5.77335	7.06643	1.29308	2.4505	1.46844e-08	7.83314	6.13771e-06	uncoupling protein 2 (mitochondrial, proton carrier) [Source:MGI Symbol;Acc:MGI:109354]
chr2	69193895	69206194	-1	9	protein_coding	ENSMUSG00000005233	Spc25	3.94534	3.60598	2.94487	3.38641	4.11797	3.78552	4.70956	5.06529	5.08591	5.0716	5.01786	4.57088	3.63102	4.92018	1.28917	2.44387	4.71017e-08	7.32696	1.47177e-05	SPC25, NDC80 kinetochore complex component, homolog (S. cerevisiae) [Source:MGI Symbol;Acc:MGI:1913692]
chr6	142814231	142833494	1	2	lncRNA	ENSMUSG00000072683	Gm7457	1.15397	1.21392	1.98063	1.79974	1.98454	1.89032	2.04135	2.96242	3.19224	3.43941	3.22145	2.87067	1.67052	2.95459	1.28407	2.43525	1.77779e-05	4.75012	0.00140567	predicted gene 7457 [Source:MGI Symbol;Acc:MGI:3648132]
chr5	104435121	104436372	1	1	TEC	ENSMUSG00000105954	Gm42793	-1.17952	0.180081	-0.8917	-0.124928	0.31599	-0.592089	0.549097	1.91694	1.00349	0.812326	0.940644	0.18822	-0.382027	0.901785	1.28381	2.43482	0.00118799	2.92519	0.0321027	predicted gene 42793 [Source:MGI Symbol;Acc:MGI:5662930]
chr10	92717508	92723688	-1	1	TEC	ENSMUSG00000111740	Gm49783	-1.54624	-2.04157	-1.77574	-1.50286	-4.47039	0.461289	-1.45278	-1.39611	-0.000216433	0.0998591	-0.237233	-0.207902	-1.81258	-0.532396	1.28019	2.4287	0.0870573	1.06019	0.418559	predicted gene, 49783 [Source:MGI Symbol;Acc:MGI:6215303]
chr11	45980310	46017994	1	1	protein_coding	ENSMUSG00000040489	Sox30	-4.47039	-2.25199	-2.043	-4.47039	-4.47039	-2.08713	-2.87199	-1.07211	-2.35211	-3.41128	0.215057	-2.62281	-3.29888	-2.01921	1.27967	2.42784	0.0497095	1.30356	0.324668	SRY (sex determining region Y)-box 30 [Source:MGI Symbol;Acc:MGI:1341157]
chr19	45791839	45816061	-1	11	protein_coding	ENSMUSG00000025221	Kcnip2	-0.536917	0.673063	-0.259635	0.0280464	0.31599	-0.228336	1.7589	1.44565	1.2056	0.499634	1.781	0.941829	-0.00129807	1.2721	1.2734	2.41731	1.17484e-05	4.93002	0.00102747	Kv channel-interacting protein 2 [Source:MGI Symbol;Acc:MGI:2135916]
chr2	23202033	23203683	1	1	processed_pseudogene	ENSMUSG00000081648	Gm13423	-1.54624	-1.69512	-1.55033	-2.32929	-3.3618	-3.43175	-1.45278	-1.8146	-1.33331	-0.273604	0.871949	-2.31164	-2.31909	-1.05233	1.26676	2.4062	0.0447902	1.34882	0.308678	predicted gene 13423 [Source:MGI Symbol;Acc:MGI:3650165]
chr2	164960802	164999731	1	10	protein_coding	ENSMUSG00000017740	Slc12a5	1.47003	1.12949	1.01477	1.06814	0.375211	1.30488	2.23603	2.34134	2.96971	2.16785	1.94046	2.30163	1.06042	2.32617	1.26575	2.40452	5.87737e-05	4.23082	0.00351288	solute carrier family 12, member 5 [Source:MGI Symbol;Acc:MGI:1862037]
chr19	44333092	44346743	1	2	protein_coding	ENSMUSG00000050195	Scd4	-3.40111	-0.804534	-3.40358	-0.598158	-4.47039	-1.40344	-0.866981	-1.59023	-1.33331	-1.56314	-1.48403	0.329523	-2.34687	-1.08469	1.26217	2.39857	0.0267227	1.57312	0.230946	stearoyl-coenzyme A desaturase 4 [Source:MGI Symbol;Acc:MGI:2670997]
chr4	24966407	25009233	1	2	protein_coding	ENSMUSG00000040372	Gpr63	-0.760858	0.642923	-0.8917	-0.71476	-1.28541	0.603549	1.16402	0.565742	0.680633	0.928042	0.799819	1.0273	-0.401043	0.860926	1.26197	2.39823	0.00582009	2.23507	0.0920985	G protein-coupled receptor 63 [Source:MGI Symbol;Acc:MGI:2135884]
chr10	101681487	102391469	1	16	protein_coding	ENSMUSG00000019888	Mgat4c	-1.77175	-1.18217	-1.18375	-1.50286	-1.4816	-2.83414	-0.129349	-1.59023	-0.868792	-0.555123	0.0996304	0.650066	-1.65938	-0.398967	1.26041	2.39564	0.0133511	1.87448	0.154956	MGAT4 family, member C [Source:MGI Symbol;Acc:MGI:1914819]
chr5	65979358	66004285	-1	7	protein_coding	ENSMUSG00000054598	9130230L23Rik	-0.536917	-0.890086	-2.3713	-0.841622	-0.0231974	-0.492198	0.356363	-0.390946	0.538136	0.341648	0.871949	0.685554	-0.85922	0.400451	1.25967	2.39441	0.01303	1.88506	0.152414	RIKEN cDNA 9130230L23 gene [Source:MGI Symbol;Acc:MGI:3041166]
chr3	37714190	37724490	-1	4	protein_coding	ENSMUSG00000058174	Gm5148	0.61501	2.32849	1.63556	2.39965	1.01957	1.79468	2.76876	2.64699	3.09377	3.1043	3.03766	2.69896	1.63216	2.89174	1.25958	2.39426	3.75102e-05	4.42585	0.00248913	predicted gene 5148 [Source:MGI Symbol;Acc:MGI:3646006]
chr6	5216258	5220486	-1	1	TEC	ENSMUSG00000107881	Gm44250	4.27937	4.09768	4.44789	4.37974	4.33113	4.46369	5.48487	5.65851	5.68792	5.44627	5.62907	5.63451	4.33325	5.59019	1.25694	2.38989	8.33624e-10	9.07903	7.44102e-07	predicted gene, 44250 [Source:MGI Symbol;Acc:MGI:5690642]
chr9	78051924	78065624	1	1	protein_coding	ENSMUSG00000023333	Gcm1	0.660944	0.300817	1.14934	0.515969	0.31599	1.09607	1.57178	2.02262	2.09291	2.18346	2.09914	1.59226	0.673189	1.92703	1.25384	2.38475	1.58156e-06	5.80092	0.000216139	glial cells missing homolog 1 [Source:MGI Symbol;Acc:MGI:108045]
chr8	67480921	67492104	1	2	protein_coding	ENSMUSG00000025588	Nat1	-0.0195596	-0.647295	-0.0983932	-0.389909	-2.74239	-2.83414	0.758635	0.418616	-0.000216433	0.499634	-0.57805	-0.344401	-1.12195	0.125703	1.24765	2.37454	0.0334241	1.47594	0.262243	N-acetyl transferase 1 [Source:MGI Symbol;Acc:MGI:97279]
chr14	65192449	65262463	-1	2	protein_coding	ENSMUSG00000007989	Fzd3	2.40525	2.52306	2.22881	1.84163	1.37913	2.59397	3.33753	3.49037	3.3919	3.65069	3.48562	3.09179	2.16198	3.40798	1.24601	2.37184	1.00492e-06	5.99787	0.000153281	frizzled class receptor 3 [Source:MGI Symbol;Acc:MGI:108476]
chr9	119148023	119157093	-1	2	protein_coding	ENSMUSG00000010651	Acaa1b	7.33516	7.72056	8.03773	7.67443	8.01002	8.09345	9.15555	9.03349	9.10085	8.93738	9.37917	8.73093	7.81189	9.05623	1.24434	2.3691	6.70751e-08	7.17344	1.91039e-05	acetyl-Coenzyme A acyltransferase 1B [Source:MGI Symbol;Acc:MGI:3605455]
chr16	42884370	42912065	-1	1	lncRNA	ENSMUSG00000116903	Gm19522	-0.644547	0.447527	-0.259635	-0.490279	0.375211	-0.311041	0.719092	0.821429	0.434664	1.50156	2.08404	0.999367	-0.147127	1.09336	1.24048	2.36278	0.00146309	2.83473	0.0368741	predicted gene, 19522 [Source:MGI Symbol;Acc:MGI:5011707]
chr4	98321398	98331791	1	3	lncRNA	ENSMUSG00000046683	0610025J13Rik	-2.03916	-0.890086	-0.441192	-0.980724	-1.70874	-1.40344	-0.54472	-0.142205	-0.235991	-0.0381524	0.372536	0.498678	-1.24389	-0.0149755	1.22892	2.34391	0.0221765	1.65411	0.206653	RIKEN cDNA 0610025J13 gene [Source:MGI Symbol;Acc:MGI:1915618]
chr11	78290841	78296805	1	7	protein_coding	ENSMUSG00000037593	Rskr	-2.79378	-1.5488	-0.541326	-0.389909	-1.28541	-0.815369	-0.0589123	-0.0679876	0.264053	-0.662653	0.372536	0.137867	-1.2291	-0.00251621	1.22658	2.34012	0.0743445	1.12875	0.390965	ribosomal protein S6 kinase related [Source:MGI Symbol;Acc:MGI:2652869]
chr12	71488285	71556133	1	2	lncRNA	ENSMUSG00000113630	4930404H11Rik	-0.760858	-1.29434	-2.043	-4.47039	-0.366994	-4.47039	0.192779	-0.933858	-0.742134	-0.778849	-1.48403	-2.31164	-2.23433	-1.00962	1.22471	2.33708	0.0891597	1.04983	0.422795	RIKEN cDNA 4930404H11 gene [Source:MGI Symbol;Acc:MGI:1921065]
chr6	7675169	7693254	-1	7	protein_coding	ENSMUSG00000029752	Asns	2.77258	1.4757	2.2737	1.71212	1.40777	2.24898	2.81638	3.01459	3.37104	3.36607	3.78553	2.87067	1.98181	3.20404	1.22224	2.33308	3.98825e-05	4.39922	0.00258786	asparagine synthetase [Source:MGI Symbol;Acc:MGI:1350929]
chr19	7864388	7966027	-1	2	protein_coding	ENSMUSG00000067656	Slc22a27	-1.77175	-0.981032	-0.541326	-4.47039	-4.47039	-0.592089	-0.866981	-2.40649	-0.323999	-1.04375	0.0996304	-0.959954	-2.13783	-0.916924	1.2209	2.33093	0.0578882	1.23741	0.348825	solute carrier family 22, member 27 [Source:MGI Symbol;Acc:MGI:3042283]
chr19	39007019	39042693	1	1	protein_coding	ENSMUSG00000025002	Cyp2c55	-4.47039	-4.47039	-4.47039	-4.47039	-3.3618	-4.47039	-4.47039	-2.0804	-2.77982	-4.47039	-4.47039	-0.144208	-4.28562	-3.06926	1.21636	2.32359	0.335306	0.474559	0.719881	cytochrome P450, family 2, subfamily c, polypeptide 55 [Source:MGI Symbol;Acc:MGI:1919332]
chr5	114968823	114971400	1	1	lncRNA	ENSMUSG00000086140	Hnf1aos2	-1.02606	-1.29434	-1.77574	-3.3748	-1.11273	-2.08713	-2.13235	0.565742	-0.868792	0.396255	-0.57805	-0.755761	-1.77847	-0.562159	1.21631	2.32352	0.0942787	1.02559	0.432848	HNF1 homeobox A, opposite strand 2 [Source:MGI Symbol;Acc:MGI:3652220]
chr1	174330518	174332873	1	1	protein_coding	ENSMUSG00000026531	Mptx1	-4.47039	-4.47039	-4.47039	-4.47039	-1.97844	-4.47039	-4.47039	-1.22503	-1.33331	-4.47039	-4.47039	-1.07402	-4.05506	-2.84059	1.21447	2.32056	0.22077	0.656061	0.621165	mucosal pentraxin 1 [Source:MGI Symbol;Acc:MGI:1913539]
chr11	101769742	101785371	-1	12	protein_coding	ENSMUSG00000017724	Etv4	-0.536917	-0.376441	-2.043	-0.296069	-1.28541	0.410571	-0.281463	1.44565	1.07405	0.851939	-0.0258411	0.085692	-0.687879	0.525004	1.21288	2.318	0.00275161	2.56041	0.0570604	ets variant 4 [Source:MGI Symbol;Acc:MGI:99423]
chr1	7349406	7397869	-1	4	lncRNA	ENSMUSG00000097797	Gm26901	-2.36768	-1.41597	-2.79702	-0.841622	0.31599	0.410571	-1.28257	0.311474	0.890712	0.284893	0.0382582	0.329523	-1.11596	0.095381	1.21134	2.31552	0.0150954	1.82116	0.166515	predicted gene, 26901 [Source:MGI Symbol;Acc:MGI:5477395]
chr8	84148025	84172590	1	3	protein_coding	ENSMUSG00000008129	4930432K21Rik	-2.79378	-2.49843	-1.18375	-0.71476	-4.47039	-2.08713	-0.129349	-1.59023	-2.35211	-0.662653	-0.899717	-0.854248	-2.29137	-1.08139	1.20999	2.31336	0.0429368	1.36717	0.301229	RIKEN cDNA 4930432K21 gene [Source:MGI Symbol;Acc:MGI:1921916]
chr10	81409575	81411579	1	1	lncRNA	ENSMUSG00000085327	Gm16104	-1.54624	-2.04157	-2.79702	-3.3748	-0.575465	-3.43175	-0.992663	-1.07211	-1.00765	-1.36849	-2.16092	0.085692	-2.29447	-1.08602	1.20845	2.31089	0.0204525	1.68925	0.197671	predicted gene 16104 [Source:MGI Symbol;Acc:MGI:3801749]
chr5	115429599	115455698	1	9	protein_coding	ENSMUSG00000054256	Msi1	-2.36768	-2.04157	-1.35543	-0.980724	-1.70874	-0.941465	-1.28257	0.469343	0.434664	-0.361478	-0.485006	-0.959954	-1.56594	-0.364167	1.20177	2.30021	0.00163912	2.78539	0.0397539	musashi RNA-binding protein 1 [Source:MGI Symbol;Acc:MGI:107376]
chr12	30884322	30893854	1	1	protein_coding	ENSMUSG00000054204	Alkal2	-2.03916	-3.67899	-3.40358	-2.75934	-2.74239	-1.8216	-0.644351	-2.82849	-1.75459	-0.455054	-2.8958	-0.66357	-2.74084	-1.54031	1.20053	2.29825	0.00919664	2.03637	0.124103	ALK and LTK ligand 2 [Source:MGI Symbol;Acc:MGI:3697448]
chr12	83763634	83792382	1	3	protein_coding	ENSMUSG00000021223	Papln	1.05423	1.62193	1.43936	1.38385	0.31599	2.03127	2.27745	2.53238	2.96042	2.46469	3.16514	1.64729	1.30777	2.5079	1.20013	2.2976	0.000403709	3.39393	0.0150664	papilin, proteoglycan-like sulfated glycoprotein [Source:MGI Symbol;Acc:MGI:2386139]
chr2	181147653	181157014	-1	1	protein_coding	ENSMUSG00000016349	Eef1a2	-2.36768	-4.47039	-4.47039	-4.47039	0.486823	-2.83414	-4.47039	0.134184	0.202384	-4.47039	1.24223	-3.57019	-3.02103	-1.82203	1.199	2.2958	0.400259	0.397659	0.763793	eukaryotic translation elongation factor 1 alpha 2 [Source:MGI Symbol;Acc:MGI:1096317]
chr14	55650184	55652539	1	7	protein_coding	ENSMUSG00000007591	Tssk4	-2.36768	-0.14849	-2.3713	-0.841622	-2.74239	-3.43175	0.133852	-0.30318	-0.742134	-0.455054	-2.16092	-1.19789	-1.98387	-0.787555	1.19632	2.29154	0.0520759	1.28336	0.331836	testis-specific serine kinase 4 [Source:MGI Symbol;Acc:MGI:1918349]
chr14	7744063	7791652	-1	6	transcribed_unprocessed_pseudogene	ENSMUSG00000072723	Gm10044	-4.47039	-3.17084	-2.79702	-2.75934	-2.74239	-3.43175	-0.363991	-4.47039	-0.868792	-3.41128	-1.89841	-1.19789	-3.22862	-2.03512	1.1935	2.28706	0.0852642	1.06923	0.414023	predicted gene 10044 [Source:MGI Symbol;Acc:MGI:3641749]
chr1	167598384	167639623	1	4	protein_coding	ENSMUSG00000015843	Rxrg	-1.77175	-0.574667	-1.77574	-4.47039	-1.97844	-1.40344	-0.0589123	-0.220448	-0.517971	-1.04375	-1.89841	-1.07402	-1.99574	-0.802253	1.19348	2.28704	0.0469492	1.32837	0.316552	retinoid X receptor gamma [Source:MGI Symbol;Acc:MGI:98216]
chr5	137134922	137149322	-1	2	protein_coding	ENSMUSG00000037390	Muc3	-3.40111	-4.47039	-4.47039	-4.47039	-4.47039	-4.47039	-4.47039	-4.47039	-2.35211	-4.47039	-4.47039	1.62918	-4.29217	-3.10075	1.19143	2.28379	0.286442	0.542963	0.681011	mucin 3, intestinal [Source:MGI Symbol;Acc:MGI:1203527]
chr6	121635376	121679227	1	3	protein_coding	ENSMUSG00000030111	A2m	-0.887376	-0.890086	-0.8917	-4.47039	0.0513201	0.410571	-1.28257	0.781839	-0.417728	-0.455054	0.643746	1.1844	-1.11294	0.075771	1.18871	2.27949	0.165075	0.782319	0.550496	alpha-2-macroglobulin [Source:MGI Symbol;Acc:MGI:2449119]
chr3	100497429	100500125	1	1	lncRNA	ENSMUSG00000104943	Gm42868	-0.887376	-0.376441	-2.3713	-0.207963	-4.47039	-1.40344	-0.751376	-1.22503	-0.742134	-0.273604	0.372536	0.0315595	-1.61949	-0.431342	1.18814	2.27859	0.0419171	1.37761	0.296823	predicted gene 42868 [Source:MGI Symbol;Acc:MGI:5663005]
chr15	80431571	80438603	-1	2	lncRNA	ENSMUSG00000115888	Gm31369	-2.03916	-0.315989	-0.0983932	-0.0464144	-0.958533	-1.59742	0.549097	1.42009	0.434664	-0.0381524	0.558884	-0.854248	-0.842652	0.345055	1.18771	2.2779	0.0043633	2.36019	0.0772433	predicted gene, 31369 [Source:MGI Symbol;Acc:MGI:5590528]
chr15	9436028	9466038	1	2	protein_coding	ENSMUSG00000039676	Capsl	0.0511387	-1.85797	-0.648932	-0.598158	-1.70874	0.603549	-0.203402	0.741132	0.63468	0.032503	1.29566	0.458212	-0.693186	0.493131	1.18632	2.27571	0.00197732	2.70392	0.0452125	calcyphosine-like [Source:MGI Symbol;Acc:MGI:1922818]
chr17	35394126	35397800	1	3	polymorphic_pseudogene	ENSMUSG00000055413	H2-Q5	0.983682	-2.25199	-3.40358	-1.30706	1.49045	2.08077	0.133852	-0.933858	0.929291	1.79368	0.940644	1.83282	-0.401288	0.782738	1.18403	2.2721	0.190632	0.719805	0.585835	histocompatibility 2, Q region locus 5 [Source:MGI Symbol;Acc:MGI:95934]
chr3	108455694	108536536	-1	7	protein_coding	ENSMUSG00000040412	5330417C22Rik	-1.77175	0.00156968	-4.47039	0.351722	-4.47039	-0.398778	-0.992663	-0.933858	-0.235991	-0.662653	0.0996304	-0.959954	-1.793	-0.614248	1.17875	2.26381	0.10842	0.964889	0.461295	RIKEN cDNA 5330417C22 gene [Source:MGI Symbol;Acc:MGI:1923930]
chr7	43448073	43448549	1	1	TEC	ENSMUSG00000108618	Gm44816	-0.0939018	-0.647295	-2.79702	-0.841622	-1.70874	-0.0759188	-0.866981	1.03855	1.10808	0.225813	-0.57805	-0.0246836	-1.02742	0.150455	1.17787	2.26243	0.0127114	1.89581	0.150884	predicted gene 44816 [Source:MGI Symbol;Acc:MGI:5753392]
chr19	44394455	44407879	-1	3	protein_coding	ENSMUSG00000037071	Scd1	7.63038	8.32964	8.4662	8.4832	6.85218	9.26307	9.3676	9.20688	10.22	9.56993	9.6437	8.05711	8.17078	9.3442	1.17342	2.25546	0.00161912	2.79072	0.039477	stearoyl-Coenzyme A desaturase 1 [Source:MGI Symbol;Acc:MGI:98239]
chr6	118151745	118197718	-1	2	protein_coding	ENSMUSG00000030110	Ret	-1.35126	-1.85797	-0.34756	-2.32929	-0.692206	-1.40344	-1.13035	0.254764	0.587216	0.032503	-1.02513	0.329523	-1.33029	-0.158579	1.17171	2.25278	0.00679575	2.16776	0.10187	ret proto-oncogene [Source:MGI Symbol;Acc:MGI:97902]
chr4	123183227	123194701	1	5	protein_coding	ENSMUSG00000046093	Hpcal4	0.660944	0.376036	0.65636	0.797177	-2.31043	0.358006	0.906786	1.84192	1.2367	1.22814	0.836335	1.51545	0.0896823	1.26089	1.17121	2.252	0.00801718	2.09598	0.113535	hippocalcin-like 4 [Source:MGI Symbol;Acc:MGI:2157521]
chr12	74825345	74827722	1	1	lncRNA	ENSMUSG00000113845	Gm39473	0.46772	0.868061	-0.176763	0.166345	0.53955	1.12782	1.65796	1.10422	1.77054	2.08716	1.94046	1.43433	0.498788	1.66578	1.16699	2.24543	0.0017457	2.75803	0.0415252	predicted gene, 39473 [Source:MGI Symbol;Acc:MGI:5622358]
chr2	102658659	102790784	1	12	protein_coding	ENSMUSG00000005089	Slc1a2	3.41258	3.6709	2.50467	3.39347	2.9667	2.84378	4.13087	4.43419	4.29958	4.48761	4.05322	4.38099	3.13202	4.29774	1.16573	2.24346	7.67995e-05	4.11464	0.00429863	solute carrier family 1 (glial high affinity glutamate transporter), member 2 [Source:MGI Symbol;Acc:MGI:101931]
chr3	84442198	84480429	-1	5	protein_coding	ENSMUSG00000041842	Fhdc1	0.360449	1.15107	0.866342	-0.0464144	-1.28541	1.35938	1.9418	1.49545	1.95012	1.79368	1.24223	0.970884	0.400903	1.56569	1.16479	2.24201	0.00106129	2.97417	0.0297371	FH2 domain containing 1 [Source:MGI Symbol;Acc:MGI:2684972]
chr10	128395931	128401229	-1	5	protein_coding	ENSMUSG00000039878	Slc39a5	3.9955	3.84977	3.55456	3.57828	4.1352	4.43226	4.98223	5.28829	5.22809	4.95366	5.13058	4.93942	3.92426	5.08704	1.16278	2.23889	5.26368e-09	8.27871	2.87129e-06	solute carrier family 39 (metal ion transporter), member 5 [Source:MGI Symbol;Acc:MGI:1919336]
chr2	157562361	157562447	-1	1	miRNA	ENSMUSG00000077990	Gm23134	-0.436762	-2.25199	-2.79702	-0.71476	-1.70874	-0.592089	-0.451527	-1.22503	-0.0746073	0.16421	0.269483	-0.207902	-1.41689	-0.25423	1.16266	2.2387	0.0453403	1.34352	0.311056	predicted gene, 23134 [Source:MGI Symbol;Acc:MGI:5452911]
chr4	49447105	49473912	-1	4	protein_coding	ENSMUSG00000070985	Acnat1	2.98611	3.74016	3.41458	4.17787	3.49983	4.37057	4.97176	4.80635	4.91142	4.83513	5.08768	4.54454	3.69819	4.85948	1.16129	2.23658	1.24486e-05	4.90488	0.00107658	acyl-coenzyme A amino acid N-acyltransferase 1 [Source:MGI Symbol;Acc:MGI:2140197]
chr4	140906344	140952586	1	3	protein_coding	ENSMUSG00000028927	Padi2	0.415081	0.261684	-0.0240624	0.797177	0.981963	0.461289	1.07285	1.84192	1.54069	1.79368	1.18675	2.42224	0.482189	1.64302	1.16083	2.23586	1.00286e-05	4.99876	0.00090409	peptidyl arginine deiminase, type II [Source:MGI Symbol;Acc:MGI:1338892]
chr5	24153294	24155888	1	1	TEC	ENSMUSG00000106665	Gm43389	-1.54624	-3.17084	-1.35543	-0.980724	-2.74239	-2.41282	-1.13035	-0.584327	-0.235991	-1.197	-0.899717	-1.19789	-2.03474	-0.874212	1.16053	2.23539	0.0163192	1.7873	0.174201	predicted gene 43389 [Source:MGI Symbol;Acc:MGI:5663526]
chr2	36081953	36105408	-1	9	protein_coding	ENSMUSG00000026890	Lhx6	-0.0195596	-0.723774	0.114011	0.0280464	-1.97844	-0.0759188	0.719092	0.699242	1.10808	0.812326	0.468717	0.498678	-0.442606	0.717689	1.1603	2.23503	0.000704364	3.1522	0.0221596	LIM homeobox protein 6 [Source:MGI Symbol;Acc:MGI:1306803]
chr7	131032046	131121628	1	6	protein_coding	ENSMUSG00000047517	Dmbt1	-4.47039	-4.47039	-4.47039	-1.50286	-4.47039	-4.47039	-4.47039	-4.47039	-2.77982	-4.47039	-4.47039	3.74949	-3.9758	-2.81864	1.15715	2.23017	0.431983	0.364533	0.784369	deleted in malignant brain tumors 1 [Source:MGI Symbol;Acc:MGI:106210]
chr17	24264259	24351068	-1	4	protein_coding	ENSMUSG00000035435	Abca17	-2.79378	-0.0467365	-0.259635	-1.99843	-1.70874	0.187736	0.678434	0.469343	0.264053	-0.662653	0.421428	-0.854248	-1.10326	0.0527261	1.15599	2.22837	0.0142447	1.84635	0.161115	ATP-binding cassette, sub-family A (ABC1), member 17 [Source:MGI Symbol;Acc:MGI:3625331]
chr2	76703980	76982547	-1	25	protein_coding	ENSMUSG00000051747	Ttn	-0.343111	-0.0967163	-0.0983932	0.23082	1.49045	0.603549	0.758635	2.31385	0.929291	1.42483	2.74294	0.53804	0.297766	1.45126	1.1535	2.22453	0.151064	0.820839	0.531408	titin [Source:MGI Symbol;Acc:MGI:98864]
chr3	96555765	96566801	-1	2	lncRNA	ENSMUSG00000074398	Gm15441	0.61501	1.54253	2.68167	1.23461	1.46341	2.36007	2.92464	2.59083	1.9121	2.42584	2.64341	4.3202	1.64955	2.80284	1.15328	2.2242	0.0048765	2.31189	0.0821784	predicted gene 15441 [Source:MGI Symbol;Acc:MGI:3641753]
chr8	105280409	105289864	-1	5	protein_coding	ENSMUSG00000014837	4931428F04Rik	0.790574	1.27416	1.30162	1.29617	1.3499	1.15888	2.26378	2.08901	2.59091	2.46469	2.7809	1.89478	1.19522	2.34735	1.15213	2.22241	1.42903e-08	7.84496	6.05155e-06	RIKEN cDNA 4931428F04 gene [Source:MGI Symbol;Acc:MGI:1921606]
chr2	91118144	91136516	1	3	protein_coding	ENSMUSG00000002100	Mybpc3	-4.47039	-3.17085	-2.3713	-1.72947	-4.47039	-1.07965	-4.47039	1.49545	-2.77982	-4.47039	1.68416	-1.8386	-2.88201	-1.72993	1.15207	2.22233	0.241622	0.616864	0.6395	myosin binding protein C, cardiac [Source:MGI Symbol;Acc:MGI:102844]
chr2	54084093	54085552	-1	1	protein_coding	ENSMUSG00000075334	Rprm	-1.35126	-1.41597	-1.77574	-2.32929	-2.74239	-1.07965	-1.45278	0.366039	-1.33331	-0.905229	0.0382582	-0.495177	-1.78238	-0.630366	1.15202	2.22224	0.00559396	2.25228	0.089973	reprimo, TP53 dependent G2 arrest mediator candidate [Source:MGI Symbol;Acc:MGI:1915124]
chr7	102685446	102686219	-1	1	TEC	ENSMUSG00000109618	Gm45527	-0.536917	-1.5488	-3.40358	-3.3748	-4.47039	-1.8216	-2.87199	-0.484399	-1.33331	-1.04375	-1.67639	-0.854248	-2.52601	-1.37735	1.14867	2.21709	0.0592327	1.22744	0.352049	predicted gene 45527 [Source:MGI Symbol;Acc:MGI:5791363]
chr3	116562973	116583134	1	2	protein_coding	ENSMUSG00000027961	Lrrc39	-4.47039	-1.29434	-1.18375	-1.13468	-2.31043	-0.592089	-1.45278	0.254764	-0.742134	-0.662653	-0.163273	-1.3334	-1.83095	-0.683245	1.1477	2.21561	0.026699	1.5735	0.230865	leucine rich repeat containing 39 [Source:MGI Symbol;Acc:MGI:1924557]
chr7	90476672	92449247	1	22	protein_coding	ENSMUSG00000052572	Dlg2	2.55872	2.11454	1.14934	1.88234	2.46526	2.7551	3.00904	3.27913	3.37803	3.95349	3.49707	2.69025	2.15422	3.30117	1.14695	2.21445	3.48878e-05	4.45733	0.00235394	discs large MAGUK scaffold protein 2 [Source:MGI Symbol;Acc:MGI:1344351]
chr5	53038081	53071664	1	3	protein_coding	ENSMUSG00000029188	Slc34a2	1.08824	2.11454	1.56508	1.61883	2.07662	1.33239	2.45645	2.6904	2.80313	2.62189	2.99792	3.08516	1.63262	2.77583	1.14321	2.20872	1.93072e-07	6.71428	4.33555e-05	solute carrier family 34 (sodium phosphate), member 2 [Source:MGI Symbol;Acc:MGI:1342284]
chr1	75479532	75485705	1	4	protein_coding	ENSMUSG00000051703	Tmem198	-2.79378	-1.0781	-4.47039	-3.3748	-1.70874	-1.07965	-1.28257	-2.0804	-0.868792	-1.36849	-1.48403	-0.576918	-2.41758	-1.27687	1.14071	2.20489	0.0291866	1.53482	0.243763	transmembrane protein 198 [Source:MGI Symbol;Acc:MGI:2443133]
chr10	77257776	77259223	-1	1	lncRNA	ENSMUSG00000078444	Gm10941	-1.35126	-1.69512	-3.40358	-1.99843	-2.74239	-3.43175	-1.28257	-2.82849	-1.75459	-0.662654	0.215057	-1.48297	-2.43709	-1.29937	1.13772	2.20033	0.0441335	1.35523	0.30635	predicted gene 10941 [Source:MGI Symbol;Acc:MGI:3779151]
chr10	59403660	59421976	1	2	protein_coding	ENSMUSG00000009646	Pla2g12b	-1.02606	-1.41597	-4.47039	-2.32929	-0.958533	-2.83414	-1.28257	-2.0804	0.202384	-1.78822	-0.315189	-0.959954	-2.1724	-1.03732	1.13507	2.19629	0.0986427	1.00594	0.441031	phospholipase A2, group XIIB [Source:MGI Symbol;Acc:MGI:1917086]
chr15	36870501	36879816	-1	1	lncRNA	ENSMUSG00000072618	Gm10384	-2.03916	-1.5488	-1.03035	-0.296069	-1.28541	-1.07965	-0.644351	-0.807702	0.380005	0.596098	0.421428	-0.41782	-1.21324	-0.0787237	1.13452	2.19545	0.0347582	1.45894	0.268392	predicted gene 10384 [Source:MGI Symbol;Acc:MGI:3641812]
chr5	95956951	95961068	1	1	protein_coding	ENSMUSG00000023078	Cxcl13	-2.36768	-2.49843	-4.47039	-2.75934	-4.47039	-0.699413	-1.45278	-1.22503	-2.35211	-2.05502	-1.89841	-1.48297	-2.87761	-1.74439	1.13322	2.19348	0.0551116	1.25876	0.341361	chemokine (C-X-C motif) ligand 13 [Source:MGI Symbol;Acc:MGI:1888499]
chr13	23583670	23621124	-1	3	protein_coding	ENSMUSG00000047246	Hist1h2be	0.870944	0.180081	0.785978	0.919584	1.49045	1.18929	2.23603	2.0727	2.61478	2.05358	2.22841	1.0273	0.906054	2.0388	1.13274	2.19275	0.000124204	3.90586	0.00618792	histone cluster 1, H2be [Source:MGI Symbol;Acc:MGI:2448380]
chr13	23620629	23622558	-1	1	protein_coding	ENSMUSG00000051627	Hist1h1e	-0.760858	-1.5488	0.114011	-0.124929	-0.273065	-1.8216	-0.0589123	0.469343	1.26714	0.812326	0.215057	-0.344401	-0.735874	0.393425	1.1293	2.18752	0.00310178	2.50839	0.0621379	histone cluster 1, H1e [Source:MGI Symbol;Acc:MGI:1931527]
chr1	66821226	66825914	-1	1	TEC	ENSMUSG00000103553	Gm38218	-1.35126	0.0483106	-0.541326	-0.490279	-0.692206	-0.398778	0.59351	1.07176	-0.235991	0.0998591	1.0993	0.720191	-0.570922	0.558106	1.12903	2.18711	0.0056636	2.24691	0.0905728	predicted gene, 38218 [Source:MGI Symbol;Acc:MGI:5611446]
chr10	77011995	77022214	1	1	lncRNA	ENSMUSG00000074919	Gm10787	0.748645	-0.315989	0.114011	-1.50286	-0.575465	0.510284	0.636597	1.67906	1.0392	1.5979	0.0996304	0.685554	-0.170229	0.956323	1.12655	2.18336	0.0504406	1.29722	0.326899	predicted gene 10787 [Source:MGI Symbol;Acc:MGI:3642150]
chr14	34185688	34201653	-1	3	protein_coding	ENSMUSG00000071531	Gprin2	-3.40111	-0.505521	-0.765216	0.0280464	-1.48161	0.691148	0.192779	0.311474	-0.235991	-0.0381524	0.906705	0.18822	-0.90571	0.220839	1.12655	2.18336	0.0373373	1.42786	0.278498	G protein regulated inducer of neurite outgrowth 2 [Source:MGI Symbol;Acc:MGI:2444560]
chr3	108085584	108088011	1	2	lncRNA	ENSMUSG00000056411	Gm12500	-2.03916	-0.647295	-1.35543	-0.296069	-3.3618	-0.815369	-0.54472	-0.390946	0.264053	-0.273604	-0.3976	-0.41782	-1.41919	-0.29344	1.12575	2.18215	0.00903104	2.04426	0.122433	predicted gene 12500 [Source:MGI Symbol;Acc:MGI:3650304]
chr3	7612705	7690001	1	1	lncRNA	ENSMUSG00000097804	Gm16685	1.33488	1.6373	1.51609	1.51908	0.981963	2.15967	2.34396	3.22111	2.66136	2.56344	3.25556	1.84856	1.52483	2.649	1.12417	2.17975	0.00109485	2.96065	0.0304288	predicted gene, 16685 [Source:MGI Symbol;Acc:MGI:4439609]
chr19	22139046	22995410	1	24	protein_coding	ENSMUSG00000052387	Trpm3	1.70742	2.39329	2.21353	2.42742	1.28961	2.4756	3.37618	2.88045	3.34273	3.05423	3.46827	3.118	2.08448	3.20665	1.12217	2.17674	1.26109e-05	4.89925	0.00107658	transient receptor potential cation channel, subfamily M, member 3 [Source:MGI Symbol;Acc:MGI:2443101]
chr12	59134072	59134193	1	1	snoRNA	ENSMUSG00000077505	Gm24233	-1.17952	-3.67899	-2.043	-1.99843	-1.11273	-2.08713	-1.45278	-0.691696	-0.153044	-2.38261	0.158498	-0.854248	-2.01663	-0.89598	1.12065	2.17445	0.0484319	1.31487	0.321057	predicted gene, 24233 [Source:MGI Symbol;Acc:MGI:5454010]
chr13	48239054	48262591	-1	1	lncRNA	ENSMUSG00000114860	Gm49291	0.748645	1.4927	-1.18375	0.995774	0.0513201	0.410571	1.48013	1.19745	1.63707	1.47643	1.85406	1.57344	0.41921	1.53643	1.11722	2.16928	0.00134963	2.86979	0.0350506	predicted gene, 49291 [Source:MGI Symbol;Acc:MGI:6118781]
chr2	122279247	122298449	-1	3	protein_coding	ENSMUSG00000068452	Duox2	-4.47039	-3.67899	-2.79702	-4.47039	-4.47039	-4.47039	-4.47039	-1.22503	-4.47039	-3.41128	-4.47039	0.373707	-4.05959	-2.94563	1.11396	2.1644	0.139377	0.855808	0.513732	dual oxidase 2 [Source:MGI Symbol;Acc:MGI:3036280]
chr11	102887336	102900912	-1	3	protein_coding	ENSMUSG00000020932	Gfap	-3.40111	-2.25199	-2.3713	-4.47039	-2.31043	-4.47039	-3.4603	-2.40649	0.380005	-2.80714	-1.67639	-2.62281	-3.2126	-2.09885	1.11375	2.16407	0.124043	0.906429	0.489354	glial fibrillary acidic protein [Source:MGI Symbol;Acc:MGI:95697]
chr4	123201504	123216275	1	1	protein_coding	ENSMUSG00000054958	Nt5c1a	-2.79378	-1.29434	-3.40358	-1.13468	-2.74239	-0.492198	-0.54472	-1.22503	0.137961	-1.197	-2.16092	-0.207902	-1.97683	-0.86627	1.11056	2.15929	0.0266714	1.57395	0.23075	5'-nucleotidase, cytosolic IA [Source:MGI Symbol;Acc:MGI:2155700]
chr11	98383811	98384953	1	1	protein_coding	ENSMUSG00000007877	Tcap	-4.47039	-3.67899	-4.47039	-3.3748	-0.575465	-4.47039	-2.13235	-0.933858	-4.47039	-1.78822	-1.48403	-3.57019	-3.50674	-2.3965	1.11023	2.1588	0.214478	0.668617	0.614414	titin-cap [Source:MGI Symbol;Acc:MGI:1330233]
chr6	5220852	5256286	-1	6	protein_coding	ENSMUSG00000029759	Pon3	3.32256	3.22869	3.71508	3.0801	3.30039	3.0317	4.33758	4.3622	4.31059	4.31765	4.42694	4.57798	3.27975	4.38882	1.10907	2.15706	1.12492e-06	5.94888	0.000164706	paraoxonase 3 [Source:MGI Symbol;Acc:MGI:106686]
chr6	91599232	91605514	1	1	lncRNA	ENSMUSG00000108308	Gm45218	-0.343111	-0.723774	-1.77574	-0.389909	-1.48161	-2.41282	-0.451527	-0.390946	-0.153044	0.771596	0.321929	-0.576918	-1.18783	-0.0798182	1.10801	2.15548	0.112632	0.948337	0.469129	predicted gene 45218 [Source:MGI Symbol;Acc:MGI:5753794]
chr10	83487450	83534140	-1	7	protein_coding	ENSMUSG00000020256	Aldh1l2	2.03847	1.6373	1.56508	2.10508	0.486823	2.55947	2.64761	2.83281	2.80313	2.94857	2.97354	2.8316	1.73204	2.83954	1.10751	2.15473	0.00042594	3.37065	0.0157363	aldehyde dehydrogenase 1 family, member L2 [Source:MGI Symbol;Acc:MGI:2444680]
chr3	59005825	59318682	1	6	protein_coding	ENSMUSG00000056476	Med12l	1.49561	2.09241	1.56508	1.94133	0.94335	2.39962	2.835	3.17601	3.22362	2.87357	2.49142	2.46371	1.73957	2.84389	1.10432	2.14998	2.30588e-05	4.63716	0.00171063	mediator complex subunit 12-like [Source:MGI Symbol;Acc:MGI:2139916]
chr3	119727748	119729790	-1	1	TEC	ENSMUSG00000105572	Gm43300	-3.40111	-0.804534	-1.35543	-0.980724	-4.47039	0.0619232	-0.54472	0.00259792	-0.625703	-1.197	-0.315189	-1.64985	-1.82504	-0.721645	1.1034	2.1486	0.153964	0.812579	0.535138	predicted gene 43300 [Source:MGI Symbol;Acc:MGI:5663437]
chr13	23531050	23531519	1	1	protein_coding	ENSMUSG00000060981	Hist1h4h	0.303666	-1.18217	0.0466256	-0.0464144	0.31599	-0.311041	0.303869	1.28501	1.10808	1.94787	0.940644	0.137867	-0.145558	0.95389	1.09945	2.14273	0.0035809	2.44601	0.0678727	histone cluster 1, H4h [Source:MGI Symbol;Acc:MGI:2448427]
chr12	108306270	108330869	1	2	protein_coding	ENSMUSG00000021260	Hhipl1	-0.760858	-1.5488	-2.3713	-0.296069	-0.273065	-0.815369	0.356363	-0.142205	0.137961	0.0998591	0.269483	-0.207902	-1.01091	0.0855932	1.0965	2.13836	0.00220802	2.656	0.0486654	hedgehog interacting protein-like 1 [Source:MGI Symbol;Acc:MGI:1919265]
chr12	16670615	16800886	-1	12	protein_coding	ENSMUSG00000036523	Greb1	-1.17952	-1.29434	-4.47039	-4.47039	-1.4816	-0.815369	-0.866981	-1.39611	-3.39047	-1.36849	0.723892	-0.854248	-2.28527	-1.19207	1.0932	2.13347	0.179558	0.745795	0.572338	gene regulated by estrogen in breast cancer protein [Source:MGI Symbol;Acc:MGI:2149712]
chr1	166130238	166166510	1	4	protein_coding	ENSMUSG00000000544	Gpa33	-4.47039	-3.17085	-2.79702	-1.72947	-4.47039	-1.23248	-1.45278	-0.807702	-4.47039	-2.38261	-2.48207	0.283943	-2.97843	-1.88527	1.09316	2.13341	0.214503	0.668566	0.614414	glycoprotein A33 (transmembrane) [Source:MGI Symbol;Acc:MGI:1891703]
chr2	136713453	136782428	1	3	protein_coding	ENSMUSG00000027273	Snap25	-1.54624	-4.47039	-4.47039	-4.47039	-4.47039	-2.41282	-4.47039	-0.691696	2.38427	-4.47039	-4.47039	-3.57019	-3.6401	-2.54813	1.09197	2.13165	0.314276	0.502689	0.704462	synaptosomal-associated protein 25 [Source:MGI Symbol;Acc:MGI:98331]
chr16	92485736	92541243	1	2	protein_coding	ENSMUSG00000022949	Clic6	-1.54624	-1.69512	-4.47039	-2.32929	-4.47039	-0.0759188	0.00824513	-1.59023	-2.35211	-0.361478	-2.8958	-0.854248	-2.43122	-1.34094	1.09028	2.12916	0.134255	0.87207	0.505699	chloride intracellular channel 6 [Source:MGI Symbol;Acc:MGI:2146607]
chr19	12670439	12677277	1	4	protein_coding	ENSMUSG00000044441	Olfr1442	-3.40111	-1.5488	-0.541326	-1.50286	-3.3618	-2.83414	-0.54472	-2.0804	0.264053	-1.56314	-2.16092	-0.576918	-2.19834	-1.11034	1.088	2.12579	0.0611401	1.21367	0.356579	olfactory receptor 1442 [Source:MGI Symbol;Acc:MGI:3031276]
chr7	130861285	130866330	-1	1	lncRNA	ENSMUSG00000086108	Gm5602	-1.54624	-0.647295	-2.043	-2.32929	-1.97844	-0.150115	-0.363991	0.366039	-0.868792	-0.778849	0.0382582	-0.576918	-1.44906	-0.364042	1.08502	2.12141	0.00480247	2.31854	0.0815205	predicted gene 5602 [Source:MGI Symbol;Acc:MGI:3645136]
chr5	76656512	76873554	1	13	protein_coding	ENSMUSG00000036377	C530008M17Rik	-1.54624	-1.41597	-2.79702	-2.75934	-0.575465	-1.8216	-1.28257	-0.30318	0.137961	-1.78822	-0.899717	-0.274538	-1.81927	-0.735044	1.08423	2.12024	0.0125169	1.9025	0.149892	RIKEN cDNA C530008M17 gene [Source:MGI Symbol;Acc:MGI:2444817]
chr16	39984361	42181679	1	10	protein_coding	ENSMUSG00000061080	Lsamp	-0.887376	0.221459	-0.0240624	-0.207963	-0.958533	0.733031	0.59351	1.03855	1.41039	0.928042	0.468717	0.941829	-0.187241	0.896839	1.08408	2.12002	0.00118071	2.92786	0.0319866	limbic system-associated membrane protein [Source:MGI Symbol;Acc:MGI:1261760]
chrX	73074345	73082478	-1	4	protein_coding	ENSMUSG00000079845	Xlr4a	-1.77175	-0.439538	-1.77574	-1.30706	-4.47039	-1.8216	-1.45278	-2.40649	-3.39047	-0.112447	1.98992	0.283943	-1.93101	-0.848052	1.08296	2.11838	0.193594	0.713108	0.588517	X-linked lymphocyte-regulated 4A [Source:MGI Symbol;Acc:MGI:3574098]
chr7	127455469	127456870	1	1	TEC	ENSMUSG00000108465	Gm45110	-2.79378	-0.723774	-1.35543	-0.389909	-0.467467	-2.41282	-0.751376	0.565742	0.0705259	0.0998591	-1.31432	-0.344401	-1.3572	-0.278995	1.0782	2.1114	0.0616091	1.21036	0.357524	predicted gene 45110 [Source:MGI Symbol;Acc:MGI:5753686]
chrX	154339225	154343392	-1	1	protein_coding	ENSMUSG00000059663	4930524N10Rik	-2.79378	-1.5488	-2.79702	-0.0464144	-1.70874	-0.592089	-0.866981	-0.30318	-0.417728	-0.112447	0.158498	-1.48297	-1.58114	-0.504134	1.07701	2.10965	0.0264614	1.57739	0.230001	RIKEN cDNA 4930524N10 gene [Source:MGI Symbol;Acc:MGI:1922321]
chr17	35320405	35325099	1	3	protein_coding	ENSMUSG00000079507	H2-Q1	-2.79378	1.74053	1.90655	1.84163	-4.47039	-4.47039	1.79739	1.76279	0.587216	0.499634	0.0382582	-4.47039	-1.04097	0.035816	1.07679	2.10933	0.410067	0.387145	0.770823	histocompatibility 2, Q region locus 1 [Source:MGI Symbol;Acc:MGI:95928]
chr8	45999303	46029477	1	6	protein_coding	ENSMUSG00000031637	Lrp2bp	-0.172284	-0.647295	-0.541326	-1.13468	-0.575465	0.0619232	0.503273	0.821429	-0.0746073	0.548672	1.18675	0.458212	-0.501522	0.573954	1.07548	2.10742	0.00338692	2.47019	0.0654683	Lrp2 binding protein [Source:MGI Symbol;Acc:MGI:1914870]
chr10	100325457	100326288	1	1	unprocessed_pseudogene	ENSMUSG00000112737	Gm4898	-3.40111	-0.0467365	0.904905	1.13705	-3.3618	-0.311041	0.072415	0.897492	-0.0746073	0.396255	-0.163273	0.236875	-0.846456	0.227526	1.07398	2.10524	0.145944	0.835814	0.524216	predicted gene 4898 [Source:MGI Symbol;Acc:MGI:3647354]
chr9	21723483	21749919	1	7	protein_coding	ENSMUSG00000032193	Ldlr	4.49759	4.43763	4.37078	4.45252	3.93327	4.71426	5.72213	5.55369	5.47625	5.33885	5.59218	5.15572	4.40101	5.47314	1.07213	2.10253	1.66098e-05	4.77964	0.00133978	low density lipoprotein receptor [Source:MGI Symbol;Acc:MGI:96765]
chr12	20874125	20921262	-1	4	transcribed_unprocessed_pseudogene	ENSMUSG00000085642	3110053B16Rik	-2.79378	-0.574667	-1.03035	-2.32929	-2.74239	-0.00535217	-1.64578	-0.220448	-0.0746073	-1.36849	0.468717	-0.207902	-1.5793	-0.508085	1.07122	2.10121	0.0226986	1.644	0.209404	RIKEN cDNA 3110053B16 gene [Source:MGI Symbol;Acc:MGI:1920435]
chr8	70072924	70080066	1	5	protein_coding	ENSMUSG00000036151	Tm6sf2	1.59361	1.25436	1.43936	1.03241	1.22669	1.21906	2.51535	2.43365	2.51685	2.42584	1.58034	2.68149	1.29425	2.35892	1.06467	2.09169	1.82567e-05	4.73858	0.00142962	transmembrane 6 superfamily member 2 [Source:MGI Symbol;Acc:MGI:1933210]
chr1	88211959	88218997	1	1	protein_coding	ENSMUSG00000089960	Ugt1a1	0.46772	1.19328	1.08363	0.23082	-1.97844	-0.815369	0.133852	1.61291	0.63468	1.52625	0.940644	1.71755	0.0302719	1.09431	1.06404	2.09078	0.0166539	1.77848	0.176415	UDP glucuronosyltransferase 1 family, polypeptide A1 [Source:MGI Symbol;Acc:MGI:98898]
chr10	88729541	88731101	-1	2	transcribed_processed_pseudogene	ENSMUSG00000069540	Gm4925	-4.47039	-1.85797	-2.3713	-1.30706	-1.28541	-1.23248	-1.45278	0.195733	-0.868792	-1.197	-2.48207	-0.344401	-2.08743	-1.02488	1.06255	2.08862	0.0410909	1.38625	0.294098	predicted gene 4925 [Source:MGI Symbol;Acc:MGI:3643371]
chr7	28833854	28841708	1	7	protein_coding	ENSMUSG00000053964	Lgals4	3.97292	4.47018	4.16772	4.34739	4.57796	4.24954	5.31457	5.21028	5.38551	5.35272	5.38901	5.49895	4.29762	5.35851	1.06089	2.08622	5.41253e-08	7.2666	1.61293e-05	lectin, galactose binding, soluble 4 [Source:MGI Symbol;Acc:MGI:107536]
chr1	193281271	193283843	1	1	TEC	ENSMUSG00000104348	Gm37691	0.360449	0.968693	0.355896	0.408575	1.19417	-0.941465	1.19318	1.10422	1.17382	1.96603	1.81799	1.45504	0.391053	1.45172	1.06066	2.08589	0.00226037	2.64582	0.0495219	predicted gene, 37691 [Source:MGI Symbol;Acc:MGI:5610919]
chr7	126648543	126649594	-1	2	lncRNA	ENSMUSG00000066175	2510046G10Rik	-1.17952	0.447527	-2.79702	-1.50286	1.05622	-3.43175	0.249393	0.366039	-0.625703	-0.555123	-0.3976	-0.0832086	-1.23457	-0.174367	1.0602	2.08522	0.0523261	1.28128	0.332492	RIKEN cDNA 2510046G10 gene [Source:MGI Symbol;Acc:MGI:3698051]
chr3	89234177	89246309	-1	6	protein_coding	ENSMUSG00000042766	Trim46	0.870944	1.08535	1.08363	0.408574	1.05622	1.87169	1.99244	1.9351	2.22282	2.16785	2.58022	1.83282	1.06273	2.12187	1.05914	2.08369	5.48315e-06	5.26097	0.000554936	tripartite motif-containing 46 [Source:MGI Symbol;Acc:MGI:2673000]
chr4	155469114	155470858	1	5	protein_coding	ENSMUSG00000023153	Tmem52	-0.536917	-1.18217	0.355896	-2.75934	-0.366994	0.126201	0.303869	-0.691696	0.810313	1.06917	0.762355	-0.274538	-0.727221	0.329912	1.05713	2.08079	0.04584	1.33876	0.312368	transmembrane protein 52 [Source:MGI Symbol;Acc:MGI:1916921]
chr13	119487252	119488384	-1	2	lncRNA	ENSMUSG00000074635	3110070M22Rik	-2.36768	-0.804534	-0.648932	-3.3748	-1.70874	-1.23248	-1.86865	0.195733	0.323194	-1.36849	-0.677511	-0.41782	-1.68953	-0.63559	1.05394	2.07619	0.0454372	1.34259	0.311271	RIKEN cDNA 3110070M22 gene [Source:MGI Symbol;Acc:MGI:1914554]
chr14	122103430	122106974	-1	2	lncRNA	ENSMUSG00000085615	A330035P11Rik	2.08975	2.22038	2.55404	2.46811	1.78061	2.19006	3.02534	3.55638	3.31386	3.31028	3.16514	3.25423	2.21716	3.27087	1.05371	2.07587	5.4627e-06	5.26259	0.000554611	RIKEN cDNA A330035P11 gene [Source:MGI Symbol;Acc:MGI:2442610]
chr14	21992436	21996100	1	1	TEC	ENSMUSG00000103160	C130012C08Rik	1.24726	1.52611	1.84838	1.29617	1.3499	1.81432	2.53825	2.60223	3.10224	2.28824	2.51414	2.34666	1.51369	2.56529	1.0516	2.07283	1.42107e-05	4.84738	0.00119415	RIKEN cDNA C130012C08 gene [Source:MGI Symbol;Acc:MGI:2145684]
chr7	19302696	19310051	-1	7	protein_coding	ENSMUSG00000003545	Fosb	-0.0939018	-0.574667	-1.77574	-1.13468	-3.3618	-1.59742	1.88932	-0.390946	-1.00765	-0.361478	-1.16249	-1.19789	-1.42304	-0.371855	1.05118	2.07223	0.129088	0.889113	0.496737	FBJ osteosarcoma oncogene B [Source:MGI Symbol;Acc:MGI:95575]
chr12	103853589	103863562	-1	3	protein_coding	ENSMUSG00000066366	Serpina1a	5.08476	5.24118	4.40817	5.03424	4.70457	3.30595	5.54547	5.43747	5.94723	5.70338	5.73682	5.70861	4.62981	5.67983	1.05002	2.07056	0.00299886	2.52304	0.0607504	serine (or cysteine) peptidase inhibitor, clade A, member 1A [Source:MGI Symbol;Acc:MGI:891971]
chr12	11325242	11436613	-1	2	protein_coding	ENSMUSG00000054459	Vsnl1	-4.47039	-3.17085	-4.47039	-4.47039	-4.47039	-4.47039	-4.47039	-3.42747	0.63468	-4.47039	-4.47039	-3.02009	-4.2538	-3.20401	1.04979	2.07023	0.18693	0.728321	0.581926	visinin-like 1 [Source:MGI Symbol;Acc:MGI:1349453]
chr7	126687459	126690034	-1	1	transcribed_unprocessed_pseudogene	ENSMUSG00000082922	Gm6939	-3.40111	-2.25199	-2.043	-0.71476	-3.3618	-2.83414	-0.451527	-2.82849	-0.235991	-0.662654	-2.48207	-1.64985	-2.43447	-1.3851	1.04937	2.06963	0.10941	0.960944	0.462713	predicted gene 6939 [Source:MGI Symbol;Acc:MGI:3782976]
chr7	63896533	63899698	1	2	lncRNA	ENSMUSG00000098708	Gm27252	-1.77175	-1.29434	-1.35543	-0.598158	-4.47039	-0.228336	-0.203402	-1.22503	-0.153044	-0.112447	-1.16249	-0.576918	-1.61973	-0.572223	1.04751	2.06696	0.086378	1.0636	0.416632	predicted gene 27252 [Source:MGI Symbol;Acc:MGI:5521095]
chr19	5891138	5894149	-1	2	protein_coding	ENSMUSG00000044390	Tigd3	-1.35126	-0.376441	-2.79702	-0.841622	-0.0231974	-3.43175	-0.281463	-0.390946	-0.517971	-1.197	0.799819	-0.959954	-1.47021	-0.424586	1.04563	2.06427	0.0819831	1.08628	0.407875	tigger transposable element derived 3 [Source:MGI Symbol;Acc:MGI:2681860]
chr7	29170210	29173976	1	5	protein_coding	ENSMUSG00000031493	Ggn	-1.35126	-1.85797	-0.176763	0.166345	-4.47039	-0.815369	0.00824513	-1.59023	-0.517971	0.032503	-0.677511	0.498678	-1.41757	-0.374381	1.04319	2.06077	0.0860787	1.0651	0.415969	gametogenetin [Source:MGI Symbol;Acc:MGI:2181461]
chr9	51278513	51284210	1	2	lncRNA	ENSMUSG00000044694	2010007H06Rik	0.61501	1.23428	0.82672	1.06814	0.733069	1.92687	2.00893	2.57932	2.60289	1.87283	1.49154	2.10596	1.06735	2.11025	1.0429	2.06036	0.00104473	2.98099	0.0294686	RIKEN cDNA 2010007H06 gene [Source:MGI Symbol;Acc:MGI:1917099]
chr17	73635591	73640220	-1	1	lncRNA	ENSMUSG00000090168	D630014O11Rik	0.0511387	0.0483106	-0.441192	0.0280464	0.73307	-3.43175	-0.203402	1.00456	0.63468	0.44887	0.940644	0.416578	-0.502063	0.540321	1.04238	2.05963	0.0563592	1.24904	0.344912	RIKEN cDNA D630014O11 gene [Source:MGI Symbol;Acc:MGI:2442874]
chr8	57455923	57477585	1	1	protein_coding	ENSMUSG00000031610	Scrg1	-4.47039	-3.17085	-4.47039	-4.47039	-4.47039	-4.47039	-2.13235	-3.42747	-2.77982	-4.47039	-3.47816	-3.02009	-4.2538	-3.21805	1.03575	2.05018	0.0839128	1.07617	0.411231	scrapie responsive gene 1 [Source:MGI Symbol;Acc:MGI:1328308]
chr17	30901817	30940791	1	2	protein_coding	ENSMUSG00000024027	Glp1r	0.660944	2.08122	2.46651	1.86213	0.0513201	1.06361	2.86248	2.13687	2.041	1.73132	2.88915	2.72478	1.36429	2.3976	1.03331	2.04672	0.0170171	1.76911	0.178339	glucagon-like peptide 1 receptor [Source:MGI Symbol;Acc:MGI:99571]
chr7	24978167	25005958	-1	5	protein_coding	ENSMUSG00000040907	Atp1a3	-1.54624	-1.85797	-0.8917	-4.47039	-3.3618	-0.699413	-0.644351	-0.30318	0.929291	-2.80714	-0.78434	-3.02009	-2.13792	-1.10497	1.03295	2.0462	0.216167	0.66521	0.616038	ATPase, Na+/K+ transporting, alpha 3 polypeptide [Source:MGI Symbol;Acc:MGI:88107]
chr2	25289915	25291180	1	1	protein_coding	ENSMUSG00000026961	Lrrc26	-3.40111	-2.79581	-4.47039	-2.75934	0.31599	-4.47039	-2.87199	-2.40649	-4.47039	-2.38261	0.372536	0.373707	-2.93017	-1.89754	1.03264	2.04576	0.201771	0.695142	0.597576	leucine rich repeat containing 26 [Source:MGI Symbol;Acc:MGI:2385129]
chr18	3336680	3366863	1	2	lncRNA	ENSMUSG00000097746	Gm6225	-1.35126	0.180081	-0.259635	-0.389909	-1.70874	-0.398778	0.455946	0.366039	1.17382	0.396255	-0.163273	0.0315595	-0.654706	0.376725	1.03143	2.04405	0.00144189	2.84107	0.0365687	predicted gene 6225 [Source:MGI Symbol;Acc:MGI:3643252]
chr7	34636996	34637712	-1	1	lncRNA	ENSMUSG00000108723	Gm44837	0.118534	-1.5488	-1.03035	-2.32929	-4.47039	-1.8216	-0.866981	-0.933858	-0.868792	-1.78822	0.514505	-0.959954	-1.84698	-0.817217	1.02977	2.04169	0.130724	0.883644	0.500087	predicted gene 44837 [Source:MGI Symbol;Acc:MGI:5753413]
chr10	108497650	109010982	-1	6	protein_coding	ENSMUSG00000035864	Syt1	-0.536917	-1.18217	-3.40358	-2.32929	-4.47039	-1.40344	-1.64578	-0.807702	1.29695	-1.197	-2.48207	-2.31164	-2.22096	-1.19121	1.02976	2.04168	0.135027	0.86958	0.506448	synaptotagmin I [Source:MGI Symbol;Acc:MGI:99667]
chr12	113302965	113307933	-1	2	IG_C_gene	ENSMUSG00000076613	Ighg2b	-2.36768	-2.04157	-0.176763	-1.50286	-4.47039	-2.83414	-2.13235	1.00456	0.202384	-0.778849	-2.8958	-2.62281	-2.23223	-1.20381	1.02842	2.03979	0.186127	0.730191	0.581077	immunoglobulin heavy constant gamma 2B [Source:MGI Symbol;Acc:MGI:96445]
chr4	109406623	109444745	1	8	protein_coding	ENSMUSG00000028555	Ttc39a	-0.172284	0.300817	-0.176763	0.515969	1.09196	1.51152	1.22176	1.91694	1.98716	1.8338	1.06894	1.20899	0.511871	1.5396	1.02773	2.03881	0.00238678	2.62219	0.0513821	tetratricopeptide repeat domain 39A [Source:MGI Symbol;Acc:MGI:2444350]
chr13	96416134	96471267	-1	9	protein_coding	ENSMUSG00000047117	Ankdd1b	-2.03916	-1.41597	-1.18375	-4.47039	-0.184879	-1.59742	-0.751376	0.195733	-1.16131	-0.361478	-1.31432	-1.3334	-1.81526	-0.787691	1.02757	2.03859	0.0953783	1.02055	0.435256	ankyrin repeat and death domain containing 1B [Source:MGI Symbol;Acc:MGI:2444730]
chr17	46428926	46431776	1	7	protein_coding	ENSMUSG00000023968	Crip3	-0.436762	0.261684	-1.18375	-1.13468	-0.273065	-1.8216	0.455946	-0.807702	0.63468	0.284893	0.468717	0.53804	-0.764696	0.262429	1.02713	2.03796	0.0472204	1.32587	0.317192	cysteine-rich protein 3 [Source:MGI Symbol;Acc:MGI:2152434]
chr8	123165255	123178765	1	2	lncRNA	ENSMUSG00000110537	Gm4316	-0.536917	-1.29434	-0.8917	-1.50286	-3.3618	-1.40344	-1.64578	-0.933858	-0.742134	2.00169	-1.48403	-0.0246836	-1.49851	-0.471465	1.02704	2.03785	0.101061	0.995417	0.445235	predicted gene 4316 [Source:MGI Symbol;Acc:MGI:3782497]
chr7	134265779	134501160	-1	11	protein_coding	ENSMUSG00000030994	D7Ertd443e	-0.255171	-0.14849	-0.648932	-0.980724	-0.0231974	-0.492198	0.59351	1.00456	-0.153044	0.44887	0.836335	0.8819	-0.424785	0.602022	1.02681	2.03751	0.00601308	2.2209	0.0942445	DNA segment, Chr 7, ERATO Doi 443, expressed [Source:MGI Symbol;Acc:MGI:1196431]
chr2	145934784	146215039	1	14	protein_coding	ENSMUSG00000037143	Cfap61	-1.35126	-0.981032	-1.18375	-0.980724	-0.819233	-1.8216	-0.0589123	0.741132	-0.868792	-0.555123	0.0382582	-0.274538	-1.1896	-0.162996	1.0266	2.03722	0.00217359	2.66282	0.0480677	cilia and flagella associated protein 61 [Source:MGI Symbol;Acc:MGI:1926024]
chr13	17951938	17954912	1	1	TEC	ENSMUSG00000113688	A930027P06Rik	-1.17952	-2.04157	-4.47039	-2.75934	-4.47039	-2.08713	-4.47039	-1.39611	-1.33331	-2.38261	0.215057	-1.48297	-2.83472	-1.80839	1.02633	2.03684	0.189805	0.721693	0.585217	RIKEN cDNA A930027P06 gene [Source:MGI Symbol;Acc:MGI:3026956]
chr1	78657825	78707743	1	7	protein_coding	ENSMUSG00000032883	Acsl3	4.87909	5.05344	5.52277	5.25376	5.14616	5.87961	6.27933	6.45257	6.49815	6.2238	6.50342	5.93375	5.28914	6.31517	1.02603	2.03641	1.76208e-07	6.75397	4.02204e-05	acyl-CoA synthetase long-chain family member 3 [Source:MGI Symbol;Acc:MGI:1921455]
chr13	94057796	94195409	1	9	protein_coding	ENSMUSG00000045312	Lhfpl2	2.27838	2.96805	2.60177	3.16505	2.76004	3.02329	3.70447	3.79382	3.66195	3.88353	4.26559	3.64069	2.79943	3.82501	1.02558	2.03578	4.98665e-06	5.30219	0.000512749	lipoma HMGIC fusion partner-like 2 [Source:MGI Symbol;Acc:MGI:2145236]
chr2	121017891	121037072	-1	7	protein_coding	ENSMUSG00000023216	Epb42	0.46772	0.548531	-0.0240624	-0.389909	-0.467467	-0.311041	0.636597	1.25641	0.587216	1.50156	0.558884	1.41332	-0.0293715	0.99233	1.0217	2.03031	0.00542424	2.26566	0.0880352	erythrocyte membrane protein band 4.2 [Source:MGI Symbol;Acc:MGI:95402]
chr6	87796070	87799227	-1	1	TEC	ENSMUSG00000108064	Gm44423	-0.644547	0.338917	-0.648932	-0.841622	-0.819233	0.0619232	-0.0589123	0.0698904	1.14133	0.0998591	1.74304	0.576357	-0.425582	0.59526	1.02084	2.0291	0.00475882	2.3225	0.0810788	predicted gene, 44423 [Source:MGI Symbol;Acc:MGI:5690815]
chr10	80606021	80615784	1	3	protein_coding	ENSMUSG00000035370	Gm49322	-4.47039	-0.804534	-1.35543	-1.72947	-3.3618	-0.592089	-0.363991	-1.22503	-0.235991	-1.197	-2.8958	-0.274538	-2.05228	-1.03206	1.02022	2.02823	0.158434	0.800151	0.541472	predicted gene, 49322 [Source:MGI Symbol;Acc:MGI:6121503]
chr8	105566324	105578109	1	2	lncRNA	ENSMUSG00000104168	Gm38250	-2.03916	-0.14849	-0.8917	-1.72947	-0.958533	-1.8216	0.303869	-0.807702	-0.323999	-0.361478	0.468717	-0.755761	-1.26483	-0.246059	1.01877	2.02618	0.0218548	1.66045	0.205302	predicted gene, 38250 [Source:MGI Symbol;Acc:MGI:5611478]
chr2	14174523	14221993	1	1	protein_coding	ENSMUSG00000061531	Tmem236	-3.40111	-2.04157	-4.47039	-1.99843	-4.47039	-4.47039	-3.4603	-2.82849	-1.33331	-4.47039	-2.8958	0.236875	-3.47538	-2.45857	1.01681	2.02344	0.228641	0.640846	0.628438	transmembrane protein 236 [Source:MGI Symbol;Acc:MGI:1919309]
chr16	15887286	15891031	1	2	protein_coding	ENSMUSG00000071637	Cebpd	2.55872	0.673063	1.78777	0.919584	2.17988	0.410571	3.61574	0.699242	2.64986	1.62101	2.20067	3.83889	1.4216	2.43757	1.01597	2.02226	0.0456993	1.34009	0.311832	CCAAT/enhancer binding protein (C/EBP), delta [Source:MGI Symbol;Acc:MGI:103573]
chr10	23102963	23350786	-1	8	protein_coding	ENSMUSG00000010461	Eya4	0.61501	0.376036	0.700873	0.879924	-1.28541	-0.00535217	0.941563	0.934071	2.07581	1.06917	1.32165	1.0273	0.213513	1.22826	1.01475	2.02055	0.00181085	2.74212	0.0425404	EYA transcriptional coactivator and phosphatase 4 [Source:MGI Symbol;Acc:MGI:1337104]
chr7	46682838	46685383	-1	1	TEC	ENSMUSG00000110010	Gm45629	0.303666	-0.890086	-1.55033	-0.0464144	-0.692206	-0.815369	0.249393	0.821429	-0.000216433	0.771596	0.468717	0.085692	-0.615124	0.399435	1.01456	2.02028	0.000432807	3.36371	0.0158831	predicted gene 45629 [Source:MGI Symbol;Acc:MGI:5791465]
chr14	54631231	54641364	-1	2	protein_coding	ENSMUSG00000059674	Cdh24	-0.436762	-0.376441	-0.541326	-0.0464144	0.432096	0.126201	0.758635	0.254764	1.46393	1.00033	0.762355	0.999367	-0.140441	0.87323	1.01367	2.01904	0.000130743	3.88358	0.00644386	cadherin-like 24 [Source:MGI Symbol;Acc:MGI:1928330]
chr2	172977700	172993576	1	5	protein_coding	ENSMUSG00000005883	Spo11	-2.79378	-2.04157	-2.043	-1.99843	-2.74239	-1.23248	-1.13035	-1.22503	-0.868792	-1.197	0.269483	-2.62281	-2.14194	-1.12908	1.01286	2.0179	0.169908	0.769785	0.557325	SPO11 meiotic protein covalently bound to DSB [Source:MGI Symbol;Acc:MGI:1349669]
chr7	45163949	45176142	1	5	protein_coding	ENSMUSG00000070570	Slc17a7	-2.03916	-4.47039	-4.47039	-4.47039	-4.47039	-4.47039	-4.47039	-2.82849	0.538136	-4.47039	-4.47039	-2.62281	-4.06518	-3.05405	1.01113	2.01549	0.190243	0.720691	0.585761	solute carrier family 17 (sodium-dependent inorganic phosphate cotransporter), member 7 [Source:MGI Symbol;Acc:MGI:1920211]
chr14	51114426	51117807	1	1	protein_coding	ENSMUSG00000072575	Eddm3b	0.61501	-0.505521	-1.18375	-0.0464144	-0.467467	-0.492198	0.356363	0.897492	0.810313	0.729682	0.215057	0.970885	-0.346724	0.663299	1.01002	2.01394	0.00307993	2.51146	0.0618368	epididymal protein 3B [Source:MGI Symbol;Acc:MGI:2684921]
chr7	16175090	16186504	1	9	protein_coding	ENSMUSG00000041420	Meis3	1.05423	1.19328	1.54079	1.10301	0.375211	1.92687	2.11937	2.13687	2.72853	1.81388	2.30857	2.14473	1.1989	2.20866	1.00976	2.01357	0.000111357	3.95328	0.0057065	Meis homeobox 3 [Source:MGI Symbol;Acc:MGI:108519]
chr3	146852367	146984009	1	6	protein_coding	ENSMUSG00000036745	Ttll7	2.2182	1.82349	2.89785	0.879924	1.86567	1.69224	2.82572	3.02311	3.20801	2.79446	2.5365	3.04474	1.89623	2.90542	1.00919	2.01278	8.10251e-05	4.09138	0.00448832	tubulin tyrosine ligase-like family, member 7 [Source:MGI Symbol;Acc:MGI:1918142]
chr2	119751320	119760431	-1	6	protein_coding	ENSMUSG00000027297	Ltk	-1.54624	-0.647295	-1.35543	-0.841622	-1.97844	-2.41282	-0.203402	-0.584327	-0.323999	0.16421	0.269483	-2.05582	-1.46364	-0.455643	1.008	2.01112	0.0129656	1.88721	0.152152	leukocyte tyrosine kinase [Source:MGI Symbol;Acc:MGI:96840]
chr7	48830398	48848033	-1	4	protein_coding	ENSMUSG00000030470	Csrp3	-4.47039	-2.04157	-2.79702	-4.47039	-4.47039	-4.47039	-4.47039	0.418616	-4.47039	-2.80714	-0.899717	-4.47039	-3.78669	-2.78323	1.00346	2.0048	0.186716	0.728817	0.581918	cysteine and glycine-rich protein 3 [Source:MGI Symbol;Acc:MGI:1330824]
chr11	58379043	58390728	1	2	protein_coding	ENSMUSG00000013643	Lypd8	-4.47039	-4.47039	-4.47039	-1.99843	-0.958533	-4.47039	-4.47039	-0.933858	-4.47039	-4.47039	-4.47039	3.99555	-3.47308	-2.46997	1.00311	2.00431	0.524778	0.280025	0.836736	LY6/PLAUR domain containing 8 [Source:MGI Symbol;Acc:MGI:1917413]
chr7	6156516	6157618	1	1	lncRNA	ENSMUSG00000109108	Gm36371	-0.0195596	1.38756	1.27243	1.35521	0.486823	1.21907	1.79739	2.0727	2.1098	1.8338	2.38451	1.51545	0.950255	1.95227	1.00202	2.0028	0.00106468	2.97278	0.0297704	predicted gene, 36371 [Source:MGI Symbol;Acc:MGI:5595530]
chr5	67259971	67261262	-1	1	lncRNA	ENSMUSG00000107319	Gm42670	0.303666	-1.5488	-1.77574	-0.841622	0.122177	-1.59742	-0.0589123	0.781839	-0.153044	0.642014	0.215057	-0.755761	-0.889624	0.111866	1.00149	2.00207	0.0143189	1.84409	0.161472	predicted gene 42670 [Source:MGI Symbol;Acc:MGI:5662807]
chr12	74842738	74849666	1	2	lncRNA	ENSMUSG00000113974	4930442G10Rik	-4.47039	-3.17084	-2.3713	-3.3748	-0.692206	-2.41282	-3.4603	-1.8146	0.137961	-0.555123	-2.48207	-2.31164	-2.74873	-1.74763	1.0011	2.00153	0.139403	0.855728	0.513732	RIKEN cDNA 4930442G10 gene [Source:MGI Symbol;Acc:MGI:1921236]
chr4	120854816	120896579	1	4	protein_coding	ENSMUSG00000032890	Rims3	-3.40111	-0.804534	-1.55033	-0.980724	-0.575465	-1.23248	0.192779	-0.584327	-1.00765	-1.04375	0.468717	-0.576918	-1.42411	-0.425192	0.998916	1.9985	0.0258916	1.58684	0.226745	regulating synaptic membrane exocytosis 3 [Source:MGI Symbol;Acc:MGI:2443331]
chr13	93040713	93144724	-1	1	protein_coding	ENSMUSG00000047419	Cmya5	-0.887376	-0.439538	0.178389	0.408574	0.486823	-1.59742	0.906786	1.54359	0.137961	0.032503	0.871949	0.650066	-0.308425	0.690475	0.998901	1.99848	0.110056	0.958385	0.464227	cardiomyopathy associated 5 [Source:MGI Symbol;Acc:MGI:1923719]
chr11	94557102	94601871	-1	4	protein_coding	ENSMUSG00000076435	Acsf2	4.10341	3.79943	4.34296	4.06303	3.55209	4.56572	5.05947	4.94946	5.15672	4.88372	5.18999	5.16517	4.07111	5.06742	0.996316	1.9949	1.78696e-06	5.74789	0.000238637	acyl-CoA synthetase family member 2 [Source:MGI Symbol;Acc:MGI:2388287]
chr12	78691535	78734516	1	9	protein_coding	ENSMUSG00000056987	Fam71d	-0.172284	-0.14849	0.0466256	-2.75934	0.31599	-0.492198	0.356363	0.418616	0.202384	0.341648	0.762355	0.685554	-0.534949	0.461153	0.996103	1.9946	0.0140888	1.85113	0.16028	family with sequence similarity 71, member D [Source:MGI Symbol;Acc:MGI:1918147]
chr4	47091909	47123070	1	2	protein_coding	ENSMUSG00000039774	Galnt12	0.61501	0.86806	1.24263	1.35521	0.254234	1.06361	1.95888	1.61291	1.56539	2.50252	1.46846	2.26691	0.899793	1.89585	0.996052	1.99453	0.000103585	3.9847	0.00539449	polypeptide N-acetylgalactosaminyltransferase 12 [Source:MGI Symbol;Acc:MGI:2444664]
chr8	88860968	88863074	-1	1	TEC	ENSMUSG00000109778	Gm45504	-4.47039	-2.49843	-4.47039	-4.47039	-4.47039	-4.47039	-4.47039	-2.82849	-4.47039	-2.80714	-1.67639	-2.62281	-4.14173	-3.14593	0.995792	1.99417	0.0597657	1.22355	0.353573	predicted gene 45504 [Source:MGI Symbol;Acc:MGI:5791340]
chr2	177125463	177127709	-1	1	unprocessed_pseudogene	ENSMUSG00000082765	Gm14411	-0.887376	-1.18217	0.178389	0.166345	-2.31043	-4.47039	-1.13035	-0.691696	0.487327	-0.905229	0.0382582	-0.344401	-1.4176	-0.424348	0.993256	1.99067	0.200194	0.698548	0.595462	predicted gene 14411 [Source:MGI Symbol;Acc:MGI:3649821]
chr14	43275036	43306011	1	3	protein_coding	ENSMUSG00000115483	Gm9732	0.567565	0.0935847	0.29912	-1.13468	-1.70874	1.75457	0.00824513	1.49545	2.02328	0.225813	1.18675	0.8819	-0.0214305	0.970239	0.991669	1.98848	0.0434823	1.36169	0.303763	predicted gene 9732 [Source:MGI Symbol;Acc:MGI:3796514]
chr3	103071174	103072492	1	1	lncRNA	ENSMUSG00000104671	Gm43062	-2.79378	-1.18217	-0.648932	-1.13468	-0.958533	-0.0759188	-0.644351	-0.484399	0.434664	-0.190777	0.372536	-0.344401	-1.13234	-0.142788	0.989548	1.98556	0.0151573	1.81938	0.166777	predicted gene 43062 [Source:MGI Symbol;Acc:MGI:5663199]
chr11	69682577	69696098	-1	3	protein_coding	ENSMUSG00000018752	Tnfsfm13	-0.343111	-0.981032	-0.648932	-0.598158	-0.692206	-0.815369	-0.54472	1.10422	-0.323999	1.31574	-0.0258411	0.329523	-0.679801	0.309154	0.988956	1.98475	0.00383092	2.4167	0.0713024	tumor necrosis factor (ligand) superfamily, membrane-bound member 13 [Source:MGI Symbol;Acc:MGI:3845075]
chr6	140955609	141044134	1	2	lncRNA	ENSMUSG00000107638	Gm30524	-3.40111	-2.25199	-2.3713	-2.32929	-2.74239	-2.83414	-0.866981	-2.0804	-1.33331	-2.38261	-2.48207	-0.854248	-2.65504	-1.6666	0.988433	1.98403	0.0799113	1.09739	0.403177	predicted gene, 30524 [Source:MGI Symbol;Acc:MGI:5589683]
chr13	58287502	58359122	-1	4	protein_coding	ENSMUSG00000060176	Kif27	1.21682	1.12949	0.65636	0.615921	1.22669	1.9448	2.1041	2.45897	2.45208	2.55146	1.66398	1.47546	1.13168	2.11768	0.985994	1.98068	0.000233688	3.63136	0.00993529	kinesin family member 27 [Source:MGI Symbol;Acc:MGI:1922300]
chr5	108367769	108378239	1	5	lncRNA	ENSMUSG00000072769	Gm10419	-1.17952	-1.85797	-2.79702	-0.296069	-2.31043	-0.941465	-2.45528	0.418616	0.202384	-0.273604	-0.0258411	-1.3334	-1.56374	-0.577854	0.985891	1.98054	0.0946929	1.02368	0.433822	predicted gene 10419 [Source:MGI Symbol;Acc:MGI:3642823]
chr10	43518571	43555817	1	1	lncRNA	ENSMUSG00000111368	Gm47889	-0.760858	-0.439538	-1.35543	-0.124928	-0.575465	-1.07965	0.59351	0.469343	0.0705259	0.16421	-0.0929214	0.373707	-0.722645	0.263063	0.985707	1.98028	0.00682659	2.1658	0.102189	predicted gene, 47889 [Source:MGI Symbol;Acc:MGI:6097120]
chr1	154201187	154205689	1	1	protein_coding	ENSMUSG00000066797	Zfp648	-1.02606	-1.0781	-0.648932	-1.30706	-3.3618	-1.40344	-0.203402	-0.933858	-0.235991	-1.04375	-0.237233	-0.274537	-1.4709	-0.488129	0.982771	1.97626	0.0227941	1.64218	0.20983	zinc finger protein 648 [Source:MGI Symbol;Acc:MGI:2685049]
chr13	50245181	50250308	-1	1	protein_coding	ENSMUSG00000095300	Gm906	0.909511	0.00156968	1.2122	1.75659	1.69023	0.410571	1.7589	1.98825	2.09291	1.57441	2.42104	2.03895	0.996778	1.97907	0.982297	1.97561	0.026963	1.56923	0.232088	predicted gene 906 [Source:MGI Symbol;Acc:MGI:2685752]
chr2	26639190	26639321	-1	1	snoRNA	ENSMUSG00000077192	Snora17	-1.17952	-0.890086	-1.18375	-2.32929	-0.692206	-0.941465	-0.281463	-0.933858	-0.0746073	-0.778849	0.372536	0.373707	-1.20272	-0.220422	0.982297	1.97561	0.00238312	2.62285	0.0513719	small nucleolar RNA, H/ACA box 17 [Source:MGI Symbol;Acc:MGI:4360060]
chr14	29958071	29961381	-1	1	lncRNA	ENSMUSG00000114424	Gm47414	-1.35126	-0.723774	-1.77574	-1.13468	-0.958533	-0.699414	-0.451527	-0.142205	0.434664	-0.112447	0.468717	-0.959954	-1.10723	-0.127125	0.980108	1.97261	0.116024	0.935451	0.47499	predicted gene, 47414 [Source:MGI Symbol;Acc:MGI:6096350]
chr11	58421111	58426024	1	1	protein_coding	ENSMUSG00000013653	1810065E05Rik	-4.47039	-4.47039	-4.47039	-4.47039	-3.3618	-4.47039	-4.47039	-4.47039	-2.77982	-4.47039	-4.47039	0.819374	-4.28562	-3.307	0.978623	1.97058	0.363295	0.43974	0.739486	RIKEN cDNA 1810065E05 gene [Source:MGI Symbol;Acc:MGI:1917114]
chr2	24440418	24486855	1	3	lncRNA	ENSMUSG00000085057	Gm13415	-0.0195596	-2.79581	-1.03035	-1.72947	-4.47039	-1.59742	-1.28257	-2.40649	0.137961	-0.662654	-0.899717	-0.66357	-1.9405	-0.96284	0.977659	1.96927	0.133514	0.874473	0.504818	predicted gene 13415 [Source:MGI Symbol;Acc:MGI:3651241]
chr2	57106830	57124003	-1	6	protein_coding	ENSMUSG00000026826	Nr4a2	-0.0939018	-0.0967163	-0.0240624	0.463271	-0.101774	0.126201	1.5036	0.699242	1.10808	1.16664	0.940644	0.720191	0.0455028	1.02307	0.977562	1.96914	0.00201856	2.69496	0.0457288	nuclear receptor subfamily 4, group A, member 2 [Source:MGI Symbol;Acc:MGI:1352456]
chr8	36993604	36995533	1	1	protein_coding	ENSMUSG00000074384	AI429214	2.1554	2.01216	2.21353	1.79974	2.29169	2.7449	2.84422	3.40173	3.09377	2.94857	3.6485	3.14375	2.2029	3.18009	0.977187	1.96862	9.99117e-07	6.00038	0.000153122	expressed sequence AI429214 [Source:MGI Symbol;Acc:MGI:2142538]
chr11	61448442	61454131	-1	7	protein_coding	ENSMUSG00000010086	Rnf112	-4.47039	-4.47039	-4.47039	-4.47039	-4.47039	-4.47039	-4.47039	-4.47039	0.487327	-4.47039	-4.47039	-3.57019	-4.47039	-3.49407	0.976318	1.96744	0.122452	0.912035	0.486617	ring finger protein 112 [Source:MGI Symbol;Acc:MGI:106611]
chr9	31278021	31280992	-1	1	lncRNA	ENSMUSG00000111246	4930517E14Rik	-4.47039	-1.5488	-1.55033	-2.32929	-1.48161	0.303452	-0.281463	0.418616	-1.75459	-0.190777	-0.3976	-3.02009	-1.84616	-0.870984	0.975176	1.96588	0.153014	0.81527	0.533947	Riken cDNA 4930517E14 gene [Source:MGI Symbol;Acc:MGI:5608878]
chr8	104961718	104969537	1	2	protein_coding	ENSMUSG00000031877	Ces2g	3.13186	3.40963	2.94487	3.1232	2.32211	2.57106	3.64241	4.2027	3.61538	4.03748	4.04933	3.79894	2.91712	3.89104	0.973917	1.96417	4.64681e-06	5.33285	0.000487143	carboxylesterase 2G [Source:MGI Symbol;Acc:MGI:1919611]
chr6	52247421	52247653	1	1	misc_RNA	ENSMUSG00000098683	Gm27817	-4.47039	-0.981032	-1.35543	-1.99843	-1.97844	-1.59742	-0.281463	-0.484399	-0.742134	-2.38261	-1.89841	-0.755761	-2.06352	-1.0908	0.972727	1.96255	0.128479	0.891167	0.495896	predicted gene, 27817 [Source:MGI Symbol;Acc:MGI:5531199]
chr7	46740497	46742980	-1	2	protein_coding	ENSMUSG00000074115	Saa1	-2.36768	-3.67899	-3.40358	-3.3748	-4.47039	-4.47039	-4.47039	-4.47039	-2.35211	-1.197	-4.47039	1.0273	-3.62764	-2.6555	0.972142	1.96175	0.208923	0.680013	0.607879	serum amyloid A 1 [Source:MGI Symbol;Acc:MGI:98221]
chr10	3973118	4167081	1	4	protein_coding	ENSMUSG00000040675	Mthfd1l	-1.77175	1.79637	1.58896	1.56982	0.122177	0.733031	1.61551	1.44565	1.48997	1.5979	1.66398	2.0526	0.6731	1.64427	0.971168	1.96043	0.0275649	1.55964	0.235318	methylenetetrahydrofolate dehydrogenase (NADP+ dependent) 1-like [Source:MGI Symbol;Acc:MGI:1924836]
chr11	103723950	103724532	1	1	lncRNA	ENSMUSG00000086794	Gm11642	0.46772	0.180081	0.979071	-0.598158	0.375211	0.961611	1.30424	1.67906	1.32615	1.85345	0.836335	1.1844	0.394256	1.36394	0.969682	1.95841	0.00027764	3.55652	0.0113539	predicted gene 11642 [Source:MGI Symbol;Acc:MGI:3651889]
chr6	61172293	61180810	-1	3	lncRNA	ENSMUSG00000097924	A730020E08Rik	0.0511387	0.702586	0.114011	-0.389909	-0.958533	-0.311041	0.249393	0.821429	1.68294	0.596098	1.12904	0.53804	-0.131958	0.836158	0.968116	1.95628	0.00352776	2.4525	0.0672557	RIKEN cDNA A730020E08 gene [Source:MGI Symbol;Acc:MGI:2444999]
chr12	98831813	98832785	1	1	TEC	ENSMUSG00000113102	A930040O22Rik	-2.03916	-1.69512	-2.3713	-0.71476	-4.47039	-1.40344	-0.0589123	-0.807702	-1.33331	-0.778849	-1.31432	-2.62281	-2.1157	-1.15265	0.963046	1.94942	0.108806	0.963346	0.461731	RIKEN cDNA A930040O22 gene [Source:MGI Symbol;Acc:MGI:1925223]
chr15	76095575	76097668	1	1	lncRNA	ENSMUSG00000116288	Gm41349	-0.760858	-0.14849	-0.765216	-0.389909	-4.47039	-1.07965	-0.363991	0.00259792	-0.625703	-0.555123	-0.485005	0.18822	-1.26908	-0.306501	0.962583	1.9488	0.0713672	1.1465	0.384249	predicted gene, 41349 [Source:MGI Symbol;Acc:MGI:5624234]
chr16	11178176	11192292	1	1	lncRNA	ENSMUSG00000096959	4930509G22Rik	-0.255171	-1.29434	-2.043	-0.207963	-4.47039	-1.8216	-0.866981	-0.584327	-0.235991	-1.04375	-1.67639	0.085692	-1.68208	-0.720292	0.961785	1.94772	0.141004	0.850768	0.516806	RIKEN cDNA 4930509G22 gene [Source:MGI Symbol;Acc:MGI:1914984]
chr11	70212752	70216417	1	11	protein_coding	ENSMUSG00000040938	Slc16a11	1.93009	2.44661	2.42731	2.35695	2.09435	1.53539	3.11947	3.07316	3.32113	3.35232	3.08395	2.60941	2.13178	3.09324	0.961459	1.94728	0.000122234	3.91281	0.00611818	solute carrier family 16 (monocarboxylic acid transporters), member 11 [Source:MGI Symbol;Acc:MGI:2663709]
chrX	150588229	150643878	1	7	protein_coding	ENSMUSG00000025271	Pfkfb1	-0.343111	0.968693	0.979071	0.292537	-1.97844	0.961611	1.52668	1.25641	0.587216	0.928042	0.940644	1.39199	0.146726	1.10516	0.958438	1.9432	0.0191748	1.71727	0.189942	6-phosphofructo-2-kinase/fructose-2,6-biphosphatase 1 [Source:MGI Symbol;Acc:MGI:107816]
chr17	23843855	23859779	1	4	protein_coding	ENSMUSG00000048992	Prss32	-4.47039	-4.47039	-4.47039	-4.47039	-4.47039	-4.47039	-4.47039	-3.42747	-4.47039	-4.47039	-4.47039	0.236875	-4.47039	-3.51202	0.958362	1.9431	0.30662	0.5134	0.698864	protease, serine 32 [Source:MGI Symbol;Acc:MGI:1917064]
chr8	19682449	19697736	1	1	unprocessed_pseudogene	ENSMUSG00000087153	Gm6483	-0.0195596	1.33197	0.744053	0.797177	-1.28541	1.15888	1.67872	1.39406	0.966866	1.37132	1.76215	1.30339	0.454518	1.41275	0.958232	1.94293	0.00615688	2.21064	0.0957723	predicted gene 6483 [Source:MGI Symbol;Acc:MGI:3644574]
chr12	35140892	35143130	1	1	TEC	ENSMUSG00000113571	Gm48137	-1.77175	-2.25199	-2.79702	-1.30706	-4.47039	-4.47039	-1.64578	-1.59023	-1.52863	-1.78822	-2.16092	-2.62281	-2.84476	-1.88943	0.955333	1.93903	0.212467	0.672709	0.612547	predicted gene, 48137 [Source:MGI Symbol;Acc:MGI:6097500]
chr9	109093844	109097796	-1	1	lncRNA	ENSMUSG00000025644	Gm7628	-4.47039	-1.18217	-2.3713	-1.50286	-2.31043	-2.41282	-2.45528	-1.8146	-1.00765	-0.273604	-1.89841	-1.07402	-2.37499	-1.42059	0.9544	1.93777	0.0758321	1.12015	0.394124	predicted gene 7628 [Source:MGI Symbol;Acc:MGI:3643956]
chr19	44293674	44306864	1	2	protein_coding	ENSMUSG00000025203	Scd2	6.73102	6.55096	6.68119	6.80817	5.99994	7.04723	7.03856	7.53341	8.11175	7.95893	7.75957	7.13562	6.63642	7.58964	0.953222	1.93619	6.6642e-05	4.17625	0.00387149	stearoyl-Coenzyme A desaturase 2 [Source:MGI Symbol;Acc:MGI:98240]
chr16	17069696	17087045	1	8	protein_coding	ENSMUSG00000022773	Ypel1	0.244556	0.447527	0.178389	-1.13468	-0.958533	-0.592089	0.407014	1.22723	0.380005	0.548672	0.723892	0.613682	-0.302472	0.650082	0.952554	1.9353	0.00194579	2.7109	0.0448913	yippee like 1 [Source:MGI Symbol;Acc:MGI:1913303]
chr19	47014698	47025327	1	1	protein_coding	ENSMUSG00000034336	Ina	-0.436762	-4.47039	-4.47039	-4.47039	-4.47039	-4.47039	-4.47039	-1.8146	0.202384	-4.47039	-4.47039	-2.05582	-3.79811	-2.84653	0.951583	1.93399	0.209246	0.679342	0.608354	internexin neuronal intermediate filament protein, alpha [Source:MGI Symbol;Acc:MGI:96568]
chr3	93468754	93471980	1	1	protein_coding	ENSMUSG00000027908	Tchhl1	1.77164	1.33197	0.700873	2.42742	1.80235	0.648013	2.17888	2.79354	2.26868	2.78426	2.08404	2.27857	1.44705	2.39799	0.950948	1.93314	0.0019645	2.70675	0.0450646	trichohyalin-like 1 [Source:MGI Symbol;Acc:MGI:1918575]
chr17	24865997	24882010	1	6	protein_coding	ENSMUSG00000046070	Igfals	2.65265	2.64972	2.1346	1.64272	2.53184	2.45072	3.04146	3.57387	3.39879	3.41978	3.09153	3.2364	2.34371	3.29364	0.94993	1.93178	0.000114952	3.93948	0.00584456	insulin-like growth factor binding protein, acid labile subunit [Source:MGI Symbol;Acc:MGI:107973]
chrX	135797594	135891081	1	5	protein_coding	ENSMUSG00000072964	Bhlhb9	2.90254	3.65211	3.59049	3.42825	2.82521	3.51245	4.27759	4.14925	4.18469	3.93976	4.60151	4.45484	3.31851	4.26794	0.949432	1.93111	2.28635e-07	6.64086	4.8731e-05	basic helix-loop-helix domain containing, class B9 [Source:MGI Symbol;Acc:MGI:1917487]
chr18	37447656	37456350	1	1	protein_coding	ENSMUSG00000044043	Pcdhb14	0.0511387	0.673063	1.01477	0.0988521	0.53955	1.18929	1.54941	1.49545	1.58968	1.22814	1.92359	1.47546	0.594443	1.54362	0.949178	1.93077	0.000147152	3.83223	0.00700759	protocadherin beta 14 [Source:MGI Symbol;Acc:MGI:2136749]
chr9	8004830	8009269	1	1	lncRNA	ENSMUSG00000110161	Gm45494	-1.35126	-0.804534	-0.8917	-0.980724	-2.74239	-0.592089	-0.203402	-0.390946	-0.517971	0.0998591	-0.57805	-0.0832086	-1.22712	-0.278953	0.948162	1.92941	0.04857	1.31363	0.321708	predicted gene 45494 [Source:MGI Symbol;Acc:MGI:5791330]
chr7	45413695	45417179	1	2	protein_coding	ENSMUSG00000074121	Ntf5	0.303666	-1.41597	-0.765216	-1.99843	-0.575465	0.358006	0.719092	-1.39611	0.380005	1.03516	0.514505	0.329523	-0.682234	0.263696	0.94593	1.92643	0.0381325	1.4187	0.282258	neurotrophin 5 [Source:MGI Symbol;Acc:MGI:97381]
chr15	36375049	36376090	1	1	lncRNA	ENSMUSG00000115278	Gm34150	-0.760858	-0.723774	-1.03035	0.0280464	-1.11273	-0.941465	0.407014	0.469343	0.264053	0.686514	-0.485005	-0.207902	-0.756856	0.189003	0.945858	1.92633	0.00180769	2.74287	0.0425284	predicted gene, 34150 [Source:MGI Symbol;Acc:MGI:5593309]
chr19	10182888	10196877	1	8	protein_coding	ENSMUSG00000010663	Fads1	6.54909	6.69516	6.83763	6.72668	6.20359	7.16283	7.47193	7.70859	7.84067	7.6306	7.75451	7.44287	6.69583	7.64153	0.945697	1.92612	5.06393e-08	7.29551	1.53752e-05	fatty acid desaturase 1 [Source:MGI Symbol;Acc:MGI:1923517]
chr7	141690340	141754693	1	8	protein_coding	ENSMUSG00000025515	Muc2	-2.79378	-1.69512	-0.8917	-1.99843	-1.70874	-0.815369	-0.644351	-3.42747	-1.33331	-2.38261	-0.57805	4.12398	-1.65052	-0.706969	0.943553	1.92326	0.463224	0.334209	0.8032	mucin 2 [Source:MGI Symbol;Acc:MGI:1339364]
chr17	36860691	36867210	-1	3	protein_coding	ENSMUSG00000050747	Trim15	-2.36768	-1.85797	-1.35543	-4.47039	-1.28541	-2.83414	-0.54472	-3.42747	-0.0746073	-3.41128	-0.3976	-0.66357	-2.36184	-1.41988	0.941962	1.92114	0.165428	0.78139	0.551268	tripartite motif-containing 15 [Source:MGI Symbol;Acc:MGI:1916347]
chr16	5885355	7411526	1	8	protein_coding	ENSMUSG00000008658	Rbfox1	2.45824	1.7547	2.0338	1.86213	1.25849	2.04796	2.51535	2.50833	2.70648	3.50921	2.70395	3.118	1.90255	2.84355	0.940997	1.91986	0.000155683	3.80776	0.00726413	RNA binding protein, fox-1 homolog (C. elegans) 1 [Source:MGI Symbol;Acc:MGI:1926224]
chr2	83812636	83883486	1	2	protein_coding	ENSMUSG00000048388	Fam171b	-2.36768	-0.647295	-1.18375	-1.72947	-0.467467	-1.59742	-0.992663	0.134184	0.202384	-0.455054	-1.16249	-0.0832085	-1.33218	-0.392808	0.939374	1.9177	0.0387769	1.41143	0.284606	family with sequence similarity 171, member B [Source:MGI Symbol;Acc:MGI:2444579]
chr13	7139127	7175925	-1	2	lncRNA	ENSMUSG00000113241	Gm40663	-1.02606	0.376036	0.355896	0.919584	-0.575465	-1.8216	0.834611	0.254764	1.07405	0.284893	0.723892	0.685554	-0.295269	0.642961	0.93823	1.91618	0.00906403	2.04268	0.122725	predicted gene, 40663 [Source:MGI Symbol;Acc:MGI:5623548]
chr5	28071363	28078662	1	2	protein_coding	ENSMUSG00000045294	Insig1	5.11807	5.33489	5.47871	5.51068	4.88094	5.87611	6.4596	6.63999	6.47958	6.06958	6.58011	5.59072	5.36657	6.30327	0.936698	1.91414	0.000101512	3.99348	0.00532063	insulin induced gene 1 [Source:MGI Symbol;Acc:MGI:1916289]
chr3	55137339	55172935	1	6	protein_coding	ENSMUSG00000048655	Ccdc169	-1.02606	-1.18217	-1.55033	-1.13468	-1.4816	-0.592089	0.356363	0.611628	-1.16131	-0.555123	-0.0258411	-0.576918	-1.16116	-0.2252	0.935957	1.91316	0.0102555	1.98904	0.132315	coiled-coil domain containing 169 [Source:MGI Symbol;Acc:MGI:2444356]
chr4	60658466	60662411	-1	4	protein_coding	ENSMUSG00000073834	Mup11	-3.40111	-3.67899	-4.47039	0.615921	-4.47039	-4.47039	-1.28257	-4.47039	-1.75459	0.729682	-4.47039	-3.02009	-3.31256	-2.37806	0.934498	1.91123	0.346649	0.460109	0.728736	major urinary protein 11 [Source:MGI Symbol;Acc:MGI:3709617]
chr19	21121152	21248451	-1	3	lncRNA	ENSMUSG00000118086	AC106834.1	-0.760858	-0.505521	-4.47039	-0.490279	-0.467467	-0.492198	-1.28257	0.134184	-1.75459	0.284893	0.0382582	0.999367	-1.19778	-0.26341	0.934375	1.91106	0.215964	0.665618	0.615749	novel transcript
chr14	66784480	66793758	1	2	lncRNA	ENSMUSG00000057913	Gm10032	-1.54624	-2.49843	-0.648932	-2.75934	-1.97844	-3.43175	-0.866981	-0.390946	-2.77982	-1.78822	-1.16249	-0.274538	-2.14385	-1.2105	0.933355	1.90971	0.182311	0.739187	0.576206	predicted gene 10032 [Source:MGI Symbol;Acc:MGI:3642901]
chr11	94408391	94474198	-1	16	protein_coding	ENSMUSG00000020866	Cacna1g	0.660944	1.38756	0.410522	0.958182	0.432096	0.925942	1.92452	1.72153	1.51555	1.73132	2.20067	1.28037	0.795875	1.72899	0.933118	1.9094	0.000447115	3.34958	0.0162782	calcium channel, voltage-dependent, T type, alpha 1G subunit [Source:MGI Symbol;Acc:MGI:1201678]
chr6	115774538	115805557	1	1	protein_coding	ENSMUSG00000030319	Cand2	1.94873	2.29011	2.24393	1.71212	1.12684	2.7551	3.09651	2.8231	3.11903	2.87357	2.7715	2.9819	2.0128	2.94427	0.931463	1.90721	4.76746e-05	4.32171	0.00294923	cullin-associated and neddylation-dissociated 2 (putative) [Source:MGI Symbol;Acc:MGI:1914338]
chr6	85899051	85904884	-1	2	protein_coding	ENSMUSG00000068299	Nat8f4	3.05654	4.02066	3.37392	3.64486	3.38926	3.57712	4.41696	4.51187	4.53042	4.48761	4.6459	4.05781	3.51039	4.44176	0.931369	1.90708	5.74336e-07	6.24083	0.000101563	N-acetyltransferase 8 (GCN5-related) family member 4 [Source:MGI Symbol;Acc:MGI:1922791]
chr5	65405751	65406517	1	1	TEC	ENSMUSG00000106291	1110003F10Rik	-0.644547	-1.69512	-1.35543	-1.13468	-4.47039	-1.8216	-1.28257	-0.142205	-1.75459	-1.197	0.0382582	-1.19789	-1.85363	-0.922666	0.930961	1.90655	0.234367	0.630104	0.633588	RIKEN cDNA 1110003F10 gene [Source:MGI Symbol;Acc:MGI:1915726]
chr2	177314520	177324307	-1	1	protein_coding	ENSMUSG00000078868	Gm14412	0.518506	1.03981	1.56508	1.86213	0.254234	1.46257	1.99243	2.28582	2.26868	1.8338	2.22841	1.66518	1.11706	2.04572	0.928663	1.90351	0.0239233	1.62118	0.21635	predicted gene 14412 [Source:MGI Symbol;Acc:MGI:3652251]
chrX	133936385	133981812	-1	5	protein_coding	ENSMUSG00000031255	Sytl4	2.20276	2.43786	1.63556	2.13908	1.82377	1.73409	2.68913	3.1912	2.73942	2.77399	3.17943	2.96755	1.99552	2.92345	0.927933	1.90255	3.04263e-05	4.51675	0.00214276	synaptotagmin-like 4 [Source:MGI Symbol;Acc:MGI:1351606]
chr9	123644194	123646987	-1	1	TEC	ENSMUSG00000111340	Gm47171	0.947073	1.44109	1.82846	1.59453	0.687068	1.24824	2.26378	1.70045	2.22282	2.81465	2.62265	1.68285	1.29108	2.21787	0.92679	1.90104	0.00757514	2.12061	0.109572	predicted gene, 47171 [Source:MGI Symbol;Acc:MGI:6095951]
chr19	8802555	8804846	1	1	protein_coding	ENSMUSG00000071661	Zbtb3	-0.760858	0.0483106	-0.541326	-1.50286	-1.97844	-1.40344	0.192779	-0.390946	-0.000216433	-0.778849	0.601939	-0.207902	-1.0231	-0.0971993	0.925903	1.89987	0.0345854	1.46111	0.267688	zinc finger and BTB domain containing 3 [Source:MGI Symbol;Acc:MGI:1922541]
chr1	93151349	93160948	-1	2	protein_coding	ENSMUSG00000034159	Mab21l4	0.705461	0.841766	1.3583	0.23082	0.31599	1.53539	1.24978	1.25641	2.26868	2.11998	1.79962	1.84856	0.831289	1.75717	0.925882	1.89985	0.00103926	2.98328	0.0293915	mab-21-like 4 [Source:MGI Symbol;Acc:MGI:1919124]
chr14	32659119	32685293	-1	2	protein_coding	ENSMUSG00000071540	3425401B19Rik	-4.47039	-4.47039	-4.47039	-4.47039	-4.47039	-4.47039	-3.4603	-1.59023	-4.47039	-2.80714	-4.47039	-4.47039	-4.47039	-3.5448	0.925581	1.89945	0.203947	0.690483	0.600863	RIKEN cDNA 3425401B19 gene [Source:MGI Symbol;Acc:MGI:3588196]
chrX	13466110	13489313	1	1	protein_coding	ENSMUSG00000051228	Nyx	-0.887376	-1.29434	-1.55033	-2.75934	-1.97844	-0.150115	-1.13035	-0.220448	-0.868792	0.548672	-1.31432	-0.0832085	-1.43666	-0.511407	0.92525	1.89901	0.051318	1.28973	0.329007	nyctalopin [Source:MGI Symbol;Acc:MGI:2448607]
chr11	36006656	37235964	-1	8	protein_coding	ENSMUSG00000049336	Tenm2	0.983682	2.00032	1.72449	2.34244	0.486823	0.773732	2.67886	1.76279	2.35623	2.39935	2.26905	2.39033	1.38525	2.30944	0.924188	1.89762	0.00200513	2.69786	0.0454779	teneurin transmembrane protein 2 [Source:MGI Symbol;Acc:MGI:1345184]
chr15	96134819	96284495	-1	2	lncRNA	ENSMUSG00000097536	2610037D02Rik	0.909511	1.19328	1.38583	2.596	0.486823	1.55887	2.23603	2.1983	1.87305	2.57532	2.5365	2.25514	1.35505	2.27906	0.924007	1.89738	0.0860494	1.06525	0.415953	RIKEN cDNA 2610037D02 gene [Source:MGI Symbol;Acc:MGI:1917290]
chr19	47501033	47537507	-1	10	protein_coding	ENSMUSG00000042694	Stn1	1.89208	2.23055	2.30288	1.56982	2.30698	1.71332	3.06531	3.28622	2.96971	2.67807	2.74294	2.81567	2.0026	2.92632	0.923716	1.89699	7.59724e-06	5.11934	0.000719146	STN1, CST complex subunit [Source:MGI Symbol;Acc:MGI:1915581]
chr9	107630776	107632539	-1	1	TEC	ENSMUSG00000102324	Gm19721	-3.40111	-1.18217	-1.35543	-1.13468	-1.48161	-0.0759188	-0.451527	-0.807702	-0.417728	-0.190777	-1.31432	0.085692	-1.43849	-0.51606	0.922427	1.8953	0.154906	0.809932	0.536535	predicted gene, 19721 [Source:MGI Symbol;Acc:MGI:5011906]
chr4	11558922	11615805	1	7	protein_coding	ENSMUSG00000078773	Rad54b	-3.40111	-0.723774	-2.043	0.0988521	-4.47039	0.187736	-0.129349	-1.59023	-0.742134	-0.555123	0.0382582	-1.8386	-1.72528	-0.802864	0.922417	1.89529	0.240614	0.618679	0.638254	RAD54 homolog B (S. cerevisiae) [Source:MGI Symbol;Acc:MGI:3605986]
chr13	62836877	62858422	-1	2	protein_coding	ENSMUSG00000021456	Fbp2	3.63025	3.19273	3.64846	3.39347	4.01001	4.09752	4.31123	4.3689	4.30326	4.85476	4.91918	4.74917	3.66207	4.58442	0.922343	1.89519	2.66368e-05	4.57452	0.00192016	fructose bisphosphatase 2 [Source:MGI Symbol;Acc:MGI:95491]
chr9	97015966	97022043	1	2	lncRNA	ENSMUSG00000085541	Gm16010	3.57734	3.12347	2.18247	3.00835	3.1975	4.82249	4.44752	4.19895	3.9794	4.38671	4.22141	4.20875	3.3186	4.24046	0.921851	1.89455	0.00270523	2.5678	0.0562437	predicted gene 16010 [Source:MGI Symbol;Acc:MGI:3802126]
chr6	29546604	29548138	-1	1	TEC	ENSMUSG00000106904	Gm43029	0.0511387	-0.505521	0.513936	-0.0464144	-1.28541	1.18929	0.941563	0.859962	0.725168	1.03516	1.26919	0.613682	-0.0138312	0.907455	0.921286	1.8938	0.020825	1.68141	0.199307	predicted gene 43029 [Source:MGI Symbol;Acc:MGI:5663166]
chr10	63115795	63203952	-1	2	protein_coding	ENSMUSG00000020067	Mypn	-4.47039	-3.17085	-4.47039	-4.47039	-4.47039	-4.47039	-4.47039	-3.42747	-4.47039	-3.41128	-2.16092	-2.05582	-4.2538	-3.33271	0.921084	1.89354	0.232032	0.634452	0.631853	myopalladin [Source:MGI Symbol;Acc:MGI:1916052]
chr5	142562358	142608800	-1	3	protein_coding	ENSMUSG00000039533	Mmd2	-0.172284	-0.376441	-1.77574	-0.389909	-1.4816	-0.228336	-0.203402	-0.691696	0.380005	0.596098	0.643746	0.373707	-0.737386	0.183076	0.920462	1.89272	0.0167488	1.77602	0.176909	monocyte to macrophage differentiation-associated 2 [Source:MGI Symbol;Acc:MGI:1922354]
chr7	96171246	96911093	1	12	protein_coding	ENSMUSG00000048078	Tenm4	2.50935	3.00998	3.27434	3.38641	2.3519	3.46353	4.27419	3.62511	3.93743	3.76404	3.72839	4.18104	2.99925	3.91837	0.919114	1.89095	0.000119278	3.92344	0.00598884	teneurin transmembrane protein 4 [Source:MGI Symbol;Acc:MGI:2447063]
chr1	165230371	165235125	-1	1	lncRNA	ENSMUSG00000102302	Gm38190	1.15397	1.52611	0.0466256	-0.296069	0.254234	0.99642	1.19318	1.44565	1.83292	1.64376	1.79962	1.28036	0.613548	1.53258	0.919033	1.89085	0.0173866	1.75979	0.179926	predicted gene, 38190 [Source:MGI Symbol;Acc:MGI:5611418]
chr12	27334264	27342574	-1	1	protein_coding	ENSMUSG00000063632	Sox11	-2.36768	-2.04157	-2.043	-1.99843	-1.97844	-1.07965	-1.45278	-0.142205	-0.868792	-1.197	-1.67639	-0.66357	-1.91813	-1.00012	0.918006	1.8895	0.00713664	2.14651	0.105603	SRY (sex determining region Y)-box 11 [Source:MGI Symbol;Acc:MGI:98359]
chr16	56204313	56273756	1	4	protein_coding	ENSMUSG00000035270	Impg2	0.46772	0.841766	0.82672	1.49303	0.639552	1.06361	1.19318	1.56707	1.48997	1.73132	1.58034	3.27185	0.888734	1.80562	0.916887	1.88804	0.00842841	2.07425	0.117087	interphotoreceptor matrix proteoglycan 2 [Source:MGI Symbol;Acc:MGI:3044955]
chr14	52197502	52213852	1	2	lncRNA	ENSMUSG00000097533	Gm26590	-1.02606	0.300817	-1.03035	-0.598158	-0.575465	0.358006	-0.281463	0.897492	0.487327	0.771596	0.514505	0.53804	-0.428536	0.487916	0.916452	1.88747	0.0242244	1.61575	0.217655	predicted gene, 26590 [Source:MGI Symbol;Acc:MGI:5477084]
chr6	18429659	18431245	-1	1	TEC	ENSMUSG00000106944	Gm43843	-0.0195596	-1.41597	0.240017	-1.72947	-4.47039	-0.00535217	-0.203402	-0.691696	-0.153044	-0.0381524	-0.677511	-0.144208	-1.23345	-0.318002	0.91545	1.88616	0.197541	0.704342	0.593125	predicted gene 43843 [Source:MGI Symbol;Acc:MGI:5663980]
chr2	156019139	156052947	-1	6	protein_coding	ENSMUSG00000013338	Fer1l4	-2.79378	-1.0781	-0.765216	-2.75934	-4.47039	0.461289	0.192779	-1.07211	-2.02263	-0.778849	-1.16249	-1.07402	-1.90092	-0.986221	0.9147	1.88518	0.198465	0.702316	0.59368	fer-1-like 4 (C. elegans) [Source:MGI Symbol;Acc:MGI:1921812]
chr4	33174230	33189737	-1	2	protein_coding	ENSMUSG00000054659	Pm20d2	-2.36768	1.03981	1.33024	0.515969	-1.70874	1.71332	1.24978	0.969745	0.680633	1.34379	1.21476	0.53804	0.0871533	0.999458	0.912304	1.88205	0.0890517	1.05036	0.42247	peptidase M20 domain containing 2 [Source:MGI Symbol;Acc:MGI:2685270]
chr13	112598333	112652475	-1	2	protein_coding	ENSMUSG00000021758	Ddx4	-3.40111	-1.18217	-0.441192	-0.71476	-2.74239	-2.08713	-0.992663	-1.07211	-0.153044	-1.36849	-0.0258411	-1.48297	-1.76146	-0.849186	0.912273	1.88201	0.0906197	1.04278	0.424713	DEAD (Asp-Glu-Ala-Asp) box polypeptide 4 [Source:MGI Symbol;Acc:MGI:102670]
chr13	73317844	73318143	1	1	processed_pseudogene	ENSMUSG00000066407	Gm10263	-4.47039	-0.315989	0.866342	1.10301	-2.74239	-4.47039	-0.54472	1.13597	-0.000216433	-0.455054	-1.67639	-3.02009	-1.67163	-0.760084	0.911549	1.88106	0.380199	0.419989	0.750371	predicted gene 10263 [Source:MGI Symbol;Acc:MGI:3642825]
chr16	25956475	25960342	1	1	lncRNA	ENSMUSG00000090257	Gm4524	-1.35126	-0.574667	-0.541326	-0.207963	-1.11273	-0.699414	0.00824513	0.134184	-0.153044	1.28713	0.0382582	-0.344401	-0.747893	0.161728	0.909621	1.87855	0.0374759	1.42625	0.279035	predicted gene 4524 [Source:MGI Symbol;Acc:MGI:3782709]
chr7	47077795	47133684	-1	11	protein_coding	ENSMUSG00000030854	Ptpn5	-4.47039	-4.47039	-0.648932	-4.47039	-3.3618	-4.47039	-2.87199	-3.42747	-1.33331	-1.78822	-3.47816	-3.57019	-3.64871	-2.74489	0.903822	1.87102	0.154553	0.810922	0.535776	protein tyrosine phosphatase, non-receptor type 5 [Source:MGI Symbol;Acc:MGI:97807]
chr7	142079490	142095843	-1	2	protein_coding	ENSMUSG00000037887	Dusp8	0.790574	0.673063	0.410522	0.408574	0.432096	0.691148	1.35672	1.07176	1.00349	1.66615	1.81799	1.90986	0.567663	1.471	0.903333	1.87038	0.000843716	3.0738	0.0251971	dual specificity phosphatase 8 [Source:MGI Symbol;Acc:MGI:106626]
chr14	45541173	45543567	-1	1	lncRNA	ENSMUSG00000115846	Gm41144	-1.54624	-1.0781	-0.648932	-1.30706	-1.70874	0.0619232	-0.129349	-0.220448	-0.323999	0.032503	0.0382582	-0.207902	-1.03786	-0.135156	0.902701	1.86956	0.00810096	2.09146	0.114301	predicted gene, 41144 [Source:MGI Symbol;Acc:MGI:5624029]
chrX	51117269	51206532	-1	7	protein_coding	ENSMUSG00000036109	Mbnl3	-1.17952	0.300817	0.82672	-0.124929	-1.4816	0.187736	0.356363	0.0698904	0.810313	0.499634	1.0993	1.10798	-0.24513	0.657248	0.902378	1.86914	0.0509973	1.29245	0.328457	muscleblind like splicing factor 3 [Source:MGI Symbol;Acc:MGI:2444912]
chr11	120805846	120824547	-1	6	protein_coding	ENSMUSG00000025153	Fasn	5.97777	5.68751	6.5588	5.64244	5.00565	7.67765	7.11434	7.40249	7.0662	6.95607	6.8787	6.53578	6.09164	6.99226	0.900626	1.86688	0.0247351	1.60669	0.220434	fatty acid synthase [Source:MGI Symbol;Acc:MGI:95485]
chr16	21953817	21995663	-1	6	protein_coding	ENSMUSG00000044626	Liph	-2.03916	-0.804534	-1.18375	-4.47039	-1.4816	-0.398778	-0.992663	-0.691696	0.0705259	-0.361478	-2.16092	-0.854248	-1.7297	-0.831747	0.897956	1.86342	0.0970854	1.01285	0.438195	lipase, member H [Source:MGI Symbol;Acc:MGI:2388029]
chr3	123526166	123690853	-1	9	protein_coding	ENSMUSG00000027977	Ndst3	-0.644547	0.180081	-0.34756	0.0988521	0.0513201	-0.00535217	0.192779	0.6561	1.32615	1.16664	0.871949	0.498678	-0.111201	0.785383	0.896584	1.86165	0.00152016	2.81811	0.0378437	N-deacetylase/N-sulfotransferase (heparan glucosaminyl) 3 [Source:MGI Symbol;Acc:MGI:1932544]
chr17	28896392	28915324	-1	2	protein_coding	ENSMUSG00000048905	4930539E08Rik	-1.35126	0.992791	0.82672	0.56681	-0.692206	0.358006	0.503273	0.565742	1.35478	1.57441	1.46846	0.613682	0.116811	1.01339	0.896581	1.86165	0.0240509	1.61887	0.217093	RIKEN cDNA 4930539E08 gene [Source:MGI Symbol;Acc:MGI:1925441]
chr6	88716422	88725860	-1	2	lncRNA	ENSMUSG00000097730	Gm26588	0.61501	-0.376441	0.114011	0.0280464	1.05622	0.773732	0.834611	1.44565	0.63468	1.62101	1.26919	1.78454	0.36843	1.26495	0.896517	1.86157	0.00557833	2.2535	0.0898645	predicted gene, 26588 [Source:MGI Symbol;Acc:MGI:5477082]
chr14	67676331	67715841	-1	7	protein_coding	ENSMUSG00000048922	Cdca2	-0.255171	-1.18217	-2.79702	-4.47039	0.254234	-0.0759188	-0.992663	0.195733	-0.625703	0.499634	-0.899717	-1.3334	-1.42107	-0.526019	0.895053	1.85968	0.141502	0.849238	0.517746	cell division cycle associated 2 [Source:MGI Symbol;Acc:MGI:1919787]
chr9	78289923	78305525	1	3	protein_coding	ENSMUSG00000074179	Gm10639	1.41748	1.72623	0.904905	2.08778	0.981963	1.81432	2.91592	2.21326	2.42534	2.1989	2.69403	1.84856	1.48878	2.38267	0.89389	1.85818	0.000892086	3.04959	0.0261961	predicted gene 10639 [Source:MGI Symbol;Acc:MGI:3704339]
chr15	13028701	13173675	-1	2	protein_coding	ENSMUSG00000039385	Cdh6	3.3923	2.91859	2.96326	3.41444	3.14742	3.30595	3.9116	4.14536	4.02909	4.14504	4.26224	4.00962	3.19033	4.08383	0.893499	1.85768	1.48519e-07	6.82822	3.51465e-05	cadherin 6 [Source:MGI Symbol;Acc:MGI:107435]
chrX	21714896	21742355	1	1	protein_coding	ENSMUSG00000031089	Slc6a14	-0.172284	-0.439538	-1.55033	-1.30706	-1.11273	-1.40344	0.192779	-0.691696	-0.517971	0.0998591	-0.899717	1.1844	-0.997565	-0.105391	0.892173	1.85597	0.0780659	1.10754	0.398896	solute carrier family 6 (neurotransmitter transporter), member 14 [Source:MGI Symbol;Acc:MGI:1890216]
chr6	31372895	31383877	1	1	lncRNA	ENSMUSG00000086855	Gm13844	-1.77175	-2.04157	-0.648932	-0.207963	-1.70874	-1.40344	-0.866981	-0.390946	0.202384	-0.778849	-0.0258411	-0.576918	-1.29707	-0.406192	0.890874	1.8543	0.0395413	1.40295	0.287918	predicted gene 13844 [Source:MGI Symbol;Acc:MGI:3651305]
chr1	72159442	72212307	-1	1	protein_coding	ENSMUSG00000039395	Mreg	0.360449	1.76872	1.46539	1.49303	0.590417	1.35938	2.41992	2.32766	1.14133	1.98397	2.24208	2.26691	1.1729	2.06364	0.890745	1.85413	0.00137141	2.86283	0.035395	melanoregulin [Source:MGI Symbol;Acc:MGI:2151839]
chr18	35574907	35577066	1	1	TEC	ENSMUSG00000102496	Gm36989	0.360449	0.481987	1.04961	0.0988521	0.486823	0.99642	1.07285	1.49545	1.48997	1.03516	1.97362	1.75143	0.579023	1.46975	0.890724	1.85411	0.0591617	1.22796	0.351822	predicted gene, 36989 [Source:MGI Symbol;Acc:MGI:5610217]
chr6	90403479	90428797	-1	7	protein_coding	ENSMUSG00000048794	Cfap100	-2.79378	-2.25199	-2.043	-1.50286	-0.575465	-2.83414	0.192779	-0.933858	-3.39047	0.032503	-1.48403	-1.07402	-2.00021	-1.10952	0.89069	1.85406	0.105718	0.975852	0.455478	cilia and flagella associated protein 100 [Source:MGI Symbol;Acc:MGI:2141635]
chr6	23262773	23839421	-1	13	protein_coding	ENSMUSG00000017978	Cadps2	3.75727	3.99405	3.92196	4.17377	3.67502	4.19064	4.73456	5.08169	5.13625	4.46543	5.05707	4.57561	3.95212	4.84177	0.88965	1.85273	4.79092e-07	6.31958	8.86155e-05	Ca2+-dependent activator protein for secretion 2 [Source:MGI Symbol;Acc:MGI:2443963]
chr18	60925618	60988152	1	7	protein_coding	ENSMUSG00000024617	Camk2a	-0.0195596	-1.0781	-0.8917	0.463271	-1.70874	-0.00535217	-0.451527	-0.933858	1.79164	0.729682	0.723892	0.236875	-0.54003	0.34945	0.88948	1.85251	0.0395017	1.40338	0.287735	calcium/calmodulin-dependent protein kinase II alpha [Source:MGI Symbol;Acc:MGI:88256]
chr7	30522226	30535060	-1	8	protein_coding	ENSMUSG00000036882	Arhgap33	0.244556	1.82349	1.54079	0.839144	0.733069	1.96252	2.13448	2.25723	2.38427	1.98397	1.66398	2.0526	1.1906	2.07942	0.888827	1.85167	0.000553902	3.25657	0.018706	Rho GTPase activating protein 33 [Source:MGI Symbol;Acc:MGI:2673998]
chr2	132781278	132795079	1	1	protein_coding	ENSMUSG00000027350	Chgb	-2.79378	-2.49843	-4.47039	-1.99843	-1.11273	-4.47039	-3.4603	-1.39611	0.0705259	-2.80714	-3.47816	-0.959954	-2.89069	-2.00519	0.885499	1.8474	0.270456	0.567903	0.666616	chromogranin B [Source:MGI Symbol;Acc:MGI:88395]
chr16	13986604	14101500	1	3	protein_coding	ENSMUSG00000044117	Bmerb1	-2.79378	-1.41597	-2.3713	-0.980724	-0.819233	-4.47039	-1.64578	-0.390946	0.768368	-2.05502	-2.16092	-2.05582	-2.1419	-1.25669	0.885212	1.84704	0.183065	0.737395	0.577078	bMERB domain containing 1 [Source:MGI Symbol;Acc:MGI:1914504]
chr11	107025681	107030443	1	2	protein_coding	ENSMUSG00000078607	1810010H24Rik	-0.172284	1.01649	0.355896	-0.0464144	-0.0231974	0.925942	1.04113	1.70045	1.29695	0.851939	1.781	0.685554	0.342739	1.22617	0.883432	1.84476	0.00968866	2.01374	0.128268	RIKEN cDNA 1810010H24 gene [Source:MGI Symbol;Acc:MGI:1916316]
chr9	57599992	57606281	-1	3	protein_coding	ENSMUSG00000039714	Cplx3	-2.36768	-1.29434	-2.043	-0.598158	-2.74239	-1.8216	-0.866981	-0.933858	-1.16131	-0.555123	-0.57805	-1.48297	-1.8112	-0.929715	0.88148	1.84226	0.0227994	1.64208	0.20983	complexin 3 [Source:MGI Symbol;Acc:MGI:2384571]
chr3	121762193	121764904	-1	1	TEC	ENSMUSG00000106087	Gm43609	0.360449	1.68245	1.38583	0.709394	0.639552	1.48725	1.27727	1.95303	1.93124	1.77319	2.38451	2.23133	1.04416	1.92509	0.880939	1.84157	0.0151103	1.82073	0.166544	predicted gene 43609 [Source:MGI Symbol;Acc:MGI:5663746]
chr12	80518277	80630972	1	6	protein_coding	ENSMUSG00000021130	Galnt16	-1.77175	-0.723774	-1.18375	-0.490279	-4.47039	-2.08713	-0.129349	-0.691696	-0.323999	-2.05502	-1.89841	-0.344401	-1.78785	-0.907146	0.880699	1.84127	0.108154	0.965956	0.460884	polypeptide N-acetylgalactosaminyltransferase 16 [Source:MGI Symbol;Acc:MGI:1917754]
chr1	195036826	195092249	-1	4	protein_coding	ENSMUSG00000016493	Cd46	1.77164	3.09035	2.91684	2.57132	1.90639	2.82454	3.09651	3.45933	3.41248	3.4779	3.53644	3.3787	2.51351	3.39356	0.880046	1.84043	0.000116286	3.93447	0.00587529	CD46 antigen, complement regulatory protein [Source:MGI Symbol;Acc:MGI:1203290]
chr4	95049034	95052222	-1	1	protein_coding	ENSMUSG00000052684	Jun	6.38087	5.26364	6.16996	6.04674	6.26848	5.30796	7.57797	6.60639	6.28228	6.4704	6.74524	7.01962	5.90627	6.78365	0.877375	1.83703	0.01408	1.8514	0.160237	jun proto-oncogene [Source:MGI Symbol;Acc:MGI:96646]
chr9	120013755	120023598	-1	3	protein_coding	ENSMUSG00000079243	Xirp1	-0.887376	-1.18217	-3.40358	-0.841622	-1.97844	-0.699414	-0.281463	0.134184	-1.75459	-0.190777	-0.677511	-0.959954	-1.49877	-0.621685	0.877083	1.83666	0.0750973	1.12438	0.39223	xin actin-binding repeat containing 1 [Source:MGI Symbol;Acc:MGI:1333878]
chr15	101254269	101274795	1	4	protein_coding	ENSMUSG00000023034	Nr4a1	2.65265	3.0392	3.36011	4.50886	3.51965	3.07306	6.22743	3.59687	3.62129	3.96256	4.09526	3.91188	3.35892	4.23588	0.876957	1.8365	0.0812389	1.09024	0.406056	nuclear receptor subfamily 4, group A, member 1 [Source:MGI Symbol;Acc:MGI:1352454]
chr7	19404776	19422841	1	3	protein_coding	ENSMUSG00000030399	Ckm	-4.47039	-2.49843	-2.3713	-3.3748	2.59548	-0.311041	-0.866981	1.10422	-4.47039	-0.190777	0.215057	-0.959954	-1.73841	-0.861469	0.876945	1.83648	0.629441	0.201045	0.883578	creatine kinase, muscle [Source:MGI Symbol;Acc:MGI:88413]
chr14	121459621	121505252	-1	2	protein_coding	ENSMUSG00000025557	Slc15a1	0.244556	-0.0467365	-0.8917	-0.207963	0.590417	-0.150115	1.40736	0.611628	0.487327	0.548672	0.973803	0.754015	-0.0769236	0.797134	0.874058	1.83281	0.0164201	1.78462	0.174815	solute carrier family 15 (oligopeptide transporter), member 1 [Source:MGI Symbol;Acc:MGI:1861376]
chr19	9109868	9135636	-1	2	protein_coding	ENSMUSG00000024654	Asrgl1	3.03053	3.35955	3.63131	3.74208	3.43868	3.34023	4.41696	4.12573	4.31059	4.29986	4.38441	4.24785	3.42373	4.29757	0.873836	1.83253	1.66997e-09	8.77729	1.19436e-06	asparaginase like 1 [Source:MGI Symbol;Acc:MGI:1913764]
chr5	64593857	64610700	-1	2	lncRNA	ENSMUSG00000105402	Gm3716	3.61283	3.69681	3.17529	3.60892	3.55209	3.76548	4.31786	4.54477	4.44646	4.63963	4.69395	4.00612	3.56857	4.44147	0.872895	1.83133	3.23008e-06	5.49079	0.000376655	predicted gene 3716 [Source:MGI Symbol;Acc:MGI:3781892]
chr11	100462614	100472741	-1	1	protein_coding	ENSMUSG00000048732	Klhl11	1.66297	1.72623	1.94407	1.56982	1.12684	2.08077	2.38244	2.44637	2.91309	2.55146	2.674	2.36866	1.68512	2.556	0.870885	1.82878	0.0075727	2.12075	0.109572	kelch-like 11 [Source:MGI Symbol;Acc:MGI:2388648]
chr18	35647267	35649367	-1	3	protein_coding	ENSMUSG00000024353	Mzb1	0.18292	-2.49843	-1.18375	-0.841622	-4.47039	-0.592089	-0.866981	-0.807702	0.0705259	-0.0381524	-0.899717	-1.64985	-1.56723	-0.698647	0.868579	1.82586	0.195579	0.708677	0.591313	marginal zone B and B1 cell-specific protein 1 [Source:MGI Symbol;Acc:MGI:1917066]
chr8	119700009	119757717	1	2	protein_coding	ENSMUSG00000034112	Atp2c2	-2.79378	-1.69512	-0.34756	-3.3748	-1.11273	-0.941465	-0.751376	-0.807702	-1.75459	-0.555123	-1.16249	-0.0246836	-1.71091	-0.84266	0.86825	1.82545	0.0566325	1.24693	0.345921	ATPase, Ca++ transporting, type 2C, member 2 [Source:MGI Symbol;Acc:MGI:1916297]
chr7	127511983	127561219	1	14	protein_coding	ENSMUSG00000053877	Srcap	0.415081	0.673063	1.24263	0.663414	-0.366994	0.691148	1.45628	1.39406	1.26714	3.00237	1.32165	0.085692	0.553056	1.4212	0.868142	1.82531	0.0154907	1.80993	0.168618	Snf2-related CREBBP activator protein [Source:MGI Symbol;Acc:MGI:2444036]
chr8	10884453	10891591	-1	1	lncRNA	ENSMUSG00000108969	Gm45044	-4.47039	-1.5488	-1.03035	-4.47039	-4.47039	-0.815369	-3.4603	-3.42747	-2.02263	-1.36849	0.973803	-2.31164	-2.80095	-1.93612	0.864825	1.82112	0.275397	0.560041	0.670267	predicted gene 45044 [Source:MGI Symbol;Acc:MGI:5753620]
chr13	18948205	19150921	1	5	protein_coding	ENSMUSG00000021314	Amph	-0.644547	-1.85797	-1.35543	-0.207963	-0.958533	-2.41282	-0.992663	-0.30318	0.0705259	0.225813	-0.677511	-0.576918	-1.23954	-0.375655	0.863888	1.81994	0.0251102	1.60015	0.222568	amphiphysin [Source:MGI Symbol;Acc:MGI:103574]
chrX	16709282	16817366	-1	4	protein_coding	ENSMUSG00000040147	Maob	2.48402	2.72358	2.89785	2.23651	1.75854	2.45072	3.41382	3.19873	3.73998	3.24484	3.0219	3.10495	2.4252	3.28737	0.862168	1.81777	8.69732e-05	4.06061	0.00474432	monoamine oxidase B [Source:MGI Symbol;Acc:MGI:96916]
chr11	120235234	120236122	-1	1	lncRNA	ENSMUSG00000085501	Gm11772	-1.77175	-0.439538	-0.34756	0.839144	-2.31043	-1.07965	0.00824513	0.469343	1.17382	-0.905229	-0.485005	-0.207902	-0.85163	0.00887898	0.860509	1.81568	0.0571269	1.24316	0.347109	predicted gene 11772 [Source:MGI Symbol;Acc:MGI:3649468]
chr10	88518279	88605152	-1	7	protein_coding	ENSMUSG00000020061	Mybpc1	-4.47039	-2.79581	-3.40358	-0.71476	-0.575465	-2.83414	-1.86865	-1.8146	-2.35211	-1.04375	-1.48403	-1.07402	-2.46569	-1.60619	0.859497	1.81441	0.380688	0.41943	0.75074	myosin binding protein C, slow-type [Source:MGI Symbol;Acc:MGI:1336213]
chr9	9660891	10904775	-1	5	protein_coding	ENSMUSG00000039488	Cntn5	-2.79378	0.0483106	0.0466256	-1.13468	-1.70874	-0.941465	-0.992663	-0.220448	0.434664	-1.04375	0.836335	-0.344401	-1.08062	-0.221711	0.858911	1.81367	0.239328	0.621007	0.637649	contactin 5 [Source:MGI Symbol;Acc:MGI:3042287]
chr2	178345293	178407685	-1	4	protein_coding	ENSMUSG00000060445	Sycp2	-1.77175	-0.723774	-2.79702	-1.30706	-1.97844	-1.40344	-1.28257	-0.220448	-1.33331	0.16421	-0.677511	-1.48297	-1.66358	-0.805433	0.858147	1.81271	0.0474606	1.32367	0.318091	synaptonemal complex protein 2 [Source:MGI Symbol;Acc:MGI:1933281]
chr3	51660360	51682677	1	9	protein_coding	ENSMUSG00000074604	Mgst2	-4.47039	-0.981032	-2.3713	-3.3748	-3.3618	-2.83414	-1.45278	-1.8146	-2.77982	-2.38261	-2.48207	-1.3334	-2.89891	-2.04088	0.858032	1.81256	0.188473	0.72475	0.583984	microsomal glutathione S-transferase 2 [Source:MGI Symbol;Acc:MGI:2448481]
chr4	141618824	141623821	-1	1	protein_coding	ENSMUSG00000040740	Slc25a34	4.41623	4.6646	4.76595	4.17787	4.64265	4.36725	5.25014	5.43429	5.31988	5.46555	5.27059	5.44172	4.50576	5.36369	0.857935	1.81244	1.5966e-07	6.7968	3.69677e-05	solute carrier family 25, member 34 [Source:MGI Symbol;Acc:MGI:2686215]
chr4	134060815	134092504	1	13	protein_coding	ENSMUSG00000012123	Crybg2	1.83312	1.4757	2.1346	1.23461	1.46341	1.27684	1.92452	1.72153	2.55435	2.24426	3.06869	3.05155	1.56971	2.42748	0.857771	1.81224	0.00331341	2.47973	0.0644342	crystallin beta-gamma domain containing 2 [Source:MGI Symbol;Acc:MGI:1334463]
chr16	17572018	17583214	-1	11	protein_coding	ENSMUSG00000022756	Slc7a4	1.83312	1.4757	1.70277	0.408574	1.78061	1.51152	2.36972	2.25723	2.26868	2.46469	1.55865	2.93843	1.45205	2.30957	0.857517	1.81192	0.00158416	2.8002	0.0389903	solute carrier family 7 (cationic amino acid transporter, y+ system), member 4 [Source:MGI Symbol;Acc:MGI:2146512]
chr7	105622817	105624704	-1	1	TEC	ENSMUSG00000110077	Gm45632	-1.54624	-0.14849	-0.648932	-0.598158	-0.692206	-0.311041	0.549097	-0.484399	0.380005	-0.0381524	0.215057	0.576357	-0.657511	0.199661	0.857172	1.81148	0.0828109	1.08191	0.409022	predicted gene 45632 [Source:MGI Symbol;Acc:MGI:5791468]
chr10	23894688	23905343	1	2	protein_coding	ENSMUSG00000037440	Vnn1	6.71273	6.67576	7.07913	6.57117	6.98999	7.20437	7.55253	7.78285	7.68768	7.52773	7.94081	7.87457	6.87219	7.72769	0.855504	1.80939	8.58198e-07	6.06641	0.00013686	vanin 1 [Source:MGI Symbol;Acc:MGI:108395]
chr3	146149833	146195513	1	5	protein_coding	ENSMUSG00000011008	Mcoln2	0.46772	0.841766	0.744053	-0.0464144	0.590417	0.961611	1.33072	0.897492	1.87305	1.03516	1.92359	1.62918	0.593192	1.4482	0.855007	1.80877	7.51897e-05	4.12384	0.00423801	mucolipin 2 [Source:MGI Symbol;Acc:MGI:1915529]
chr6	101059171	101198013	1	1	lncRNA	ENSMUSG00000107427	Gm43948	-1.77175	-1.69512	-2.043	-2.32929	-3.3618	-1.8216	-1.13035	-1.8146	-1.33331	-1.78822	-1.48403	-0.344401	-2.17043	-1.31582	0.85461	1.80827	0.0182278	1.73927	0.185003	predicted gene, 43948 [Source:MGI Symbol;Acc:MGI:5690340]
chr1	83159752	83210574	1	5	protein_coding	ENSMUSG00000053161	Daw1	-4.47039	-1.18217	-1.18375	-3.3748	-3.3618	-0.815369	-1.45278	-1.22503	-1.16131	-2.05502	-1.31432	-2.05582	-2.39805	-1.54405	0.854001	1.80751	0.104732	0.979921	0.453786	dynein assembly factor with WDR repeat domains 1 [Source:MGI Symbol;Acc:MGI:1923089]
chr6	125039760	125049265	1	9	protein_coding	ENSMUSG00000030330	Ing4	0.118534	-0.257968	-0.541326	-0.207963	-1.97844	-1.8216	0.455946	0.134184	0.538136	-0.112447	-0.163273	-0.41782	-0.781461	0.0724541	0.853915	1.8074	0.0134202	1.87224	0.155533	inhibitor of growth family, member 4 [Source:MGI Symbol;Acc:MGI:107307]
chr2	110196889	110256131	1	1	lncRNA	ENSMUSG00000085444	Gm13936	-0.536917	-1.41597	-0.0983932	-1.30706	-2.31043	-4.47039	-0.363991	-1.8146	-1.33331	0.812326	-1.48403	-0.854248	-1.68986	-0.839641	0.850217	1.80277	0.15292	0.815534	0.533757	predicted gene 13936 [Source:MGI Symbol;Acc:MGI:3651878]
chr17	39843013	39846341	1	2	lncRNA	ENSMUSG00000097971	Gm26917	2.1554	0.868061	2.10178	2.26757	2.09435	2.03127	2.39504	2.53238	3.27694	3.74838	2.40896	2.25514	1.91974	2.76948	0.849736	1.80217	0.011508	1.939	0.142069	predicted gene, 26917 [Source:MGI Symbol;Acc:MGI:5504032]
chr1	186087731	186117310	-1	2	protein_coding	ENSMUSG00000039246	Lyplal1	5.90686	5.96913	5.95709	6.22152	5.87983	6.20015	6.82584	6.75818	6.93786	7.12877	6.93766	6.63895	6.02243	6.87121	0.848779	1.80098	5.54735e-09	8.25591	2.9756e-06	lysophospholipase-like 1 [Source:MGI Symbol;Acc:MGI:2385115]
chr11	116336353	116413032	-1	11	protein_coding	ENSMUSG00000052949	Rnf157	0.360449	0.992791	0.562989	1.06814	0.375211	1.24824	1.43203	2.15247	1.51555	1.28713	1.55865	1.75143	0.767971	1.61621	0.848238	1.8003	0.00234525	2.62981	0.0509038	ring finger protein 157 [Source:MGI Symbol;Acc:MGI:2442484]
chr9	123634770	123678885	-1	3	protein_coding	ENSMUSG00000036814	Slc6a20a	4.61892	5.08181	4.83996	5.26535	5.07203	4.58872	5.80709	5.72134	5.84751	5.63833	5.98163	5.55998	4.91113	5.75931	0.848182	1.80023	5.38353e-06	5.26893	0.000548302	solute carrier family 6 (neurotransmitter transporter), member 20A [Source:MGI Symbol;Acc:MGI:2143217]
chr6	144993835	145076184	-1	10	protein_coding	ENSMUSG00000030268	Bcat1	6.15073	5.75423	6.54818	5.97444	6.42468	4.48836	6.42699	6.80522	7.0306	6.80784	6.58414	6.76975	5.8901	6.73742	0.847321	1.79916	0.00302318	2.51954	0.0610784	branched chain aminotransferase 1, cytosolic [Source:MGI Symbol;Acc:MGI:104861]
chr9	45954101	45955998	1	1	lncRNA	ENSMUSG00000111329	A830035O19Rik	-1.17952	-0.376441	-0.176763	-0.598158	-0.0231974	-1.23248	0.249393	1.44565	0.323194	-0.555123	-0.163273	0.18822	-0.597759	0.248009	0.845769	1.79722	0.0123005	1.91008	0.148491	RIKEN cDNA A830035O19 gene [Source:MGI Symbol;Acc:MGI:3704334]
chrX	101079210	101086020	-1	7	protein_coding	ENSMUSG00000031297	Slc7a3	-1.77175	-0.981032	-0.34756	-1.99843	-4.47039	-1.40344	-0.992663	-0.390946	-1.52863	0.341648	-2.48207	-0.854248	-1.82877	-0.984484	0.844282	1.79537	0.171935	0.764637	0.560981	solute carrier family 7 (cationic amino acid transporter, y+ system), member 3 [Source:MGI Symbol;Acc:MGI:1100521]
chr14	31906528	31931716	1	1	lncRNA	ENSMUSG00000046005	D830044D21Rik	1.01938	0.673063	-0.259635	0.23082	0.590417	0.358006	0.59351	1.87992	1.72741	1.34379	1.44501	0.685554	0.435343	1.2792	0.843856	1.79484	0.0153171	1.81482	0.167758	RIKEN cDNA D830044D21 gene [Source:MGI Symbol;Acc:MGI:2444378]
chr2	139493913	139637674	1	2	protein_coding	ENSMUSG00000039092	Sptlc3	1.33488	1.7547	1.70277	1.68935	2.07662	0.961611	2.3309	1.76279	2.22282	2.56344	2.52536	3.1753	1.58665	2.4301	0.843447	1.79433	0.00243806	2.61295	0.0521373	serine palmitoyltransferase, long chain base subunit 3 [Source:MGI Symbol;Acc:MGI:2444678]
chr3	93306468	93465359	-1	1	lncRNA	ENSMUSG00000102476	Gm37245	0.831319	1.86325	-1.55033	1.26572	0.687068	0.461289	1.07285	1.72153	1.00349	1.5979	1.98992	1.23318	0.593053	1.43648	0.843425	1.7943	0.0789305	1.10275	0.401238	predicted gene, 37245 [Source:MGI Symbol;Acc:MGI:5610473]
chr9	72355075	72356633	1	1	TEC	ENSMUSG00000103133	Gm37303	-1.02606	-0.981032	-0.8917	-0.490279	-1.97844	-0.228336	0.549097	-1.07211	-0.742134	0.284893	0.468717	-0.0246836	-0.932642	-0.0893705	0.843272	1.79411	0.0435512	1.361	0.304022	predicted gene, 37303 [Source:MGI Symbol;Acc:MGI:5610531]
chr12	79130777	79156301	1	1	protein_coding	ENSMUSG00000021125	Arg2	2.00324	1.12949	1.04961	1.94133	1.01957	1.03041	2.1041	2.0562	3.07669	1.96603	1.34718	2.65488	1.36228	2.20085	0.83857	1.78828	0.00269274	2.56981	0.0560563	arginase type II [Source:MGI Symbol;Acc:MGI:1330806]
chr10	69209762	69213098	-1	1	protein_coding	ENSMUSG00000090622	A930033H14Rik	1.33488	2.12548	2.11828	2.46811	1.59379	2.19006	3.11186	3.11359	2.45208	3.07948	2.55853	2.54325	1.97177	2.8098	0.83803	1.78761	0.000487134	3.31235	0.0171719	RIKEN cDNA A930033H14 gene [Source:MGI Symbol;Acc:MGI:2444562]
chr9	95942045	95959393	-1	4	lncRNA	ENSMUSG00000097777	Gm16794	-2.03916	-0.0967163	-1.18375	-0.598158	-0.692206	-0.150115	0.356363	0.418616	-0.0746073	-0.112447	-0.237233	-0.0832086	-0.793352	0.0445805	0.837932	1.78749	0.0252625	1.59752	0.223304	predicted gene, 16794 [Source:MGI Symbol;Acc:MGI:4439718]
chr1	58505148	58523230	1	3	lncRNA	ENSMUSG00000085054	Gm15834	0.0511387	-0.981032	-0.8917	-0.841622	-3.3618	-0.815369	-1.13035	-0.390946	0.966866	-0.455054	-0.315189	-0.495177	-1.14006	-0.303308	0.836756	1.78603	0.139463	0.855541	0.513732	predicted gene 15834 [Source:MGI Symbol;Acc:MGI:3802168]
chr18	74779197	74806208	1	2	protein_coding	ENSMUSG00000036880	Acaa2	7.02688	7.39176	7.19647	6.92422	7.20519	7.69166	8.12052	8.13995	7.91644	7.92451	8.24364	8.10582	7.23936	8.07515	0.835784	1.78483	8.58989e-07	6.06601	0.00013686	acetyl-Coenzyme A acyltransferase 2 (mitochondrial 3-oxoacyl-Coenzyme A thiolase) [Source:MGI Symbol;Acc:MGI:1098623]
chr6	52177498	52180851	1	1	TEC	ENSMUSG00000056468	5730596B20Rik	-4.47039	-0.981032	-1.35543	-2.32929	0.189716	-2.83414	-1.64578	-0.807702	-0.868792	-1.36849	-0.237233	-1.8386	-1.96343	-1.12777	0.83566	1.78467	0.119937	0.921047	0.482414	RIKEN cDNA 5730596B20 gene [Source:MGI Symbol;Acc:MGI:1924830]
chr7	119607026	119662515	1	3	protein_coding	ENSMUSG00000033533	Acsm1	7.71072	7.72303	8.06539	7.83341	7.62749	7.71699	8.23644	8.68649	9.15539	8.9306	8.81351	7.86855	7.77951	8.61516	0.835657	1.78467	1.75498e-05	4.75573	0.00139119	acyl-CoA synthetase medium-chain family member 1 [Source:MGI Symbol;Acc:MGI:2152200]
chr7	19875742	19887965	-1	1	protein_coding	ENSMUSG00000049848	Ceacam19	-4.47039	-1.69512	-3.40358	-1.72947	-1.97844	-2.41282	-3.4603	-1.59023	-3.39047	-1.78822	0.215057	-0.66357	-2.61497	-1.77962	0.835347	1.78429	0.273034	0.563783	0.668251	carcinoembryonic antigen-related cell adhesion molecule 19 [Source:MGI Symbol;Acc:MGI:2443001]
chr4	107291465	107307169	-1	8	protein_coding	ENSMUSG00000034785	Dio1	4.89359	4.06111	4.29295	4.34375	4.97007	3.78054	5.09659	4.92695	5.34149	6.11302	5.0667	4.80872	4.39034	5.22558	0.835244	1.78416	0.00114344	2.94179	0.0313462	deiodinase, iodothyronine, type I [Source:MGI Symbol;Acc:MGI:94896]
chr16	93583457	93604063	-1	17	protein_coding	ENSMUSG00000022948	Setd4	0.18292	1.33197	1.18111	1.03241	0.31599	1.21906	1.19318	2.00554	2.02328	1.77319	2.11409	1.15937	0.877245	1.71144	0.834195	1.78286	0.00103106	2.98671	0.0292693	SET domain containing 4 [Source:MGI Symbol;Acc:MGI:2136890]
chr7	5124938	5125950	-1	1	protein_coding	ENSMUSG00000083649	Rasl2-9	-1.17952	0.702586	-0.441192	0.56681	-1.97844	-0.0759188	0.133852	1.13597	0.810313	0.341648	0.0382582	0.137867	-0.400946	0.432985	0.833931	1.78254	0.0367415	1.43484	0.276025	RAS-like, family 2, locus 9 [Source:MGI Symbol;Acc:MGI:104605]
chr10	81233155	81252123	1	7	protein_coding	ENSMUSG00000034949	Zfr2	1.83312	1.87626	1.88742	2.01641	1.43586	2.15967	2.40753	2.84247	3.0594	2.2293	2.85396	2.80764	1.86812	2.70005	0.831926	1.78006	5.886e-06	5.23018	0.00059014	zinc finger RNA binding protein 2 [Source:MGI Symbol;Acc:MGI:2143792]
chr3	126432883	126439269	-1	1	lncRNA	ENSMUSG00000090427	Gm17225	-1.35126	-0.723774	-4.47039	-1.50286	-0.184879	-2.83414	-1.28257	-1.8146	-0.517971	-0.455054	-0.677511	-1.3334	-1.84455	-1.01352	0.831031	1.77896	0.228015	0.642037	0.628034	predicted gene 17225 [Source:MGI Symbol;Acc:MGI:4938052]
chr9	21755442	21760303	-1	5	protein_coding	ENSMUSG00000074476	Spc24	0.909511	1.08535	1.58896	1.94134	0.486823	0.889368	2.40753	2.03951	1.98716	1.85345	1.781	1.81691	1.15022	1.98093	0.830702	1.77855	0.000996952	3.00133	0.0284955	SPC24, NDC80 kinetochore complex component, homolog (S. cerevisiae) [Source:MGI Symbol;Acc:MGI:1914879]
chr8	106252548	106337988	-1	2	protein_coding	ENSMUSG00000031906	Smpd3	-1.17952	-1.41597	-3.40358	-2.75934	-1.4816	-3.43175	-2.13235	-0.584327	-2.35211	-2.38261	-0.485006	-0.755761	-2.27863	-1.44869	0.829932	1.7776	0.184466	0.734083	0.57881	sphingomyelin phosphodiesterase 3, neutral [Source:MGI Symbol;Acc:MGI:1927578]
chr14	65598546	65648531	1	2	protein_coding	ENSMUSG00000061356	Nuggc	-4.47039	-0.804534	-0.0983932	-4.47039	-2.31043	-2.08713	-1.28257	-0.390946	-3.39047	-1.04375	-1.67639	-1.48297	-2.37354	-1.54452	0.829027	1.77649	0.19903	0.701082	0.594485	nuclear GTPase, germinal center associated [Source:MGI Symbol;Acc:MGI:2685446]
chr10	41538846	41716634	-1	12	protein_coding	ENSMUSG00000075225	Ccdc162	0.947073	1.86325	1.63556	1.61883	1.01957	1.58197	2.00893	2.0727	2.6841	2.46469	2.51414	1.89478	1.44438	2.27322	0.828845	1.77626	0.000118725	3.92546	0.00597038	coiled-coil domain containing 162 [Source:MGI Symbol;Acc:MGI:1923223]
chr4	140947666	140957902	-1	1	lncRNA	ENSMUSG00000087698	Gm13031	-1.77175	-1.69512	-0.648932	-0.980724	0.375211	-0.492198	-0.54472	0.195733	0.587216	0.44887	0.269483	-1.19789	-0.868919	-0.0402176	0.828701	1.77609	0.0585142	1.23274	0.350514	predicted gene 13031 [Source:MGI Symbol;Acc:MGI:3702680]
chr3	92285417	92291405	1	2	protein_coding	ENSMUSG00000074445	Sprr2a3	-1.77175	-2.04157	-3.40358	-0.980724	-4.47039	-2.08713	-1.86865	-2.40649	-2.35211	-1.36849	-2.16092	0.373707	-2.45919	-1.63049	0.828698	1.77608	0.267743	0.572282	0.664536	small proline-rich protein 2A3 [Source:MGI Symbol;Acc:MGI:3845028]
chr16	8470788	8490684	1	6	protein_coding	ENSMUSG00000039345	Mettl22	1.85304	1.96421	2.16669	1.86213	2.02208	1.96252	2.89833	2.73255	3.14384	2.35868	2.88043	2.7585	1.97178	2.79539	0.823611	1.76983	6.09451e-05	4.21506	0.00361226	methyltransferase like 22 [Source:MGI Symbol;Acc:MGI:2384301]
chr9	73479422	73968966	-1	2	protein_coding	ENSMUSG00000062151	Unc13c	1.52074	0.642923	-0.541326	0.515969	0.432096	1.21906	1.24978	1.6353	1.32615	1.50156	1.781	1.23318	0.631578	1.4545	0.822918	1.76898	0.0109284	1.96144	0.138146	unc-13 homolog C [Source:MGI Symbol;Acc:MGI:2149021]
chr18	44661665	44676271	1	2	lncRNA	ENSMUSG00000097610	A930012L18Rik	-0.887376	-0.647295	-0.648932	-0.980724	-1.11273	-1.40344	-1.13035	0.195733	0.810313	-0.361478	0.158498	-0.41782	-0.946751	-0.124184	0.822567	1.76855	0.0424408	1.37222	0.299084	RIKEN cDNA A930012L18 gene [Source:MGI Symbol;Acc:MGI:2442887]
chr9	38752299	38760117	1	1	protein_coding	ENSMUSG00000061039	Olfr920	-1.54624	0.338917	0.744053	0.615921	-2.31043	-0.00535217	-0.129349	0.969745	0.323194	0.0998591	0.421428	1.08159	-0.360521	0.461077	0.821598	1.76736	0.0696566	1.15704	0.379585	olfactory receptor 920 [Source:MGI Symbol;Acc:MGI:3030754]
chr7	99381414	99461877	1	8	protein_coding	ENSMUSG00000035314	Gdpd5	1.59361	2.10352	1.86803	1.92194	1.51699	1.60471	2.60485	2.48386	2.75024	2.57532	2.22841	2.886	1.76813	2.58811	0.819982	1.76538	4.5384e-05	4.3431	0.00283619	glycerophosphodiester phosphodiesterase domain containing 5 [Source:MGI Symbol;Acc:MGI:2686926]
chr19	8160165	8218900	-1	5	protein_coding	ENSMUSG00000075044	Slc22a29	1.79242	1.74053	-2.79702	1.86213	2.07662	2.14423	1.8714	2.12109	0.966866	2.5272	2.30857	1.93956	1.13649	1.95578	0.819294	1.76454	0.171355	0.766104	0.560064	solute carrier family 22. member 29 [Source:MGI Symbol;Acc:MGI:3605624]
chr10	41914990	42018442	-1	8	protein_coding	ENSMUSG00000071324	Armc2	-1.54624	-0.804534	-1.35543	-1.99843	0.0513201	-1.23248	-0.866981	0.741132	-0.235991	-1.04375	-0.237233	-0.344401	-1.14763	-0.331204	0.816427	1.76104	0.068805	1.16238	0.377646	armadillo repeat containing 2 [Source:MGI Symbol;Acc:MGI:1916449]
chr12	109541001	109571726	1	11	lncRNA	ENSMUSG00000021268	Meg3	1.21682	0.919254	0.744053	0.839144	-0.819233	1.15888	0.636597	1.82254	2.85415	1.03516	1.781	0.819374	0.676487	1.49147	0.814985	1.75928	0.0518619	1.28515	0.33111	maternally expressed 3 [Source:MGI Symbol;Acc:MGI:1202886]
chr12	79163408	79163835	-1	1	processed_pseudogene	ENSMUSG00000091534	Gm17195	-2.36768	-0.376441	-1.35543	-0.598158	-4.47039	-0.228336	-1.28257	-0.484399	-0.235991	-0.778849	-1.16249	-0.576918	-1.56607	-0.753537	0.812536	1.7563	0.253398	0.596196	0.65014	predicted gene 17195 [Source:MGI Symbol;Acc:MGI:4938022]
chr8	10899922	10903893	1	2	lncRNA	ENSMUSG00000109089	4833411C07Rik	0.61501	0.580686	1.38583	0.166345	1.22669	1.15888	1.30424	1.28501	1.79164	1.96603	1.88924	1.76808	0.855573	1.66737	0.811801	1.7554	0.00440878	2.35568	0.0778771	RIKEN cDNA 4833411C07 gene [Source:MGI Symbol;Acc:MGI:1918874]
chr9	75232020	75305451	1	7	protein_coding	ENSMUSG00000033590	Myo5c	3.79381	3.81978	3.43449	3.74208	3.2459	3.8488	4.33431	4.51187	4.65074	4.45903	4.48271	4.30886	3.64747	4.45792	0.810447	1.75375	2.38473e-07	6.62256	5.04936e-05	myosin VC [Source:MGI Symbol;Acc:MGI:2442485]
chr3	98552542	98588807	-1	3	protein_coding	ENSMUSG00000095388	Gm10681	-4.47039	-0.574667	-4.47039	-2.32929	-4.47039	-3.43175	-2.13235	-2.0804	-3.39047	-1.36849	-2.8958	-3.02009	-3.29114	-2.48127	0.809877	1.75306	0.262583	0.580733	0.659392	predicted gene 10681 [Source:MGI Symbol;Acc:MGI:3711284]
chr5	89677087	89883334	-1	4	protein_coding	ENSMUSG00000043635	Adamts3	-1.35126	-2.49843	-1.03035	-0.207963	-1.4816	-0.815369	0.00824513	-0.0679876	-0.235991	-1.197	0.0382582	-1.07402	-1.23083	-0.421416	0.809411	1.7525	0.0386705	1.41262	0.284343	a disintegrin-like and metallopeptidase (reprolysin type) with thrombospondin type 1 motif, 3 [Source:MGI Symbol;Acc:MGI:3045353]
chr1	86359574	86373791	1	3	lncRNA	ENSMUSG00000073627	C130036L24Rik	-0.255171	-0.202191	-0.765216	-1.13468	-3.3618	-2.08713	-0.751376	0.195733	-0.742134	-0.112447	-0.78434	-0.755761	-1.30103	-0.491721	0.809312	1.75238	0.0847818	1.0717	0.412927	RIKEN cDNA C130036L24 gene [Source:MGI Symbol;Acc:MGI:2441877]
chr8	104886862	104902787	1	2	transcribed_unprocessed_pseudogene	ENSMUSG00000110597	Gm8798	-0.0195596	1.36927	1.3583	0.292537	0.0513201	0.813316	1.30424	1.91694	0.810313	1.73132	1.74304	1.20899	0.644198	1.45247	0.808277	1.75112	0.0117141	1.93129	0.143724	predicted gene 8798 [Source:MGI Symbol;Acc:MGI:3646429]
chr8	25849623	25937939	1	4	protein_coding	ENSMUSG00000031576	Kcnu1	-0.0195596	-0.574667	-1.35543	-0.71476	-2.31043	-1.23248	-0.203402	-0.933858	0.0705259	-0.555123	0.601939	-0.344401	-1.03455	-0.227387	0.807168	1.74977	0.185124	0.732538	0.579722	potassium channel, subfamily U, member 1 [Source:MGI Symbol;Acc:MGI:1202300]
chr1	38992678	38994316	1	1	TEC	ENSMUSG00000103046	Gm37309	0.705461	0.868061	0.513936	0.0280464	-1.70874	0.55767	1.10389	0.821429	0.851072	1.19772	0.723892	1.10798	0.160739	0.967663	0.806924	1.74948	0.0275448	1.55996	0.235248	predicted gene, 37309 [Source:MGI Symbol;Acc:MGI:5610537]
chr9	108662088	108684641	1	3	protein_coding	ENSMUSG00000032602	Slc25a20	5.23467	5.46225	5.72893	5.06108	5.29734	5.38222	6.15889	6.23345	6.02387	5.98971	6.2664	6.33462	5.36108	6.16782	0.80674	1.74925	7.13735e-07	6.14646	0.000117799	solute carrier family 25 (mitochondrial carnitine/acylcarnitine translocase), member 20 [Source:MGI Symbol;Acc:MGI:1928738]
chr15	34572799	34679212	-1	6	protein_coding	ENSMUSG00000038879	Nipal2	2.67521	2.48109	2.80914	2.39965	2.12917	2.80504	3.08099	3.52075	3.92794	3.12061	3.14345	3.34581	2.54988	3.35659	0.806708	1.74921	6.24007e-06	5.20481	0.000617576	NIPA-like domain containing 2 [Source:MGI Symbol;Acc:MGI:1924488]
chr6	134396318	134438736	1	6	protein_coding	ENSMUSG00000030200	Bcl2l14	0.983682	1.21393	1.38583	0.408574	0.777649	1.51152	1.95888	1.22723	2.00533	1.96603	2.33433	1.62918	1.04686	1.8535	0.806634	1.74913	0.00120161	2.92024	0.032362	BCL2-like 14 (apoptosis facilitator) [Source:MGI Symbol;Acc:MGI:1914063]
chr9	88595325	88599516	-1	2	lncRNA	ENSMUSG00000097073	9430037G07Rik	-1.17952	0.0935847	-0.541326	-1.50286	0.254234	-0.150115	0.00824513	0.134184	-0.000216433	0.44887	0.601939	0.613682	-0.504333	0.301117	0.80545	1.74769	0.130919	0.882996	0.500357	RIKEN cDNA 9430037G07 gene [Source:MGI Symbol;Acc:MGI:2444544]
chr12	76404176	76406938	1	2	protein_coding	ENSMUSG00000059970	Hspa2	2.13927	2.28035	2.67053	3.02663	3.11304	2.78527	2.99255	3.69071	3.43946	3.56985	3.65362	3.49828	2.66918	3.47408	0.804897	1.74702	0.000216777	3.66399	0.00935182	heat shock protein 2 [Source:MGI Symbol;Acc:MGI:96243]
chr10	53337667	53345987	1	6	protein_coding	ENSMUSG00000038583	Pln	-0.172284	1.38756	1.30162	1.32599	0.432096	1.27684	1.04113	3.14514	1.4374	1.00033	3.25555	0.498678	0.925305	1.72971	0.8044	1.74642	0.0673949	1.17137	0.3732	phospholamban [Source:MGI Symbol;Acc:MGI:97622]
chr8	69554802	69585162	-1	1	unprocessed_pseudogene	ENSMUSG00000111594	Gm3365	0.303666	1.08535	0.61043	1.32599	-1.48161	0.691148	1.04113	1.84192	1.07405	0.284893	1.66398	1.45504	0.422497	1.22684	0.80434	1.74635	0.0470096	1.32781	0.316744	predicted gene 3365 [Source:MGI Symbol;Acc:MGI:3781543]
chr14	68083863	68089095	1	1	protein_coding	ENSMUSG00000022055	Nefl	0.360449	-4.47039	-0.648932	-4.47039	-1.11273	-3.43175	-1.13035	-1.22503	-1.33331	-1.56314	-0.677511	-3.02009	-2.29562	-1.49157	0.80405	1.746	0.313844	0.503286	0.703952	neurofilament, light polypeptide [Source:MGI Symbol;Acc:MGI:97313]
chr7	127448636	127460360	1	2	lncRNA	ENSMUSG00000086502	B130055M24Rik	1.30626	1.03981	0.866342	0.753953	0.375211	1.81432	1.48013	1.74231	1.9121	2.15207	1.98992	1.7003	1.02598	1.82947	0.80349	1.74532	0.0259969	1.58508	0.227422	RIKEN cDNA B130055M24 gene [Source:MGI Symbol;Acc:MGI:3590645]
chr2	28446800	28455508	1	5	protein_coding	ENSMUSG00000035829	Ppp1r26	2.83401	2.33793	2.93559	2.89355	2.50557	2.67141	3.72956	3.34173	3.29921	3.55192	3.46245	3.6087	2.69634	3.49893	0.802586	1.74422	1.03218e-05	4.98625	0.000920211	protein phosphatase 1, regulatory subunit 26 [Source:MGI Symbol;Acc:MGI:2685193]
chr5	100845713	100899102	1	5	protein_coding	ENSMUSG00000029314	Gpat3	3.57734	3.66716	3.99973	3.6625	4.06949	4.02351	4.66863	4.3521	4.73482	4.4526	4.90206	4.70013	3.83329	4.63506	0.801767	1.74323	9.22916e-06	5.03484	0.000843839	glycerol-3-phosphate acyltransferase 3 [Source:MGI Symbol;Acc:MGI:3603816]
chr3	144197172	144199262	-1	1	lncRNA	ENSMUSG00000104969	Gm43445	0.244556	0.548531	1.08363	0.839144	-2.31043	0.648013	0.975522	0.897492	1.46393	0.225813	1.72368	0.576357	0.175573	0.977132	0.801558	1.74298	0.0971617	1.0125	0.438208	predicted gene 43445 [Source:MGI Symbol;Acc:MGI:5663582]
chr16	22548553	22551149	1	1	lncRNA	ENSMUSG00000089663	Gm15651	-0.760858	0.673063	0.866342	0.797177	-0.692206	0.603549	0.636597	1.95303	1.17382	1.03516	0.468717	1.0273	0.247844	1.0491	0.80126	1.74262	0.019636	1.70695	0.192672	predicted gene 15651 [Source:MGI Symbol;Acc:MGI:3783095]
chr15	81584174	81585028	-1	1	TEC	ENSMUSG00000103520	1110025M09Rik	0.46772	1.42347	1.01477	1.41193	0.94335	1.21907	1.24978	1.82254	2.05851	2.13611	2.33433	1.68285	1.08005	1.88069	0.800637	1.74187	0.000756123	3.12141	0.0232879	RIKEN cDNA 1110025M09 gene [Source:MGI Symbol;Acc:MGI:1915885]
chr16	17233572	17263430	1	2	protein_coding	ENSMUSG00000050240	Hic2	0.567565	2.12548	1.94407	1.77833	0.375211	1.85282	2.24997	2.40787	1.85313	2.24426	2.12888	2.56246	1.44058	2.2411	0.800516	1.74172	0.00356424	2.44803	0.0676365	hypermethylated in cancer 2 [Source:MGI Symbol;Acc:MGI:1929869]
chr9	21937033	21948907	1	3	protein_coding	ENSMUSG00000040563	Plppr2	2.08975	1.96421	1.99858	2.39965	1.66671	1.81432	2.66852	2.84247	3.13562	3.11247	2.66387	2.31302	1.98887	2.78933	0.800459	1.74166	2.06754e-05	4.68455	0.00156938	phospholipid phosphatase related 2 [Source:MGI Symbol;Acc:MGI:2384575]
chrX	161717069	161779496	1	2	protein_coding	ENSMUSG00000043518	Rai2	2.50935	1.80999	2.40057	3.18959	2.55763	2.08077	3.43838	3.29328	3.40565	3.12869	3.12143	2.96033	2.42465	3.22463	0.799974	1.74107	0.000217059	3.66342	0.00935182	retinoic acid induced 2 [Source:MGI Symbol;Acc:MGI:1344378]
chr6	146108299	146502223	-1	11	protein_coding	ENSMUSG00000030287	Itpr2	6.00918	5.97595	5.86473	6.18232	5.39715	6.18325	6.53484	6.75627	6.45335	7.12827	7.08245	6.45454	5.93543	6.73495	0.799522	1.74052	0.000100474	3.99795	0.00529237	inositol 1,4,5-triphosphate receptor 2 [Source:MGI Symbol;Acc:MGI:99418]
chr6	139587221	139969284	1	15	protein_coding	ENSMUSG00000030228	Pik3c2g	1.79242	1.97635	-0.34756	1.66623	1.22669	1.33239	1.97575	2.43365	1.00349	2.31683	2.7715	1.93956	1.27442	2.07346	0.799045	1.73995	0.0236726	1.62575	0.214856	phosphatidylinositol-4-phosphate 3-kinase catalytic subunit type 2 gamma [Source:MGI Symbol;Acc:MGI:1203730]
chr11	110269369	110337716	-1	5	protein_coding	ENSMUSG00000018800	Abca5	4.17639	4.66834	4.28566	4.53463	3.97215	4.15257	4.96754	5.22696	4.98422	5.17478	5.29211	4.93758	4.29829	5.0972	0.798909	1.73979	5.70178e-06	5.24399	0.000575255	ATP-binding cassette, sub-family A (ABC1), member 5 [Source:MGI Symbol;Acc:MGI:2386607]
chr7	89510007	89511873	1	4	lncRNA	ENSMUSG00000030623	Prss23os	-0.760858	-0.257968	-0.0983932	-0.598158	0.375211	0.55767	-0.363991	0.969745	1.2367	0.928042	1.51426	-0.274538	-0.130416	0.668369	0.798785	1.73964	0.0213131	1.67135	0.202342	protease, serine 23, opposite strand [Source:MGI Symbol;Acc:MGI:1916654]
chr1	30940302	30949309	-1	3	protein_coding	ENSMUSG00000026064	Ptp4a1	-1.35126	-1.85797	-0.648932	-0.389909	-4.47039	-0.00535217	0.549097	-1.39611	-0.000216433	-0.455054	-1.67639	-0.959954	-1.45397	-0.656438	0.79753	1.73812	0.25911	0.586516	0.655536	protein tyrosine phosphatase 4a1 [Source:MGI Symbol;Acc:MGI:1277096]
chr1	87386363	87394729	-1	2	protein_coding	ENSMUSG00000079436	Kcnj13	0.46772	-0.981032	-0.765216	-1.13468	-0.692206	-1.8216	-0.363991	0.254764	-0.153044	0.44887	0.158498	-0.495177	-0.821169	-0.0250132	0.796156	1.73647	0.0582194	1.23493	0.349845	potassium inwardly-rectifying channel, subfamily J, member 13 [Source:MGI Symbol;Acc:MGI:3781032]
chr5	149678230	149762599	1	3	protein_coding	ENSMUSG00000051950	B3glct	3.74132	3.72225	3.65413	4.1152	3.45249	3.58857	4.4262	4.54477	4.48582	4.55216	4.58013	4.45741	3.71233	4.50775	0.795417	1.73558	2.51429e-07	6.59959	5.22063e-05	beta-3-glucosyltransferase [Source:MGI Symbol;Acc:MGI:2685903]
chr6	124904361	124911705	-1	2	protein_coding	ENSMUSG00000030124	Lag3	-0.760858	-0.505521	-1.03035	-4.47039	-3.3618	-1.40344	-1.13035	-1.59023	0.202384	-1.04375	-0.57805	-2.62281	-1.92206	-1.12713	0.794925	1.73499	0.213108	0.6714	0.613148	lymphocyte-activation gene 3 [Source:MGI Symbol;Acc:MGI:106588]
chrX	134971372	135009209	-1	4	protein_coding	ENSMUSG00000052676	Zmat1	3.07362	3.36417	3.47989	3.43511	3.53271	3.36042	4.01319	4.27221	4.07283	4.32822	4.56661	3.75368	3.37432	4.16779	0.793468	1.73324	0.000126939	3.89641	0.00630462	zinc finger, matrin type 1 [Source:MGI Symbol;Acc:MGI:2442284]
chr11	119106328	119111425	-1	1	lncRNA	ENSMUSG00000086306	Gm11754	-0.536917	-0.890086	-0.441192	-1.72947	-4.47039	-0.941465	-1.28257	0.134184	-1.52863	-0.273604	-0.237233	-1.07402	-1.50159	-0.710312	0.791273	1.7306	0.15605	0.806737	0.538316	predicted gene 11754 [Source:MGI Symbol;Acc:MGI:3651697]
chr2	77410634	77819639	-1	11	protein_coding	ENSMUSG00000027016	Zfp385b	1.64021	2.63448	2.22881	2.63226	2.72633	2.72428	3.09651	3.52675	3.10224	3.24484	3.03766	3.32345	2.43106	3.22191	0.790846	1.73009	0.000170206	3.76902	0.00772627	zinc finger protein 385B [Source:MGI Symbol;Acc:MGI:2444734]
chr6	88724412	88828360	1	10	protein_coding	ENSMUSG00000033174	Mgll	4.87178	4.95722	5.44149	5.12821	4.90626	5.87494	6.01119	6.14064	5.8563	5.8512	5.92871	6.13569	5.19665	5.98729	0.790639	1.72984	3.68337e-06	5.43375	0.000411617	monoglyceride lipase [Source:MGI Symbol;Acc:MGI:1346042]
chr1	71894068	71917125	-1	2	lncRNA	ENSMUSG00000101211	Gm28818	-4.47039	-4.47039	-4.47039	-4.47039	-4.47039	-4.47039	-4.47039	-1.8146	-4.47039	-2.38261	-4.47039	-4.47039	-4.47039	-3.67979	0.790594	1.72979	0.146926	0.832902	0.525051	predicted gene 28818 [Source:MGI Symbol;Acc:MGI:5579524]
chr2	73596526	73616012	1	2	lncRNA	ENSMUSG00000086544	Chn1os3	0.660944	0.968693	0.0466256	0.839144	-0.0231974	0.648013	1.13427	0.699242	0.966866	1.6882	2.25563	1.13391	0.52337	1.31302	0.789649	1.72865	0.0108172	1.96588	0.136956	chimerin 1, opposite strand 3 [Source:MGI Symbol;Acc:MGI:3705094]
chr2	152962485	153008482	1	9	protein_coding	ENSMUSG00000074673	Ttll9	-0.0939018	-1.5488	-1.55033	-3.3748	-2.31043	-0.941465	-0.54472	-0.484399	-2.77982	-1.36849	-0.0929214	0.18822	-1.63662	-0.847022	0.789601	1.7286	0.111027	0.954571	0.46661	tubulin tyrosine ligase-like family, member 9 [Source:MGI Symbol;Acc:MGI:1913589]
chr11	100408456	100414836	-1	2	protein_coding	ENSMUSG00000006931	P3h4	2.49674	1.74053	0.866342	1.4665	1.61851	2.0969	2.40753	2.2999	2.32763	2.31683	2.73329	2.93105	1.71425	2.50271	0.788451	1.72722	0.00168143	2.77432	0.0405089	prolyl 3-hydroxylase family member 4 (non-enzymatic) [Source:MGI Symbol;Acc:MGI:1913430]
chr7	59318631	59321823	1	1	TEC	ENSMUSG00000109157	Gm44829	-0.536917	-1.0781	-0.441192	-0.980724	-3.3618	-1.07965	-0.129349	-0.142205	-0.0746073	-1.36849	0.158498	-1.19789	-1.2464	-0.459007	0.78739	1.72595	0.0877959	1.05653	0.420103	predicted gene 44829 [Source:MGI Symbol;Acc:MGI:5753405]
chr15	80287238	80398279	1	6	protein_coding	ENSMUSG00000022416	Cacna1i	-4.47039	-2.49843	-3.40358	-3.3748	-4.47039	-4.47039	-4.47039	-0.807702	-1.75459	-4.47039	-2.8958	-3.57019	-3.78133	-2.99484	0.786485	1.72487	0.265813	0.575423	0.662574	calcium channel, voltage-dependent, alpha 1I subunit [Source:MGI Symbol;Acc:MGI:2178051]
chr7	45831883	45878378	-1	3	protein_coding	ENSMUSG00000002771	Grin2d	-1.17952	-1.85797	-1.77574	-0.71476	-0.692206	-2.83414	-0.451527	-0.390946	-0.517971	0.0998591	-1.89841	-1.19789	-1.50906	-0.726147	0.782908	1.7206	0.139279	0.856116	0.513713	glutamate receptor, ionotropic, NMDA2D (epsilon 4) [Source:MGI Symbol;Acc:MGI:95823]
chr9	108578862	108597667	-1	6	protein_coding	ENSMUSG00000006675	P4htm	0.660944	1.01649	0.240017	-0.389909	-0.692206	0.303452	1.43203	0.366039	1.17382	0.771596	1.00622	1.08159	0.189799	0.971881	0.782083	1.71961	0.0103832	1.98367	0.13319	prolyl 4-hydroxylase, transmembrane (endoplasmic reticulum) [Source:MGI Symbol;Acc:MGI:1921693]
chr7	90201278	90203786	1	1	TEC	ENSMUSG00000109279	Gm45220	-0.0939018	-0.315989	0.0466256	0.663414	-3.3618	-0.699414	-1.28257	0.6561	-0.000216433	0.548672	0.321929	0.685554	-0.626844	0.154911	0.781755	1.71922	0.231658	0.635153	0.631852	predicted gene 45220 [Source:MGI Symbol;Acc:MGI:5753796]
chr7	27523267	27531175	1	2	protein_coding	ENSMUSG00000040424	Hipk4	-2.79378	-0.723774	-1.77574	-2.32929	-0.819233	-1.23248	-0.751376	-0.691696	0.137961	-1.04375	-1.16249	-1.48297	-1.61238	-0.832386	0.779995	1.71713	0.164826	0.782974	0.550496	homeodomain interacting protein kinase 4 [Source:MGI Symbol;Acc:MGI:2685008]
chr2	25466709	25470046	-1	5	protein_coding	ENSMUSG00000015090	Ptgds	1.85304	1.4757	1.78777	1.26572	2.85671	2.0969	1.45628	2.92656	2.89371	2.99354	2.11409	3.63162	1.88931	2.6693	0.779994	1.71712	0.0125024	1.90301	0.149892	prostaglandin D2 synthase (brain) [Source:MGI Symbol;Acc:MGI:99261]
chr6	85865422	85869158	-1	1	protein_coding	ENSMUSG00000033634	Nat8f2	5.751	5.78475	5.54431	5.65571	5.68003	6.00776	6.31043	6.64345	6.47307	6.9418	6.42016	6.31138	5.73726	6.51671	0.779454	1.71648	0.000167396	3.77626	0.00765264	N-acetyltransferase 8 (GCN5-related) family member 2 [Source:MGI Symbol;Acc:MGI:2136446]
chr6	117916531	117917722	-1	1	TEC	ENSMUSG00000107608	Gm43863	-0.887376	-1.5488	-0.0983932	-1.99843	0.189716	0.691148	0.072415	0.0698904	0.487327	-0.455054	0.269483	0.576357	-0.608689	0.17007	0.778759	1.71565	0.0551912	1.25813	0.341722	predicted gene, 43863 [Source:MGI Symbol;Acc:MGI:5690255]
chr1	107590006	107610484	1	4	protein_coding	ENSMUSG00000026315	Serpinb8	3.0905	3.48802	2.83932	3.71416	3.60871	4.3096	4.13838	4.53587	4.33594	4.32471	4.45363	3.93048	3.50838	4.2865	0.778117	1.71489	0.000859846	3.06558	0.0255053	serine (or cysteine) peptidase inhibitor, clade B, member 8 [Source:MGI Symbol;Acc:MGI:894657]
chr3	107926334	107931817	-1	5	protein_coding	ENSMUSG00000004035	Gstm7	3.99998	3.71503	4.00861	3.78565	3.32312	3.5363	4.42926	4.16087	4.80652	4.88372	4.3406	4.4078	3.72812	4.5048	0.776679	1.71318	0.000198524	3.70219	0.00869973	glutathione S-transferase, mu 7 [Source:MGI Symbol;Acc:MGI:1915562]
chr12	72067976	72071125	-1	1	protein_coding	ENSMUSG00000043398	Gpr135	1.54544	1.80999	1.41284	1.84163	1.54305	1.9973	2.52684	2.42082	2.51685	2.2293	2.35964	2.75014	1.69171	2.46727	0.775555	1.71185	1.05172e-06	5.9781	0.000158172	G protein-coupled receptor 135 [Source:MGI Symbol;Acc:MGI:2676315]
chr10	81704825	81726686	1	4	protein_coding	ENSMUSG00000096795	Zfp433	-4.47039	-0.647295	-1.35543	-0.841622	-2.74239	-1.59742	-2.13235	-1.07211	-2.35211	-1.197	0.321929	-0.576918	-1.94242	-1.16809	0.77433	1.7104	0.306446	0.513646	0.698827	zinc finger protein 433 [Source:MGI Symbol;Acc:MGI:1920860]
chr5	118190736	118245116	-1	7	protein_coding	ENSMUSG00000032850	Rnft2	0.831319	1.25436	0.700873	1.32599	-0.467467	1.77476	1.04113	1.76279	2.05851	1.79368	2.06877	1.32606	0.903307	1.67516	0.771849	1.70746	0.0176739	1.75267	0.181984	ring finger protein, transmembrane 2 [Source:MGI Symbol;Acc:MGI:2442859]
chr14	118875882	118880860	1	1	lncRNA	ENSMUSG00000115718	Gm49179	2.52185	2.19983	2.61346	2.95209	1.19417	3.02329	3.27073	3.23583	3.14384	3.05423	3.37206	3.05155	2.41745	3.18804	0.770594	1.70597	0.00622808	2.20565	0.0964603	predicted gene, 49179 [Source:MGI Symbol;Acc:MGI:6118614]
chr1	38793645	38836711	-1	3	protein_coding	ENSMUSG00000048814	Lonrf2	-0.343111	-0.439538	-0.34756	-0.296069	-1.70874	-0.941465	-0.363991	0.418616	0.768368	-0.361478	0.158498	-0.0832085	-0.679414	0.0894673	0.768881	1.70395	0.0268345	1.57131	0.231664	LON peptidase N-terminal domain and ring finger 2 [Source:MGI Symbol;Acc:MGI:1920209]
chr13	97751112	97760965	1	1	lncRNA	ENSMUSG00000097346	Gm26619	-4.47039	0.447527	-0.0983932	1.20282	-4.47039	-4.47039	0.636597	0.134184	-1.33331	-0.905229	-1.31432	-4.47039	-1.97653	-1.20874	0.76779	1.70266	0.483019	0.316035	0.814144	predicted gene, 26619 [Source:MGI Symbol;Acc:MGI:5477113]
chrX	147470375	147554081	-1	6	protein_coding	ENSMUSG00000031290	Lrch2	-2.03916	0.0935847	-0.765216	-1.13468	-0.273065	-0.398778	0.249393	-0.142205	-0.000216433	-0.0381524	0.514505	-0.495177	-0.752887	0.0146911	0.767578	1.70241	0.0615975	1.21044	0.357524	leucine-rich repeats and calponin homology (CH) domain containing 2 [Source:MGI Symbol;Acc:MGI:2147870]
chr9	22071002	22086122	1	2	lncRNA	ENSMUSG00000096981	Gm16845	-1.17952	0.731517	-0.765216	0.709394	0.639552	0.55767	0.719092	0.741132	0.768368	1.00033	0.906705	1.15937	0.115567	0.8825	0.766934	1.70165	0.0278635	1.55496	0.236862	predicted gene, 16845 [Source:MGI Symbol;Acc:MGI:4439769]
chr18	20558074	20604521	1	3	protein_coding	ENSMUSG00000044393	Dsg2	4.2383	4.11151	4.40481	4.50235	3.22995	4.71165	5.14215	4.67474	5.09655	4.94682	5.0376	4.89652	4.19976	4.96573	0.765971	1.70051	0.000391069	3.40775	0.014769	desmoglein 2 [Source:MGI Symbol;Acc:MGI:1196466]
chr14	32301924	32308895	1	2	lncRNA	ENSMUSG00000115813	Gm46447	-0.644547	-0.505521	-0.176763	-1.30706	-1.28541	-2.08713	-2.45528	-0.691696	0.202384	0.890492	0.723892	-0.0832086	-1.00107	-0.235569	0.765503	1.69996	0.142038	0.847594	0.518766	predicted gene, 46447 [Source:MGI Symbol;Acc:MGI:5826084]
chr13	96924689	96950906	1	1	protein_coding	ENSMUSG00000091387	Gcnt4	2.23348	2.32849	2.35951	2.05254	2.17988	2.41256	3.31781	3.11359	3.06807	2.5272	3.18652	2.94576	2.26108	3.02649	0.765416	1.69986	4.30976e-05	4.36555	0.00274664	glucosaminyl (N-acetyl) transferase 4, core 2 (beta-1,6-N-acetylglucosaminyltransferase) [Source:MGI Symbol;Acc:MGI:2684919]
chr18	37707039	37841873	1	1	protein_coding	ENSMUSG00000103793	Pcdhga6	-0.644547	-0.0967163	-0.34756	0.0280464	-2.31043	-0.0759188	0.133852	0.254764	0.137961	-0.190777	0.158498	0.650066	-0.574521	0.190727	0.765248	1.69966	0.0404526	1.39305	0.291784	protocadherin gamma subfamily A, 6 [Source:MGI Symbol;Acc:MGI:1935218]
chr16	21761287	21787807	-1	1	protein_coding	ENSMUSG00000022853	Ehhadh	9.19514	9.33382	9.44908	8.85788	9.15318	9.66013	10.0364	10.0865	10.0818	9.74369	10.1786	10.1101	9.27487	10.0395	0.764656	1.69896	2.6415e-06	5.57815	0.000322023	enoyl-Coenzyme A, hydratase/3-hydroxyacyl Coenzyme A dehydrogenase [Source:MGI Symbol;Acc:MGI:1277964]
chr8	11457471	11459742	-1	1	TEC	ENSMUSG00000110245	Gm20100	-0.644547	0.180081	0.744053	-0.980724	-1.97844	0.0619232	0.356363	0.311474	1.2367	0.396255	-1.02513	0.685554	-0.436276	0.326869	0.763145	1.69719	0.128252	0.891937	0.495755	predicted gene, 20100 [Source:MGI Symbol;Acc:MGI:5012285]
chr18	12862429	12865286	1	1	lncRNA	ENSMUSG00000117494	Gm49970	-1.35126	-0.257968	0.114011	-1.72947	-4.47039	-0.00535217	-1.86865	-0.0679875	0.768368	-0.273604	-0.485005	-1.19789	-1.2834	-0.520794	0.762609	1.69656	0.33883	0.470018	0.722406	predicted gene, 49970 [Source:MGI Symbol;Acc:MGI:6275239]
chr6	34412334	34423142	1	1	protein_coding	ENSMUSG00000052131	Akr1b7	0.18292	1.66756	1.33024	1.29617	0.590417	1.30488	2.00893	1.70045	1.93124	1.50156	2.24208	1.55437	1.06203	1.8231	0.761072	1.69475	0.00214469	2.66864	0.0476689	aldo-keto reductase family 1, member B7 [Source:MGI Symbol;Acc:MGI:101918]
chr5	146182441	146185304	-1	2	protein_coding	ENSMUSG00000095040	1700001J03Rik	-1.02606	0.376036	-0.8917	0.408575	-0.958533	-0.150115	0.636597	-0.0679875	1.10808	-0.190777	0.421428	0.416578	-0.373634	0.38732	0.760954	1.69461	0.0495834	1.30466	0.324612	RIKEN cDNA 1700001J03 gene [Source:MGI Symbol;Acc:MGI:1916532]
chr7	34234377	34240207	1	2	lncRNA	ENSMUSG00000085105	Gm12758	-0.0195596	0.221459	0.463155	0.408575	-0.819233	-0.228336	0.192779	1.22723	0.380005	0.964639	1.03792	0.787065	0.00434358	0.764939	0.760596	1.69419	0.00339193	2.46955	0.0654989	predicted gene 12758 [Source:MGI Symbol;Acc:MGI:3702543]
chr17	79611863	79693192	1	9	protein_coding	ENSMUSG00000036368	Rmdn2	3.08208	2.81427	2.80914	3.22168	2.68011	2.94526	3.52119	3.90856	4.05549	3.58756	3.67898	3.35686	2.92542	3.68477	0.759348	1.69273	3.00544e-05	4.52209	0.00212121	regulator of microtubule dynamics 2 [Source:MGI Symbol;Acc:MGI:2147043]
chr1	177983423	178172705	1	6	protein_coding	ENSMUSG00000091476	Catspere2	1.33488	1.23428	1.54079	1.26572	1.96539	1.09607	2.02523	2.03951	2.26868	2.05358	2.42104	2.18248	1.40619	2.16508	0.758895	1.69219	0.000192885	3.7147	0.00852722	cation channel sperm associated auxiliary subunit epsilon 2 [Source:MGI Symbol;Acc:MGI:5589632]
chr1	171150711	171161130	1	6	protein_coding	ENSMUSG00000056569	Mpz	-1.17952	0.00156968	-0.0983932	-1.72947	0.122177	-1.40344	0.133852	-0.807702	0.810313	-0.662653	0.215057	0.576357	-0.714512	0.0442039	0.758716	1.69198	0.0559913	1.25188	0.344029	myelin protein zero [Source:MGI Symbol;Acc:MGI:103177]
chr5	100429726	100431561	1	1	TEC	ENSMUSG00000106391	Gm42690	-2.79378	-0.890086	-1.03035	-1.72947	-0.273065	-0.0759188	-0.281463	-1.22503	-0.153044	-0.273604	-0.163273	-0.144208	-1.13211	-0.373438	0.758673	1.69193	0.0547783	1.26139	0.339664	predicted gene 42690 [Source:MGI Symbol;Acc:MGI:5662827]
chr4	3900996	3938423	-1	4	protein_coding	ENSMUSG00000003282	Plag1	0.360449	1.15107	0.866342	0.753953	-0.575465	0.889368	1.48013	1.10422	1.63707	1.06917	1.76215	0.941829	0.574286	1.33243	0.758142	1.69131	0.0143671	1.84263	0.161951	pleiomorphic adenoma gene 1 [Source:MGI Symbol;Acc:MGI:1891916]
chr9	54544794	54560218	-1	1	protein_coding	ENSMUSG00000037493	Cib2	1.52074	1.10759	0.744053	1.10301	0.862877	1.09607	1.77827	2.18319	1.83292	1.77319	1.66398	1.75143	1.07239	1.8305	0.758107	1.69127	0.00836284	2.07765	0.116667	calcium and integrin binding family member 2 [Source:MGI Symbol;Acc:MGI:1929293]
chr13	53109312	53286124	-1	3	protein_coding	ENSMUSG00000021464	Ror2	1.72915	1.12949	1.04961	1.51908	0.590417	1.48726	2.08867	1.97075	1.74914	2.18346	2.15803	1.89478	1.25083	2.00747	0.756635	1.68955	9.46305e-05	4.02397	0.00509312	receptor tyrosine kinase-like orphan receptor 2 [Source:MGI Symbol;Acc:MGI:1347521]
chr3	119743208	119746446	-1	1	lncRNA	ENSMUSG00000106099	Gm42664	-2.79378	-0.574667	-1.18375	-0.841622	-4.47039	-0.592089	-1.45278	-0.807702	-1.33331	-0.662654	-1.89841	0.236875	-1.74272	-0.98633	0.756386	1.68925	0.382038	0.417893	0.75172	predicted gene 42664 [Source:MGI Symbol;Acc:MGI:5662801]
chr17	23776916	23786081	-1	3	protein_coding	ENSMUSG00000023911	Flywch2	-0.644547	1.01649	0.942464	0.56681	-1.97844	0.303452	0.719092	1.03855	0.0705259	0.548672	1.15818	1.20899	0.0343719	0.79067	0.756298	1.68915	0.113926	0.943378	0.471387	FLYWCH family member 2 [Source:MGI Symbol;Acc:MGI:1924167]
chr11	72435526	72438400	1	3	protein_coding	ENSMUSG00000040471	Ggt6	2.43199	2.78697	2.35951	2.44112	2.12917	2.99775	3.21496	3.00603	3.72909	3.24484	3.26228	3.22438	2.52442	3.28026	0.755846	1.68862	1.04159e-05	4.9823	0.000923485	gamma-glutamyltransferase 6 [Source:MGI Symbol;Acc:MGI:1918772]
chr11	65176561	65269989	-1	6	protein_coding	ENSMUSG00000020542	Myocd	-2.03916	-0.574667	0.0466256	-4.47039	-1.11273	-1.07965	-0.0589123	-0.807702	-2.02263	-0.455054	-0.3976	-0.959954	-1.53833	-0.783643	0.754686	1.68726	0.212505	0.672631	0.612547	myocardin [Source:MGI Symbol;Acc:MGI:2137495]
chrX	143518591	143797796	1	10	protein_coding	ENSMUSG00000031284	Pak3	-1.17952	-1.85797	-2.79702	-2.75934	-0.467467	-4.47039	-0.644351	-3.42747	-0.417728	-0.778849	-1.89841	-1.8386	-2.25528	-1.5009	0.75438	1.68691	0.210906	0.675912	0.610693	p21 (RAC1) activated kinase 3 [Source:MGI Symbol;Acc:MGI:1339656]
chr11	11279626	11462408	-1	1	protein_coding	ENSMUSG00000020193	Zpbp	0.244556	-0.0467365	-0.0983932	-1.13468	-1.28541	-0.699413	0.636597	-0.484399	-0.0746073	0.596098	0.799819	0.0315595	-0.503347	0.250844	0.754192	1.68669	0.0227118	1.64375	0.209404	zona pellucida binding protein [Source:MGI Symbol;Acc:MGI:1855701]
chr15	42424723	42676977	-1	2	protein_coding	ENSMUSG00000022309	Angpt1	4.25711	4.5393	4.55482	4.56308	4.40403	4.82492	5.14961	5.27943	5.32892	5.40193	5.49131	5.0146	4.52388	5.27763	0.753755	1.68618	4.63618e-07	6.33384	8.62491e-05	angiopoietin 1 [Source:MGI Symbol;Acc:MGI:108448]
chr11	98907801	98923940	1	4	protein_coding	ENSMUSG00000017499	Cdc6	-0.760858	-1.41597	-1.35543	-1.30706	-2.74239	-0.150115	-0.54472	-0.142205	-1.00765	-0.273604	-0.57805	-0.66357	-1.28864	-0.534966	0.75367	1.68608	0.0947579	1.02338	0.433884	cell division cycle 6 [Source:MGI Symbol;Acc:MGI:1345150]
chr8	65012987	65018523	-1	2	protein_coding	ENSMUSG00000109718	Trim61	0.870944	0.261684	1.08363	0.0988521	0.820892	0.187736	1.19318	1.19745	0.434664	1.64376	1.88924	1.47546	0.553956	1.30563	0.75167	1.68374	0.0088102	2.05501	0.120351	tripartite motif-containing 61 [Source:MGI Symbol;Acc:MGI:2387432]
chr3	152386260	152388037	1	1	TEC	ENSMUSG00000104546	Gm43858	1.70742	1.79637	2.0511	1.29617	1.73613	2.23448	2.49207	2.56773	2.38427	2.28824	2.50282	3.09179	1.80361	2.55449	0.750877	1.68282	0.0102	1.9914	0.131944	predicted gene 43858 [Source:MGI Symbol;Acc:MGI:5663995]
chr1	155063447	155083266	-1	1	lncRNA	ENSMUSG00000096950	Gm9530	-2.79378	-2.49843	-0.8917	-2.75934	-2.31043	-1.8216	-0.866981	-0.933858	0.202384	-4.47039	-2.16092	-0.344401	-2.17921	-1.42903	0.750184	1.68201	0.250917	0.60047	0.647284	predicted gene 9530 [Source:MGI Symbol;Acc:MGI:3779939]
chr14	118482692	118706219	-1	6	protein_coding	ENSMUSG00000032849	Abcc4	6.04967	6.19235	5.83259	6.5237	5.46005	6.68466	6.99628	6.58354	6.90315	6.79074	7.25127	6.71122	6.12384	6.8727	0.748864	1.68047	0.000394189	3.4043	0.0148208	ATP-binding cassette, sub-family C (CFTR/MRP), member 4 [Source:MGI Symbol;Acc:MGI:2443111]
chr2	75704770	75710024	1	1	lncRNA	ENSMUSG00000087222	E030042O20Rik	-1.02606	-0.0467365	-0.648932	-0.296069	-2.31043	-1.40344	-0.644351	-0.390946	0.0705259	-0.112447	-0.57805	0.416578	-0.955279	-0.206448	0.748831	1.68043	0.0160796	1.79372	0.172502	RIKEN cDNA E030042O20 gene [Source:MGI Symbol;Acc:MGI:2444099]
chr16	38248323	38294824	-1	1	protein_coding	ENSMUSG00000022809	Nr1i2	2.77258	3.0392	2.91684	3.17328	2.87735	3.58286	3.82112	3.95379	3.65621	3.73785	3.96114	3.72412	3.06035	3.80904	0.748689	1.68026	3.2512e-06	5.48796	0.000376932	nuclear receptor subfamily 1, group I, member 2 [Source:MGI Symbol;Acc:MGI:1337040]
chr15	79742698	79757394	1	1	lncRNA	ENSMUSG00000087543	Gm16576	0.660944	1.29369	1.43935	1.03241	0.981963	0.99642	2.19338	2.16791	1.81242	1.62101	1.81799	1.28036	1.06746	1.81551	0.74805	1.67952	0.0012387	2.90704	0.0329473	predicted gene 16576 [Source:MGI Symbol;Acc:MGI:4414996]
chr7	79586648	79592613	-1	1	lncRNA	ENSMUSG00000108776	Gm45169	-4.47039	-1.41597	-2.043	-1.30706	-1.11273	-1.8216	-0.54472	-1.59023	-1.16131	-1.56314	-2.16092	-0.66357	-2.02846	-1.28065	0.747808	1.67924	0.183636	0.736042	0.577711	predicted gene 45169 [Source:MGI Symbol;Acc:MGI:5753745]
chr6	52162417	52164831	-1	1	protein_coding	ENSMUSG00000014704	Hoxa2	1.05423	0.412225	-0.0983932	0.879924	-0.101774	0.126201	1.24978	1.00456	1.0392	1.37132	0.558884	1.53504	0.378735	1.12646	0.747728	1.67915	0.0021	2.67778	0.047033	homeobox A2 [Source:MGI Symbol;Acc:MGI:96174]
chr11	33550781	33578959	-1	2	protein_coding	ENSMUSG00000020159	Gabrp	-3.40111	-1.0781	-4.47039	-0.389909	-2.74239	-2.41282	-2.87199	-1.07211	-1.75459	-0.905229	-0.78434	-2.62281	-2.41579	-1.66851	0.747274	1.67862	0.372407	0.428983	0.744976	gamma-aminobutyric acid (GABA) A receptor, pi [Source:MGI Symbol;Acc:MGI:2387597]
chr2	156856616	156858212	-1	2	TEC	ENSMUSG00000074629	4930518I15Rik	-0.0195596	0.447527	-0.259635	0.515969	-0.958533	1.06361	0.549097	1.47076	0.929291	0.596098	0.940644	0.787065	0.131564	0.878826	0.747262	1.6786	0.0150932	1.82122	0.166515	RIKEN cDNA 4930518I15 gene [Source:MGI Symbol;Acc:MGI:1921954]
chr4	130306556	130308674	-1	2	lncRNA	ENSMUSG00000073752	Gm10570	0.870944	0.00156968	-0.0983932	0.292537	0.432096	-0.398778	0.455946	1.39406	0.380005	1.37132	1.06894	0.912176	0.183329	0.930407	0.747078	1.67839	0.139335	0.855939	0.513713	predicted gene 10570 [Source:MGI Symbol;Acc:MGI:3642427]
chrX	12762278	12821492	1	2	lncRNA	ENSMUSG00000085891	Gm14634	-2.03916	-0.723774	-1.55033	-2.32929	-0.575465	-2.41282	0.192779	-0.584327	-1.33331	-1.197	-0.57805	-1.64985	-1.60514	-0.858294	0.746846	1.67812	0.0826259	1.08288	0.408484	predicted gene 14634 [Source:MGI Symbol;Acc:MGI:3705147]
chrX	103576426	103581101	-1	1	TEC	ENSMUSG00000103697	Gm38020	-4.47039	-1.29434	-1.35543	-0.980724	-2.74239	-1.8216	-2.13235	-0.30318	-2.77982	-0.555123	-0.57805	-1.8386	-2.11081	-1.36452	0.746289	1.67747	0.342265	0.465638	0.725019	predicted gene, 38020 [Source:MGI Symbol;Acc:MGI:5611248]
chr9	83778692	83806277	-1	2	protein_coding	ENSMUSG00000032262	Elovl4	-1.02606	-2.04157	-3.40358	-0.980724	-4.47039	-1.59742	0.133852	-3.42747	-0.417728	-1.36849	-2.48207	-1.48297	-2.25329	-1.50748	0.745812	1.67692	0.261983	0.581726	0.658981	elongation of very long chain fatty acids (FEN1/Elo2, SUR4/Elo3, yeast)-like 4 [Source:MGI Symbol;Acc:MGI:1933331]
chr7	65644898	65692091	1	4	protein_coding	ENSMUSG00000030515	Tarsl2	3.61283	3.62538	3.60813	3.63893	3.59632	3.82962	4.35058	4.46889	4.53042	4.4813	4.47115	4.08132	3.65187	4.39728	0.745406	1.67645	3.01149e-08	7.52122	1.09512e-05	threonyl-tRNA synthetase-like 2 [Source:MGI Symbol;Acc:MGI:2444486]
chr5	121503513	121504601	1	1	TEC	ENSMUSG00000104999	4930477O15Rik	-0.536917	-0.723774	-0.176763	0.0280464	-0.958533	-1.07965	-0.129349	0.469343	-0.000216433	0.032503	0.0382582	0.613682	-0.574598	0.170703	0.745301	1.67632	0.0207661	1.68264	0.199307	RIKEN cDNA 4930477O15 gene [Source:MGI Symbol;Acc:MGI:1922233]
chr3	131110471	131224356	1	8	protein_coding	ENSMUSG00000027985	Lef1	0.244556	-0.647295	-0.176763	1.23461	0.0513201	-1.40344	0.356363	0.565742	0.264053	1.1024	0.468717	0.999367	-0.116168	0.626106	0.742275	1.67281	0.0313754	1.50341	0.254211	lymphoid enhancer binding factor 1 [Source:MGI Symbol;Acc:MGI:96770]
chr4	99030954	99046111	1	3	protein_coding	ENSMUSG00000028553	Angptl3	3.30096	2.81427	3.35315	3.00835	2.9667	2.57106	3.44446	3.56806	3.62717	4.02454	4.13244	3.66312	3.00242	3.7433	0.740882	1.6712	0.000136336	3.86539	0.00666661	angiopoietin-like 3 [Source:MGI Symbol;Acc:MGI:1353627]
chr7	26304421	26307286	-1	1	lncRNA	ENSMUSG00000108431	Gm42375	1.5936	0.515642	1.11686	0.919584	2.46526	1.15888	1.88932	1.76279	2.20721	2.21418	2.42104	1.71755	1.29497	2.03535	0.740377	1.67061	0.00455652	2.34137	0.0792398	predicted gene, 42375 [Source:MGI Symbol;Acc:MGI:5625260]
chr14	105589476	105632054	1	7	lncRNA	ENSMUSG00000115149	9330188P03Rik	-0.644547	-0.505521	-2.3713	-1.99843	-3.3618	-1.8216	-0.992663	-1.07211	-1.33331	-2.05502	-0.899717	0.085692	-1.78387	-1.04452	0.739345	1.66942	0.135448	0.868227	0.507223	RIKEN cDNA 9330188P03 gene [Source:MGI Symbol;Acc:MGI:2686435]
chr4	14929908	14953030	1	3	lncRNA	ENSMUSG00000086587	Gm11837	0.831319	1.57482	-0.259635	0.615921	0.777649	0.55767	1.57178	1.8029	1.10808	1.70992	1.12904	1.20899	0.682956	1.42179	0.73883	1.66882	0.00541831	2.26614	0.0880352	predicted gene 11837 [Source:MGI Symbol;Acc:MGI:3702175]
chr11	67200052	67224575	1	4	protein_coding	ENSMUSG00000056328	Myh1	-4.47039	-4.47039	-4.47039	-4.47039	0.903674	-4.47039	-1.86865	-2.82849	-4.47039	-2.38261	-1.89841	-3.57019	-3.57471	-2.83646	0.738253	1.66815	0.301753	0.520349	0.694183	myosin, heavy polypeptide 1, skeletal muscle, adult [Source:MGI Symbol;Acc:MGI:1339711]
chr2	90885860	90890525	1	1	protein_coding	ENSMUSG00000040794	C1qtnf4	-0.436762	-0.574667	-0.441192	-0.207963	0.820892	-0.398778	0.758635	0.418616	-0.0746073	1.06917	0.684375	0.329523	-0.206412	0.530952	0.737364	1.66713	0.0514026	1.28901	0.329262	C1q and tumor necrosis factor related protein 4 [Source:MGI Symbol;Acc:MGI:1914695]
chr15	84553398	84557823	-1	1	protein_coding	ENSMUSG00000055745	Rtl6	2.90254	3.33619	3.46061	2.93284	3.43172	3.55977	3.73453	4.22501	4.22013	4.0202	3.97758	3.87007	3.27061	4.00792	0.73731	1.66706	8.58745e-06	5.06614	0.000791915	retrotransposon Gag like 6 [Source:MGI Symbol;Acc:MGI:2675858]
chr19	39061015	39093944	1	1	protein_coding	ENSMUSG00000067231	Cyp2c65	-1.77175	-4.47039	-4.47039	-4.47039	-4.47039	-4.47039	-4.47039	-3.42747	-2.77982	-4.47039	-4.47039	-0.0832086	-4.02061	-3.28361	0.737002	1.66671	0.43306	0.363452	0.785129	cytochrome P450, family 2, subfamily c, polypeptide 65 [Source:MGI Symbol;Acc:MGI:1919553]
chr9	95637601	95698096	1	2	protein_coding	ENSMUSG00000015354	Pcolce2	1.08824	0.221459	0.744053	0.23082	1.05622	1.27684	1.65796	1.56707	1.68294	1.75241	1.26919	1.10798	0.769606	1.50626	0.736653	1.66631	0.00060532	3.21802	0.020029	procollagen C-endopeptidase enhancer 2 [Source:MGI Symbol;Acc:MGI:1923727]
chr9	21607863	21608327	-1	1	processed_pseudogene	ENSMUSG00000111812	Gm7904	-4.47039	-2.79581	-3.40358	-4.47039	-4.47039	-2.08713	-2.45528	-4.47039	-4.47039	0.642014	-4.47039	-2.05582	-3.61628	-2.88004	0.736239	1.66583	0.310812	0.507503	0.702173	predicted gene 7904 [Source:MGI Symbol;Acc:MGI:3648696]
chr1	90915085	90951142	1	3	protein_coding	ENSMUSG00000026303	Mlph	3.61866	3.4141	3.8197	3.13167	2.94731	3.94994	4.14958	4.01483	4.3431	4.28908	4.14341	4.35643	3.48023	4.21607	0.73584	1.66537	2.96409e-05	4.52811	0.00209662	melanophilin [Source:MGI Symbol;Acc:MGI:2176380]
chrX	139079257	139085236	-1	3	protein_coding	ENSMUSG00000031271	Serpina7	-0.436762	0.0483106	-0.765216	0.408574	-1.11273	-3.43175	-0.451527	0.195733	-0.323999	-0.190777	0.468717	-0.576918	-0.881597	-0.146462	0.735135	1.66455	0.148444	0.828437	0.527377	serine (or cysteine) peptidase inhibitor, clade A (alpha-1 antiproteinase, antitrypsin), member 7 [Source:MGI Symbol;Acc:MGI:3041197]
chr9	58488603	58499780	1	3	protein_coding	ENSMUSG00000066607	Insyn1	0.303666	-0.14849	-0.0983932	0.0988521	0.375211	-0.150115	0.549097	0.897492	1.29695	0.771596	0.940644	0.329523	0.063455	0.79755	0.734095	1.66335	0.029665	1.52776	0.246137	inhibitory synaptic factor 1 [Source:MGI Symbol;Acc:MGI:2442108]
chr1	169949535	169969241	-1	4	protein_coding	ENSMUSG00000026675	Hsd17b7	4.34415	4.70162	4.46734	4.53463	3.95769	4.51861	5.00296	5.4783	5.37157	4.97175	5.11951	4.98285	4.42067	5.15449	0.733817	1.66303	4.46882e-06	5.34981	0.000471556	hydroxysteroid (17-beta) dehydrogenase 7 [Source:MGI Symbol;Acc:MGI:1330808]
chr1	172458569	172474969	1	2	transcribed_processed_pseudogene	ENSMUSG00000103357	Gm7804	-4.47039	-0.376441	-2.79702	-0.490279	-3.3618	-1.8216	-0.644351	-2.0804	0.487327	-2.38261	-1.67639	-2.62281	-2.21959	-1.48654	0.733049	1.66215	0.287538	0.541304	0.682207	predicted gene 7804 [Source:MGI Symbol;Acc:MGI:3643373]
chr9	44598855	44599720	-1	1	lncRNA	ENSMUSG00000111656	Gm47232	-1.02606	-0.647295	-1.77574	0.166345	-4.47039	-0.815369	-0.992663	-0.390946	-0.235991	-0.662654	-1.31432	-0.576918	-1.42808	-0.695582	0.732503	1.66152	0.208788	0.680295	0.607779	predicted gene, 47232 [Source:MGI Symbol;Acc:MGI:6096048]
chr6	72629288	72637717	1	3	lncRNA	ENSMUSG00000072999	Gm15401	-1.17952	-1.29434	-1.18375	-0.841622	-0.101774	-0.311041	-0.54472	0.366039	-0.323999	-0.273604	0.215057	0.0315595	-0.818674	-0.0882779	0.730396	1.65909	0.0123269	1.90915	0.148754	predicted gene 15401 [Source:MGI Symbol;Acc:MGI:3642201]
chr5	104435118	104441050	1	7	protein_coding	ENSMUSG00000029304	Spp1	9.43026	9.09103	8.97271	9.10767	9.29219	10.1101	9.9526	10.0018	10.38	9.98632	10.2732	9.79122	9.334	10.0642	0.730191	1.65886	3.55749e-05	4.44886	0.0023853	secreted phosphoprotein 1 [Source:MGI Symbol;Acc:MGI:98389]
chr3	19957054	20009145	1	16	protein_coding	ENSMUSG00000003617	Cp	6.25923	6.12649	6.13287	6.27887	5.62008	6.31232	6.73521	6.51653	7.43633	6.86704	6.76964	6.78107	6.12164	6.85097	0.729325	1.65786	0.00024236	3.61554	0.0102096	ceruloplasmin [Source:MGI Symbol;Acc:MGI:88476]
chr19	25671134	25672253	-1	3	lncRNA	ENSMUSG00000101089	2610016A17Rik	-3.40111	-1.41597	-1.35543	-1.13468	-4.47039	-4.47039	-4.47039	-1.8146	-2.02263	-1.78822	-1.02513	-0.755761	-2.70799	-1.97945	0.72854	1.65696	0.302255	0.519626	0.694644	RIKEN cDNA 2610016A17 gene [Source:MGI Symbol;Acc:MGI:1919653]
chr9	111271929	111279093	1	3	protein_coding	ENSMUSG00000046785	Epm2aip1	5.14054	5.55317	5.3692	5.30332	4.62446	5.50968	5.77973	5.90875	6.1415	6.00955	6.19526	5.83152	5.25006	5.97772	0.727655	1.65595	0.000733683	3.13449	0.0227713	EPM2A (laforin) interacting protein 1 [Source:MGI Symbol;Acc:MGI:1925031]
chr19	12539588	12540823	-1	1	lncRNA	ENSMUSG00000114761	Gm47242	-1.35126	-1.0781	-0.541326	-1.30706	-1.48161	0.691148	-0.129349	0.134184	-0.517971	0.032503	-0.315189	0.085692	-0.844699	-0.118355	0.726344	1.65444	0.095697	1.0191	0.435878	predicted gene, 47242 [Source:MGI Symbol;Acc:MGI:6096064]
chrX	79195047	79195448	1	1	processed_pseudogene	ENSMUSG00000081049	Rps24-ps3	2.55872	1.10759	1.82846	2.25212	2.81455	2.0969	2.87153	2.9446	3.08526	2.34487	3.25556	2.51393	2.10972	2.83596	0.726233	1.65431	0.0102318	1.99005	0.132143	ribosomal protein S24, pseudogene 3 [Source:MGI Symbol;Acc:MGI:3644407]
chr6	52156902	52162119	1	3	lncRNA	ENSMUSG00000087658	Hotairm1	-0.436762	0.00156968	-0.0983932	-0.124928	-0.273065	0.691148	0.356363	0.565742	0.538136	0.928042	0.906705	0.819375	-0.0400718	0.685727	0.725799	1.65382	0.0361032	1.44245	0.273674	Hoxa transcript antisense RNA, myeloid-specific 1 [Source:MGI Symbol;Acc:MGI:3705155]
chr8	125995170	126030685	1	2	protein_coding	ENSMUSG00000033998	Kcnk1	5.12424	5.0916	4.67684	5.20042	4.9556	4.84654	5.55953	5.521	5.80406	5.7926	5.76906	5.79949	4.98254	5.70762	0.725084	1.653	1.80882e-05	4.7426	0.00141988	potassium channel, subfamily K, member 1 [Source:MGI Symbol;Acc:MGI:109322]
chr14	63145150	63179578	-1	5	protein_coding	ENSMUSG00000021273	Fdft1	4.44277	4.41105	4.70716	4.72012	4.35339	5.47307	5.20969	5.76514	5.69214	5.33711	5.57742	4.87363	4.68459	5.40919	0.724595	1.65244	0.000559524	3.25218	0.0188168	farnesyl diphosphate farnesyl transferase 1 [Source:MGI Symbol;Acc:MGI:102706]
chr7	30563344	30567960	1	4	protein_coding	ENSMUSG00000109378	Gm49396	-0.0939018	1.15107	0.513936	0.166345	-1.97844	0.246754	0.758635	0.518347	0.768368	-0.112447	1.18675	1.23318	0.00095999	0.725472	0.724512	1.65234	0.0556008	1.25492	0.343023	predicted gene, 49396 [Source:MGI Symbol;Acc:MGI:6121629]
chr6	134605234	134607681	-1	1	lncRNA	ENSMUSG00000107728	Gm38910	1.05422	1.25436	0.82672	0.351722	1.05622	1.64914	1.33072	1.65735	1.83292	2.03649	1.781	1.89478	1.03206	1.75554	0.723479	1.65116	0.00107738	2.96763	0.0300732	predicted gene, 38910 [Source:MGI Symbol;Acc:MGI:5621795]
chr12	103688044	103695529	-1	3	protein_coding	ENSMUSG00000021081	Serpina1f	6.75702	6.75803	6.72966	6.62614	6.97929	6.79195	7.43808	7.27015	7.63431	7.5501	7.43139	7.64258	6.77368	7.49444	0.720753	1.64804	2.47395e-06	5.60661	0.000305063	serine (or cysteine) peptidase inhibitor, clade A, member 1F [Source:MGI Symbol;Acc:MGI:1915598]
chr2	170346991	170427845	-1	9	protein_coding	ENSMUSG00000013523	Bcas1	-2.03916	-1.41597	-1.35543	-1.72947	-3.3618	-0.592089	-1.45278	-1.59023	0.434664	-0.905229	-2.16092	-0.495177	-1.74899	-1.02828	0.720707	1.64799	0.268812	0.570552	0.665102	breast carcinoma amplified sequence 1 [Source:MGI Symbol;Acc:MGI:1924210]
chr11	59783897	59787645	-1	2	protein_coding	ENSMUSG00000043648	Pld6	-1.35126	-0.981032	-1.35543	-1.99843	-0.692206	-0.592089	-0.451527	-0.807702	-0.517971	-0.455054	-0.3976	-0.0246836	-1.16174	-0.442423	0.719317	1.6464	0.0659808	1.18058	0.369676	phospholipase D family, member 6 [Source:MGI Symbol;Acc:MGI:2687283]
chr19	38481109	38785030	1	7	protein_coding	ENSMUSG00000024998	Plce1	3.43918	3.57838	3.15942	3.627	2.93752	3.37372	3.98012	4.29348	4.0022	4.04605	3.80869	4.3003	3.35254	4.07181	0.719267	1.64634	9.88091e-06	5.0052	0.000893279	phospholipase C, epsilon 1 [Source:MGI Symbol;Acc:MGI:1921305]
chr4	152178134	152271855	1	6	protein_coding	ENSMUSG00000028937	Acot7	3.62447	2.91229	3.46707	3.16505	3.27729	3.29201	3.89839	4.24335	3.98399	4.00271	4.04933	3.87392	3.2897	4.00862	0.718919	1.64595	0.000386822	3.41249	0.0146637	acyl-CoA thioesterase 7 [Source:MGI Symbol;Acc:MGI:1917275]
chr11	59306928	59333552	1	2	protein_coding	ENSMUSG00000000126	Wnt9a	-0.255171	0.00156968	-1.35543	-1.99843	0.31599	0.691148	0.407014	1.00456	-0.517971	-0.0381524	0.158498	0.685554	-0.433387	0.28325	0.716637	1.64335	0.0503696	1.29783	0.326783	wingless-type MMTV integration site family, member 9A [Source:MGI Symbol;Acc:MGI:2446084]
chr9	107399612	107529343	1	10	protein_coding	ENSMUSG00000010066	Cacna2d2	-0.644547	-0.0467365	-1.55033	-0.71476	-0.467467	-1.59742	0.356363	-1.39611	0.323194	0.812326	0.514505	-1.3334	-0.836878	-0.120519	0.716358	1.64303	0.0731947	1.13552	0.388131	calcium channel, voltage-dependent, alpha 2/delta subunit 2 [Source:MGI Symbol;Acc:MGI:1929813]
chr6	56797591	56799197	1	1	TEC	ENSMUSG00000108080	Gm10209	-2.36768	-0.574667	-0.8917	-0.389909	-0.692206	-1.8216	-0.54472	0.6561	-1.16131	-0.273604	0.215057	-1.3334	-1.12296	-0.406979	0.715982	1.6426	0.123304	0.909023	0.488281	predicted gene 10209 [Source:MGI Symbol;Acc:MGI:3641874]
chr11	96251105	96264868	1	4	lncRNA	ENSMUSG00000078706	Gm53	3.7252	3.74371	3.42788	3.60892	3.58382	4.02772	4.51258	4.41491	4.37139	4.5187	4.35325	4.23294	3.68621	4.40063	0.714421	1.64082	3.03034e-07	6.51851	6.05444e-05	predicted gene 53 [Source:MGI Symbol;Acc:MGI:2684899]
chr16	57624258	57754737	-1	2	protein_coding	ENSMUSG00000068196	Col8a1	3.09887	3.14514	2.75739	3.21372	2.89768	2.98913	3.73948	3.60823	4.02909	3.40654	3.86279	3.74109	3.01699	3.7312	0.714213	1.64059	0.000610579	3.21426	0.0201	collagen, type VIII, alpha 1 [Source:MGI Symbol;Acc:MGI:88463]
chr1	74542888	74567794	1	11	protein_coding	ENSMUSG00000026173	Plcd4	2.2486	1.19328	1.51609	1.75659	1.37913	1.75457	2.11937	2.8231	2.26868	2.2293	2.40896	2.27857	1.64138	2.35466	0.713285	1.63953	0.000512357	3.29043	0.0176738	phospholipase C, delta 4 [Source:MGI Symbol;Acc:MGI:107469]
chr11	69682846	69685784	-1	2	protein_coding	ENSMUSG00000089669	Tnfsf13	-0.255171	-0.723774	-1.03035	-1.50286	-1.28541	-0.699414	0.192779	0.565742	-1.52863	0.499634	-0.677511	-0.274537	-0.916163	-0.203753	0.712409	1.63854	0.0642416	1.19218	0.36568	tumor necrosis factor (ligand) superfamily, member 13 [Source:MGI Symbol;Acc:MGI:1916833]
chr19	41482637	41586536	1	7	protein_coding	ENSMUSG00000025019	Lcor	3.14808	2.91229	3.68216	3.08883	2.04049	3.58857	3.61034	3.80867	3.57337	3.94435	3.8891	3.90812	3.07674	3.78899	0.712259	1.63837	0.0494559	1.30578	0.324239	ligand dependent nuclear receptor corepressor [Source:MGI Symbol;Acc:MGI:2443930]
chr7	79698098	79715720	-1	4	protein_coding	ENSMUSG00000050382	Kif7	0.118534	0.221459	-0.0983932	-0.841622	0.254234	-0.398778	1.0087	0.859962	-0.868792	0.642014	1.12904	0.754015	-0.124094	0.58749	0.711585	1.6376	0.0357711	1.44647	0.272874	kinesin family member 7 [Source:MGI Symbol;Acc:MGI:1098239]
chr3	96557957	96561883	1	6	protein_coding	ENSMUSG00000038393	Txnip	8.46405	8.6434	8.34061	8.60868	8.4359	8.83453	9.3321	9.55028	9.29083	9.21843	9.21011	8.9886	8.55453	9.26506	0.71053	1.63641	6.68393e-05	4.17497	0.00387596	thioredoxin interacting protein [Source:MGI Symbol;Acc:MGI:1889549]
chr8	64718139	64733792	-1	7	protein_coding	ENSMUSG00000031604	Msmo1	4.83469	4.55152	4.95928	4.63929	4.86295	5.54978	5.44148	6.08378	6.178	5.2982	5.84942	4.80469	4.89958	5.60926	0.70968	1.63544	0.00202343	2.69391	0.0457962	methylsterol monoxygenase 1 [Source:MGI Symbol;Acc:MGI:1913484]
chr5	52239336	52242221	1	1	TEC	ENSMUSG00000105328	Gm43180	-1.02606	-1.5488	-0.8917	-0.980724	-2.31043	-1.59742	-1.28257	-0.0679875	-0.625703	0.0998591	-1.02513	-1.19789	-1.39252	-0.683237	0.709287	1.635	0.0333525	1.47687	0.262104	predicted gene 43180 [Source:MGI Symbol;Acc:MGI:5663317]
chr6	34029448	34134034	1	4	protein_coding	ENSMUSG00000056215	Lrguk	-0.644547	-0.257968	0.240017	-0.0464144	-1.70874	-0.0759188	0.906786	0.821429	-0.625703	0.284893	-0.315189	0.685554	-0.415595	0.292962	0.708557	1.63417	0.0459769	1.33746	0.312705	leucine-rich repeats and guanylate kinase domain containing [Source:MGI Symbol;Acc:MGI:1921604]
chr13	67288138	67306485	-1	5	protein_coding	ENSMUSG00000055341	Zfp457	-0.436762	0.221459	0.29912	0.0988521	-0.575465	-0.941465	1.0087	0.311474	0.487327	0.851939	0.601939	-0.344401	-0.222377	0.486163	0.70854	1.63415	0.0160557	1.79437	0.172339	zinc finger protein 457 [Source:MGI Symbol;Acc:MGI:2664334]
chr7	92741603	92844535	1	5	protein_coding	ENSMUSG00000030643	Rab30	1.66297	1.31296	2.11828	1.82084	1.73613	1.87169	1.73927	2.70106	2.81348	2.15207	2.9235	2.44312	1.75381	2.46208	0.708273	1.63385	0.00263205	2.57971	0.0550064	RAB30, member RAS oncogene family [Source:MGI Symbol;Acc:MGI:1923235]
chr5	98929773	99037351	-1	5	protein_coding	ENSMUSG00000029334	Prkg2	0.18292	0.61214	-0.34756	-0.598158	-0.0231974	-0.00535217	0.636597	0.366039	1.00349	0.44887	1.03792	0.576357	-0.0298678	0.678211	0.708079	1.63363	0.0103803	1.98379	0.13319	protein kinase, cGMP-dependent, type II [Source:MGI Symbol;Acc:MGI:108173]
chr7	30184144	30186078	1	2	protein_coding	ENSMUSG00000074218	Cox7a1	3.88856	3.10701	3.47989	3.82273	4.35707	3.81507	4.3983	4.66389	4.57368	4.54613	4.18294	4.35091	3.74506	4.45264	0.707588	1.63307	0.0010976	2.95956	0.0304724	cytochrome c oxidase subunit 7A1 [Source:MGI Symbol;Acc:MGI:1316714]
chr3	89093588	89101959	-1	7	protein_coding	ENSMUSG00000059743	Fdps	-0.887376	-0.890086	-2.3713	-0.71476	-2.74239	-1.59742	-0.451527	0.366039	-0.742134	-0.662653	-1.16249	-2.31164	-1.53389	-0.8274	0.706489	1.63183	0.236939	0.625364	0.635522	farnesyl diphosphate synthetase [Source:MGI Symbol;Acc:MGI:104888]
chr3	89313899	89322965	-1	3	protein_coding	ENSMUSG00000028039	Efna3	-0.0939018	-0.0967163	0.240017	-0.71476	0.254234	-0.941465	0.303869	0.469343	0.587216	0.812326	0.0996304	0.613682	-0.225432	0.481011	0.706443	1.63178	0.0217602	1.66234	0.204895	ephrin A3 [Source:MGI Symbol;Acc:MGI:106644]
chr12	90724552	90738438	-1	1	protein_coding	ENSMUSG00000007682	Dio2	0.18292	0.261684	-1.77574	1.26572	-1.97844	-0.941465	1.45628	0.741132	-3.39047	0.225813	1.88924	0.329523	-0.497553	0.208587	0.70614	1.63143	0.485938	0.313419	0.815502	deiodinase, iodothyronine, type II [Source:MGI Symbol;Acc:MGI:1338833]
chr13	65241753	65250154	1	5	lncRNA	ENSMUSG00000110393	Gm36445	-0.760858	0.376036	0.744053	1.32599	0.0513201	1.24824	0.719092	1.07176	1.46393	1.00033	1.72368	1.23318	0.497464	1.20199	0.70453	1.62961	0.0302233	1.51966	0.248711	predicted gene, 36445 [Source:MGI Symbol;Acc:MGI:5595604]
chr10	10335703	10472326	-1	6	protein_coding	ENSMUSG00000050994	Adgb	-3.40111	-1.41597	-3.40358	-1.99843	-3.3618	-0.941465	-2.45528	-1.59023	-1.16131	-1.04375	-1.02513	-3.02009	-2.42039	-1.71597	0.704426	1.6295	0.1629	0.78808	0.547947	androglobin [Source:MGI Symbol;Acc:MGI:3605549]
chr5	141241490	142215586	1	4	protein_coding	ENSMUSG00000039683	Sdk1	0.705461	1.44109	1.58896	1.59453	-0.819233	1.35938	1.33072	1.95303	1.85313	1.70992	1.58034	1.66518	0.978364	1.68205	0.703689	1.62866	0.0345193	1.46194	0.267397	sidekick cell adhesion molecule 1 [Source:MGI Symbol;Acc:MGI:2444413]
chr17	43568098	43612201	1	6	protein_coding	ENSMUSG00000023913	Pla2g7	3.6011	3.82984	4.01744	3.91882	3.96735	4.31305	4.65821	4.60272	4.64785	4.41343	4.89558	4.64936	3.94127	4.64452	0.703258	1.62818	0.000147189	3.83212	0.00700759	phospholipase A2, group VII (platelet-activating factor acetylhydrolase, plasma) [Source:MGI Symbol;Acc:MGI:1351327]
chrX	48108725	48136981	1	5	protein_coding	ENSMUSG00000037005	Xpnpep2	3.52241	3.74726	3.34616	3.57828	3.31559	3.67168	4.31123	4.39209	3.96555	4.0202	4.43886	4.2714	3.53023	4.23322	0.702991	1.62788	0.000397265	3.40092	0.014919	X-prolyl aminopeptidase (aminopeptidase P) 2, membrane-bound [Source:MGI Symbol;Acc:MGI:2180001]
chr7	34389732	34393612	1	1	TEC	ENSMUSG00000108732	2310043P16Rik	-1.02606	-0.14849	-0.541326	-1.72947	-4.47039	-0.592089	-0.0589123	-0.484399	-0.742134	-0.662654	-2.48207	0.137867	-1.41797	-0.715384	0.702587	1.62742	0.298172	0.525534	0.690932	RIKEN cDNA 2310043P16 gene [Source:MGI Symbol;Acc:MGI:1917385]
chr13	22040636	22041362	-1	1	protein_coding	ENSMUSG00000060639	Hist1h4i	2.05577	1.19328	2.06819	1.4665	2.68011	0.889368	2.6581	2.55604	2.14301	2.43891	2.9235	1.84856	1.72553	2.42802	0.702486	1.62731	0.00840934	2.07524	0.117087	histone cluster 1, H4i [Source:MGI Symbol;Acc:MGI:2448432]
chr5	146188620	146194809	-1	1	lncRNA	ENSMUSG00000106547	B230303O12Rik	1.39047	1.66756	1.78777	1.96047	1.54304	1.89032	2.70945	2.5204	2.43877	2.35868	1.97362	2.45345	1.70661	2.40907	0.70246	1.62728	0.00412489	2.38459	0.0747919	RIKEN cDNA B230303O12 gene [Source:MGI Symbol;Acc:MGI:2442644]
chr16	10192712	10251478	1	6	protein_coding	ENSMUSG00000039200	Atf7ip2	-1.77175	0.481987	-0.648932	-0.980724	-0.819233	-2.83414	-0.203402	0.418616	0.0705259	-0.662653	-0.78434	-1.19789	-1.09547	-0.39319	0.702275	1.62707	0.121934	0.913877	0.485825	activating transcription factor 7 interacting protein 2 [Source:MGI Symbol;Acc:MGI:1922579]
chr12	104929933	105009809	-1	3	protein_coding	ENSMUSG00000054150	Syne3	1.77164	2.76615	2.55404	2.69074	1.22669	2.51214	3.09651	3.09755	2.89371	2.81465	2.86284	2.96755	2.25356	2.95547	0.701903	1.62665	0.00893857	2.04873	0.121486	spectrin repeat containing, nuclear envelope family member 3 [Source:MGI Symbol;Acc:MGI:2442408]
chr5	77004055	77010606	1	2	protein_coding	ENSMUSG00000063820	Arl9	-1.35126	-0.574667	-0.441192	-2.75934	-0.575465	-1.40344	-0.281463	0.469343	-1.33331	-0.190777	-0.485005	-1.07402	-1.18423	-0.482539	0.701688	1.62641	0.1379	0.860436	0.511369	ADP-ribosylation factor-like 9 [Source:MGI Symbol;Acc:MGI:1915496]
chr5	93206518	93213475	1	2	protein_coding	ENSMUSG00000029384	2010109A12Rik	-1.54624	-1.85797	-1.03035	-1.13468	-3.3618	-2.83414	-2.87199	-2.40649	-0.323999	-0.778849	0.158498	-1.3334	-1.96086	-1.25937	0.701493	1.62619	0.266353	0.574542	0.662928	RIKEN cDNA 2010109A12 gene [Source:MGI Symbol;Acc:MGI:1922860]
chr3	63241537	63386030	1	8	protein_coding	ENSMUSG00000027820	Mme	7.24426	7.39458	7.84326	7.40216	7.57399	7.38064	7.34657	8.12939	8.55829	8.27848	8.40504	8.32981	7.47315	8.1746	0.701448	1.62614	0.00126556	2.89772	0.0335292	membrane metallo endopeptidase [Source:MGI Symbol;Acc:MGI:97004]
chr17	14818519	14943158	-1	8	protein_coding	ENSMUSG00000046991	Wdr27	-0.644547	-0.14849	0.866342	-1.30706	0.862877	-0.311041	1.10389	0.6561	0.380005	0.0998591	0.372536	0.912176	-0.113653	0.587427	0.70108	1.62572	0.0328286	1.48375	0.2603	WD repeat domain 27 [Source:MGI Symbol;Acc:MGI:1918932]
chr11	69095217	69109960	1	6	protein_coding	ENSMUSG00000020893	Per1	5.25353	4.39305	5.10924	4.81518	4.56211	3.4573	6.11766	4.84288	4.34666	5.16695	5.20403	6.11631	4.5984	5.29908	0.70068	1.62527	0.0497515	1.30319	0.324793	period circadian clock 1 [Source:MGI Symbol;Acc:MGI:1098283]
chr9	86307306	86464950	-1	2	protein_coding	ENSMUSG00000032415	Ube2cbp	-1.35126	0.447527	0.178389	-1.99843	-0.467467	0.648013	-0.129349	0.134184	0.0705259	1.31574	-0.485006	0.754015	-0.42387	0.276685	0.700555	1.62513	0.0996865	1.00136	0.443008	ubiquitin-conjugating enzyme E2C binding protein [Source:MGI Symbol;Acc:MGI:1917598]
chr10	80295977	80318263	1	6	protein_coding	ENSMUSG00000020135	Apc2	0.303666	0.673063	0.0466256	0.23082	-1.97844	0.851843	1.33072	1.00456	1.0392	-0.190777	0.158498	0.970884	0.0212626	0.718847	0.697584	1.62179	0.0692265	1.15973	0.378266	adenomatosis polyposis coli 2 [Source:MGI Symbol;Acc:MGI:1346052]
chr6	83305691	83325908	-1	7	protein_coding	ENSMUSG00000005667	Mthfd2	1.85304	1.36927	1.43936	1.35521	1.12684	1.8337	1.9418	2.24272	2.35623	2.43891	2.44488	1.73459	1.49624	2.19319	0.696953	1.62108	0.00195256	2.7094	0.0449462	methylenetetrahydrofolate dehydrogenase (NAD+ dependent), methenyltetrahydrofolate cyclohydrolase [Source:MGI Symbol;Acc:MGI:1338850]
chr11	32000463	32059202	1	3	protein_coding	ENSMUSG00000020297	Nsg2	0.909511	1.93962	1.65832	1.96047	1.01957	1.24824	2.57194	1.67906	2.90343	1.77319	1.98992	1.99719	1.45596	2.15245	0.696498	1.62057	0.0202321	1.69396	0.196544	neuron specific gene family member 2 [Source:MGI Symbol;Acc:MGI:1202070]
chr17	26081208	26090337	-1	9	protein_coding	ENSMUSG00000036775	Decr2	5.45274	5.94926	5.7765	5.58656	5.49718	5.7682	6.2691	6.38811	6.54936	6.16309	6.44624	6.38473	5.67174	6.36677	0.695034	1.61892	9.86019e-07	6.00611	0.000152324	2-4-dienoyl-Coenzyme A reductase 2, peroxisomal [Source:MGI Symbol;Acc:MGI:1347059]
chr12	116401947	116405210	-1	1	lncRNA	ENSMUSG00000112980	D430020J02Rik	-1.17952	-0.723774	-0.648932	-4.47039	-1.11273	0.773732	-0.866981	0.565742	-0.868792	-0.662654	-0.78434	-0.576918	-1.22694	-0.532324	0.694611	1.61845	0.236775	0.625665	0.635321	RIKEN cDNA D430020J02 gene [Source:MGI Symbol;Acc:MGI:2442237]
chrX	7557296	7574283	-1	5	protein_coding	ENSMUSG00000039556	Ppp1r3f	-0.536917	-0.574667	0.65636	-0.296069	-0.575465	-0.00535217	-0.54472	0.418616	1.07405	0.928042	0.421428	0.53804	-0.222018	0.472576	0.694595	1.61843	0.0142581	1.84594	0.161115	protein phosphatase 1, regulatory subunit 3F [Source:MGI Symbol;Acc:MGI:1859617]
chr9	110243783	110262576	1	5	protein_coding	ENSMUSG00000032482	Cspg5	-0.0939018	-0.0967163	0.513936	0.292537	0.122177	-0.492198	0.59351	-0.142205	0.538136	1.31574	0.871949	1.23318	0.0409724	0.735051	0.694079	1.61785	0.0113047	1.94674	0.140638	chondroitin sulfate proteoglycan 5 [Source:MGI Symbol;Acc:MGI:1352747]
chr10	127824284	127843938	1	2	transcribed_unprocessed_pseudogene	ENSMUSG00000054031	Rdh18-ps	-4.47039	-0.574667	-1.35543	-1.50286	-1.97844	-2.08713	-1.86865	-0.584327	-0.153044	-2.05502	-2.48207	-0.66357	-1.99482	-1.30111	0.693706	1.61743	0.203312	0.691837	0.599781	retinol dehydrogenase 18, pseudogene [Source:MGI Symbol;Acc:MGI:2687008]
chr7	100227394	100278868	1	4	protein_coding	ENSMUSG00000030729	Pgm2l1	2.58278	2.71636	2.61346	3.28378	2.55763	2.38656	3.34405	3.50259	3.31386	3.58756	3.53644	3.01714	2.69009	3.38361	0.693515	1.61722	0.00575799	2.23973	0.0916494	phosphoglucomutase 2-like 1 [Source:MGI Symbol;Acc:MGI:1918224]
chr4	136462250	136463980	1	2	lncRNA	ENSMUSG00000066178	6030445D17Rik	-2.79378	-2.25199	-2.043	-0.841622	-1.11273	-3.43175	-1.45278	-0.484399	-2.77982	-1.36849	-1.48403	-0.755761	-2.07915	-1.38755	0.691601	1.61507	0.273425	0.563161	0.668862	RIKEN cDNA 6030445D17 gene [Source:MGI Symbol;Acc:MGI:2443447]
chr10	17796226	17845665	1	2	protein_coding	ENSMUSG00000039891	Txlnb	0.61501	0.0935847	0.0466256	0.166345	-0.0231974	-0.0759188	-0.129349	1.22723	0.890712	0.928042	1.51426	0.53804	0.137075	0.828156	0.691081	1.61449	0.0771388	1.11273	0.397513	taxilin beta [Source:MGI Symbol;Acc:MGI:2671945]
chr5	36017180	36398139	-1	5	protein_coding	ENSMUSG00000029093	Sorcs2	-2.79378	-0.890086	0.240017	0.351722	-4.47039	-0.150115	-0.451527	-1.59023	-2.02263	-1.197	0.558884	1.13391	-1.28544	-0.594767	0.69067	1.61403	0.31171	0.506249	0.702872	sortilin-related VPS10 domain containing receptor 2 [Source:MGI Symbol;Acc:MGI:1932289]
chr1	170302668	170589861	-1	9	protein_coding	ENSMUSG00000038473	Nos1ap	2.05577	1.95197	2.65929	2.32777	-0.0231974	2.76522	2.79752	2.42082	2.51685	2.67807	2.71379	2.75014	1.95614	2.6462	0.690061	1.61335	0.0365882	1.43666	0.275387	nitric oxide synthase 1 (neuronal) adaptor protein [Source:MGI Symbol;Acc:MGI:1917979]
chr1	135953578	136006342	-1	3	protein_coding	ENSMUSG00000051985	Igfn1	-1.17952	-0.804534	-0.765216	-2.75934	-1.97844	0.0619232	-0.751376	-0.933858	0.63468	-0.112447	-1.16249	-0.959954	-1.23752	-0.547574	0.689947	1.61322	0.177171	0.751608	0.569063	immunoglobulin-like and fibronectin type III domain containing 1 [Source:MGI Symbol;Acc:MGI:3045352]
chr19	56912361	57008228	-1	8	protein_coding	ENSMUSG00000025083	Afap1l2	4.54736	4.2429	4.72612	4.39741	4.00533	4.76056	5.18632	5.12584	5.2606	5.13318	4.88254	5.22971	4.44661	5.13636	0.689751	1.61301	1.25739e-05	4.90053	0.00107658	actin filament associated protein 1-like 2 [Source:MGI Symbol;Acc:MGI:2147658]
chr17	26973217	27036378	1	1	protein_coding	ENSMUSG00000117819	Gm50253	1.47003	1.12949	1.76698	2.29799	1.61851	1.15888	2.23603	2.36832	1.83292	2.93019	1.90652	2.30163	1.57365	2.2626	0.688953	1.61211	0.0079673	2.09869	0.113153	predicted gene, 50253 [Source:MGI Symbol;Acc:MGI:6303071]
chr6	119432531	119544347	-1	4	protein_coding	ENSMUSG00000030170	Wnt5b	2.26357	1.83687	2.38701	2.07027	2.64444	1.64914	2.85338	3.12945	2.69533	2.88316	2.73329	2.69025	2.14188	2.83081	0.688928	1.61209	0.000709897	3.1488	0.0222683	wingless-type MMTV integration site family, member 5B [Source:MGI Symbol;Acc:MGI:98959]
chr4	59581563	59618689	1	3	protein_coding	ENSMUSG00000028383	Hsdl2	6.52678	6.22196	6.74767	6.31649	6.7531	6.76634	7.16028	7.20803	7.11303	7.26293	7.36029	7.36018	6.55539	7.24412	0.688732	1.61187	3.05262e-06	5.51533	0.000361196	hydroxysteroid dehydrogenase like 2 [Source:MGI Symbol;Acc:MGI:1919729]
chr5	134267065	134270736	-1	1	TEC	ENSMUSG00000107000	Gm43481	0.660944	1.29369	1.14934	1.4665	0.0513201	1.69224	1.97575	1.8029	1.61357	1.73132	1.90652	1.41332	1.05234	1.74056	0.688223	1.6113	0.00503067	2.29837	0.0838462	predicted gene 43481 [Source:MGI Symbol;Acc:MGI:5663618]
chr1	193346346	193370298	-1	4	protein_coding	ENSMUSG00000016179	Camk1g	0.983682	-0.14849	0.463156	0.408574	-1.11273	-0.592089	0.00824513	0.195733	0.202384	1.28713	0.421428	2.01124	0.000349819	0.687693	0.687343	1.61032	0.0798856	1.09753	0.403177	calcium/calmodulin-dependent protein kinase I gamma [Source:MGI Symbol;Acc:MGI:2388073]
chr12	76324891	76334153	1	3	protein_coding	ENSMUSG00000021057	Akap5	-0.343111	1.08535	-0.8917	0.0988521	1.09196	1.89032	1.22176	1.16704	1.2367	1.28713	1.00622	1.13391	0.488613	1.17546	0.686844	1.60976	0.0995462	1.00198	0.442898	A kinase (PRKA) anchor protein 5 [Source:MGI Symbol;Acc:MGI:2685104]
chr2	72979424	72988677	1	4	lncRNA	ENSMUSG00000063714	Sp3os	0.61501	0.548531	0.114011	-0.980724	0.254234	-0.228336	0.59351	0.469343	1.2367	0.16421	0.871949	1.10798	0.0537876	0.740616	0.686828	1.60974	0.0180238	1.74415	0.184151	trans-acting transcription factor 3, opposite strand [Source:MGI Symbol;Acc:MGI:1914936]
chr16	55225175	55297986	-1	2	protein_coding	ENSMUSG00000064310	Zpld1	1.77164	1.6064	2.10178	2.25212	1.84487	2.58256	2.48029	2.59083	2.94167	2.68905	2.98984	2.57197	2.02656	2.71061	0.684047	1.60664	0.00109831	2.95928	0.0304724	zona pellucida like domain containing 1 [Source:MGI Symbol;Acc:MGI:2443415]
chr8	64999307	65018584	-1	1	protein_coding	ENSMUSG00000053490	Trim60	-2.36768	-0.890086	-2.79702	-0.389909	0.254234	-0.592089	-1.13035	0.518347	-0.868792	0.686514	-1.67639	-0.207902	-1.13043	-0.446429	0.683996	1.60658	0.182104	0.739681	0.575867	tripartite motif-containing 60 [Source:MGI Symbol;Acc:MGI:2387430]
chr2	130873059	130906396	-1	3	lncRNA	ENSMUSG00000085566	A730017L22Rik	2.783	2.53952	2.64797	3.1232	1.28961	2.77528	3.00904	2.99741	3.69591	3.25964	3.19357	3.10495	2.52643	3.21009	0.683657	1.60621	0.00461245	2.33607	0.0796547	RIKEN cDNA A730017L22 gene [Source:MGI Symbol;Acc:MGI:3584452]
chr11	106318592	106353288	-1	2	protein_coding	ENSMUSG00000001027	Scn4a	-2.79378	-1.69512	-0.441192	-2.32929	-1.97844	-2.08713	-1.28257	-1.22503	-2.77982	-0.662653	-1.31432	0.0315595	-1.88749	-1.20547	0.682018	1.60438	0.231844	0.634804	0.631853	sodium channel, voltage-gated, type IV, alpha [Source:MGI Symbol;Acc:MGI:98250]
chr14	21481434	21672478	1	14	protein_coding	ENSMUSG00000021767	Kat6b	5.07419	5.16634	5.33784	5.34761	4.54287	5.51419	5.76887	5.89953	5.78972	5.92965	5.89449	5.79238	5.16384	5.84577	0.681934	1.60429	7.73507e-05	4.11154	0.00432197	K(lysine) acetyltransferase 6B [Source:MGI Symbol;Acc:MGI:1858746]
chr18	34859823	34864984	1	2	protein_coding	ENSMUSG00000038418	Egr1	5.33902	6.01618	6.91819	7.35728	5.82513	5.76315	9.3652	6.55667	6.29156	6.36995	6.25802	6.46351	6.20316	6.88415	0.680989	1.60324	0.238601	0.622328	0.637068	early growth response 1 [Source:MGI Symbol;Acc:MGI:95295]
chr10	76531588	76557138	1	8	protein_coding	ENSMUSG00000033105	Lss	4.3926	4.51455	4.50235	4.55366	4.10053	4.78565	5.19175	5.36565	5.33612	5.11295	5.21967	4.70662	4.47489	5.15546	0.680568	1.60277	2.13997e-06	5.66959	0.000276156	lanosterol synthase [Source:MGI Symbol;Acc:MGI:1336155]
chr12	84038379	84048601	1	3	protein_coding	ENSMUSG00000052392	Acot4	5.88162	6.3782	5.96281	6.13256	5.98219	6.15175	6.51694	6.91852	6.70893	6.90107	6.94604	6.57947	6.08152	6.76183	0.680305	1.60248	9.66577e-06	5.01476	0.000876291	acyl-CoA thioesterase 4 [Source:MGI Symbol;Acc:MGI:2159621]
chr17	56628143	56664456	1	3	protein_coding	ENSMUSG00000040828	Catsperd	-0.436762	-0.505521	-0.541326	-0.0464144	-2.31043	-0.150115	-0.54472	-0.0679876	0.434664	-0.190777	0.158498	0.283943	-0.665095	0.0122701	0.677365	1.59922	0.0881958	1.05455	0.420829	cation channel sperm associated auxiliary subunit delta [Source:MGI Symbol;Acc:MGI:2147030]
chr17	34341959	34344645	-1	2	polymorphic_pseudogene	ENSMUSG00000036322	H2-Ea-ps	-4.47039	1.68245	1.61245	1.20282	-4.47039	-4.47039	0.719092	0.366039	-1.52863	-0.0381524	0.0996304	-4.47039	-1.48557	-0.808734	0.676839	1.59863	0.5851	0.23277	0.865892	histocompatibility 2, class II antigen E alpha, pseudogene [Source:MGI Symbol;Acc:MGI:95900]
chrX	73639419	73643514	1	1	protein_coding	ENSMUSG00000031383	Dusp9	2.55872	2.88035	2.15073	2.66763	1.69022	2.08077	3.15695	2.63593	3.29182	2.98466	3.00595	3.01016	2.33807	3.01425	0.676177	1.5979	0.00177426	2.75098	0.041895	dual specificity phosphatase 9 [Source:MGI Symbol;Acc:MGI:2387107]
chr4	155608300	155624755	-1	2	lncRNA	ENSMUSG00000086682	Gm16023	-0.172284	1.36927	0.904905	1.29617	-0.958533	1.12782	1.10389	1.10422	1.56539	1.47643	1.21476	1.15937	0.594558	1.27068	0.676119	1.59784	0.0534366	1.27216	0.334788	predicted gene 16023 [Source:MGI Symbol;Acc:MGI:3802146]
chr8	71568882	71587302	1	9	protein_coding	ENSMUSG00000031808	Slc27a1	4.99346	5.52453	5.38974	5.23227	4.92867	5.59732	6.02341	5.8138	5.87865	5.84385	5.98976	6.17211	5.27767	5.9536	0.675931	1.59763	7.78115e-06	5.10896	0.000734395	solute carrier family 27 (fatty acid transporter), member 1 [Source:MGI Symbol;Acc:MGI:1347098]
chr17	66123520	66152174	1	9	protein_coding	ENSMUSG00000035842	Ddx11	1.12148	1.88916	1.30162	2.10508	1.66671	1.48726	1.9418	2.38163	2.49129	2.21418	2.49142	2.10596	1.59522	2.27105	0.675827	1.59751	0.000127745	3.89366	0.00631988	DEAD/H (Asp-Glu-Ala-Asp/His) box helicase 11 [Source:MGI Symbol;Acc:MGI:2443590]
chr8	25597012	25599207	1	2	lncRNA	ENSMUSG00000043794	D830025C05Rik	-2.36768	-0.890086	-1.77574	-1.99843	-1.4816	-2.41282	-2.45528	-0.142205	-0.742134	-0.662653	-1.67639	-1.19789	-1.82106	-1.14609	0.674968	1.59656	0.260497	0.584198	0.657305	RIKEN cDNA D830025C05 gene [Source:MGI Symbol;Acc:MGI:3698180]
chr8	92357625	92376286	1	2	protein_coding	ENSMUSG00000031737	Irx5	0.415081	0.0935847	1.18111	0.23082	1.22669	0.461289	1.63689	1.74231	1.48997	1.28713	0.558884	0.941829	0.60143	1.27617	0.674738	1.59631	0.0130641	1.88392	0.152726	Iroquois homeobox 5 [Source:MGI Symbol;Acc:MGI:1859086]
chr7	38097984	38107534	-1	5	protein_coding	ENSMUSG00000002068	Ccne1	-3.40111	-0.574667	-0.765216	-4.47039	-3.3618	-0.492198	-2.87199	-0.933858	-2.35211	-1.78822	-0.315189	-0.755761	-2.17756	-1.50285	0.674709	1.59627	0.271207	0.5667	0.666937	cyclin E1 [Source:MGI Symbol;Acc:MGI:88316]
chr14	66135039	66152948	1	2	protein_coding	ENSMUSG00000022041	Chrna2	-0.436762	-0.981032	-0.648932	-0.389909	-0.273065	-1.40344	-0.866981	-0.390946	0.380005	0.596098	0.0996304	0.085692	-0.688857	-0.0160836	0.672774	1.59413	0.200597	0.697676	0.596001	cholinergic receptor, nicotinic, alpha polypeptide 2 (neuronal) [Source:MGI Symbol;Acc:MGI:87886]
chr2	150310935	150362765	-1	4	protein_coding	ENSMUSG00000063364	3300002I08Rik	-1.35126	-0.981032	-0.0983932	-2.32929	0.122177	-2.83414	-0.203402	-0.691696	-0.517971	-0.662653	-1.02513	-0.344401	-1.24532	-0.574209	0.671113	1.5923	0.210928	0.675866	0.610693	RIKEN cDNA 3300002I08 gene [Source:MGI Symbol;Acc:MGI:1916527]
chr12	87221040	87238732	-1	3	protein_coding	ENSMUSG00000072919	Noxred1	0.182921	-0.505521	-0.8917	-1.72947	0.94335	-1.23248	-0.203402	-0.807702	-0.517971	0.851939	0.468717	0.999367	-0.538816	0.131824	0.670641	1.59178	0.161252	0.792494	0.54533	NADP+ dependent oxidoreductase domain containing 1 [Source:MGI Symbol;Acc:MGI:1918525]
chr7	4518305	4524229	-1	8	protein_coding	ENSMUSG00000035458	Tnni3	-0.343111	-0.981032	-0.34756	0.0280464	0.31599	0.303452	-0.644351	2.86158	-0.153044	-1.197	3.09153	-0.959954	-0.170702	0.499793	0.670496	1.59162	0.289626	0.538163	0.683832	troponin I, cardiac 3 [Source:MGI Symbol;Acc:MGI:98783]
chr1	78658038	78671512	1	2	protein_coding	ENSMUSG00000079470	Utp14b	2.87357	3.04498	3.48627	3.00835	3.04172	3.04007	3.76397	3.97589	3.5855	3.66188	3.82695	3.70263	3.08249	3.7528	0.670311	1.59142	0.00271895	2.5656	0.0564924	UTP14B small subunit processome component [Source:MGI Symbol;Acc:MGI:2445092]
chr7	44590664	44604754	1	7	protein_coding	ENSMUSG00000062785	Kcnc3	5.5429	5.22474	5.561	5.40985	4.83948	5.12737	5.9665	5.73047	5.91995	6.25645	5.64845	6.20458	5.28423	5.9544	0.670174	1.59127	8.56251e-05	4.0674	0.00467871	potassium voltage gated channel, Shaw-related subfamily, member 3 [Source:MGI Symbol;Acc:MGI:96669]
chr17	6659093	6738044	1	12	protein_coding	ENSMUSG00000041831	Sytl3	-1.02606	-0.647295	-1.55033	-0.296069	0.0513201	-0.941465	0.133852	1.00456	-0.235991	0.225813	-1.02513	-0.495177	-0.734984	-0.0653456	0.669639	1.59067	0.0913873	1.03911	0.426571	synaptotagmin-like 3 [Source:MGI Symbol;Acc:MGI:1933367]
chr9	83390293	83441127	-1	9	protein_coding	ENSMUSG00000032258	Lca5	0.983682	1.17233	0.562989	1.73453	1.40777	1.51152	1.79739	1.6353	2.1098	1.75241	2.17238	1.90986	1.2288	1.89619	0.667386	1.58819	0.00391015	2.40781	0.0722388	Leber congenital amaurosis 5 (human) [Source:MGI Symbol;Acc:MGI:1923032]
chr6	48847659	48863107	-1	2	lncRNA	ENSMUSG00000107597	Gm44764	1.39047	1.66756	2.38701	1.68935	0.31599	2.01439	2.50376	2.47147	2.25355	2.16785	1.94046	2.13192	1.57746	2.24484	0.667374	1.58818	0.0206485	1.68511	0.19861	predicted gene 44764 [Source:MGI Symbol;Acc:MGI:5753340]
chr6	58905233	58907076	-1	2	protein_coding	ENSMUSG00000055430	Nap1l5	2.54654	2.73791	2.71461	2.74693	3.30801	2.06446	3.41382	3.12945	3.40565	2.97572	3.46827	3.72838	2.68641	3.35355	0.667141	1.58792	0.000901067	3.04524	0.0263876	nucleosome assembly protein 1-like 5 [Source:MGI Symbol;Acc:MGI:1923555]
chr4	141420779	141425311	1	1	protein_coding	ENSMUSG00000006221	Hspb7	1.27706	2.24065	1.86803	2.35695	0.94335	2.54778	2.34396	2.84247	2.51685	2.25907	2.59095	2.68149	1.8723	2.53913	0.666826	1.58758	0.0100571	1.99753	0.130516	heat shock protein family, member 7 (cardiovascular) [Source:MGI Symbol;Acc:MGI:1352494]
chr17	42656891	42692284	-1	4	protein_coding	ENSMUSG00000023918	Adgrf4	-2.03916	-0.981032	-1.03035	-3.3748	-2.31043	-1.40344	-0.751376	-2.0804	-2.02263	-2.38261	0.372536	-0.274538	-1.85654	-1.18984	0.666699	1.58744	0.23175	0.634979	0.631852	adhesion G protein-coupled receptor F4 [Source:MGI Symbol;Acc:MGI:1925499]
chr2	150667494	150668935	1	1	lncRNA	ENSMUSG00000087406	E130215H24Rik	-0.644547	0.968693	-0.541326	-0.71476	-0.575465	0.648013	0.455946	0.821429	0.323194	0.16421	0.836335	0.53804	-0.143232	0.523192	0.666425	1.58713	0.0577167	1.2387	0.34847	RIKEN cDNA E130215H24 gene [Source:MGI Symbol;Acc:MGI:1926091]
chr14	121248706	121253971	1	1	lncRNA	ENSMUSG00000085133	B930095G15Rik	3.37862	3.40964	3.5301	3.65076	2.94731	3.52443	3.9548	3.88072	4.33594	4.16483	3.91494	4.18725	3.40681	4.07308	0.66627	1.58696	0.000144761	3.83935	0.00695063	RIKEN cDNA B930095G15 gene [Source:MGI Symbol;Acc:MGI:2443701]
chr3	129222948	129225528	-1	1	TEC	ENSMUSG00000106078	Gm43697	-4.47039	-3.17084	-2.043	-4.47039	-4.47039	-4.47039	-2.87199	-3.42747	-4.47039	-3.41128	-1.89841	-3.02009	-3.84923	-3.18327	0.66596	1.58662	0.123501	0.908328	0.488421	predicted gene 43697 [Source:MGI Symbol;Acc:MGI:5663834]
chr13	95627174	95892483	-1	9	protein_coding	ENSMUSG00000021676	Iqgap2	6.50805	6.52331	6.73167	6.87841	6.21376	6.97326	7.2691	7.31158	7.36776	7.2551	7.52559	7.09455	6.63808	7.30395	0.665871	1.58653	2.32487e-05	4.6336	0.00171614	IQ motif containing GTPase activating protein 2 [Source:MGI Symbol;Acc:MGI:2449975]
chr4	123905062	123918023	-1	4	lncRNA	ENSMUSG00000085875	Gm12905	0.705461	0.00156968	0.942464	0.797177	-0.101774	0.603549	0.797123	0.821429	1.54069	1.39832	0.684375	1.7003	0.491408	1.15704	0.665632	1.58626	0.0590985	1.22842	0.351792	predicted gene 12905 [Source:MGI Symbol;Acc:MGI:3702581]
chr17	33974659	33978827	-1	2	transcribed_unprocessed_pseudogene	ENSMUSG00000067203	H2-K2	1.93009	1.6064	2.06819	1.92194	1.61851	1.64914	2.73941	2.88979	2.6029	2.67807	1.92359	1.95419	1.79905	2.46466	0.665612	1.58624	0.0150823	1.82153	0.166515	histocompatibility 2, K region locus 2 [Source:MGI Symbol;Acc:MGI:95906]
chr4	129287617	129308559	1	2	protein_coding	ENSMUSG00000001333	Sync	0.244556	-0.315989	-0.259635	-0.841622	-1.4816	-0.592089	0.192779	-0.0679876	0.538136	0.0998591	0.940644	-0.959954	-0.541064	0.123913	0.664977	1.58554	0.133069	0.875923	0.504097	syncoilin [Source:MGI Symbol;Acc:MGI:1916078]
chr8	70508263	70510801	-1	8	protein_coding	ENSMUSG00000090137	Uba52	-0.760858	-1.18217	-2.79702	-0.71476	-2.74239	-1.23248	-0.363991	-1.22503	-2.02263	-0.905229	-0.899717	-0.0246836	-1.57161	-0.906881	0.664731	1.58527	0.283052	0.548134	0.677909	ubiquitin A-52 residue ribosomal protein fusion product 1 [Source:MGI Symbol;Acc:MGI:98887]
chr9	107296026	107302784	1	5	protein_coding	ENSMUSG00000032578	Cish	5.60002	4.09768	5.91638	5.43914	3.09554	5.64883	6.85464	4.26863	6.32902	4.08397	5.49845	6.7505	4.96627	5.63087	0.664601	1.58513	0.198637	0.701939	0.593771	cytokine inducible SH2-containing protein [Source:MGI Symbol;Acc:MGI:103159]
chr10	108417251	108453297	1	3	lncRNA	ENSMUSG00000112532	Gm36283	2.2182	3.0735	2.95409	3.0625	2.60787	3.42572	3.52692	3.26484	3.73454	3.89306	3.70883	3.20005	2.89032	3.55471	0.664391	1.5849	0.00486054	2.31332	0.0821408	predicted gene, 36283 [Source:MGI Symbol;Acc:MGI:5595442]
chr11	55158470	55185077	-1	2	protein_coding	ENSMUSG00000020264	Slc36a2	-3.40111	-0.804534	-0.0240624	0.408574	-4.47039	2.0969	2.58299	0.134184	-2.02263	-0.0381524	-1.67639	-1.19789	-1.03244	-0.369648	0.662788	1.58314	0.580322	0.236331	0.86404	solute carrier family 36 (proton/amino acid symporter), member 2 [Source:MGI Symbol;Acc:MGI:1891430]
chr4	43058953	43264871	1	16	protein_coding	ENSMUSG00000028456	Unc13b	3.98651	3.87916	3.61396	3.72539	3.63318	3.80529	4.35703	4.35884	4.47608	4.55816	4.30195	4.56612	3.77391	4.43636	0.662449	1.58277	7.12623e-06	5.14714	0.000688741	unc-13 homolog B [Source:MGI Symbol;Acc:MGI:1342278]
chr16	85080111	85083392	1	1	lncRNA	ENSMUSG00000115469	Gm49227	-4.47039	-1.5488	-1.77574	-1.72947	-4.47039	-0.592089	0.072415	-1.8146	-4.47039	-0.273604	-2.48207	-1.64985	-2.43114	-1.76968	0.661462	1.58168	0.358849	0.445088	0.736493	predicted gene, 49227 [Source:MGI Symbol;Acc:MGI:6118687]
chr17	35342242	35346762	1	2	protein_coding	ENSMUSG00000091705	H2-Q2	0.182921	0.0483106	0.56299	-2.75934	0.31599	0.187736	0.906786	-1.07211	0.137961	0.851939	0.799819	0.8819	-0.243565	0.417715	0.661281	1.58149	0.235975	0.627134	0.634753	histocompatibility 2, Q region locus 2 [Source:MGI Symbol;Acc:MGI:95931]
chr5	110154400	110176504	-1	8	lncRNA	ENSMUSG00000086247	Gm15787	-0.343111	0.642923	0.29912	0.919584	1.01957	-0.00535217	0.906786	1.03855	0.890712	1.03516	1.46846	1.15937	0.422122	1.08317	0.661052	1.58124	0.0356242	1.44825	0.272251	predicted gene 15787 [Source:MGI Symbol;Acc:MGI:3783229]
chr17	34039437	34066685	1	12	protein_coding	ENSMUSG00000024330	Col11a2	-1.35126	-0.376441	-2.043	0.56681	-1.97844	-1.59742	-0.644351	0.00259792	-1.00765	-0.0381524	-0.78434	-0.344401	-1.12996	-0.469383	0.660577	1.58071	0.289839	0.537843	0.684	collagen, type XI, alpha 2 [Source:MGI Symbol;Acc:MGI:88447]
chr18	35656689	35662186	-1	7	protein_coding	ENSMUSG00000024352	Spata24	-0.0195596	0.841766	-0.0983932	0.753953	-0.692206	-0.228336	0.249393	0.897492	1.29695	0.284893	0.940644	0.850976	0.0928707	0.753391	0.66052	1.58065	0.0807817	1.09269	0.404832	spermatogenesis associated 24 [Source:MGI Symbol;Acc:MGI:1918492]
chr17	21786856	21789331	1	1	processed_pseudogene	ENSMUSG00000117056	Gm18270	-4.47039	-1.69512	-1.77574	-0.71476	-4.47039	-2.41282	-1.13035	-4.47039	-2.02263	-1.36849	0.0382582	-2.62281	-2.58987	-1.9294	0.660467	1.58059	0.412196	0.384896	0.771917	predicted gene, 18270 [Source:MGI Symbol;Acc:MGI:5010455]
chr17	28637783	28690233	-1	8	protein_coding	ENSMUSG00000036196	Slc26a8	-3.40111	0.137481	0.410522	0.292537	-0.184879	0.925942	0.906786	0.366039	-0.000216433	0.225813	0.558884	0.085692	-0.303251	0.357166	0.660418	1.58054	0.194551	0.710968	0.589476	solute carrier family 26, member 8 [Source:MGI Symbol;Acc:MGI:2385046]
chr3	145646976	145649981	-1	1	protein_coding	ENSMUSG00000028195	Ccn1	5.92815	6.71658	5.76475	6.95377	6.39011	5.72345	7.76069	6.60142	6.66746	6.98419	6.8455	6.57888	6.24613	6.90636	0.660224	1.58033	0.0397689	1.40046	0.288661	cellular communication network factor 1 [Source:MGI Symbol;Acc:MGI:88613]
chr7	43463151	43472019	1	5	protein_coding	ENSMUSG00000070604	Vsig10l	2.80362	2.91859	3.06041	3.07133	2.62017	2.60529	3.25007	3.61388	3.37803	3.52154	3.59622	3.68081	2.84657	3.50676	0.660189	1.58029	1.50312e-06	5.82301	0.000211251	V-set and immunoglobulin domain containing 10 like [Source:MGI Symbol;Acc:MGI:1922940]
chr2	110597298	110647779	1	5	protein_coding	ENSMUSG00000041644	Slc5a12	7.9297	8.48916	8.57108	8.33434	7.71462	8.65145	8.7477	8.9661	8.90803	8.95326	9.24978	8.82182	8.28172	8.94112	0.659391	1.57942	0.00476947	2.32153	0.0812148	solute carrier family 5 (sodium/glucose cotransporter), member 12 [Source:MGI Symbol;Acc:MGI:2138890]
chr5	38275972	38304217	1	4	protein_coding	ENSMUSG00000051596	Otop1	-4.47039	-3.67899	-2.3713	-4.47039	-4.47039	-1.07965	-1.64578	-0.933858	-4.47039	-2.05502	-4.47039	-3.02009	-3.42352	-2.76592	0.657596	1.57745	0.480443	0.318358	0.813542	otopetrin 1 [Source:MGI Symbol;Acc:MGI:2388363]
chr17	35016579	35026741	1	2	protein_coding	ENSMUSG00000007030	Vwa7	-1.35126	-0.0967163	-0.441192	0.292537	-2.31043	-0.815369	0.636597	0.611628	0.264053	0.16421	-0.3976	-2.05582	-0.787071	-0.129489	0.657582	1.57744	0.136949	0.86344	0.509613	von Willebrand factor A domain containing 7 [Source:MGI Symbol;Acc:MGI:1306798]
chr18	46557291	46574533	-1	2	protein_coding	ENSMUSG00000056130	Ticam2	-1.02606	-0.723774	-0.648932	-1.13468	-0.273065	-0.941465	-0.129349	0.195733	-0.153044	0.0998591	0.0382582	-0.854248	-0.791331	-0.133798	0.657532	1.57738	0.114778	0.940142	0.472406	toll-like receptor adaptor molecule 2 [Source:MGI Symbol;Acc:MGI:3040056]
chr4	46376505	46389437	-1	3	protein_coding	ENSMUSG00000028331	Trmo	1.21682	2.17898	0.463156	0.919584	0.0513201	1.33239	1.52668	1.56707	1.79164	1.31574	1.90652	1.99719	1.02704	1.68414	0.657098	1.57691	0.020868	1.68052	0.19937	tRNA methyltransferase O [Source:MGI Symbol;Acc:MGI:1922003]
chr7	59223847	59254788	-1	1	TEC	ENSMUSG00000109536	9330162G02Rik	-1.02606	-0.439538	-0.176763	0.23082	-1.28541	-1.07965	-0.281463	0.195733	0.264053	-0.112447	0.372536	-0.274537	-0.629434	0.0273124	0.656746	1.57652	0.0980835	1.0084	0.439949	RIKEN cDNA 9330162G02 gene [Source:MGI Symbol;Acc:MGI:2442217]
chrX	153832225	153834243	1	3	protein_coding	ENSMUSG00000046550	Spin2c	-0.436762	-0.574667	0.463156	0.0280464	-0.692206	0.925942	1.33072	0.859962	0.538136	0.341648	0.601939	-0.0246836	-0.0477487	0.607953	0.655702	1.57538	0.055227	1.25785	0.341812	spindlin family, member 2C [Source:MGI Symbol;Acc:MGI:3605548]
chr2	139678178	139758581	1	2	protein_coding	ENSMUSG00000074766	Ism1	-1.35126	0.221459	-1.03035	0.0988521	-0.366994	-0.398778	0.00824513	0.311474	-0.417728	0.284893	0.421428	0.498678	-0.471178	0.184499	0.655676	1.57535	0.0420639	1.37609	0.29747	isthmin 1, angiogenesis inhibitor [Source:MGI Symbol;Acc:MGI:2442963]
chr9	64117147	64138118	1	6	protein_coding	ENSMUSG00000032401	Lctl	1.444	1.88916	1.38583	1.10301	0.903674	1.87169	2.00893	2.39481	2.14301	2.18346	1.81799	1.983	1.43289	2.08853	0.655638	1.57531	0.000819796	3.08629	0.0247216	lactase-like [Source:MGI Symbol;Acc:MGI:2183549]
chr17	35165119	35167186	1	1	lncRNA	ENSMUSG00000090936	Gm17705	0.118534	1.38756	0.979071	1.13705	0.903675	0.961611	1.85325	1.98825	1.46393	1.31574	1.79962	0.999367	0.914584	1.57002	0.65544	1.5751	0.0512834	1.29002	0.328917	predicted gene, 17705 [Source:MGI Symbol;Acc:MGI:4937339]
chr12	81631249	81667557	1	2	protein_coding	ENSMUSG00000042734	Ttc9	-3.40111	0.376036	-1.77574	-1.99843	-0.575465	-0.492198	0.356363	-1.39611	-1.00765	-0.905229	0.215057	-1.19789	-1.31115	-0.655909	0.655242	1.57488	0.236785	0.625647	0.635321	tetratricopeptide repeat domain 9 [Source:MGI Symbol;Acc:MGI:1916730]
chr12	113325240	113330523	-1	2	IG_C_gene	ENSMUSG00000076614	Ighg1	-4.47039	-3.67899	-4.47039	-4.47039	-3.3618	-2.83414	-4.47039	-4.47039	0.487327	-3.41128	-4.47039	-3.02009	-3.88101	-3.22587	0.655147	1.57478	0.360228	0.443422	0.737577	immunoglobulin heavy constant gamma 1 (G1m marker) [Source:MGI Symbol;Acc:MGI:96446]
chr3	90104132	90212048	1	2	protein_coding	ENSMUSG00000027939	Nup210l	-0.0195596	-2.79581	-2.79702	-0.980724	-2.31043	-0.592089	-0.751376	-1.22503	-0.868792	-0.361478	-1.02513	-1.3334	-1.5826	-0.927534	0.655071	1.57469	0.187352	0.727341	0.582527	nucleoporin 210-like [Source:MGI Symbol;Acc:MGI:1924845]
chr7	143634806	143649661	-1	4	protein_coding	ENSMUSG00000010751	Tnfrsf22	1.59361	1.79637	1.56508	1.71212	1.22669	2.45072	2.1041	2.60224	2.38427	2.2293	2.30857	2.6459	1.7241	2.37906	0.654968	1.57458	0.001605	2.79452	0.0393414	tumor necrosis factor receptor superfamily, member 22 [Source:MGI Symbol;Acc:MGI:1930270]
chr10	82629828	82650799	1	11	protein_coding	ENSMUSG00000034674	Tdg	2.39169	3.03341	2.99935	2.57132	2.7034	3.19045	2.82572	3.5446	3.41927	3.53377	3.80869	3.6852	2.81493	3.46954	0.654606	1.57419	0.0579298	1.2371	0.348999	thymine DNA glycosylase [Source:MGI Symbol;Acc:MGI:108247]
chr14	78558750	78732776	-1	6	protein_coding	ENSMUSG00000034731	Dgkh	5.55055	5.88874	6.28681	5.90698	5.46175	6.00242	6.55463	6.5263	6.39597	6.23133	6.5693	6.7442	5.84954	6.50362	0.65408	1.57361	0.00324686	2.48854	0.0637177	diacylglycerol kinase, eta [Source:MGI Symbol;Acc:MGI:2444188]
chr8	13221663	13254162	-1	5	protein_coding	ENSMUSG00000031448	Adprhl1	-2.79378	-3.67899	-2.3713	-4.47039	-1.11273	-0.398778	-2.45528	0.366039	-3.39047	-1.36849	-0.485006	-3.57019	-2.47099	-1.81723	0.653762	1.57327	0.43103	0.365493	0.7837	ADP-ribosylhydrolase like 1 [Source:MGI Symbol;Acc:MGI:2442168]
chr17	56412426	56476483	-1	21	protein_coding	ENSMUSG00000013236	Ptprs	3.83947	4.00889	4.15578	4.49252	2.78209	4.04029	4.7171	4.63363	4.35731	4.64246	4.42394	4.46508	3.88651	4.53992	0.653417	1.57289	0.00161331	2.79228	0.0393994	protein tyrosine phosphatase, receptor type, S [Source:MGI Symbol;Acc:MGI:97815]
chr6	29750761	29751125	1	1	processed_pseudogene	ENSMUSG00000081564	Gm13717	0.46772	0.0483106	-1.03035	-1.13468	-1.48161	-2.08713	-0.0589123	0.366039	-0.235991	0.499634	-2.48207	0.613682	-0.869623	-0.21627	0.653354	1.57282	0.242718	0.614898	0.64031	predicted gene 13717 [Source:MGI Symbol;Acc:MGI:3650430]
chr17	10324602	10329307	1	2	lncRNA	ENSMUSG00000099384	1700110C19Rik	-0.887376	-0.981032	-1.18375	-2.32929	-2.31043	-1.07965	-0.203402	-1.07211	-2.77982	-0.455054	-0.57805	0.236875	-1.46192	-0.808594	0.653326	1.57279	0.366816	0.435552	0.740985	RIKEN cDNA 1700110C19 gene [Source:MGI Symbol;Acc:MGI:1923884]
chr4	43427019	43429134	-1	6	protein_coding	ENSMUSG00000042788	Fam166b	-3.40111	-2.79581	-2.043	-2.75934	-0.101774	-1.23248	-0.992663	0.134184	-3.39047	-1.04375	-2.16092	-0.959954	-2.05559	-1.40226	0.653323	1.57279	0.238715	0.62212	0.637068	family with sequence similarity 166, member B [Source:MGI Symbol;Acc:MGI:2445194]
chr16	37011786	37095417	1	7	protein_coding	ENSMUSG00000034206	Polq	-1.17952	-0.439538	-0.765216	-0.0464144	-1.70874	-0.815369	-0.281463	0.565742	-0.517971	-0.662653	-0.677511	0.53804	-0.825799	-0.172636	0.653163	1.57261	0.145579	0.836901	0.52385	polymerase (DNA directed), theta [Source:MGI Symbol;Acc:MGI:2155399]
chr19	4742913	4811612	-1	6	protein_coding	ENSMUSG00000096370	Gm21992	1.05422	1.01649	1.11686	0.615921	0.31599	1.43746	1.0087	2.10514	1.48997	1.50156	2.02198	1.34837	0.926158	1.57929	0.653128	1.57257	0.0149124	1.82645	0.165394	predicted gene 21992 [Source:MGI Symbol;Acc:MGI:5439461]
chr3	132842396	132844576	1	1	processed_pseudogene	ENSMUSG00000106499	Gm9403	0.518506	0.702586	0.355896	1.03241	0.590417	0.410571	1.10389	1.31306	1.14133	1.57441	1.51426	0.8819	0.601731	1.25481	0.653075	1.57252	0.0163745	1.78583	0.17456	predicted gene 9403 [Source:MGI Symbol;Acc:MGI:3648825]
chr14	30929180	30943289	-1	3	protein_coding	ENSMUSG00000006529	Itih1	2.98611	3.78225	3.05184	3.48883	2.21272	3.05666	3.04946	4.33168	3.93269	3.96256	3.95285	3.266	3.0964	3.74921	0.652807	1.57222	0.16345	0.786616	0.548798	inter-alpha trypsin inhibitor, heavy chain 1 [Source:MGI Symbol;Acc:MGI:96618]
chr10	52045721	52195244	-1	4	protein_coding	ENSMUSG00000019893	Ros1	-0.172284	0.968693	-1.03035	0.879924	-0.958533	-0.150115	-0.281463	1.34057	0.587216	0.16421	0.723892	0.912176	-0.0771106	0.574433	0.651543	1.57085	0.235073	0.628797	0.634	Ros1 proto-oncogene [Source:MGI Symbol;Acc:MGI:97999]
chr10	112271121	112467024	1	5	protein_coding	ENSMUSG00000035681	Kcnc2	1.91121	1.92717	1.88742	1.10301	1.12684	2.03127	2.4322	2.13687	3.06807	2.0192	1.83614	2.40105	1.66449	2.31559	0.651097	1.57036	0.00950399	2.02209	0.126567	potassium voltage gated channel, Shaw-related subfamily, member 2 [Source:MGI Symbol;Acc:MGI:96668]
chr12	24651274	24662789	1	4	protein_coding	ENSMUSG00000020653	Klf11	2.76208	4.19177	3.11077	3.61498	3.27729	4.34379	4.07323	4.39209	4.18469	4.07563	4.50273	3.97777	3.55011	4.20102	0.650912	1.57016	0.01839	1.73542	0.186004	Kruppel-like factor 11 [Source:MGI Symbol;Acc:MGI:2653368]
chr10	103367783	103419377	1	5	protein_coding	ENSMUSG00000019894	Slc6a15	5.04634	5.22728	5.03512	4.48593	5.29925	4.90267	5.31291	5.91905	5.53684	5.83523	5.73803	5.55878	4.99943	5.65014	0.650709	1.56994	0.016854	1.7733	0.177412	solute carrier family 6 (neurotransmitter transporter), member 15 [Source:MGI Symbol;Acc:MGI:2143484]
chrY	90784738	90816465	1	7	lncRNA	ENSMUSG00000096768	Gm47283	2.20276	0.0935847	1.41284	-0.490279	2.55763	1.46257	0.00824513	2.88045	2.35623	0.396255	2.39679	3.10495	1.20652	1.85715	0.650637	1.56986	0.301815	0.520259	0.694227	predicted gene, 47283 [Source:MGI Symbol;Acc:MGI:6096131]
chr12	103614786	103631444	-1	2	protein_coding	ENSMUSG00000061947	Serpina10	0.0511387	0.447527	0.355896	-0.389909	0.189716	-1.40344	0.636597	0.418616	0.725168	0.686514	-0.163273	0.850976	-0.124846	0.525766	0.650612	1.56983	0.114835	0.939926	0.472406	serine (or cysteine) peptidase inhibitor, clade A (alpha-1 antiproteinase, antitrypsin), member 10 [Source:MGI Symbol;Acc:MGI:2667725]
chr11	96271457	96276595	1	2	protein_coding	ENSMUSG00000020875	Hoxb9	4.32645	4.28985	3.87902	3.9237	4.23449	4.53941	4.53552	4.83081	4.91142	5.02904	4.92343	4.8601	4.19882	4.84839	0.649565	1.5687	4.82614e-06	5.3164	0.000501047	homeobox B9 [Source:MGI Symbol;Acc:MGI:96190]
chr5	124725085	124834308	1	6	protein_coding	ENSMUSG00000038011	Dnah10	-0.644547	-0.505521	-0.8917	-0.389909	-1.28541	-3.43175	-1.13035	-0.30318	0.202384	-0.455054	-1.89841	0.329523	-1.19147	-0.542514	0.648959	1.56804	0.257871	0.588598	0.655019	dynein, axonemal, heavy chain 10 [Source:MGI Symbol;Acc:MGI:1860299]
chr9	122295869	122310928	-1	3	lncRNA	ENSMUSG00000097572	Gm26797	0.182921	0.221459	0.56299	0.753953	-0.366994	1.06361	0.719092	1.10422	1.38285	1.31574	1.06894	0.720191	0.40299	1.05184	0.648848	1.56792	0.0321487	1.49284	0.257407	predicted gene, 26797 [Source:MGI Symbol;Acc:MGI:5477291]
chr9	72728140	72730888	1	1	TEC	ENSMUSG00000102411	Gm36936	0.518506	1.21392	0.700873	0.753953	-1.11273	0.187736	0.797123	0.969745	-0.000216433	1.50156	1.97362	0.912176	0.377043	1.02567	0.648625	1.56767	0.238649	0.622241	0.637068	predicted gene, 36936 [Source:MGI Symbol;Acc:MGI:5610164]
chrX	72918557	72958514	1	2	protein_coding	ENSMUSG00000031349	Nsdhl	5.95144	6.03951	6.15404	5.93265	5.55274	6.40673	6.46335	6.86624	6.87192	6.47119	6.8178	6.43317	6.00618	6.65394	0.64776	1.56673	1.89196e-05	4.72309	0.00146725	NAD(P) dependent steroid dehydrogenase-like [Source:MGI Symbol;Acc:MGI:1099438]
chrX	20105754	20291807	-1	5	protein_coding	ENSMUSG00000037341	Slc9a7	-0.255171	0.300817	0.178389	0.0280464	-1.97844	0.0619232	0.906786	1.25641	0.0705259	0.499634	-1.16249	0.650066	-0.277406	0.370155	0.647561	1.56652	0.0836778	1.07739	0.410656	solute carrier family 9 (sodium/hydrogen exchanger), member 7 [Source:MGI Symbol;Acc:MGI:2444530]
chr7	19394437	19404104	-1	6	protein_coding	ENSMUSG00000040714	Klc3	-0.343111	-0.574667	-1.55033	-0.490279	-0.575465	-1.40344	-0.54472	0.565742	-0.235991	-0.0381524	0.158498	-0.959954	-0.822883	-0.175763	0.64712	1.56604	0.0281947	1.54983	0.238578	kinesin light chain 3 [Source:MGI Symbol;Acc:MGI:1277971]
chr2	157560078	157562522	1	10	protein_coding	ENSMUSG00000067786	Nnat	-3.40111	-1.18217	-4.47039	-3.3748	-1.70874	-1.8216	0.133852	-2.82849	-1.16131	-3.41128	-3.47816	-1.3334	-2.6598	-2.01313	0.646671	1.56555	0.276785	0.557858	0.671728	neuronatin [Source:MGI Symbol;Acc:MGI:104716]
chr1	171358446	171360798	-1	1	protein_coding	ENSMUSG00000045259	Klhdc9	0.518506	1.80999	1.54079	1.26572	0.981963	0.925942	1.97575	1.89855	1.81242	1.98397	1.62277	1.62918	1.17382	1.82044	0.64662	1.5655	0.000965361	3.01531	0.0277403	kelch domain containing 9 [Source:MGI Symbol;Acc:MGI:1916124]
chr1	92859803	92902906	-1	3	protein_coding	ENSMUSG00000034212	Ankmy1	-2.79378	-1.85797	-1.55033	-1.72947	-1.28541	-1.8216	-0.203402	-0.484399	-1.75459	-0.905229	-2.48207	-1.3334	-1.83976	-1.19385	0.645912	1.56473	0.0821577	1.08535	0.408056	ankyrin repeat and MYND domain containing 1 [Source:MGI Symbol;Acc:MGI:3045261]
chr4	156022008	156031643	-1	3	lncRNA	ENSMUSG00000087381	Gm16008	1.41748	1.76872	1.24263	0.839144	0.981963	1.69224	1.79739	2.0562	2.50412	1.5979	1.66398	2.18248	1.3237	1.96701	0.643315	1.56191	0.0098109	2.00829	0.129388	predicted gene 16008 [Source:MGI Symbol;Acc:MGI:3802048]
chr1	14168954	14310235	-1	9	protein_coding	ENSMUSG00000025932	Eya1	-3.40111	-0.804534	-1.03035	-3.3748	-1.11273	-1.40344	-0.992663	-1.07211	0.264053	-1.78822	-2.48207	-1.19789	-1.8545	-1.21148	0.643013	1.56159	0.234036	0.630718	0.633103	EYA transcriptional coactivator and phosphatase 1 [Source:MGI Symbol;Acc:MGI:109344]
chr13	78198017	78279391	1	7	lncRNA	ENSMUSG00000087143	A830082K12Rik	0.118534	-0.0967163	-2.3713	-0.980724	-1.97844	-1.8216	-0.363991	-0.142205	-0.235991	-0.778849	-0.677511	-1.07402	-1.18837	-0.545428	0.642947	1.56152	0.0779416	1.10823	0.398792	RIKEN cDNA A830082K12 gene [Source:MGI Symbol;Acc:MGI:2443527]
chr6	38287396	38299259	-1	1	protein_coding	ENSMUSG00000047749	Zc3hav1l	1.75055	2.31899	1.43936	1.61883	0.733069	2.33309	2.39504	2.32766	1.87305	2.47741	2.35964	2.61862	1.69898	2.3419	0.642924	1.56149	0.00464608	2.33291	0.080005	zinc finger CCCH-type, antiviral 1-like [Source:MGI Symbol;Acc:MGI:2443387]
chr5	114431034	114444060	-1	3	protein_coding	ENSMUSG00000029575	Mmab	4.97085	4.88502	5.2012	5.03424	5.11392	5.38057	5.63717	5.7853	5.91515	5.68157	5.91277	5.50889	5.09763	5.74014	0.642508	1.56104	3.18239e-07	6.49725	6.24525e-05	methylmalonic aciduria (cobalamin deficiency) cblB type homolog (human) [Source:MGI Symbol;Acc:MGI:1924947]
chr7	102677582	102687327	-1	5	protein_coding	ENSMUSG00000073968	Trim68	2.378	2.49803	2.10178	2.34244	1.69023	2.21982	2.71951	2.93561	2.80313	3.1043	2.7809	2.74174	2.20505	2.84753	0.642483	1.56101	0.000323437	3.49021	0.0127491	tripartite motif-containing 68 [Source:MGI Symbol;Acc:MGI:2142077]
chr6	65671590	65712326	1	2	protein_coding	ENSMUSG00000049001	Ndnf	-4.47039	-1.85797	-1.03035	-2.75934	-0.692206	-3.43175	-0.866981	-1.22503	-2.77982	-2.38261	-1.48403	-1.64985	-2.37367	-1.73139	0.642279	1.56079	0.395789	0.402536	0.761073	neuron-derived neurotrophic factor [Source:MGI Symbol;Acc:MGI:1915419]
chr13	37761748	37768147	1	2	lncRNA	ENSMUSG00000114800	Gm31600	1.47003	0.814983	1.61245	1.56982	1.46341	0.55767	1.83487	1.89855	1.29695	2.24426	1.62277	2.44312	1.24806	1.89009	0.642025	1.56052	0.0313815	1.50333	0.254211	predicted gene, 31600 [Source:MGI Symbol;Acc:MGI:5590759]
chr13	9684226	9689544	1	4	lncRNA	ENSMUSG00000114138	Gm36423	-2.36768	-2.04157	-1.77574	-3.3748	0.122177	-0.228336	-1.13035	-1.59023	-0.742134	-0.112447	-1.48403	-0.755761	-1.61099	-0.969158	0.641835	1.56031	0.17571	0.755205	0.567887	predicted gene, 36423 [Source:MGI Symbol;Acc:MGI:5595582]
chr11	96265164	96265265	1	1	miRNA	ENSMUSG00000065546	Mir196a-1	0.360449	0.412225	-0.34756	0.0988521	-0.958533	0.603549	0.834611	1.07176	0.264053	0.771596	1.15818	-0.0832086	0.0281637	0.6695	0.641336	1.55977	0.0339003	1.4698	0.264419	microRNA 196a-1 [Source:MGI Symbol;Acc:MGI:2676860]
chr18	65634793	65637470	1	1	lncRNA	ENSMUSG00000117775	AC132307.1	-1.17952	-0.315989	-1.03035	-2.75934	-0.101774	-0.815369	-0.644351	-1.07211	-0.235991	-0.112447	0.372536	-0.66357	-1.03372	-0.392656	0.641067	1.55948	0.131308	0.881708	0.501189	novel transcript, sense intronic to Zfp532
chr6	92940329	93272979	1	6	lncRNA	ENSMUSG00000097462	9530026P05Rik	1.01938	2.24065	1.94407	2.39965	1.12684	1.51152	2.30442	1.84192	2.342	2.46469	2.44488	2.69025	1.70702	2.34803	0.641008	1.55942	0.0363522	1.43947	0.274445	RIKEN cDNA 9530026P05 gene [Source:MGI Symbol;Acc:MGI:1924659]
chr7	30240138	30280419	-1	7	protein_coding	ENSMUSG00000037020	Wdr62	1.49561	1.27416	1.78777	0.958182	1.1609	1.55887	1.83487	2.28582	2.041	1.52625	1.97362	2.41168	1.37258	2.01221	0.639627	1.55793	0.00208767	2.68034	0.0468547	WD repeat domain 62 [Source:MGI Symbol;Acc:MGI:1923696]
chr9	60568859	60688158	-1	10	protein_coding	ENSMUSG00000047766	Lrrc49	1.77164	1.98838	1.61245	2.28286	1.82377	2.27757	2.63704	2.63593	2.72853	2.15207	2.84503	2.59081	1.95944	2.59823	0.63879	1.55702	3.15001e-05	4.50169	0.00219913	leucine rich repeat containing 49 [Source:MGI Symbol;Acc:MGI:2442689]
chr18	23750447	23752305	-1	1	lncRNA	ENSMUSG00000086287	Gm15972	1.01938	-0.647295	0.240017	-3.3748	-0.575465	-0.228336	-0.281463	-0.30318	0.380005	0.396255	-0.163273	0.236875	-0.594416	0.0442032	0.63862	1.55684	0.219269	0.659022	0.619035	predicted gene 15972 [Source:MGI Symbol;Acc:MGI:3801965]
chr8	60505932	60545677	1	3	protein_coding	ENSMUSG00000057228	Aadat	8.72617	8.16161	9.08193	8.47948	8.89698	8.8017	8.7162	9.61578	9.96108	9.66959	9.22288	8.79186	8.69131	9.32956	0.638255	1.55645	0.00305801	2.51456	0.0615119	aminoadipate aminotransferase [Source:MGI Symbol;Acc:MGI:1345167]
chr19	56320035	56390037	-1	6	protein_coding	ENSMUSG00000049134	Nrap	1.30626	1.44109	2.0338	1.41193	1.43586	1.8337	2.40753	2.32766	2.19142	2.18346	1.88924	2.29015	1.57711	2.21491	0.637804	1.55596	0.0115836	1.93616	0.142485	nebulin-related anchoring protein [Source:MGI Symbol;Acc:MGI:1098765]
chr15	89426360	89429908	-1	9	protein_coding	ENSMUSG00000022617	Chkb	-0.343111	0.180081	0.61043	-1.13468	0.639552	0.126201	0.303869	0.611628	0.323194	1.42483	1.0993	0.137867	0.0130782	0.650116	0.637037	1.55513	0.0333873	1.47642	0.262146	choline kinase beta [Source:MGI Symbol;Acc:MGI:1328313]
chr16	36875140	36880234	1	1	TEC	ENSMUSG00000116908	Gm49599	-0.536917	-1.18217	0.0466256	-0.490279	-2.74239	-1.8216	-0.451527	-0.807702	-0.0746073	-0.778849	1.03792	-1.8386	-1.12112	-0.485562	0.635559	1.55354	0.316299	0.499903	0.706241	predicted gene, 49599 [Source:MGI Symbol;Acc:MGI:6215007]
chr10	112163621	112216555	1	3	protein_coding	ENSMUSG00000035694	Caps2	-2.03916	-0.647295	-0.259635	-0.598158	0.189716	-1.59742	-0.451527	-0.584327	-0.742134	-0.273604	0.158498	0.754015	-0.825326	-0.189846	0.63548	1.55345	0.0737252	1.13238	0.389269	calcyphosphine 2 [Source:MGI Symbol;Acc:MGI:2441980]
chr11	95865943	95914891	-1	1	protein_coding	ENSMUSG00000013418	B4galnt2	-2.79378	-3.17085	-1.77574	-4.47039	-1.4816	-4.47039	-3.4603	-1.8146	-2.35211	-4.47039	-1.67639	-0.576918	-3.02712	-2.39178	0.635339	1.5533	0.441098	0.355465	0.790613	beta-1,4-N-acetyl-galactosaminyl transferase 2 [Source:MGI Symbol;Acc:MGI:1342058]
chr16	91688898	91715642	1	2	lncRNA	ENSMUSG00000085169	Gm10785	-1.02606	-0.14849	-0.765216	1.20282	-1.28541	-0.0759188	0.303869	0.254764	0.137961	0.341648	0.215057	0.458212	-0.349713	0.285252	0.634965	1.5529	0.04064	1.39105	0.292397	predicted gene 10785 [Source:MGI Symbol;Acc:MGI:3642149]
chr19	10245265	10304877	-1	3	protein_coding	ENSMUSG00000035735	Dagla	2.378	2.08122	2.61346	2.46811	1.82377	2.33309	3.23612	2.8231	2.87406	3.09607	2.38451	3.09179	2.28294	2.91761	0.634669	1.55258	0.000257888	3.58857	0.0107931	diacylglycerol lipase, alpha [Source:MGI Symbol;Acc:MGI:2677061]
chr17	32536558	32551798	1	10	protein_coding	ENSMUSG00000048440	Cyp4f16	2.32192	2.81427	2.33147	2.8221	2.77111	2.29165	3.17167	3.44673	3.62717	3.37289	2.93196	2.60941	2.55875	3.1933	0.634551	1.55245	0.000623536	3.20514	0.020415	cytochrome P450, family 4, subfamily f, polypeptide 16 [Source:MGI Symbol;Acc:MGI:1917351]
chr2	164940780	164955850	1	4	protein_coding	ENSMUSG00000017737	Mmp9	-1.54624	-1.29434	-0.441192	-0.71476	-4.47039	-0.815369	-1.64578	-0.30318	-0.000216433	-0.555123	-1.89841	-1.07402	-1.54705	-0.912788	0.634258	1.55214	0.233878	0.631011	0.633103	matrix metallopeptidase 9 [Source:MGI Symbol;Acc:MGI:97011]
chr3	8509360	8561606	1	4	protein_coding	ENSMUSG00000027500	Stmn2	-0.0939018	0.0935847	-1.03035	-1.72947	-1.97844	-2.41282	-0.0589123	-0.390946	-0.000216433	-0.455054	-1.48403	-0.959954	-1.1919	-0.558185	0.633714	1.55155	0.13269	0.87716	0.503717	stathmin-like 2 [Source:MGI Symbol;Acc:MGI:98241]
chr14	54722209	54781946	-1	2	protein_coding	ENSMUSG00000022180	Slc7a8	7.86525	7.427	7.2731	7.77482	7.3156	8.06887	8.20525	8.39391	8.17608	8.35758	8.24788	8.14618	7.62077	8.25448	0.633706	1.55155	0.000150845	3.82147	0.00711847	solute carrier family 7 (cationic amino acid transporter, y+ system), member 8 [Source:MGI Symbol;Acc:MGI:1355323]
chr11	50832031	50841552	-1	3	protein_coding	ENSMUSG00000044296	Zfp879	-0.172284	0.515642	-0.0983932	0.56681	-0.819233	0.925942	1.35672	0.565742	0.768368	0.499634	0.558884	0.970884	0.153081	0.786705	0.633625	1.55146	0.00868696	2.06113	0.119428	zinc finger protein 879 [Source:MGI Symbol;Acc:MGI:3053099]
chrX	142317993	142390535	-1	5	protein_coding	ENSMUSG00000031278	Acsl4	5.95375	5.97065	6.1237	6.1483	5.80374	6.13818	6.56443	6.76581	6.75463	6.45922	6.9324	6.46159	6.02305	6.65635	0.633295	1.5511	2.19608e-05	4.65835	0.00165137	acyl-CoA synthetase long-chain family member 4 [Source:MGI Symbol;Acc:MGI:1354713]
chr12	85086374	85088228	1	1	lncRNA	ENSMUSG00000093629	Prox2os	-0.436762	-0.723774	-2.043	0.0280464	-0.958533	-0.941465	-0.363991	0.0698904	0.137961	0.44887	-0.237233	-1.3334	-0.845915	-0.212983	0.632932	1.55071	0.0799005	1.09745	0.403177	prospero homeobox 2 opposite strand [Source:MGI Symbol;Acc:MGI:5011542]
chr11	101999652	102028461	-1	9	protein_coding	ENSMUSG00000052373	Mpp3	0.947073	1.10759	0.785978	1.06814	-0.366994	1.21906	0.719092	1.6353	1.26714	1.47643	1.49154	1.96866	0.793476	1.42636	0.632886	1.55066	0.0145764	1.83635	0.163459	membrane protein, palmitoylated 3 (MAGUK p55 subfamily member 3) [Source:MGI Symbol;Acc:MGI:1328354]
chr6	4902917	5165661	1	12	protein_coding	ENSMUSG00000032827	Ppp1r9a	4.71459	5.12333	5.08425	5.26535	4.29325	5.11158	5.50825	5.46586	5.67663	5.24898	5.78198	5.70645	4.93206	5.56469	0.632634	1.55039	0.000529918	3.27579	0.018105	protein phosphatase 1, regulatory subunit 9A [Source:MGI Symbol;Acc:MGI:2442401]
chr18	7868018	7869113	-1	1	lncRNA	ENSMUSG00000117505	Gm9993	-0.887376	-0.376441	0.29912	0.663414	-1.28541	0.55767	-0.281463	0.934071	0.380005	0.284893	1.06894	0.373707	-0.171504	0.460025	0.631529	1.54921	0.152251	0.817441	0.532945	predicted gene 9993 [Source:MGI Symbol;Acc:MGI:3641793]
chr1	93308770	93343482	-1	6	protein_coding	ENSMUSG00000026274	Pask	1.24726	0.447527	1.08363	0.292537	-0.184879	-0.0759188	0.834612	0.741132	1.38285	1.31574	1.21476	1.10798	0.468358	1.09951	0.631154	1.5488	0.03379	1.47121	0.263995	PAS domain containing serine/threonine kinase [Source:MGI Symbol;Acc:MGI:2155936]
chr11	109450855	109473598	-1	5	protein_coding	ENSMUSG00000041920	Slc16a6	3.9955	3.73659	4.18741	4.04521	4.02857	4.26032	4.74198	4.85008	5.00469	4.01585	4.96319	4.46253	4.04227	4.67305	0.630783	1.5484	0.00212893	2.67184	0.0473841	solute carrier family 16 (monocarboxylic acid transporters), member 6 [Source:MGI Symbol;Acc:MGI:2144585]
chr13	119335448	119408997	-1	5	protein_coding	ENSMUSG00000025453	Nnt	-2.36768	0.673063	-1.03035	-0.490279	0.590417	-2.08713	-1.45278	0.418616	-0.000216433	-0.0381524	0.158498	-0.0246836	-0.785327	-0.156453	0.628875	1.54636	0.207066	0.683892	0.605075	nicotinamide nucleotide transhydrogenase [Source:MGI Symbol;Acc:MGI:109279]
chr5	36447611	36464853	-1	4	lncRNA	ENSMUSG00000039563	2210406O10Rik	-1.17952	-0.505521	-1.35543	0.408574	-1.4816	0.126201	-0.203402	-0.0679876	0.202384	-0.555123	0.269483	0.137867	-0.66455	-0.0361299	0.62842	1.54587	0.0901074	1.04524	0.423917	RIKEN cDNA 2210406O10 gene [Source:MGI Symbol;Acc:MGI:1923960]
chr10	40883475	40938570	1	2	protein_coding	ENSMUSG00000019831	Wasf1	1.08824	0.481987	1.2122	0.56681	0.0513201	1.27684	1.24978	1.86104	1.38285	1.45086	1.26919	1.23318	0.779566	1.40782	0.628251	1.54569	0.0126101	1.89928	0.150504	WAS protein family, member 1 [Source:MGI Symbol;Acc:MGI:1890563]
chr11	121356125	121388251	-1	4	protein_coding	ENSMUSG00000025170	Rab40b	0.244556	0.481987	0.700873	1.35521	0.639552	0.126201	1.07285	1.16704	1.63707	1.34379	1.06894	1.0273	0.591397	1.2195	0.6281	1.54553	0.0101023	1.99558	0.130943	Rab40B, member RAS oncogene family [Source:MGI Symbol;Acc:MGI:2183451]
chr7	141429744	141437892	-1	25	protein_coding	ENSMUSG00000019082	Slc25a22	3.89818	4.03524	4.43806	3.8741	3.70418	4.19064	4.58586	4.61404	4.68778	4.72211	4.39669	4.90219	4.0234	4.65144	0.628043	1.54547	0.000100381	3.99835	0.00529237	solute carrier family 25 (mitochondrial carrier, glutamate), member 22 [Source:MGI Symbol;Acc:MGI:1915517]
chrX	153139981	153171943	1	2	protein_coding	ENSMUSG00000041658	Rragb	0.244556	0.919254	0.785978	1.26572	0.777649	1.4119	1.33072	1.51972	1.35478	1.47643	1.29566	2.19485	0.900843	1.52869	0.62785	1.54526	0.00329726	2.48185	0.0643145	Ras-related GTP binding B [Source:MGI Symbol;Acc:MGI:3038613]
chr7	29953621	29970352	1	7	transcribed_unprocessed_pseudogene	ENSMUSG00000063623	C230062I16Rik	0.18292	0.376036	-1.55033	-0.124929	0.0513201	0.461289	0.636597	0.518347	-0.153044	0.284893	1.29566	0.576357	-0.100616	0.526468	0.627084	1.54444	0.0479198	1.31948	0.319396	RIKEN cDNA C230062I16 gene [Source:MGI Symbol;Acc:MGI:2442417]
chr4	96444596	96507386	-1	1	protein_coding	ENSMUSG00000082932	Cyp2j8	-1.17952	0.759879	0.785978	1.03241	1.05622	0.889368	1.19318	1.03855	0.768368	0.928042	1.60171	1.57344	0.55739	1.18388	0.62649	1.5438	0.125953	0.899791	0.49207	cytochrome P450, family 2, subfamily j, polypeptide 8 [Source:MGI Symbol;Acc:MGI:2449817]
chr15	74721204	74724639	1	1	protein_coding	ENSMUSG00000056665	Them6	3.42594	2.96196	2.84924	2.77963	2.85671	3.16772	3.35699	3.67998	3.91838	3.79485	3.63301	3.41616	3.00687	3.63323	0.62636	1.54367	0.000161856	3.79087	0.00745233	thioesterase superfamily member 6 [Source:MGI Symbol;Acc:MGI:1925301]
chr4	75941238	78211961	-1	22	protein_coding	ENSMUSG00000028399	Ptprd	7.55522	7.2793	7.78469	7.63589	7.09225	7.98171	8.03404	8.22774	8.1305	8.13958	8.57184	7.98217	7.55484	8.18098	0.626135	1.54342	0.000737011	3.13253	0.0228296	protein tyrosine phosphatase, receptor type, D [Source:MGI Symbol;Acc:MGI:97812]
chr17	35896946	35912215	1	1	lncRNA	ENSMUSG00000084998	Gm16279	1.27706	1.29369	0.979071	1.73453	1.54304	1.18929	1.90703	1.98825	2.62657	1.96603	1.46846	1.81691	1.33611	1.96221	0.626096	1.54338	0.00159605	2.79695	0.0392416	predicted gene 16279 [Source:MGI Symbol;Acc:MGI:3826576]
chr1	51507086	51596718	-1	2	lncRNA	ENSMUSG00000099413	Gm17767	1.93009	2.05856	1.96247	2.31296	1.64281	2.88152	2.53825	2.70106	2.62657	3.0878	2.7715	2.81567	2.1314	2.75681	0.625407	1.54265	0.00299939	2.52297	0.0607504	predicted gene, 17767 [Source:MGI Symbol;Acc:MGI:5009931]
chr4	150087365	150105927	1	1	protein_coding	ENSMUSG00000047875	Gpr157	0.870944	1.23428	1.18111	1.43947	-0.101774	1.53539	1.65796	1.47076	1.85313	1.34379	1.81799	1.76808	1.02657	1.65195	0.625381	1.54262	0.0193905	1.71241	0.191783	G protein-coupled receptor 157 [Source:MGI Symbol;Acc:MGI:2442046]
chr1	34678188	34813309	1	7	protein_coding	ENSMUSG00000037509	Arhgef4	-0.0939018	0.481987	0.114011	1.29617	-0.692206	0.410571	1.27727	0.254764	0.434664	0.812326	1.06894	1.41332	0.252772	0.876879	0.624106	1.54126	0.0479743	1.31899	0.319471	Rho guanine nucleotide exchange factor (GEF) 4 [Source:MGI Symbol;Acc:MGI:2442507]
chrX	95048935	95196856	-1	20	protein_coding	ENSMUSG00000025656	Arhgef9	3.30096	3.50068	3.54238	3.7476	2.77111	3.74516	3.87159	4.40191	3.95156	4.18436	3.99787	3.9452	3.43465	4.05875	0.6241	1.54125	0.00152836	2.81577	0.0379361	CDC42 guanine nucleotide exchange factor (GEF) 9 [Source:MGI Symbol;Acc:MGI:2442233]
chr3	96181151	96195521	1	3	protein_coding	ENSMUSG00000038486	Sv2a	4.5443	4.68138	4.25614	4.61534	4.26613	4.50053	5.0009	5.25795	5.13212	5.17673	4.98571	5.05416	4.4773	5.10126	0.623962	1.5411	6.36303e-07	6.19634	0.000109512	synaptic vesicle glycoprotein 2 a [Source:MGI Symbol;Acc:MGI:1927139]
chr1	82691928	82725169	-1	3	lncRNA	ENSMUSG00000097564	C430014B12Rik	-2.36768	-2.04157	-0.765216	-2.32929	-1.97844	-2.41282	-0.751376	-0.933858	-1.75459	-1.197	-1.67639	-1.8386	-1.9825	-1.35864	0.623866	1.541	0.256356	0.591156	0.653511	RIKEN cDNA C430014B12 gene [Source:MGI Symbol;Acc:MGI:2444820]
chr14	86655367	87141235	-1	9	protein_coding	ENSMUSG00000022021	Diaph3	-1.54624	-1.41597	-1.35543	-2.32929	-4.47039	-0.592089	-2.13235	-1.59023	-0.235991	-1.04375	-1.31432	-1.64985	-1.95157	-1.32775	0.623817	1.54095	0.244403	0.611894	0.642598	diaphanous related formin 3 [Source:MGI Symbol;Acc:MGI:1927222]
chr7	139212988	139242979	1	9	protein_coding	ENSMUSG00000015980	Lrrc27	0.660944	0.0483106	-0.259635	-1.13468	1.12684	0.99642	0.797123	1.28501	1.00349	1.34379	0.421428	0.329523	0.2397	0.863394	0.623694	1.54082	0.0456945	1.34014	0.311832	leucine rich repeat containing 27 [Source:MGI Symbol;Acc:MGI:1923862]
chr14	32322019	32348151	1	3	protein_coding	ENSMUSG00000021913	Ogdhl	1.54544	2.18944	1.70277	2.08778	2.17988	1.79468	2.71951	2.38163	2.37032	2.37237	2.84503	2.55288	1.91666	2.54029	0.623625	1.54074	0.000464026	3.33346	0.0166491	oxoglutarate dehydrogenase-like [Source:MGI Symbol;Acc:MGI:3616088]
chr15	85734983	85802819	1	6	protein_coding	ENSMUSG00000022383	Ppara	5.26845	6.01618	5.51032	5.74534	4.14799	5.24059	6.22478	5.84535	5.68792	5.59958	6.0734	6.23932	5.32148	5.94506	0.623582	1.5407	0.0385844	1.41359	0.28397	peroxisome proliferator activated receptor alpha [Source:MGI Symbol;Acc:MGI:104740]
chr8	121881150	121907694	-1	3	protein_coding	ENSMUSG00000040010	Slc7a5	0.870944	2.56385	1.38583	2.34244	0.981963	1.30488	1.77827	2.62479	1.68294	1.66615	3.01395	2.42224	1.57498	2.19806	0.623073	1.54015	0.078966	1.10256	0.401238	solute carrier family 7 (cationic amino acid transporter, y+ system), member 5 [Source:MGI Symbol;Acc:MGI:1298205]
chr19	22978230	23075924	-1	2	lncRNA	ENSMUSG00000097930	C330002G04Rik	2.35023	2.48109	1.46539	2.45468	2.85671	2.85331	2.89833	3.14513	3.20015	3.16845	2.56941	3.21834	2.41024	3.0333	0.623066	1.54014	0.0158899	1.79888	0.171037	RIKEN cDNA C330002G04 gene [Source:MGI Symbol;Acc:MGI:1924860]
chr5	19202368	19226555	-1	2	lncRNA	ENSMUSG00000097626	4921504A21Rik	1.68537	0.868061	1.58896	1.43947	0.31599	0.889368	1.59381	1.65735	1.77054	2.00169	1.79962	1.7003	1.1312	1.75389	0.622683	1.53974	0.00304638	2.51622	0.061393	RIKEN cDNA 4921504A21 gene [Source:MGI Symbol;Acc:MGI:1918082]
chr13	108449948	109953461	1	20	protein_coding	ENSMUSG00000021699	Pde4d	3.9592	3.96997	4.22218	4.22611	3.6984	4.47299	4.6265	5.21028	4.32874	5.12916	4.68897	4.3003	4.09147	4.71399	0.622517	1.53956	0.00483151	2.31592	0.081839	phosphodiesterase 4D, cAMP specific [Source:MGI Symbol;Acc:MGI:99555]
chr6	71707561	71810710	1	3	protein_coding	ENSMUSG00000052852	Reep1	0.518506	-1.5488	-2.3713	-0.841622	-4.47039	-2.08713	-1.86865	-0.933858	-1.33331	-0.112447	-1.48403	-1.3334	-1.80012	-1.17761	0.622509	1.53955	0.26076	0.583759	0.657573	receptor accessory protein 1 [Source:MGI Symbol;Acc:MGI:1098827]
chr1	131254343	131279606	-1	7	protein_coding	ENSMUSG00000042349	Ikbke	2.59467	2.47255	2.76789	2.91333	2.30698	2.97174	3.2291	3.3687	3.10224	3.03715	3.67898	3.34581	2.67119	3.29366	0.622473	1.53951	3.47213e-05	4.4594	0.00234763	inhibitor of kappaB kinase epsilon [Source:MGI Symbol;Acc:MGI:1929612]
chrX	160390690	160498070	1	9	protein_coding	ENSMUSG00000031298	Adgrg2	0.46772	0.515642	0.29912	0.958182	0.31599	0.55767	1.54941	1.03855	0.929291	1.1024	1.34718	0.8819	0.519054	1.14145	0.622401	1.53943	0.00214791	2.66798	0.0476748	adhesion G protein-coupled receptor G2 [Source:MGI Symbol;Acc:MGI:2446854]
chr6	5383386	5433022	1	2	protein_coding	ENSMUSG00000042607	Asb4	-0.343111	-0.723774	-1.35543	-1.13468	-0.575465	-0.00535217	0.249393	0.311474	0.0705259	-0.778849	0.158498	-0.41782	-0.689636	-0.0677963	0.62184	1.53884	0.101183	0.994891	0.445513	ankyrin repeat and SOCS box-containing 4 [Source:MGI Symbol;Acc:MGI:1929751]
chr19	10634213	10666213	1	5	protein_coding	ENSMUSG00000043789	Vwce	4.09924	4.30437	4.55482	4.48593	3.79373	4.23504	5.00296	5.02559	4.64785	4.7512	5.12136	4.65385	4.24552	4.86714	0.621615	1.5386	2.14591e-05	4.66839	0.00162504	von Willebrand factor C and EGF domains [Source:MGI Symbol;Acc:MGI:1919018]
chr1	90153628	90159462	1	1	lncRNA	ENSMUSG00000100850	4930434B07Rik	-0.172284	-0.376441	-3.40358	-1.30706	-2.74239	-1.59742	-0.54472	-1.39611	-1.75459	-0.361478	-1.89841	0.085692	-1.59986	-0.978269	0.621594	1.53857	0.200028	0.698909	0.595462	RIKEN cDNA 4930434B07 gene [Source:MGI Symbol;Acc:MGI:1921223]
chr13	62015605	62050986	1	3	transcribed_processed_pseudogene	ENSMUSG00000113836	Gm3325	-0.887376	1.21392	0.61043	0.839144	0.687068	0.510284	0.906786	1.16704	1.17382	1.16664	1.60171	0.685554	0.495579	1.11692	0.621345	1.53831	0.142981	0.844722	0.519848	predicted gene 3325 [Source:MGI Symbol;Acc:MGI:3781503]
chr1	20777146	20790617	-1	4	protein_coding	ENSMUSG00000041872	Il17f	-4.47039	-1.18217	-1.77574	-1.72947	-0.958533	-0.592089	-2.45528	-0.584327	-0.742134	-0.190777	-1.67639	-1.3334	-1.78473	-1.16372	0.621013	1.53795	0.197346	0.704772	0.593125	interleukin 17F [Source:MGI Symbol;Acc:MGI:2676631]
chr1	71027498	71103146	-1	1	protein_coding	ENSMUSG00000026196	Bard1	-3.40111	-0.723774	-1.03035	-2.32929	-2.31043	-1.8216	-0.751376	-0.691696	-0.625703	-0.190777	-1.16249	-4.47039	-1.93609	-1.3154	0.620687	1.53761	0.279799	0.553154	0.674636	BRCA1 associated RING domain 1 [Source:MGI Symbol;Acc:MGI:1328361]
chr7	68266339	68276594	-1	2	lncRNA	ENSMUSG00000086628	Gm16157	-0.172284	0.137481	0.513936	-0.841622	-0.273065	-0.311041	0.192779	0.311474	1.10808	0.396255	0.269483	0.498678	-0.157766	0.462792	0.620558	1.53747	0.0413705	1.38331	0.294945	predicted gene 16157 [Source:MGI Symbol;Acc:MGI:3801721]
chr3	100922202	100936920	1	4	protein_coding	ENSMUSG00000033233	Trim45	0.748645	1.01649	0.562989	0.56681	0.254234	-0.398778	0.975522	0.565742	0.966865	1.22814	1.60171	1.13391	0.458399	1.07865	0.620248	1.53714	0.0489651	1.31011	0.323326	tripartite motif-containing 45 [Source:MGI Symbol;Acc:MGI:1918187]
chr13	48487647	48513451	-1	7	protein_coding	ENSMUSG00000050954	Zfp169	2.93093	2.82773	2.96326	2.8116	2.11187	2.88152	3.43228	3.42119	3.66766	3.09607	3.32787	3.30075	2.75448	3.3743	0.619818	1.53668	0.0352247	1.45315	0.270566	zinc finger protein 169 [Source:MGI Symbol;Acc:MGI:1915161]
chr13	95332618	95332749	1	1	snoRNA	ENSMUSG00000077380	Gm22661	-0.255171	-0.647295	0.0466256	0.166345	-0.958533	-0.592089	-0.363991	0.00259792	-0.417728	-0.273604	1.74304	0.787065	-0.373353	0.24623	0.619583	1.53643	0.175223	0.756408	0.567229	predicted gene, 22661 [Source:MGI Symbol;Acc:MGI:5452438]
chr12	100187968	100193540	1	2	lncRNA	ENSMUSG00000072884	Gm10433	-1.35126	-1.41597	-0.8917	-3.3748	-0.819233	-1.40344	-1.28257	-1.8146	-0.323999	-0.778849	-0.485005	-0.854248	-1.54273	-0.923212	0.619522	1.53637	0.264574	0.577453	0.661221	predicted gene 10433 [Source:MGI Symbol;Acc:MGI:3642010]
chr10	60106219	60135198	1	3	protein_coding	ENSMUSG00000058297	Spock2	1.05423	1.01649	0.410522	0.797177	0.31599	0.187736	1.77827	1.31306	1.85313	0.44887	1.55865	0.53804	0.630357	1.24834	0.617978	1.53472	0.0179712	1.74542	0.183906	sparc/osteonectin, cwcv and kazal-like domains proteoglycan 2 [Source:MGI Symbol;Acc:MGI:1891351]
chr2	29744919	29751685	-1	1	protein_coding	ENSMUSG00000079497	Gm13420	-2.03916	-0.574667	-0.34756	-2.75934	-1.11273	-0.699414	-0.451527	-0.584327	-1.16131	-0.555123	-0.57805	-0.495177	-1.25548	-0.637586	0.617893	1.53463	0.0798513	1.09772	0.403177	predicted gene 13420 [Source:MGI Symbol;Acc:MGI:3649917]
chr6	28219167	28226170	-1	1	TEC	ENSMUSG00000107320	Gm42549	-2.36768	-1.5488	-2.3713	-0.0464144	-1.11273	-0.0759188	-1.64578	0.195733	-0.868792	-1.197	-0.0258411	-0.274537	-1.25381	-0.636037	0.617773	1.5345	0.162659	0.788721	0.547468	predicted gene 42549 [Source:MGI Symbol;Acc:MGI:5662686]
chr12	11238920	11265801	-1	8	protein_coding	ENSMUSG00000051235	Gen1	1.444	0.992791	0.979071	1.64272	0.820892	0.603549	1.45628	1.74231	1.93124	1.57441	2.11409	1.37035	1.0805	1.69811	0.617608	1.53433	0.00884021	2.05354	0.120647	GEN1, Holliday junction 5' flap endonuclease [Source:MGI Symbol;Acc:MGI:2443149]
chr19	6062821	6068373	-1	15	protein_coding	ENSMUSG00000024799	Tm7sf2	2.87357	2.74502	2.75739	2.38556	2.53184	2.77528	3.08099	3.23583	3.63302	2.99354	3.62781	3.20005	2.67811	3.29521	0.6171	1.53379	0.000552228	3.25788	0.0186872	transmembrane 7 superfamily member 2 [Source:MGI Symbol;Acc:MGI:1920416]
chr16	25959288	26105784	-1	4	protein_coding	ENSMUSG00000038168	P3h2	7.27689	6.87082	7.01557	7.37834	6.91527	7.07549	7.57347	7.80091	7.58796	7.78918	7.78051	7.70227	7.08873	7.70572	0.616988	1.53367	2.97202e-06	5.52695	0.000354265	prolyl 3-hydroxylase 2 [Source:MGI Symbol;Acc:MGI:2146663]
chr8	77595982	77610698	-1	3	protein_coding	ENSMUSG00000031617	Tmem184c	5.99244	5.28331	5.90334	5.92414	5.57344	5.96666	6.12808	6.59	6.54936	6.41196	6.58146	6.08426	5.77389	6.39085	0.616966	1.53365	0.000595813	3.22489	0.0197891	transmembrane protein 184C [Source:MGI Symbol;Acc:MGI:2384562]
chr5	142874077	142878373	-1	1	lncRNA	ENSMUSG00000097559	D430018E03Rik	-1.54624	-2.25199	-0.0240624	-2.32929	-1.11273	-1.07965	-0.203402	-0.30318	-0.417728	-0.273604	-3.47816	0.0315595	-1.39066	-0.774086	0.616573	1.53323	0.205643	0.686885	0.603156	RIKEN cDNA D430018E03 gene [Source:MGI Symbol;Acc:MGI:3045245]
chr4	95051534	95167318	1	8	lncRNA	ENSMUSG00000087366	Junos	-1.77175	-0.439538	0.355896	-0.71476	-0.958533	0.187736	0.133852	-0.0679875	-0.235991	0.771596	-0.78434	0.53804	-0.556825	0.059195	0.616019	1.53264	0.165221	0.781934	0.550701	jun proto-oncogene, opposite strand [Source:MGI Symbol;Acc:MGI:2652837]
chr14	63436394	63465498	1	2	protein_coding	ENSMUSG00000035095	Fam167a	0.415081	-0.890086	-1.03035	-0.841622	-2.31043	0.510284	-0.54472	0.311474	-1.52863	-0.0381524	0.973803	0.373707	-0.691187	-0.075419	0.615768	1.53237	0.254049	0.595083	0.650969	family with sequence similarity 167, member A [Source:MGI Symbol;Acc:MGI:3606565]
chr9	113741473	113919682	1	11	protein_coding	ENSMUSG00000033392	Clasp2	4.62762	5.0113	4.81487	4.80198	4.18156	4.96989	5.34574	5.30584	5.42486	5.17282	5.52526	5.32702	4.73454	5.35026	0.615719	1.53232	8.19412e-05	4.0865	0.00452349	CLIP associating protein 2 [Source:MGI Symbol;Acc:MGI:1923749]
chr5	101837416	101846410	1	5	lncRNA	ENSMUSG00000092354	Gm20548	-1.17952	-0.439538	-1.35543	-1.13468	-4.47039	-0.815369	-0.751376	-0.584327	-2.35211	-0.455054	-0.485005	-1.07402	-1.56582	-0.950316	0.615504	1.53209	0.295826	0.528963	0.689269	predicted gene 20548 [Source:MGI Symbol;Acc:MGI:5142013]
chr5	139405280	139415623	1	3	protein_coding	ENSMUSG00000044092	C130050O18Rik	-0.0195596	-0.647295	-0.0240624	-3.3748	-0.366994	0.55767	-0.54472	0.934071	0.587216	-0.361478	0.269483	-1.07402	-0.645841	-0.0315751	0.614266	1.53078	0.223322	0.651068	0.623083	RIKEN cDNA C130050O18 gene [Source:MGI Symbol;Acc:MGI:2442694]
chr15	100761747	100823968	1	7	protein_coding	ENSMUSG00000023032	Slc4a8	3.13999	3.05646	3.25954	3.54062	2.88755	3.66087	3.93768	3.90856	3.80884	3.75884	3.81784	3.99555	3.25751	3.87122	0.613714	1.53019	4.70139e-05	4.32777	0.00292668	solute carrier family 4 (anion exchanger), member 8 [Source:MGI Symbol;Acc:MGI:1928745]
chr2	167095969	167190155	-1	4	protein_coding	ENSMUSG00000050556	Kcnb1	2.65265	3.34089	3.64846	3.76946	2.24483	3.08927	3.94198	3.84274	4.14016	3.58756	3.5253	3.3895	3.12426	3.73787	0.613612	1.53008	0.00763981	2.11692	0.110029	potassium voltage gated channel, Shab-related subfamily, member 1 [Source:MGI Symbol;Acc:MGI:96666]
chr14	43925390	43933411	1	1	protein_coding	ENSMUSG00000089901	Gm8113	-1.35126	-0.0467365	-0.765216	-0.0464144	-0.101774	-0.311041	-0.0589123	0.311474	0.0705259	-0.0381524	0.158498	0.613682	-0.437073	0.176186	0.613259	1.52971	0.0883842	1.05363	0.421166	predicted gene 8113 [Source:MGI Symbol;Acc:MGI:3648791]
chr7	29158829	29170411	-1	4	protein_coding	ENSMUSG00000037239	Spred3	2.26357	2.09241	2.44049	2.23651	1.71336	2.4756	2.90715	2.78355	3.24671	2.73214	2.12888	3.09839	2.20366	2.81614	0.612482	1.52889	0.00162917	2.78803	0.0396032	sprouty-related EVH1 domain containing 3 [Source:MGI Symbol;Acc:MGI:2142186]
chr10	82014473	82017230	1	1	TEC	ENSMUSG00000112790	Gm33378	-0.536917	-1.29434	-0.441192	0.292537	-0.958533	-1.59742	0.59351	0.897492	-0.235991	-1.04375	-0.57805	-0.495177	-0.755978	-0.143661	0.612316	1.52871	0.110409	0.956997	0.465043	predicted gene, 33378 [Source:MGI Symbol;Acc:MGI:5592537]
chr6	54429603	54503768	1	6	protein_coding	ENSMUSG00000086040	Wipf3	2.58278	2.49803	2.37332	2.80102	2.51876	2.4756	3.31781	2.89907	3.15202	3.16845	2.79952	3.5854	2.54159	3.15371	0.612128	1.52851	0.000551264	3.25864	0.0186757	WAS/WASL interacting protein family, member 3 [Source:MGI Symbol;Acc:MGI:3044681]
chr9	35560820	35570398	-1	2	protein_coding	ENSMUSG00000050555	Hyls1	1.12148	1.4757	-0.0240624	0.615921	0.53955	1.69224	1.7589	1.70045	0.929291	1.87283	1.39692	1.43433	0.903472	1.51546	0.611984	1.52836	0.0248632	1.60444	0.22111	HYLS1, centriolar and ciliogenesis associated [Source:MGI Symbol;Acc:MGI:1924082]
chr8	35375739	35388139	1	4	protein_coding	ENSMUSG00000046794	Ppp1r3b	1.64021	1.25436	1.43936	1.68935	1.43586	2.12863	1.9418	2.21326	2.041	2.16785	2.56941	2.32432	1.59796	2.20961	0.611647	1.528	0.0206422	1.68524	0.19861	protein phosphatase 1, regulatory subunit 3B [Source:MGI Symbol;Acc:MGI:2177268]
chr19	4929717	4943127	-1	7	protein_coding	ENSMUSG00000024901	Peli3	1.54544	1.40563	1.54079	1.23461	0.94335	1.33239	2.0573	1.82254	1.85313	1.91084	1.74304	2.27857	1.3337	1.94424	0.610534	1.52682	0.000457494	3.33961	0.0164704	pellino 3 [Source:MGI Symbol;Acc:MGI:1924963]
chr6	134609207	134632488	-1	1	protein_coding	ENSMUSG00000032718	Mansc1	2.9951	2.75914	3.05184	3.04467	2.90775	3.31976	3.6994	3.49649	3.82939	3.61084	3.34063	3.75785	3.01304	3.62243	0.609389	1.52561	1.67754e-05	4.77533	0.00134975	MANSC domain containing 1 [Source:MGI Symbol;Acc:MGI:1914979]
chr5	112367212	112368472	1	1	TEC	ENSMUSG00000105368	Gm43759	-0.887376	0.0483106	0.513936	0.753953	-1.28541	0.648013	0.249393	0.821429	0.587216	0.341648	0.762355	0.685554	-0.0347626	0.574599	0.609362	1.52558	0.0532878	1.27337	0.334651	predicted gene 43759 [Source:MGI Symbol;Acc:MGI:5663896]
chr2	126593667	126619299	-1	5	protein_coding	ENSMUSG00000027360	Hdc	-2.36768	-0.376441	-1.35543	-1.50286	-2.74239	0.0619232	-0.451527	-1.22503	-1.00765	-0.778849	-0.899717	-0.274538	-1.38048	-0.772886	0.607594	1.52372	0.178883	0.747432	0.571399	histidine decarboxylase [Source:MGI Symbol;Acc:MGI:96062]
chr7	25379527	25398710	-1	8	protein_coding	ENSMUSG00000003123	Lipe	3.39909	3.96084	4.27466	3.80696	3.31559	4.66101	4.88954	4.66661	4.4398	4.12497	4.47694	4.46508	3.90302	4.51049	0.607466	1.52358	0.00792298	2.10111	0.112779	lipase, hormone sensitive [Source:MGI Symbol;Acc:MGI:96790]
chr11	23007531	23030788	1	8	protein_coding	ENSMUSG00000049811	Fam161a	3.21889	3.40515	3.69871	3.97166	3.51307	3.18291	4.1607	4.13361	4.16057	4.09639	3.95285	4.12721	3.4984	4.10522	0.606822	1.5229	5.81804e-05	4.23522	0.00348692	family with sequence similarity 161, member A [Source:MGI Symbol;Acc:MGI:1921123]
chr8	116921730	116941507	1	5	protein_coding	ENSMUSG00000031756	Cenpn	0.244556	0.447527	0.29912	-0.841622	0.486823	-1.8216	-0.0589123	0.611628	-0.323999	1.16664	0.601939	0.458212	-0.197532	0.409251	0.606783	1.52286	0.0953393	1.02073	0.435256	centromere protein N [Source:MGI Symbol;Acc:MGI:1919405]
chrX	106027276	106124926	1	4	protein_coding	ENSMUSG00000033792	Atp7a	4.00889	4.22267	3.80449	4.32172	3.49983	4.40661	4.6398	4.60556	4.62747	4.54008	4.80636	4.68267	4.04403	4.65032	0.606291	1.52234	0.0303665	1.5176	0.249379	ATPase, Cu++ transporting, alpha polypeptide [Source:MGI Symbol;Acc:MGI:99400]
chr9	71852001	71855203	-1	1	TEC	ENSMUSG00000102143	Gm38057	-1.17952	-0.14849	0.178389	-0.207963	-1.70874	0.461289	-0.54472	-0.0679875	-0.235991	0.16421	1.79962	-0.0832086	-0.434172	0.171987	0.606159	1.5222	0.350215	0.455666	0.731238	predicted gene, 38057 [Source:MGI Symbol;Acc:MGI:5611285]
chr1	175880581	175913489	1	10	protein_coding	ENSMUSG00000039748	Exo1	-0.644547	-0.981032	-2.79702	-3.3748	-2.31043	-2.41282	-2.87199	-0.142205	-1.75459	-2.05502	-1.48403	-0.576918	-2.08677	-1.48079	0.605984	1.52202	0.268137	0.571643	0.664848	exonuclease 1 [Source:MGI Symbol;Acc:MGI:1349427]
chr2	128967402	129018563	1	2	protein_coding	ENSMUSG00000042851	Zc3h6	2.39169	4.0668	3.20649	3.57828	2.26062	3.39344	3.86254	3.98464	3.71259	3.40654	4.14341	3.42143	3.14955	3.75519	0.605638	1.52165	0.0337446	1.4718	0.263922	zinc finger CCCH type containing 6 [Source:MGI Symbol;Acc:MGI:1926001]
chr15	102954427	102957708	1	1	protein_coding	ENSMUSG00000001656	Hoxc11	-0.536917	-0.257968	-2.3713	-1.99843	-0.575465	-1.07965	0.133852	0.366039	-1.52863	0.851939	-1.67639	-1.3334	-1.13662	-0.531097	0.605524	1.52153	0.260735	0.5838	0.657573	homeobox C11 [Source:MGI Symbol;Acc:MGI:96193]
chr7	143203458	143296549	-1	1	lncRNA	ENSMUSG00000101609	Kcnq1ot1	2.1554	2.19983	2.0511	2.42742	1.98454	2.23448	2.85338	2.38163	3.16016	2.79446	2.88915	2.60014	2.17546	2.77982	0.604357	1.5203	2.04199e-05	4.68995	0.00155801	KCNQ1 overlapping transcript 1 [Source:MGI Symbol;Acc:MGI:1926855]
chr18	82692284	82694176	1	1	TEC	ENSMUSG00000097141	Gm10524	1.12148	1.81	1.14934	1.75659	-0.366994	1.06361	1.7589	1.8029	1.35478	1.87283	2.02198	1.34837	1.08901	1.69329	0.604289	1.52023	0.0546432	1.26246	0.339245	predicted gene 10524 [Source:MGI Symbol;Acc:MGI:3642791]
chr13	49036303	49148014	-1	11	protein_coding	ENSMUSG00000037989	Wnk2	1.70742	1.72623	1.92543	1.32599	2.17988	2.03127	2.291	2.47147	2.37032	2.16785	2.50282	2.71622	1.81604	2.41995	0.60391	1.51983	0.00955798	2.01963	0.127166	WNK lysine deficient protein kinase 2 [Source:MGI Symbol;Acc:MGI:1922857]
chr14	8002902	8056763	1	3	protein_coding	ENSMUSG00000025277	Abhd6	3.83947	3.81978	3.75784	3.8435	3.92833	3.79049	4.21501	4.3521	4.61864	4.47814	4.44478	4.49039	3.8299	4.43318	0.603275	1.51916	3.31175e-06	5.47994	0.000379307	abhydrolase domain containing 6 [Source:MGI Symbol;Acc:MGI:1913332]
chr6	54501173	54566489	-1	6	protein_coding	ENSMUSG00000019124	Scrn1	2.12295	2.27053	2.21353	1.90228	2.46526	1.8337	2.72949	2.48386	2.42534	2.63331	2.9235	3.2304	2.13471	2.73765	0.602942	1.51881	0.000945909	3.02415	0.0272788	secernin 1 [Source:MGI Symbol;Acc:MGI:1917188]
chr12	55080262	55115367	1	6	protein_coding	ENSMUSG00000073079	Srp54a	-1.17952	-0.723774	-2.79702	0.166345	-0.0231974	-0.815369	0.356363	-0.807702	-1.52863	0.596098	-0.163273	-0.207902	-0.895422	-0.292507	0.602915	1.51878	0.372511	0.428861	0.744976	signal recognition particle 54A [Source:MGI Symbol;Acc:MGI:1346087]
chr13	23527011	23530943	-1	1	lncRNA	ENSMUSG00000085016	Gm11335	-1.77175	-1.18217	-3.40358	-2.75934	-2.74239	-0.941465	-1.86865	-2.0804	0.264053	-0.905229	-1.02513	-3.57019	-2.13345	-1.53092	0.602525	1.51837	0.36545	0.437172	0.740556	predicted gene 11335 [Source:MGI Symbol;Acc:MGI:3705194]
chr5	32607020	32611805	-1	1	TEC	ENSMUSG00000107277	Gm10461	-0.0939018	-0.723774	0.700873	-1.99843	-1.11273	0.0619232	-0.281463	-0.220448	0.202384	0.44887	0.321929	-0.0246836	-0.527673	0.0744315	0.602105	1.51793	0.110561	0.956398	0.465502	predicted gene 10461 [Source:MGI Symbol;Acc:MGI:3642164]
chr17	81373105	81738377	-1	6	protein_coding	ENSMUSG00000054640	Slc8a1	7.7894	6.7681	7.35633	7.07617	6.90777	8.12451	7.56374	8.20617	8.17608	8.09282	8.10297	7.48974	7.33705	7.93858	0.601539	1.51733	0.0109798	1.9594	0.138326	solute carrier family 8 (sodium/calcium exchanger), member 1 [Source:MGI Symbol;Acc:MGI:107956]
chr10	29351879	29353893	-1	1	TEC	ENSMUSG00000111496	Gm47483	0.705461	0.759879	0.700873	0.292537	-0.692206	0.773732	0.975522	0.6561	1.51555	1.3438	1.15818	0.498678	0.423379	1.02464	0.601259	1.51704	0.243532	0.613443	0.641408	predicted gene, 47483 [Source:MGI Symbol;Acc:MGI:6096458]
chr12	76417538	76439492	1	4	protein_coding	ENSMUSG00000052221	Ppp1r36	-2.36768	-0.723774	-0.541326	-1.72947	-1.70874	-1.23248	-1.45278	-0.691696	-1.16131	-0.905229	0.269483	-0.755761	-1.38391	-0.782882	0.60103	1.5168	0.166386	0.778884	0.552466	protein phosphatase 1, regulatory subunit 36 [Source:MGI Symbol;Acc:MGI:2684916]
chr13	92751590	92794818	-1	2	protein_coding	ENSMUSG00000021702	Thbs4	-0.255171	-1.18217	0.0466256	-0.980724	-0.819233	-2.41282	-0.451527	-1.39611	-0.000216433	-0.662653	-0.0258411	0.53804	-0.933915	-0.333051	0.600864	1.51662	0.146153	0.835192	0.524392	thrombospondin 4 [Source:MGI Symbol;Acc:MGI:1101779]
chr12	84039469	84053807	-1	1	lncRNA	ENSMUSG00000097762	4732463B04Rik	1.15397	2.23055	2.414	2.596	2.57036	2.14423	2.70945	3.05667	2.79271	3.0878	2.38451	2.68149	2.18485	2.78544	0.600587	1.51633	0.00559132	2.25249	0.089973	RIKEN cDNA 4732463B04 gene [Source:MGI Symbol;Acc:MGI:3642483]
chr17	25727670	25731464	1	4	protein_coding	ENSMUSG00000041199	Rpusd1	0.909511	1.66756	1.38583	1.61883	1.69022	0.648013	1.54941	2.15247	2.62657	1.6882	2.11409	1.39199	1.31999	1.92046	0.600462	1.5162	0.00983668	2.00715	0.129482	RNA pseudouridylate synthase domain containing 1 [Source:MGI Symbol;Acc:MGI:1919186]
chr3	37644607	37647952	1	1	TEC	ENSMUSG00000106062	Gm43820	-3.40111	-0.505521	-1.55033	-0.980724	-1.11273	-1.07965	-0.54472	-0.584327	-0.868792	-0.273604	-2.48207	-0.274537	-1.43835	-0.838008	0.600337	1.51607	0.283516	0.547422	0.678147	predicted gene 43820 [Source:MGI Symbol;Acc:MGI:5663957]
chr7	48908716	49610090	1	18	protein_coding	ENSMUSG00000052512	Nav2	5.15265	5.473	5.13583	5.54912	4.63359	5.8274	5.83972	5.91105	6.06992	5.76174	5.78549	6.00132	5.29526	5.89487	0.599613	1.51531	0.000493737	3.3065	0.0173287	neuron navigator 2 [Source:MGI Symbol;Acc:MGI:2183691]
chr7	79602006	79603676	-1	1	TEC	ENSMUSG00000108318	Gm45170	4.06121	3.00407	3.38078	3.2685	2.76004	2.98913	3.6892	3.52075	3.78274	4.21126	3.6485	4.20875	3.24395	3.84353	0.599578	1.51527	0.0278509	1.55516	0.236817	predicted gene 45170 [Source:MGI Symbol;Acc:MGI:5753746]
chr15	78574411	78581616	-1	1	lncRNA	ENSMUSG00000116097	Gm36738	-2.36768	-1.5488	-1.18375	-0.71476	-1.97844	-1.23248	-0.644351	-0.390946	-1.16131	0.0998591	-2.48207	-0.854248	-1.50432	-0.905511	0.598809	1.51447	0.157854	0.801745	0.54058	predicted gene, 36738 [Source:MGI Symbol;Acc:MGI:5595897]
chr8	85125872	85132289	-1	1	lncRNA	ENSMUSG00000110386	Gm42031	-0.760858	-1.41597	-1.03035	-3.3748	-1.11273	-2.41282	-1.13035	-2.82849	-1.75459	1.25793	-1.48403	-0.576918	-1.68459	-1.08607	0.598516	1.51416	0.436898	0.359619	0.78807	predicted gene, 42031 [Source:MGI Symbol;Acc:MGI:5624916]
chr8	71597648	71607936	1	8	protein_coding	ENSMUSG00000043243	Fam129c	0.947073	-0.0967163	-2.3713	-1.99843	-0.819233	-0.150115	0.549097	-0.220448	-1.33331	-0.273604	0.723892	-0.344401	-0.74812	-0.149796	0.598324	1.51396	0.359589	0.444194	0.73707	family with sequence similarity 129, member C [Source:MGI Symbol;Acc:MGI:3686743]
chr4	84884309	85131921	1	4	protein_coding	ENSMUSG00000038070	Cntln	2.74085	3.18752	3.06892	3.52784	2.98582	3.04839	3.83043	3.86186	3.35695	3.82004	4.06865	3.20617	3.09322	3.69068	0.597458	1.51305	0.00193454	2.71342	0.0447278	centlein, centrosomal protein [Source:MGI Symbol;Acc:MGI:2443104]
chr9	77636500	77660127	1	1	protein_coding	ENSMUSG00000044938	Klhl31	-2.79378	-1.85797	-1.35543	-3.3748	-1.70874	-2.41282	-1.28257	-0.691696	-2.35211	-2.38261	-0.899717	-2.31164	-2.25059	-1.65339	0.597199	1.51278	0.224097	0.649563	0.624014	kelch-like 31 [Source:MGI Symbol;Acc:MGI:3045305]
chr14	21983959	21989601	-1	1	protein_coding	ENSMUSG00000039081	Zfp503	5.75895	5.28575	6.1808	5.75084	5.77791	5.59022	6.61445	6.1821	6.49091	6.28748	6.08103	6.26887	5.72408	6.32081	0.596729	1.51228	0.00091876	3.0368	0.0266631	zinc finger protein 503 [Source:MGI Symbol;Acc:MGI:1353644]
chr10	119453830	120087261	1	18	protein_coding	ENSMUSG00000034813	Grip1	2.85393	3.09035	3.28899	3.13167	2.58297	2.85331	3.45653	3.37537	3.40565	3.60505	3.77616	3.76202	2.96687	3.56346	0.596592	1.51214	0.000788256	3.10333	0.0240239	glutamate receptor interacting protein 1 [Source:MGI Symbol;Acc:MGI:1921303]
chr19	15904678	15947337	-1	7	protein_coding	ENSMUSG00000024640	Psat1	5.07419	4.75367	4.86463	4.67738	5.18391	4.87019	5.46856	5.46586	5.57536	5.47192	5.60414	5.41686	4.904	5.50045	0.596455	1.512	0.000231975	3.63456	0.00987549	phosphoserine aminotransferase 1 [Source:MGI Symbol;Acc:MGI:2183441]
chrX	12936872	12938128	1	1	processed_pseudogene	ENSMUSG00000083307	AA414768	-0.887376	-0.376441	0.0466256	-0.207963	0.432096	-0.398778	-0.129349	0.195733	0.768368	0.341648	0.468717	0.53804	-0.231973	0.36386	0.595832	1.51134	0.0553555	1.25684	0.342148	expressed sequence AA414768 [Source:MGI Symbol;Acc:MGI:3035137]
chr4	154645754	154655318	-1	1	lncRNA	ENSMUSG00000086810	Gm13110	-1.35126	-0.981032	-0.441192	-1.99843	-0.575465	-1.40344	-0.866981	-0.933858	0.264053	-0.662654	-0.315189	-0.66357	-1.12514	-0.5297	0.595436	1.51093	0.0510095	1.29235	0.32847	predicted gene 13110 [Source:MGI Symbol;Acc:MGI:3651716]
chr9	77730737	77733268	-1	1	lncRNA	ENSMUSG00000111014	Gm47795	-2.03916	-0.574667	-0.765216	-2.75934	-1.28541	-1.8216	-1.28257	-0.807702	-0.153044	-1.04375	-1.31432	-1.07402	-1.5409	-0.945902	0.594997	1.51047	0.172205	0.763954	0.561297	predicted gene, 47795 [Source:MGI Symbol;Acc:MGI:6096968]
chr10	128704195	128720238	1	3	protein_coding	ENSMUSG00000025359	Pmel	-2.36768	-1.5488	-0.541326	-3.3748	-2.31043	-1.59742	0.072415	-1.59023	-1.75459	-1.56314	-1.02513	-2.31164	-1.95674	-1.36205	0.594693	1.51015	0.176894	0.752287	0.568773	premelanosome protein [Source:MGI Symbol;Acc:MGI:98301]
chr10	66912489	66920258	-1	2	lncRNA	ENSMUSG00000097134	1110002J07Rik	-1.02606	-1.0781	-0.8917	-1.99843	-1.70874	-0.941465	-0.644351	-1.8146	0.137961	0.0998591	-0.78434	-1.07402	-1.27408	-0.679915	0.594168	1.5096	0.245306	0.610292	0.643032	RIKEN cDNA 1110002J07 gene [Source:MGI Symbol;Acc:MGI:1915738]
chr9	107906873	107920383	1	4	protein_coding	ENSMUSG00000032584	Mst1r	-1.35126	0.992791	0.114011	0.292537	-1.11273	4.01504	1.10389	0.6561	4.20449	-0.905229	0.372536	1.08159	0.491732	1.08556	0.593828	1.50925	0.461774	0.33557	0.802973	macrophage stimulating 1 receptor (c-met-related tyrosine kinase) [Source:MGI Symbol;Acc:MGI:99614]
chr14	61138457	61240695	1	7	protein_coding	ENSMUSG00000048279	Sacs	1.79242	1.72623	1.56508	1.84163	1.25849	1.96252	2.291	2.45897	2.67277	1.91084	2.32151	2.0526	1.69106	2.28462	0.593554	1.50896	0.0120965	1.91734	0.146745	sacsin [Source:MGI Symbol;Acc:MGI:1354724]
chr5	112910482	113015791	-1	6	protein_coding	ENSMUSG00000042249	Grk3	3.82944	4.42661	4.35345	4.47599	3.26168	4.27457	4.72711	4.67474	4.92818	4.44291	4.95905	4.44969	4.10362	4.69695	0.593321	1.50872	0.00130947	2.88291	0.0342633	G protein-coupled receptor kinase 3 [Source:MGI Symbol;Acc:MGI:87941]
chr15	94629232	95096098	1	2	protein_coding	ENSMUSG00000063296	Tmem117	3.28638	3.49225	3.20649	2.84288	2.9667	3.29201	3.40762	3.82337	4.16462	3.69493	3.92345	3.63162	3.18112	3.77427	0.593149	1.50854	0.000303068	3.51846	0.0120733	transmembrane protein 117 [Source:MGI Symbol;Acc:MGI:2444580]
chr16	17081999	17082691	-1	1	processed_pseudogene	ENSMUSG00000055497	Gm9974	0.303666	0.00156968	0.355896	0.0280464	-0.467467	-0.398778	-0.129349	0.195733	1.14133	0.686514	0.514505	0.970884	-0.0295112	0.563269	0.59278	1.50815	0.0337419	1.47183	0.263922	predicted gene 9974 [Source:MGI Symbol;Acc:MGI:3708610]
chr5	19198483	19201605	-1	1	TEC	ENSMUSG00000106498	Gm43032	0.46772	0.702586	0.866342	-0.0464144	0.94335	-0.150115	0.797123	1.49545	1.35478	0.596098	1.06894	1.0273	0.463911	1.05661	0.592703	1.50807	0.10119	0.994862	0.445513	predicted gene 43032 [Source:MGI Symbol;Acc:MGI:5663169]
chr6	90604725	90646412	1	2	protein_coding	ENSMUSG00000030089	Slc41a3	0.947073	0.787694	-0.0983932	1.13705	0.687068	0.510284	1.33072	1.74231	1.10808	1.39832	0.643746	1.30339	0.661796	1.25443	0.592631	1.50799	0.0296702	1.52768	0.246137	solute carrier family 41, member 3 [Source:MGI Symbol;Acc:MGI:1918949]
chr11	72154097	72207026	-1	2	protein_coding	ENSMUSG00000107877	Gm43951	-3.40111	-0.723774	-0.648932	-1.99843	-0.184879	-1.40344	-0.129349	-2.0804	-0.517971	-0.905229	-1.31432	0.137867	-1.39343	-0.801567	0.591861	1.50719	0.253693	0.595691	0.650484	predicted gene, 43951 [Source:MGI Symbol;Acc:MGI:5690343]
chr2	25706739	25707721	1	1	protein_coding	ENSMUSG00000049086	Bmyc	1.21682	0.919254	1.43936	1.4665	1.69022	1.73409	2.00893	1.9351	1.79164	2.00169	1.97362	2.30163	1.41104	2.0021	0.591059	1.50635	0.0261317	1.58283	0.228228	brain expressed myelocytomatosis oncogene [Source:MGI Symbol;Acc:MGI:88184]
chr11	106311341	106314762	-1	2	protein_coding	ENSMUSG00000040592	Cd79b	0.790574	-0.376441	-0.34756	-4.47039	-0.366994	0.410571	-0.54472	0.741132	0.0705259	-0.662653	0.158498	-0.576918	-0.726706	-0.135689	0.591017	1.50631	0.301802	0.520278	0.694227	CD79B antigen [Source:MGI Symbol;Acc:MGI:96431]
chr19	29321344	29325356	-1	1	protein_coding	ENSMUSG00000050957	Insl6	0.790574	0.515642	0.785978	0.0280464	1.61851	1.15888	0.719092	2.00554	1.63707	1.13487	1.24223	1.7003	0.816272	1.40652	0.590245	1.5055	0.0481586	1.31733	0.319904	insulin-like 6 [Source:MGI Symbol;Acc:MGI:1351595]
chr18	37489465	37494505	1	1	protein_coding	ENSMUSG00000048347	Pcdhb18	0.415081	-0.257968	0.0466256	0.615921	-0.958533	-0.941465	0.192779	0.821429	0.538136	0.729682	0.0382582	0.137867	-0.180056	0.409692	0.589748	1.50498	0.12705	0.896026	0.494192	protocadherin beta 18 [Source:MGI Symbol;Acc:MGI:2136756]
chr17	34354822	34369495	1	2	protein_coding	ENSMUSG00000024340	Btnl2	-4.47039	-1.0781	1.43936	-1.30706	-4.47039	-4.47039	-0.866981	-1.22503	-1.75459	-2.05502	-1.89841	-3.02009	-2.39283	-1.80335	0.589472	1.5047	0.601343	0.220878	0.87313	butyrophilin-like 2 [Source:MGI Symbol;Acc:MGI:1859549]
chr11	69686250	69695849	-1	2	protein_coding	ENSMUSG00000097328	Tnfsf12	2.67521	2.69449	2.86888	3.00835	3.42473	2.34664	3.25698	3.6195	3.52381	4.38333	2.89781	2.87067	2.83638	3.42535	0.588967	1.50417	0.0234896	1.62912	0.213798	tumor necrosis factor (ligand) superfamily, member 12 [Source:MGI Symbol;Acc:MGI:1196259]
chr2	160840836	160888028	-1	1	lncRNA	ENSMUSG00000085303	Gm16751	-1.77175	-0.439538	-0.34756	-3.3748	-1.70874	-1.8216	-0.363991	-0.584327	-0.868792	-2.05502	-1.48403	-0.576918	-1.57733	-0.988845	0.588486	1.50367	0.273726	0.562685	0.669164	predicted gene, 16751 [Source:MGI Symbol;Acc:MGI:4439675]
chr14	30039939	30491455	-1	20	protein_coding	ENSMUSG00000015968	Cacna1d	2.82396	3.52567	2.93559	3.72539	2.47882	3.28499	3.62111	3.82824	3.56727	3.61084	3.95285	3.72412	3.12907	3.7174	0.588335	1.50351	0.00340953	2.46731	0.0656294	calcium channel, voltage-dependent, L type, alpha 1D subunit [Source:MGI Symbol;Acc:MGI:88293]
chr12	109603808	109661716	1	69	lncRNA	ENSMUSG00000097451	Rian	-0.255171	-0.505521	-2.043	-1.50286	-0.958533	-0.941465	0.072415	-0.584327	0.323194	-1.197	-1.02513	-0.274537	-1.03443	-0.447565	0.586861	1.50197	0.127957	0.892935	0.495504	RNA imprinted and accumulated in nucleus [Source:MGI Symbol;Acc:MGI:1922995]
chr7	78777290	78778366	-1	1	TEC	ENSMUSG00000108536	Gm45059	-2.36768	-1.0781	-2.3713	-1.99843	-3.3618	-0.492198	-1.86865	-1.39611	-1.52863	-1.197	-0.677511	-1.48297	-1.94492	-1.35848	0.586442	1.50154	0.263306	0.579539	0.659835	predicted gene 45059 [Source:MGI Symbol;Acc:MGI:5753635]
chr8	10898169	10900558	-1	1	lncRNA	ENSMUSG00000109291	Gm2814	0.244556	-1.0781	-1.55033	-1.13468	-0.958533	-0.311041	-0.751376	-0.142205	-0.000216433	-0.455054	-0.163273	0.236875	-0.798022	-0.212542	0.58548	1.50054	0.100606	0.997378	0.44455	predicted gene 2814 [Source:MGI Symbol;Acc:MGI:3780984]
chr8	20567597	20582771	1	1	unprocessed_pseudogene	ENSMUSG00000095403	Gm21092	-0.436762	0.814983	-1.35543	0.56681	-0.366994	0.99642	0.678434	1.22723	0.966866	0.0998591	0.0382582	0.720191	0.0365045	0.621806	0.585302	1.50035	0.0806209	1.09355	0.404693	predicted gene, 21092 [Source:MGI Symbol;Acc:MGI:5434447]
chr5	122323223	122354233	-1	5	protein_coding	ENSMUSG00000038569	Rad9b	2.07286	2.99216	3.06892	2.87349	1.75854	2.536	3.06531	3.39518	3.41927	2.95768	3.14345	2.8316	2.55033	3.13542	0.585086	1.50013	0.00503803	2.29774	0.0839255	RAD9 checkpoint clamp component B [Source:MGI Symbol;Acc:MGI:2385231]
chr6	71276494	71279348	1	1	TEC	ENSMUSG00000107749	Gm44321	-1.17952	-1.0781	-0.8917	-1.13468	-2.74239	-0.228336	0.072415	-0.807702	-1.52863	-0.555123	-1.16249	0.236875	-1.20912	-0.624108	0.585012	1.50005	0.460051	0.337194	0.801981	predicted gene, 44321 [Source:MGI Symbol;Acc:MGI:5690713]
chr3	67457998	67463926	-1	3	protein_coding	ENSMUSG00000047557	Lxn	1.85304	2.30943	1.88742	3.00835	1.61851	1.9448	2.835	2.71163	2.70648	2.5272	2.58022	2.76681	2.10359	2.68789	0.584297	1.49931	0.00377935	2.42258	0.0707178	latexin [Source:MGI Symbol;Acc:MGI:107633]
chr19	4439003	4448973	1	5	lncRNA	ENSMUSG00000087132	A930001C03Rik	0.831319	1.27416	0.744053	-0.71476	1.19417	1.12782	1.16402	1.36756	1.93124	1.77319	0.871949	0.850976	0.742793	1.32649	0.583697	1.49868	0.0796208	1.09897	0.402975	RIKEN cDNA A930001C03 gene [Source:MGI Symbol;Acc:MGI:2441838]
chr12	85473890	85477273	1	4	protein_coding	ENSMUSG00000021250	Fos	1.83312	2.46395	2.28836	2.60819	1.69022	1.27684	4.83278	2.40787	2.1265	2.21418	2.22841	1.84856	2.02678	2.60972	0.582936	1.49789	0.32361	0.489978	0.710959	FBJ osteosarcoma oncogene [Source:MGI Symbol;Acc:MGI:95574]
chr18	80229758	80247102	-1	2	protein_coding	ENSMUSG00000078963	Hsbp1l1	2.05577	1.55876	1.41284	1.54467	2.07662	1.85282	2.38244	2.03951	2.85415	2.63331	2.32151	1.76808	1.75025	2.33317	0.582918	1.49788	0.0039374	2.40479	0.0725365	heat shock factor binding protein 1-like 1 [Source:MGI Symbol;Acc:MGI:1913505]
chrX	101449088	101453541	1	2	protein_coding	ENSMUSG00000031312	Itgb1bp2	-4.47039	-2.25199	-0.34756	-3.3748	-1.4816	-3.43175	-2.87199	-1.07211	-2.35211	-3.41128	0.158498	-2.31164	-2.55968	-1.97677	0.58291	1.49787	0.427963	0.368594	0.781213	integrin beta 1 binding protein 2 [Source:MGI Symbol;Acc:MGI:1353420]
chr8	104831572	104840093	1	2	protein_coding	ENSMUSG00000050097	Ces2b	4.59546	3.2185	2.97237	3.0625	4.61835	3.71935	3.97173	4.44374	4.66224	4.52484	4.10277	3.97777	3.69775	4.28052	0.582762	1.49771	0.107859	0.967142	0.460269	carboxyesterase 2B [Source:MGI Symbol;Acc:MGI:2448547]
chr15	74702301	74709535	-1	1	protein_coding	ENSMUSG00000046380	Jrk	1.59361	1.87626	1.2122	1.71212	1.3499	0.925942	1.71937	2.15247	1.77054	2.34487	2.17238	1.99719	1.445	2.02614	0.581132	1.49602	0.00205034	2.68817	0.0462426	jerky [Source:MGI Symbol;Acc:MGI:106214]
chr11	98797707	98810087	-1	3	lncRNA	ENSMUSG00000075576	Gm12359	-0.644547	1.10759	0.410522	0.919584	0.0513201	1.12782	1.0087	0.969745	1.07405	1.19772	1.0993	1.10798	0.495381	1.07625	0.580868	1.49575	0.0169003	1.7721	0.177578	predicted gene 12359 [Source:MGI Symbol;Acc:MGI:3702436]
chr5	19227036	20704792	1	15	protein_coding	ENSMUSG00000040003	Magi2	3.48459	3.81303	3.98181	3.86904	2.88755	3.72973	4.03751	4.24699	4.08569	4.3422	4.2756	4.25967	3.62762	4.20794	0.580319	1.49518	0.00426827	2.36975	0.076232	membrane associated guanylate kinase, WW and PDZ domain containing 2 [Source:MGI Symbol;Acc:MGI:1354953]
chr16	93605853	93610505	1	4	protein_coding	ENSMUSG00000051483	Cbr1	5.10359	4.82923	5.03077	5.09612	5.15675	5.42117	5.83511	5.49216	5.72266	5.78878	5.69145	5.58838	5.10627	5.68642	0.580152	1.49501	0.000127533	3.89438	0.00631988	carbonyl reductase 1 [Source:MGI Symbol;Acc:MGI:88284]
chr13	34179158	34345182	-1	5	protein_coding	ENSMUSG00000038267	Slc22a23	6.3783	6.23528	6.25077	6.39685	5.63682	6.72348	7.00504	6.85436	6.90194	6.89634	6.77435	6.66974	6.27025	6.85029	0.580045	1.4949	0.000123273	3.90913	0.00615106	solute carrier family 22, member 23 [Source:MGI Symbol;Acc:MGI:1920352]
chr16	13754566	13758537	1	2	transcribed_processed_pseudogene	ENSMUSG00000118559	AC154607.1	0.360449	1.4927	1.76698	1.43947	1.3499	1.60471	2.14943	1.61291	1.98716	1.94787	1.83614	1.95419	1.3357	1.91462	0.578914	1.49372	0.0153247	1.81461	0.167758	transmembrane protein 238 (Tmem238) pseudogene
chr19	12706055	12721247	-1	2	lncRNA	ENSMUSG00000084981	Gm15962	1.30626	0.515642	-0.441192	0.292537	-0.273065	1.09607	1.35672	-0.484399	1.48997	1.28713	0.906705	1.41332	0.416042	0.994906	0.578864	1.49367	0.218184	0.661176	0.618155	predicted gene 15962 [Source:MGI Symbol;Acc:MGI:3802141]
chr5	87369803	87370483	-1	1	processed_pseudogene	ENSMUSG00000104664	Gm35570	-1.17952	-1.0781	-0.8917	-2.32929	-1.97844	-0.941465	-1.13035	-0.807702	0.264053	-1.56314	-1.02513	-0.66357	-1.39975	-0.820973	0.578779	1.49358	0.311159	0.507018	0.702545	predicted gene, 35570 [Source:MGI Symbol;Acc:MGI:5594729]
chr7	35469098	35537745	-1	6	protein_coding	ENSMUSG00000030491	Tdrd12	-1.02606	-0.981032	-1.55033	-1.13468	-2.74239	-2.08713	-1.45278	-1.07211	-1.16131	-0.0381524	-0.677511	-1.64985	-1.58694	-1.00862	0.578319	1.49311	0.245451	0.610036	0.643032	tudor domain containing 12 [Source:MGI Symbol;Acc:MGI:1919231]
chr13	12472632	12520438	-1	1	protein_coding	ENSMUSG00000095105	Edaradd	1.01938	1.01649	1.92543	1.51908	0.486823	1.69224	1.33072	1.74231	2.50412	1.73132	2.17238	1.64729	1.27658	1.85469	0.578114	1.4929	0.030699	1.51288	0.250945	EDAR (ectodysplasin-A receptor)-associated death domain [Source:MGI Symbol;Acc:MGI:1931001]
chrX	102247381	102252181	-1	5	protein_coding	ENSMUSG00000051159	Cited1	-2.79378	-4.47039	-2.79702	-4.47039	-4.47039	-4.47039	-4.47039	-2.40649	-2.35211	-4.47039	-4.47039	-1.8386	-3.91206	-3.33473	0.57733	1.49208	0.24022	0.619391	0.638029	Cbp/p300-interacting transactivator with Glu/Asp-rich carboxy-terminal domain 1 [Source:MGI Symbol;Acc:MGI:108023]
chr18	65579912	65689443	1	27	protein_coding	ENSMUSG00000042439	Zfp532	2.80362	3.17704	3.35315	3.03568	2.6918	3.24936	3.65294	3.47182	3.63302	3.57578	3.6485	3.79082	3.05177	3.62881	0.577038	1.49178	6.32175e-05	4.19916	0.00371954	zinc finger protein 532 [Source:MGI Symbol;Acc:MGI:3036282]
chr19	58728887	58744169	1	6	protein_coding	ENSMUSG00000042179	Pnliprp1	-0.0939018	-0.315989	-0.8917	0.515969	0.0513201	-0.492198	0.133852	0.518347	0.137961	0.44887	0.906705	0.085692	-0.204417	0.371905	0.576321	1.49104	0.107945	0.966799	0.46045	pancreatic lipase related protein 1 [Source:MGI Symbol;Acc:MGI:97723]
chr11	103355701	103361092	1	1	lncRNA	ENSMUSG00000085360	Arhgap27os2	1.47003	0.968693	1.58896	1.71212	1.69023	1.24824	2.23603	1.89855	2.1098	2.5272	1.90652	1.45504	1.44638	2.02219	0.575811	1.49052	0.00602032	2.22038	0.0942492	Rho GTPase activating protein 27, opposite strand 2 [Source:MGI Symbol;Acc:MGI:3650160]
chr2	9906178	9914678	1	1	lncRNA	ENSMUSG00000075534	Gm13262	0.831319	1.4757	0.785978	1.38385	0.486823	1.85282	2.08867	1.65735	1.32615	1.3438	2.17238	1.68285	1.13608	1.71186	0.575783	1.49049	0.0269957	1.56871	0.232245	predicted gene 13262 [Source:MGI Symbol;Acc:MGI:3703165]
chr3	152391162	152394240	-1	1	TEC	ENSMUSG00000104548	Gm43857	0.360449	0.841766	0.410522	0.56681	-0.184879	1.30488	0.834611	1.47076	0.680633	1.52625	1.781	0.458212	0.549925	1.12525	0.575321	1.49001	0.0765706	1.11594	0.395954	predicted gene 43857 [Source:MGI Symbol;Acc:MGI:5663994]
chr8	70382355	70439579	-1	5	protein_coding	ENSMUSG00000003575	Crtc1	3.78865	4.1522	3.76834	3.93826	3.30801	3.89565	4.32775	4.56532	4.29958	4.4718	4.33103	4.30602	3.80852	4.38358	0.575068	1.48975	0.000390722	3.40813	0.014769	CREB regulated transcription coactivator 1 [Source:MGI Symbol;Acc:MGI:2142523]
chr8	94675606	94680166	1	1	lncRNA	ENSMUSG00000110702	Gm45767	1.21683	0.702586	0.463155	0.292537	1.37913	0.773732	1.04113	1.65735	1.9121	1.13487	1.32165	1.20899	0.80466	1.37935	0.574689	1.48936	0.00601341	2.22088	0.0942445	predicted gene 45767 [Source:MGI Symbol;Acc:MGI:5804882]
chr2	175061549	175067781	-1	2	protein_coding	ENSMUSG00000078905	Gm14393	-2.79378	-1.85797	-0.259635	-3.3748	-2.31043	-2.41282	-0.992663	-1.22503	-3.39047	-2.38261	-0.237233	-1.3334	-2.16824	-1.59357	0.574671	1.48934	0.24943	0.603051	0.646298	predicted gene 14393 [Source:MGI Symbol;Acc:MGI:3649576]
chr11	119143045	119228499	-1	3	protein_coding	ENSMUSG00000039976	Tbc1d16	5.24036	5.67453	5.67417	5.44765	5.26639	5.44026	5.81766	6.07255	5.95075	6.13426	6.21446	5.99956	5.45723	6.03154	0.574314	1.48897	5.90154e-07	6.22903	0.00010379	TBC1 domain family, member 16 [Source:MGI Symbol;Acc:MGI:2652878]
chrX	135993824	135995355	1	1	protein_coding	ENSMUSG00000048040	Arxes2	-0.644547	-0.0467365	-0.8917	-0.490279	-0.575465	0.126201	1.0087	0.565742	0.768368	0.032503	-1.48403	0.0315595	-0.420421	0.153808	0.574229	1.48888	0.199252	0.700598	0.594705	adipocyte-related X-chromosome expressed sequence 2 [Source:MGI Symbol;Acc:MGI:1924226]
chr5	14514918	14863459	1	4	protein_coding	ENSMUSG00000061601	Pclo	4.074	4.25291	4.34647	4.5218	3.66319	4.41306	4.70197	4.76887	4.6708	4.90034	5.08957	4.58269	4.2119	4.78571	0.573804	1.48844	0.0102208	1.99052	0.132107	piccolo (presynaptic cytomatrix protein) [Source:MGI Symbol;Acc:MGI:1349390]
chr1	134037254	134048277	1	2	protein_coding	ENSMUSG00000041559	Fmod	2.783	2.86737	2.81927	2.99912	3.42473	3.2054	3.14207	3.41473	3.76152	3.83494	3.58554	3.79894	3.01648	3.58962	0.573141	1.48776	0.00791736	2.10142	0.112767	fibromodulin [Source:MGI Symbol;Acc:MGI:1328364]
chr3	107467543	107518018	-1	10	protein_coding	ENSMUSG00000027894	Slc6a17	4.18427	4.11425	4.06929	4.16142	3.75523	3.73489	4.22563	4.64195	4.60381	4.79251	4.58013	4.61296	4.00323	4.57616	0.572937	1.48755	4.80563e-05	4.31825	0.00295164	solute carrier family 6 (neurotransmitter transporter), member 17 [Source:MGI Symbol;Acc:MGI:2442535]
chr17	47620771	47622339	-1	1	processed_pseudogene	ENSMUSG00000083672	Kpna2-ps	-2.79378	-1.41597	-0.259635	-3.3748	-2.74239	-1.07965	-0.203402	-1.8146	-2.77982	-0.905229	-1.67639	-0.854248	-1.94437	-1.37228	0.572088	1.48667	0.313158	0.504237	0.703539	Kpna2 retrotransposed pseudogene [Source:MGI Symbol;Acc:MGI:3647335]
chr10	89408823	89443967	-1	8	protein_coding	ENSMUSG00000074802	Gas2l3	0.518506	1.15107	0.785978	0.879924	0.122177	1.35938	0.975522	1.51972	1.48997	1.22814	1.92359	1.10798	0.80284	1.37415	0.571314	1.48588	0.0859081	1.06597	0.415806	growth arrest-specific 2 like 3 [Source:MGI Symbol;Acc:MGI:1918780]
chr4	48585174	48663131	1	4	protein_coding	ENSMUSG00000028347	Tmeff1	-2.36768	-0.574667	-0.648932	-2.32929	-0.692206	-0.492198	0.834612	-1.39611	-2.02263	-0.361478	-0.237233	-0.495177	-1.18416	-0.613003	0.57116	1.48572	0.366064	0.436443	0.740556	transmembrane protein with EGF-like and two follistatin-like domains 1 [Source:MGI Symbol;Acc:MGI:1926810]
chr13	74009407	74035753	1	2	protein_coding	ENSMUSG00000021573	Tppp	2.80362	2.8996	2.82933	3.18959	2.71491	2.68214	3.53264	3.49649	2.92268	3.58756	3.73324	3.27185	2.8532	3.42408	0.570878	1.48543	0.000821275	3.08551	0.0247258	tubulin polymerization promoting protein [Source:MGI Symbol;Acc:MGI:1920198]
chr4	45890303	45950774	1	4	protein_coding	ENSMUSG00000035539	Ccdc180	-1.77175	-0.315989	0.355896	-0.389909	-1.28541	-0.00535217	-0.0589123	0.00259792	0.768368	0.225813	-1.16249	0.236875	-0.568752	0.00204204	0.570794	1.48534	0.0815379	1.08864	0.406603	coiled-coil domain containing 180 [Source:MGI Symbol;Acc:MGI:2685871]
chr15	83226722	83251774	-1	4	protein_coding	ENSMUSG00000047878	A4galt	3.13186	3.96997	3.85952	3.81749	3.57753	4.23139	4.45957	4.3005	4.27358	4.25992	4.25214	4.46508	3.76463	4.33513	0.570507	1.48505	0.000594846	3.2256	0.0197774	alpha 1,4-galactosyltransferase [Source:MGI Symbol;Acc:MGI:3512453]
chr8	47180048	47446362	-1	9	protein_coding	ENSMUSG00000038143	Stox2	3.48459	4.03234	3.94527	4.14478	3.66319	4.11346	4.44146	4.4813	4.48905	4.25992	4.71861	4.41575	3.89727	4.46768	0.570411	1.48495	0.000212445	3.67275	0.00918995	storkhead box 2 [Source:MGI Symbol;Acc:MGI:1918319]
chr5	91357261	91402994	-1	4	protein_coding	ENSMUSG00000082361	Btc	2.54653	2.9497	2.73616	2.8116	2.66832	2.6606	3.36341	3.28622	3.0594	3.43941	3.3906	3.25423	2.72882	3.29888	0.570062	1.48459	0.0056372	2.24894	0.0904877	betacellulin, epidermal growth factor family member [Source:MGI Symbol;Acc:MGI:99439]
chr11	33211795	33513746	-1	6	protein_coding	ENSMUSG00000040594	Ranbp17	0.303666	1.12949	-0.0240624	0.463271	0.94335	0.187736	1.10389	1.13597	0.202384	0.499634	1.88924	1.59226	0.500576	1.07056	0.569987	1.48451	0.121647	0.914899	0.485321	RAN binding protein 17 [Source:MGI Symbol;Acc:MGI:1929706]
chr9	78182774	78209349	1	2	protein_coding	ENSMUSG00000032348	Gsta4	4.32645	4.69429	4.41487	4.61835	4.7132	4.89807	5.41079	4.91556	5.3235	5.1432	5.31169	4.97749	4.61087	5.18037	0.569499	1.48401	0.00305682	2.51473	0.0615119	glutathione S-transferase, alpha 4 [Source:MGI Symbol;Acc:MGI:1309515]
chr3	55625195	56183701	-1	10	protein_coding	ENSMUSG00000027799	Nbea	3.88372	4.56565	4.14776	4.47266	3.51307	4.57439	4.59134	4.91098	4.64206	4.7301	5.01985	4.67827	4.19288	4.7621	0.569225	1.48373	0.00449578	2.34719	0.0787226	neurobeachin [Source:MGI Symbol;Acc:MGI:1347075]
chr5	66745827	67057158	1	20	protein_coding	ENSMUSG00000037736	Limch1	5.98907	5.82557	5.87812	6.29969	5.85405	6.41238	6.51838	6.62048	6.37865	6.821	6.81266	6.51805	6.04314	6.61154	0.568391	1.48287	0.000273166	3.56357	0.0112138	LIM and calponin homology domains 1 [Source:MGI Symbol;Acc:MGI:1924819]
chr5	90561107	90597871	1	2	protein_coding	ENSMUSG00000070690	Albfm1	-0.536917	1.03981	0.785978	1.29617	0.590417	0.813316	1.10389	1.03855	1.46393	1.87283	1.12904	0.787065	0.664797	1.23255	0.567754	1.48221	0.0448684	1.34806	0.308886	albumin superfamily member 1 [Source:MGI Symbol;Acc:MGI:1923342]
chr2	50296810	50433967	1	3	lncRNA	ENSMUSG00000085862	Gm13483	-0.644547	-0.0467365	-1.03035	-0.980724	-0.958533	-0.815369	0.133852	-0.484399	-0.742134	-0.361478	0.0996304	0.283943	-0.746043	-0.178431	0.567612	1.48207	0.105109	0.978359	0.454438	predicted gene 13483 [Source:MGI Symbol;Acc:MGI:3651423]
chr4	63727084	63745113	-1	1	protein_coding	ENSMUSG00000050395	Tnfsf15	1.49561	1.69719	1.56508	2.15578	0.820892	2.17495	1.71937	2.98874	2.17546	2.47741	2.62265	1.32606	1.65158	2.21828	0.5667	1.48113	0.169582	0.770621	0.556977	tumor necrosis factor (ligand) superfamily, member 15 [Source:MGI Symbol;Acc:MGI:2180140]
chr9	67840396	67995638	1	5	protein_coding	ENSMUSG00000035284	Vps13c	4.44605	4.58757	4.76333	4.82305	3.63923	4.82249	5.17723	5.24163	4.80911	4.965	5.29703	4.98464	4.51362	5.0791	0.565484	1.47988	0.0222548	1.65258	0.206888	vacuolar protein sorting 13C [Source:MGI Symbol;Acc:MGI:2444207]
chr14	54872669	54877550	-1	4	protein_coding	ENSMUSG00000072494	Ppp1r3e	2.87357	3.17704	3.19097	3.30639	2.89768	3.28499	3.82112	3.66917	3.59153	3.86429	3.70883	3.46803	3.12177	3.68716	0.565386	1.47978	1.69538e-05	4.77073	0.0013607	protein phosphatase 1, regulatory subunit 3E [Source:MGI Symbol;Acc:MGI:2145790]
chr2	71873224	71903858	1	8	protein_coding	ENSMUSG00000006494	Pdk1	5.39785	5.71403	5.66717	5.85679	5.31635	5.61283	6.06738	6.20473	6.33172	5.95489	6.30111	6.09337	5.59417	6.15887	0.564696	1.47908	7.19423e-06	5.14302	0.000691161	pyruvate dehydrogenase kinase, isoenzyme 1 [Source:MGI Symbol;Acc:MGI:1926119]
chr15	54952070	54964642	1	2	lncRNA	ENSMUSG00000097286	Gm26684	1.68537	2.70911	1.78777	2.45468	1.49045	1.9448	2.4322	3.00603	3.02419	2.73214	2.47992	1.78454	2.01203	2.5765	0.564475	1.47885	0.0144829	1.83914	0.162808	predicted gene, 26684 [Source:MGI Symbol;Acc:MGI:5477178]
chr2	167688915	167690418	1	1	protein_coding	ENSMUSG00000056501	Cebpb	0.0511387	-1.29434	-0.0240624	-0.841622	0.862877	-2.08713	1.22176	-1.07211	-0.417728	0.225813	-0.237233	0.329523	-0.555523	0.00833637	0.56386	1.47822	0.240254	0.619329	0.638029	CCAAT/enhancer binding protein (C/EBP), beta [Source:MGI Symbol;Acc:MGI:88373]
chr12	104925501	104926689	-1	1	lncRNA	ENSMUSG00000100975	Gm28875	1.49561	1.4927	2.25889	2.17229	1.94599	2.01439	2.76876	2.13687	2.1265	2.71076	2.68405	2.33554	1.89665	2.46041	0.563764	1.47812	0.00599403	2.22228	0.0941073	predicted gene 28875 [Source:MGI Symbol;Acc:MGI:5579581]
chr3	14886273	14900770	1	3	protein_coding	ENSMUSG00000027562	Car2	8.10583	8.04057	8.10423	7.96302	8.21867	8.20228	8.57711	8.74186	8.82271	8.63948	8.65676	8.5766	8.10577	8.66909	0.563318	1.47766	1.74529e-08	7.75813	6.93462e-06	carbonic anhydrase 2 [Source:MGI Symbol;Acc:MGI:88269]
chr15	37366175	37792570	-1	12	protein_coding	ENSMUSG00000051359	Ncald	4.17243	4.64952	4.31817	4.46598	4.05598	4.25674	4.98223	4.78147	4.8271	4.90741	4.91064	4.88893	4.3198	4.88296	0.563163	1.4775	3.29943e-06	5.48156	0.000379245	neurocalcin delta [Source:MGI Symbol;Acc:MGI:1196326]
chr15	103096151	103102111	-1	1	lncRNA	ENSMUSG00000101356	Gm28876	-1.54624	-1.85797	-2.79702	-1.72947	-1.70874	-2.41282	-1.45278	-1.39611	-1.52863	-0.662654	-2.16092	-1.48297	-2.00871	-1.44734	0.561366	1.47567	0.140181	0.853312	0.51502	predicted gene 28876 [Source:MGI Symbol;Acc:MGI:5579582]
chr3	98313170	98339990	-1	4	protein_coding	ENSMUSG00000053398	Phgdh	2.49674	2.78006	2.2737	2.8116	2.89768	3.08119	3.00082	3.272	2.94167	3.55192	3.49136	3.4475	2.7235	3.28421	0.560716	1.475	0.000780539	3.10761	0.0238112	3-phosphoglycerate dehydrogenase [Source:MGI Symbol;Acc:MGI:1355330]
chr15	100613173	100613843	-1	1	lncRNA	ENSMUSG00000116164	1110013H19Rik	-0.536917	-0.0967163	-0.441192	-2.75934	-0.101774	-0.00535217	-0.363991	0.134184	-0.153044	-0.361478	0.372536	-0.207902	-0.656882	-0.0966158	0.560266	1.47454	0.204194	0.689956	0.600977	RIKEN cDNA 1110013H19 gene [Source:MGI Symbol;Acc:MGI:1915772]
chr1	59120935	59163389	-1	10	protein_coding	ENSMUSG00000079550	Mpp4	0.182921	-0.439538	0.744053	0.615921	0.687068	-0.00535217	0.719092	0.134184	1.10808	2.00169	0.723892	0.458212	0.297512	0.857525	0.560013	1.47428	0.111933	0.951044	0.468375	membrane protein, palmitoylated 4 (MAGUK p55 subfamily member 4) [Source:MGI Symbol;Acc:MGI:2386681]
chr6	25665878	25690729	-1	2	protein_coding	ENSMUSG00000039904	Gpr37	-1.54624	-0.647295	-0.34756	-0.490279	-0.467467	-0.0759188	-0.129349	-0.390946	0.63468	-0.455054	0.269483	-0.144208	-0.595793	-0.0358991	0.559894	1.47416	0.100394	0.998293	0.44444	G protein-coupled receptor 37 [Source:MGI Symbol;Acc:MGI:1313297]
chr8	91113762	91116671	-1	1	lncRNA	ENSMUSG00000109727	Gm45464	0.182921	0.580686	0.744053	1.10301	-0.467467	0.55767	0.758635	1.22723	1.4374	1.42483	0.836335	0.373707	0.450145	1.00969	0.559545	1.4738	0.0321244	1.49316	0.257407	predicted gene 45464 [Source:MGI Symbol;Acc:MGI:5791300]
chr14	34351881	34355433	-1	1	protein_coding	ENSMUSG00000043681	Fam25c	-1.02606	-0.439538	0.240017	0.292537	0.31599	-0.492198	0.072415	0.418616	0.929291	0.642014	0.601939	-0.41782	-0.184876	0.374409	0.559285	1.47354	0.0329146	1.48261	0.260623	family with sequence similarity 25, member C [Source:MGI Symbol;Acc:MGI:1916384]
chr11	53770051	53773195	-1	2	TEC	ENSMUSG00000091191	Gm17334	-1.54624	-2.25199	-2.043	-1.30706	-3.3618	-0.311041	-1.45278	-1.8146	-0.323999	-0.778849	-1.89841	-1.19789	-1.80352	-1.24442	0.559101	1.47335	0.229736	0.638771	0.629797	predicted gene, 17334 [Source:MGI Symbol;Acc:MGI:4936968]
chr11	119448788	119491298	-1	6	lncRNA	ENSMUSG00000109408	A930037H05Rik	0.303666	0.787694	0.56299	1.29617	0.189716	0.603549	1.38226	1.47076	0.587216	1.47643	1.26919	0.912176	0.623964	1.18301	0.559042	1.47329	0.0268277	1.57142	0.231664	RIKEN cDNA A930037H05 gene [Source:MGI Symbol;Acc:MGI:1925689]
chr7	98051060	98119524	-1	15	protein_coding	ENSMUSG00000030761	Myo7a	5.12833	5.11512	5.64741	5.18016	4.62446	5.59306	5.7321	5.81134	5.86628	5.7721	5.93924	5.52122	5.21476	5.77371	0.558957	1.4732	0.000403454	3.39421	0.0150664	myosin VIIA [Source:MGI Symbol;Acc:MGI:104510]
chr1	157506728	157568425	1	5	protein_coding	ENSMUSG00000026589	Sec16b	1.85304	2.10352	2.44049	2.23651	1.25849	2.04796	2.49207	2.15247	2.66136	2.55146	2.85396	2.58142	1.99	2.54879	0.55879	1.47303	0.00214684	2.6682	0.0476748	SEC16 homolog B (S. cerevisiae) [Source:MGI Symbol;Acc:MGI:2148802]
chr15	84379203	84447097	-1	4	protein_coding	ENSMUSG00000062760	Shisal1	-0.760858	1.01649	0.65636	1.41193	0.375211	0.961611	1.13427	1.13597	1.70535	0.771596	1.15818	1.10798	0.610124	1.16889	0.558768	1.47301	0.053263	1.27357	0.334651	shisa like 1 [Source:MGI Symbol;Acc:MGI:1919551]
chr5	109886231	109891137	1	1	lncRNA	ENSMUSG00000097140	Gm26779	0.182921	0.137481	0.82672	-1.13468	0.375211	-0.492198	0.975522	0.418616	1.2367	0.499634	0.321929	-0.207902	-0.0174249	0.540749	0.558174	1.4724	0.0880772	1.05514	0.420388	predicted gene, 26779 [Source:MGI Symbol;Acc:MGI:5477273]
chr18	61799392	61911824	-1	2	protein_coding	ENSMUSG00000032735	Ablim3	3.50363	3.63307	3.06892	3.86904	2.92767	4.10949	4.29114	3.94933	3.90392	4.14902	4.10651	4.05781	3.51864	4.07629	0.557653	1.47187	0.00380195	2.41999	0.0709345	actin binding LIM protein family, member 3 [Source:MGI Symbol;Acc:MGI:2442582]
chr1	164872833	164876353	-1	1	TEC	ENSMUSG00000103320	Gm37403	-0.172284	0.702586	0.866342	0.515969	-0.575465	0.246754	0.249393	0.859962	0.725168	0.851939	1.66398	0.576357	0.263984	0.821133	0.55715	1.47136	0.0886797	1.05218	0.421638	predicted gene, 37403 [Source:MGI Symbol;Acc:MGI:5610631]
chr18	33437019	33464029	-1	4	protein_coding	ENSMUSG00000042834	Nrep	3.24174	3.84647	3.3876	3.77488	3.27729	3.45104	3.9247	4.32825	3.80366	4.11686	4.11768	4.02702	3.4965	4.05303	0.556525	1.47072	0.0406561	1.39087	0.292397	neuronal regeneration related protein [Source:MGI Symbol;Acc:MGI:99444]
chr4	148960297	148984671	1	3	lncRNA	ENSMUSG00000086740	Gm17029	0.61501	0.919254	1.27243	0.879924	0.122177	0.99642	0.758635	1.36756	1.56539	1.31574	1.72368	1.41332	0.800869	1.35739	0.556519	1.47072	0.0117848	1.92868	0.143959	predicted gene 17029 [Source:MGI Symbol;Acc:MGI:4937856]
chr17	24404649	24414542	-1	7	lncRNA	ENSMUSG00000073437	D330041H03Rik	1.24726	2.86737	2.21353	2.58371	1.56864	2.26335	2.64761	2.76337	1.87305	3.01987	2.73329	3.04474	2.12398	2.68032	0.556343	1.47054	0.126546	0.897752	0.493189	RIKEN cDNA D330041H03 gene [Source:MGI Symbol;Acc:MGI:3603827]
chr5	112213228	112229395	-1	6	lncRNA	ENSMUSG00000097767	Miat	-1.35126	0.0935847	0.240017	-0.124928	-0.467467	-2.08713	-0.751376	-0.220448	0.137961	-0.0381524	-0.0258411	0.53804	-0.616197	-0.0599694	0.556228	1.47042	0.271521	0.566196	0.666937	myocardial infarction associated transcript (non-protein coding) [Source:MGI Symbol;Acc:MGI:2444886]
chr7	17031507	17062427	-1	4	protein_coding	ENSMUSG00000004328	Hif3a	0.360449	-0.574667	-0.648932	-0.71476	-0.101774	-4.47039	-1.28257	-0.142205	-1.00765	-0.361478	0.643746	-0.66357	-1.02501	-0.468955	0.556056	1.47024	0.333502	0.476902	0.718582	hypoxia inducible factor 3, alpha subunit [Source:MGI Symbol;Acc:MGI:1859778]
chr4	135541888	135573630	-1	1	protein_coding	ENSMUSG00000037188	Grhl3	-1.02606	-1.29434	-1.18375	-1.72947	-1.70874	0.773732	0.549097	-2.40649	0.380005	-0.662653	-0.485006	-0.207902	-1.02811	-0.472158	0.555948	1.47013	0.343281	0.46435	0.725408	grainyhead like transcription factor 3 [Source:MGI Symbol;Acc:MGI:2655333]
chrX	64264885	64276996	-1	3	protein_coding	ENSMUSG00000046699	Slitrk4	-1.35126	-1.41597	-2.79702	0.292537	-1.97844	1.03041	-0.644351	-0.220448	0.323194	-1.36849	-1.16249	0.18822	-1.03662	-0.480727	0.555896	1.47008	0.328169	0.483903	0.714744	SLIT and NTRK-like family, member 4 [Source:MGI Symbol;Acc:MGI:2442509]
chr9	78615546	78716253	1	2	protein_coding	ENSMUSG00000046186	Cd109	-0.343111	0.893884	-0.441192	1.13705	-2.74239	0.648013	0.719092	0.254764	0.202384	0.0998591	0.269483	0.941829	-0.14129	0.414568	0.555859	1.47004	0.198662	0.701886	0.593771	CD109 antigen [Source:MGI Symbol;Acc:MGI:2445221]
chr9	56865033	56899870	1	4	protein_coding	ENSMUSG00000032911	Cspg4	4.47205	4.31157	4.89128	4.60016	4.4287	4.59441	5.11575	5.05702	5.10289	5.17282	5.10649	5.07773	4.5497	5.10545	0.555753	1.46994	2.68619e-05	4.57086	0.00192544	chondroitin sulfate proteoglycan 4 [Source:MGI Symbol;Acc:MGI:2153093]
chr19	10389090	10453180	1	15	protein_coding	ENSMUSG00000024743	Syt7	2.43199	2.01216	2.55404	2.45468	2.49226	2.68214	2.57194	2.98874	3.06807	3.35232	3.12143	2.85517	2.43788	2.99294	0.555069	1.46924	0.000905374	3.04317	0.0264415	synaptotagmin VII [Source:MGI Symbol;Acc:MGI:1859545]
chr11	78322968	78327781	1	6	protein_coding	ENSMUSG00000017390	Aldoc	4.05692	3.71503	3.90303	3.87914	4.26613	4.28517	4.23967	4.59988	4.8322	4.65651	4.71371	4.38909	4.01757	4.57184	0.554274	1.46843	9.49162e-05	4.02266	0.0050998	aldolase C, fructose-bisphosphate [Source:MGI Symbol;Acc:MGI:101863]
chr14	55854010	55874736	1	3	protein_coding	ENSMUSG00000075592	Nynrin	3.47177	3.89842	4.08617	3.88916	3.33808	3.94994	4.36025	4.57113	3.96555	4.26727	4.38441	4.4078	3.77226	4.32607	0.553811	1.46796	0.000552767	3.25746	0.0186872	NYN domain and retroviral integrase containing [Source:MGI Symbol;Acc:MGI:2652872]
chr11	45946843	45955494	-1	5	protein_coding	ENSMUSG00000011254	Thg1l	3.35086	2.92487	3.32499	3.0801	3.73842	3.41932	3.6318	3.86659	3.94216	3.92591	3.91067	3.87776	3.30643	3.85915	0.552721	1.46685	0.00113421	2.94531	0.0312113	tRNA-histidine guanylyltransferase 1-like (S. cerevisiae) [Source:MGI Symbol;Acc:MGI:1913878]
chr2	3504527	3512790	-1	2	protein_coding	ENSMUSG00000051396	Gm45902	0.660944	1.40563	0.942464	1.59453	0.0513201	0.648013	1.92452	1.65735	1.07405	0.812326	1.98992	1.15937	0.883816	1.43626	0.552441	1.46656	0.0697413	1.15651	0.379752	predicted gene 45902 [Source:MGI Symbol;Acc:MGI:5805017]
chr15	100353149	100384436	1	2	protein_coding	ENSMUSG00000093789	Methig1	3.11546	3.35491	2.62505	3.67414	3.91841	3.18291	3.61574	3.73284	4.12777	3.86429	4.00991	3.83494	3.31181	3.86425	0.552436	1.46656	0.0258981	1.58673	0.226745	methyltransferase hypoxia inducible domain containing 1 [Source:MGI Symbol;Acc:MGI:3845761]
chr1	127486546	127679548	-1	5	protein_coding	ENSMUSG00000026347	Tmem163	0.518506	1.29369	0.904905	0.709394	0.432096	-0.00535217	1.0087	1.59017	0.851072	2.10366	0.558884	1.0547	0.642206	1.19453	0.552326	1.46645	0.0235586	1.62785	0.214113	transmembrane protein 163 [Source:MGI Symbol;Acc:MGI:1919410]
chr15	74747852	74753046	-1	3	protein_coding	ENSMUSG00000022594	Lynx1	4.61309	4.08653	4.19131	4.42178	3.95284	4.57727	4.76401	5.09386	4.98651	4.84006	4.61733	4.85426	4.30714	4.85934	0.552204	1.46632	9.11907e-05	4.04005	0.00495757	Ly6/neurotoxin 1 [Source:MGI Symbol;Acc:MGI:1345180]
chr2	67173834	67526615	1	11	protein_coding	ENSMUSG00000027022	Xirp2	-4.47039	-4.47039	-2.79702	-4.47039	0.432096	-4.47039	-4.47039	-0.933858	-4.47039	-3.41128	-1.02513	-2.62281	-3.37441	-2.82231	0.552103	1.46622	0.691866	0.159978	0.908848	xin actin-binding repeat containing 2 [Source:MGI Symbol;Acc:MGI:2685198]
chr1	135152963	135153806	1	1	lncRNA	ENSMUSG00000085311	Gm15445	-0.887376	0.481987	0.178389	0.463271	-0.692206	1.03041	0.87115	0.469343	0.0705259	0.771596	0.762355	0.941829	0.0957455	0.6478	0.552054	1.46617	0.0582775	1.2345	0.350056	predicted gene 15445 [Source:MGI Symbol;Acc:MGI:3707341]
chr2	14603088	14987908	1	16	protein_coding	ENSMUSG00000057914	Cacnb2	1.79242	2.54767	2.77831	2.38556	1.73613	3.01483	2.77841	2.87105	2.67277	2.68905	3.26897	3.28348	2.37582	2.92729	0.551469	1.46558	0.0113854	1.94365	0.141205	calcium channel, voltage-dependent, beta 2 subunit [Source:MGI Symbol;Acc:MGI:894644]
chr12	52699383	53155599	1	2	protein_coding	ENSMUSG00000061603	Akap6	0.360449	-0.574667	0.178389	-1.13468	-1.97844	0.461289	0.072415	0.134184	0.264053	0.284893	1.51426	-1.64985	-0.447944	0.103325	0.551269	1.46537	0.323543	0.490068	0.710959	A kinase (PRKA) anchor protein 6 [Source:MGI Symbol;Acc:MGI:3050566]
chr7	45830895	45835249	1	3	lncRNA	ENSMUSG00000110020	Gm45441	-1.02606	-1.18217	-0.441192	0.166345	-2.74239	-0.941465	-0.54472	-0.30318	-0.417728	-0.778849	-0.3976	-0.41782	-1.02782	-0.476649	0.551173	1.46528	0.153152	0.814877	0.534083	predicted gene 45441 [Source:MGI Symbol;Acc:MGI:5791277]
chr13	33917918	34002794	-1	17	protein_coding	ENSMUSG00000060147	Serpinb6a	4.45586	4.76246	4.67405	4.42867	4.96526	4.82007	4.96965	5.14742	5.36279	5.49087	5.28056	5.16203	4.68439	5.23555	0.551159	1.46526	3.5017e-05	4.45572	0.00235771	serine (or cysteine) peptidase inhibitor, clade B, member 6a [Source:MGI Symbol;Acc:MGI:103123]
chr15	79786351	79804766	-1	3	protein_coding	ENSMUSG00000022421	Nptxr	0.909511	1.5095	-0.0983932	1.20282	1.01957	1.67085	1.5036	2.13687	1.00349	1.37132	1.98992	1.51545	1.03564	1.58677	0.55113	1.46523	0.134788	0.87035	0.506163	neuronal pentraxin receptor [Source:MGI Symbol;Acc:MGI:1920590]
chr19	53677306	53867080	1	3	protein_coding	ENSMUSG00000043639	Rbm20	2.73011	3.19792	2.91684	3.03568	2.00343	2.90918	3.28434	3.20623	3.20801	3.41978	3.41495	3.56649	2.79886	3.34997	0.551105	1.46521	0.00106024	2.9746	0.0297371	RNA binding motif protein 20 [Source:MGI Symbol;Acc:MGI:1920963]
chr13	33935567	33960181	1	3	lncRNA	ENSMUSG00000085457	1110046J04Rik	-4.47039	-1.29434	-1.55033	-1.30706	-0.819233	-2.83414	-0.866981	-2.0804	-0.625703	-0.190777	-2.8958	-2.31164	-2.04591	-1.49522	0.550697	1.46479	0.387231	0.41203	0.754738	RIKEN cDNA 1110046J04 gene [Source:MGI Symbol;Acc:MGI:1916058]
chr1	187044648	187215465	-1	8	protein_coding	ENSMUSG00000026611	Spata17	-1.02606	0.412225	0.744053	0.879924	-0.366994	0.461289	0.133852	0.611628	0.434664	0.771596	1.34718	1.10798	0.184072	0.734484	0.550412	1.4645	0.0983946	1.00703	0.440579	spermatogenesis associated 17 [Source:MGI Symbol;Acc:MGI:1921967]
chr19	4000626	4005816	1	1	protein_coding	ENSMUSG00000024869	Gm49405	1.91121	1.38756	1.11686	1.26572	0.639552	1.64914	1.79739	2.0727	2.1265	1.22814	2.29552	1.75143	1.32834	1.87861	0.55027	1.46436	0.0350404	1.45543	0.269536	predicted gene, 49405 [Source:MGI Symbol;Acc:MGI:6155029]
chr7	30308717	30314304	1	11	protein_coding	ENSMUSG00000042831	Alkbh6	2.91206	2.82773	3.00823	2.46811	2.88755	2.77528	3.39512	3.32116	3.38498	3.16845	3.5197	3.3895	2.81316	3.36315	0.549993	1.46408	5.5075e-05	4.25905	0.00333183	alkB homolog 6 [Source:MGI Symbol;Acc:MGI:2142037]
chr16	30913331	30935629	-1	2	lncRNA	ENSMUSG00000116581	Gm46565	-1.54624	-0.257968	-0.648932	-0.389909	-0.692206	0.510284	-0.203402	-0.30318	0.323194	-0.0381524	0.0382582	0.458212	-0.504161	0.0458216	0.549983	1.46407	0.277323	0.557014	0.672241	predicted gene, 46565 [Source:MGI Symbol;Acc:MGI:5826202]
chr9	8544142	8680741	1	3	protein_coding	ENSMUSG00000031997	Trpc6	-2.79378	-2.79581	-0.34756	-1.13468	-2.74239	-1.59742	-3.4603	-0.691696	-1.00765	-2.38261	0.762355	-1.3334	-1.90194	-1.35222	0.549724	1.46381	0.315684	0.500748	0.705798	transient receptor potential cation channel, subfamily C, member 6 [Source:MGI Symbol;Acc:MGI:109523]
chr4	133253090	133263113	-1	4	protein_coding	ENSMUSG00000028860	Sytl1	0.909511	1.33197	1.63556	0.879924	0.31599	1.24824	1.59381	1.86104	1.68294	1.37132	1.51426	1.59226	1.05353	1.60261	0.549072	1.46314	0.0233801	1.63115	0.213042	synaptotagmin-like 1 [Source:MGI Symbol;Acc:MGI:1933365]
chr8	110079746	110092741	1	3	protein_coding	ENSMUSG00000044676	Zfp612	4.30129	4.4244	4.73952	4.49252	4.28555	4.42269	4.85347	4.94723	5.00469	4.98518	5.15969	5.00935	4.44433	4.99327	0.548941	1.46301	5.07731e-05	4.29437	0.00310072	zinc finger protein 612 [Source:MGI Symbol;Acc:MGI:2443465]
chr1	83012523	83038448	-1	3	protein_coding	ENSMUSG00000038496	Slc19a3	4.47848	4.39531	4.20683	4.41832	3.95284	4.51561	4.95483	4.97602	4.85492	4.37995	5.08389	5.0111	4.3279	4.87678	0.548885	1.46296	7.51093e-05	4.12431	0.00423801	solute carrier family 19, member 3 [Source:MGI Symbol;Acc:MGI:1931307]
chr2	178411206	178414472	-1	1	protein_coding	ENSMUSG00000049999	Ppp1r3d	-0.644547	0.00156968	-0.648932	-0.389909	-1.28541	-0.492198	-0.0589123	-1.07211	0.137961	0.499634	0.468717	-0.144208	-0.576571	-0.0281536	0.548418	1.46248	0.0877724	1.05664	0.420103	protein phosphatase 1, regulatory subunit 3D [Source:MGI Symbol;Acc:MGI:1917664]
chr1	151339604	151345231	-1	3	lncRNA	ENSMUSG00000100954	Gm10138	1.30626	0.412225	0.65636	0.515969	1.19417	0.461289	1.77827	1.42009	1.10808	1.91084	0.799819	0.819375	0.757712	1.30608	0.548367	1.46243	0.0439072	1.35746	0.305339	predicted gene 10138 [Source:MGI Symbol;Acc:MGI:3708522]
chr19	28963953	28966811	1	1	protein_coding	ENSMUSG00000040105	Plpp6	5.67189	5.36174	5.61579	5.66594	5.60625	5.67055	6.111	6.1821	6.28321	6.17192	6.10368	6.02662	5.59869	6.14642	0.547727	1.46178	6.57207e-07	6.1823	0.000110183	phospholipid phosphatase 6 [Source:MGI Symbol;Acc:MGI:1921661]
chr5	5736317	5749326	-1	2	protein_coding	ENSMUSG00000015652	Steap1	0.567565	1.38756	0.744053	-0.207963	1.59379	1.4119	1.35672	0.897492	2.041	0.812326	1.97362	1.7003	0.916151	1.46358	0.547426	1.46148	0.0937417	1.02807	0.431964	six transmembrane epithelial antigen of the prostate 1 [Source:MGI Symbol;Acc:MGI:1917608]
chr13	41182381	41220405	-1	2	protein_coding	ENSMUSG00000021364	Elovl2	3.9592	4.67208	4.11524	4.10233	3.71568	4.72986	4.77851	4.90178	4.61864	4.62827	4.72836	4.91906	4.21573	4.76244	0.546704	1.46074	0.00473276	2.32489	0.0808059	elongation of very long chain fatty acids (FEN1/Elo2, SUR4/Elo3, yeast)-like 2 [Source:MGI Symbol;Acc:MGI:1858960]
chr3	98445675	98457126	-1	2	protein_coding	ENSMUSG00000090817	Gm4450	5.00464	5.42399	4.43147	5.33667	5.02427	5.46222	5.46409	5.57267	5.22421	6.12014	5.89449	5.6836	5.11388	5.65987	0.54599	1.46002	0.00395979	2.40233	0.0728655	predicted gene 4450 [Source:MGI Symbol;Acc:MGI:3782634]
chr14	65266618	65323973	1	4	protein_coding	ENSMUSG00000034532	Fbxo16	-0.343111	0.261684	0.463156	0.408574	-0.184879	0.733031	1.16402	0.311474	0.851072	0.729682	0.372536	1.1844	0.223076	0.768864	0.545788	1.45982	0.039604	1.40226	0.288097	F-box protein 16 [Source:MGI Symbol;Acc:MGI:1354706]
chr17	6430112	6436296	1	1	protein_coding	ENSMUSG00000096255	Dynlt1b	0.518506	0.580686	0.114011	0.408575	0.432096	-1.59742	1.13427	0.469343	0.137961	1.06917	0.0382582	0.8819	0.076075	0.621817	0.545742	1.45977	0.0982033	1.00787	0.440069	dynein light chain Tctex-type 1B [Source:MGI Symbol;Acc:MGI:98643]
chr13	110054187	110280996	-1	5	protein_coding	ENSMUSG00000021700	Rab3c	-4.47039	-1.85797	-3.40358	-3.3748	-1.70874	-4.47039	-2.87199	-2.40649	0.202384	-4.47039	-2.8958	-3.57019	-3.21431	-2.66875	0.545566	1.45959	0.4839	0.315244	0.814202	RAB3C, member RAS oncogene family [Source:MGI Symbol;Acc:MGI:1914545]
chr13	57421195	57908332	-1	6	protein_coding	ENSMUSG00000056222	Spock1	-2.03916	-2.79581	-2.043	-2.75934	-4.47039	-0.941465	-2.13235	-2.0804	0.487327	-2.38261	-4.47039	-1.19789	-2.50819	-1.96272	0.545476	1.4595	0.524054	0.280624	0.836533	sparc/osteonectin, cwcv and kazal-like domains proteoglycan 1 [Source:MGI Symbol;Acc:MGI:105371]
chr8	10870422	10882454	-1	2	lncRNA	ENSMUSG00000109473	B930025P03Rik	-1.17952	0.180081	0.114011	-1.30706	-2.74239	0.889368	-0.751376	-0.390946	0.323194	0.341648	0.558884	-0.854248	-0.67425	-0.128807	0.545443	1.45947	0.247009	0.607287	0.644226	RIKEN cDNA B930025P03 gene [Source:MGI Symbol;Acc:MGI:2443166]
chr7	39517766	39540420	1	1	protein_coding	ENSMUSG00000068959	Zfp619	0.244556	1.88916	0.65636	1.68935	0.687068	0.889368	1.9418	1.89855	1.51555	1.31574	1.60171	1.0547	1.00931	1.55467	0.545362	1.45939	0.0512112	1.29063	0.328755	zinc finger protein 619 [Source:MGI Symbol;Acc:MGI:1917477]
chr15	100353200	100361840	1	2	protein_coding	ENSMUSG00000056487	Mettl7a2	6.30876	6.03081	6.05034	6.17107	6.2359	5.95454	6.34413	6.66537	6.76866	7.00136	6.72347	6.52051	6.12524	6.67058	0.545346	1.45937	0.000563936	3.24877	0.0189454	methyltransferase like 7A2 [Source:MGI Symbol;Acc:MGI:3026615]
chr3	86786151	86920852	-1	9	protein_coding	ENSMUSG00000028078	Dclk2	1.79242	1.93962	2.18247	2.01641	1.37913	1.4119	2.30442	2.3549	2.46527	2.31683	2.44488	2.10596	1.78699	2.33204	0.545051	1.45907	0.00407135	2.39026	0.0741553	doublecortin-like kinase 2 [Source:MGI Symbol;Acc:MGI:1918012]
chr18	37694380	37841873	1	1	protein_coding	ENSMUSG00000103567	Pcdhga5	0.182921	0.447527	0.463155	0.292537	-3.3618	0.603549	0.303869	-0.30318	0.487327	-0.112447	0.871949	0.650066	-0.228685	0.316264	0.544949	1.45897	0.281775	0.550098	0.676622	protocadherin gamma subfamily A, 5 [Source:MGI Symbol;Acc:MGI:1935217]
chr16	18127642	18152408	1	1	protein_coding	ENSMUSG00000043811	Rtn4r	1.85304	1.19328	1.04961	1.23461	1.05622	1.6271	2.00893	2.40787	1.58968	1.5979	1.62277	2.0526	1.33564	1.87996	0.544315	1.45833	0.0239176	1.62128	0.21635	reticulon 4 receptor [Source:MGI Symbol;Acc:MGI:2136886]
chr14	67233292	67430918	1	4	protein_coding	ENSMUSG00000022053	Ebf2	-4.47039	-3.67899	-4.47039	-4.47039	-2.74239	-1.40344	0.00824513	-2.40649	-4.47039	-4.47039	-2.16092	-4.47039	-3.53933	-2.99505	0.544275	1.45829	0.526302	0.278765	0.83733	early B cell factor 2 [Source:MGI Symbol;Acc:MGI:894332]
chr5	66259897	66298026	1	4	protein_coding	ENSMUSG00000029206	Nsun7	0.983682	0.814983	0.65636	1.43947	0.687068	0.410571	1.40736	1.65735	1.96876	0.499634	1.72368	0.999367	0.832023	1.37602	0.544001	1.45801	0.0244643	1.61147	0.219015	NOL1/NOP2/Sun domain family, member 7 [Source:MGI Symbol;Acc:MGI:1918168]
chr10	79970715	79977190	1	3	protein_coding	ENSMUSG00000035745	Grin3b	-1.17952	-0.804534	-0.34756	-1.30706	-1.11273	-2.08713	-0.203402	-0.0679876	-0.625703	-1.197	-1.67639	0.18822	-1.13976	-0.597045	0.542711	1.45671	0.146616	0.833818	0.524881	glutamate receptor, ionotropic, NMDA3B [Source:MGI Symbol;Acc:MGI:2150393]
chr1	167222883	167285320	-1	7	protein_coding	ENSMUSG00000026558	Uck2	4.2307	3.973	4.21453	4.28803	4.24644	4.37389	4.64244	4.81127	5.04697	4.8669	4.68397	4.52997	4.2211	4.76359	0.542491	1.45649	4.56754e-06	5.34032	0.000480398	uridine-cytidine kinase 2 [Source:MGI Symbol;Acc:MGI:1931744]
chr3	115943097	115944261	1	1	processed_pseudogene	ENSMUSG00000105645	Gm6649	-2.03916	-1.69512	-1.55033	-3.3748	-1.70874	-0.941465	-2.13235	-0.584327	-0.000216433	-2.38261	-0.899717	-2.05582	-1.88494	-1.34251	0.54243	1.45642	0.439596	0.356947	0.790023	predicted gene 6649 [Source:MGI Symbol;Acc:MGI:3779621]
chr18	38838673	38929472	-1	11	protein_coding	ENSMUSG00000036585	Fgf1	9.02211	8.60104	8.80507	8.81416	8.88525	8.87981	9.03177	9.28673	9.60121	9.72589	9.458	9.1543	8.83457	9.37632	0.541743	1.45573	0.000139226	3.85628	0.00677889	fibroblast growth factor 1 [Source:MGI Symbol;Acc:MGI:95515]
chr7	137375574	137410762	-1	5	protein_coding	ENSMUSG00000040139	9430038I01Rik	1.59361	1.4757	0.904905	2.05254	2.21272	1.55887	2.27745	2.32766	2.50412	2.0192	2.44488	1.47546	1.63306	2.1748	0.54174	1.45573	0.0122998	1.9101	0.148491	RIKEN cDNA 9430038I01 gene [Source:MGI Symbol;Acc:MGI:1924502]
chr5	114568016	114613220	1	2	protein_coding	ENSMUSG00000041930	Fam222a	2.73011	1.74053	2.60177	2.55881	1.28961	1.71332	2.73941	2.63593	2.45208	2.62189	2.86284	2.57197	2.10569	2.64736	0.541662	1.45565	0.0425558	1.37104	0.299435	family with sequence similarity 222, member A [Source:MGI Symbol;Acc:MGI:3605543]
chr8	24836140	24948804	-1	8	protein_coding	ENSMUSG00000037437	Adam32	-0.887376	-0.981032	-1.77574	-1.30706	-0.958533	-0.699413	-0.751376	-0.390946	-0.235991	-0.778849	-0.78434	-0.41782	-1.10153	-0.559887	0.541638	1.45562	0.0506688	1.29526	0.327323	a disintegrin and metallopeptidase domain 32 [Source:MGI Symbol;Acc:MGI:2653822]
chr7	63098692	63212569	-1	2	protein_coding	ENSMUSG00000030525	Chrna7	-1.02606	-1.18217	-1.35543	-0.598158	-2.74239	-1.23248	-0.866981	0.311474	-2.02263	-0.555123	-0.899717	-0.854248	-1.35612	-0.814538	0.541577	1.45556	0.279157	0.554151	0.673899	cholinergic receptor, nicotinic, alpha polypeptide 7 [Source:MGI Symbol;Acc:MGI:99779]
chr3	95181766	95217916	-1	9	protein_coding	ENSMUSG00000038766	Gabpb2	5.98569	6.04888	6.01332	6.04338	5.40427	6.13134	6.31458	6.45099	6.40113	6.49797	6.73137	6.47813	5.93781	6.47903	0.541216	1.4552	0.0014896	2.82693	0.0373374	GA repeat binding protein, beta 2 [Source:MGI Symbol;Acc:MGI:95612]
chr7	44136767	44141610	1	1	protein_coding	ENSMUSG00000038968	Klk1b16	-1.02606	-0.804534	-2.3713	-2.32929	-2.74239	-1.23248	-0.451527	-2.82849	0.890712	-1.197	-2.48207	-1.19789	-1.75101	-1.21104	0.539966	1.45394	0.479777	0.318961	0.813402	kallikrein 1-related peptidase b16 [Source:MGI Symbol;Acc:MGI:891982]
chr8	57651757	57663430	1	3	lncRNA	ENSMUSG00000110419	AW046200	0.567565	0.180081	0.29912	0.351722	-0.575465	0.603549	0.941563	0.897492	-0.000216433	1.1024	1.18675	0.53804	0.237762	0.777671	0.539909	1.45388	0.014014	1.85344	0.159768	expressed sequence AW046200 [Source:MGI Symbol;Acc:MGI:2142745]
chr11	105177726	105181433	-1	1	lncRNA	ENSMUSG00000099681	1700052K11Rik	2.17136	2.18944	2.38701	2.62028	1.96539	1.89032	2.45645	2.92656	2.64986	3.0878	2.55853	2.78328	2.20397	2.74375	0.539778	1.45375	0.00215233	2.66709	0.0477399	RIKEN cDNA 1700052K11 gene [Source:MGI Symbol;Acc:MGI:1920681]
chr7	59974149	60005064	-1	4	protein_coding	ENSMUSG00000000948	Gm38393	-0.644547	-0.315989	0.355896	0.709394	0.733069	0.961611	0.503273	1.34057	0.966865	-0.0381524	1.0993	1.15937	0.299906	0.838538	0.538633	1.4526	0.359065	0.444827	0.736718	predicted gene, 38393 [Source:MGI Symbol;Acc:MGI:5613898]
chr12	80435209	80435936	1	1	lncRNA	ENSMUSG00000112278	Gm30025	-1.35126	-0.505521	0.0466256	0.166345	1.28961	-0.941465	-0.451527	0.311474	0.851072	1.39832	-0.315189	0.137867	-0.215943	0.322003	0.537947	1.4519	0.193524	0.713266	0.588517	predicted gene, 30025 [Source:MGI Symbol;Acc:MGI:5589184]
chr4	49379840	49408151	-1	4	protein_coding	ENSMUSG00000060317	Acnat2	6.12535	5.32306	4.40817	5.5617	6.11624	5.82013	6.28103	5.85492	5.9659	5.82531	6.28551	6.3664	5.55911	6.09651	0.537403	1.45136	0.0406386	1.39106	0.292397	acyl-coenzyme A amino acid N-acyltransferase 2 [Source:MGI Symbol;Acc:MGI:2444345]
chr12	72650353	72664909	-1	4	protein_coding	ENSMUSG00000021094	Dhrs7	3.24928	3.81978	4.02183	3.67992	3.66319	3.92757	4.23967	4.14536	4.33594	4.307	4.45068	4.10445	3.72693	4.26385	0.536922	1.45087	0.000499792	3.30121	0.0174272	dehydrogenase/reductase (SDR family) member 7 [Source:MGI Symbol;Acc:MGI:1913625]
chr6	145858243	145865558	-1	3	protein_coding	ENSMUSG00000030256	Bhlhe41	3.41928	3.423	3.16738	3.76946	3.1975	3.37372	3.80232	4.16087	3.11903	4.3867	4.17583	3.92678	3.39172	3.92859	0.536867	1.45082	0.0139612	1.85508	0.159504	basic helix-loop-helix family, member e41 [Source:MGI Symbol;Acc:MGI:1930704]
chr5	91958000	91958962	-1	1	TEC	ENSMUSG00000107200	Gm43039	0.303666	0.702586	0.904905	0.463271	0.122177	-1.07965	0.59351	0.518347	1.61357	0.284893	0.836335	0.787065	0.23616	0.772286	0.536127	1.45007	0.0958105	1.01859	0.43608	predicted gene 43039 [Source:MGI Symbol;Acc:MGI:5663176]
chr6	148831452	148833112	1	1	TEC	ENSMUSG00000107909	2610017A05Rik	-2.03916	-1.5488	-0.648932	-4.47039	-0.958533	-1.59742	-1.86865	-0.30318	-1.16131	-1.56314	-1.31432	-1.8386	-1.87721	-1.34153	0.535672	1.44962	0.385631	0.413828	0.753743	RIKEN cDNA 2610017A05 gene [Source:MGI Symbol;Acc:MGI:1919056]
chr16	16365184	16366157	-1	1	processed_pseudogene	ENSMUSG00000098037	Gm7765	-2.79378	-4.47039	-4.47039	-4.47039	-4.47039	-4.47039	-4.47039	-4.47039	-2.02263	-4.47039	-3.47816	-3.02009	-4.19095	-3.65534	0.53561	1.44955	0.236708	0.625786	0.635321	predicted gene 7765 [Source:MGI Symbol;Acc:MGI:3645843]
chrX	36363899	36364002	1	1	snRNA	ENSMUSG00000084616	Gm25047	0.303666	0.137481	0.0466256	-0.0464144	0.375211	-1.23248	0.636597	0.6561	-0.000216433	0.225813	0.558884	0.720191	-0.0693185	0.466228	0.535547	1.44949	0.114696	0.940453	0.472397	predicted gene, 25047 [Source:MGI Symbol;Acc:MGI:5454824]
chr6	103510586	103750211	1	6	protein_coding	ENSMUSG00000030077	Chl1	0.870944	-0.14849	0.744053	0.515969	-0.958533	0.961611	0.678434	0.741132	0.725168	0.642014	1.46846	0.941829	0.330926	0.866173	0.535247	1.44919	0.0643171	1.19167	0.365838	cell adhesion molecule L1-like [Source:MGI Symbol;Acc:MGI:1098266]
chr8	26151888	26155479	-1	1	lncRNA	ENSMUSG00000110317	Gm45250	2.29304	2.61132	2.68167	2.75791	3.181	3.02329	2.90715	3.3003	3.59753	3.23738	4.10651	2.60014	2.75804	3.2915	0.533463	1.4474	0.0198107	1.7031	0.193913	predicted gene 45250 [Source:MGI Symbol;Acc:MGI:5791086]
chr13	74036500	74062299	-1	7	protein_coding	ENSMUSG00000021572	Cep72	2.05577	2.70182	2.52957	2.70215	1.86567	2.03127	2.96746	2.78355	2.49129	2.57532	3.30199	2.96033	2.31437	2.84666	0.532282	1.44621	0.00366507	2.43592	0.0689883	centrosomal protein 72 [Source:MGI Symbol;Acc:MGI:1921720]
chr6	39573873	39588769	1	6	protein_coding	ENSMUSG00000046947	Adck2	2.17136	3.27364	2.90737	2.8221	3.16431	2.71386	3.56645	3.60823	3.15202	3.25226	3.32144	3.34581	2.84211	3.37437	0.532261	1.44619	0.00207032	2.68396	0.0464976	aarF domain containing kinase 2 [Source:MGI Symbol;Acc:MGI:1889336]
chr7	29320372	29518641	-1	18	protein_coding	ENSMUSG00000030583	Sipa1l3	5.31408	5.01719	5.22616	5.42543	4.47004	5.49758	5.6543	5.65167	5.59048	5.79895	5.66631	5.78115	5.15841	5.69048	0.532064	1.446	0.000513	3.28988	0.0176771	signal-induced proliferation-associated 1 like 3 [Source:MGI Symbol;Acc:MGI:1921456]
chr18	4198320	4198938	-1	1	processed_pseudogene	ENSMUSG00000073647	Gm10557	1.52074	1.59069	1.24263	1.59453	0.777649	1.55887	1.83487	1.98825	2.00533	1.79368	1.87176	1.983	1.38085	1.91281	0.531962	1.44589	0.0329854	1.48168	0.260882	predicted gene 10557 [Source:MGI Symbol;Acc:MGI:3708638]
chr6	22288227	22298522	1	4	protein_coding	ENSMUSG00000029671	Wnt16	-1.77175	-1.41597	-1.18375	-0.980724	-1.4816	-2.08713	-0.54472	-0.933858	-2.02263	-0.112447	-0.78434	-1.3334	-1.48682	-0.955233	0.531589	1.44552	0.215696	0.666159	0.615468	wingless-type MMTV integration site family, member 16 [Source:MGI Symbol;Acc:MGI:2136018]
chr13	59634626	59675811	-1	4	protein_coding	ENSMUSG00000021556	Golm1	2.85393	3.61378	3.21419	2.91333	2.99529	3.69306	3.544	3.5505	3.59153	4.11686	3.84049	3.82702	3.21393	3.74507	0.531138	1.44507	0.00101288	2.99444	0.0288483	golgi membrane protein 1 [Source:MGI Symbol;Acc:MGI:1917329]
chr13	38527403	38532920	1	1	lncRNA	ENSMUSG00000114638	Gm31834	-4.47039	-2.04157	-1.77574	-1.50286	-4.47039	-1.07965	-1.64578	-2.40649	-2.77982	-1.04375	-4.47039	0.18822	-2.55676	-2.02633	0.53043	1.44436	0.497805	0.302941	0.822152	predicted gene, 31834 [Source:MGI Symbol;Acc:MGI:5590993]
chr2	175129493	175142012	-1	5	protein_coding	ENSMUSG00000090093	Gm14399	2.27838	1.76872	2.0163	2.50768	1.49045	1.98002	2.30442	2.34134	2.66136	2.39935	2.97354	2.54325	2.00692	2.53721	0.530286	1.44422	0.0397044	1.40116	0.288388	predicted gene 14399 [Source:MGI Symbol;Acc:MGI:3650082]
chr15	102976439	102985099	1	2	protein_coding	ENSMUSG00000036139	Hoxc9	1.83312	1.19328	1.82846	1.41193	1.98454	1.30488	1.9418	2.28582	1.83292	2.33092	2.02198	2.32432	1.5927	2.12296	0.53026	1.44419	0.00626476	2.2031	0.096749	homeobox C9 [Source:MGI Symbol;Acc:MGI:96199]
chr4	147782319	147809840	-1	1	lncRNA	ENSMUSG00000093594	Gm20707	-0.644547	-0.376441	-0.34756	-0.598158	-2.74239	-0.699414	-1.64578	0.0698904	0.323194	-0.778849	0.762355	-0.959954	-0.901418	-0.371524	0.529894	1.44382	0.195018	0.709924	0.590227	predicted gene 20707 [Source:MGI Symbol;Acc:MGI:5313154]
chr14	34526603	34588682	-1	8	protein_coding	ENSMUSG00000021798	Ldb3	0.947073	2.45531	-0.0240624	2.10508	0.639552	1.69224	0.455946	3.09755	2.77163	1.16664	2.42104	1.08159	1.30253	1.8324	0.529866	1.4438	0.298292	0.525359	0.690962	LIM domain binding 3 [Source:MGI Symbol;Acc:MGI:1344412]
chr5	86071746	86106125	1	6	protein_coding	ENSMUSG00000029254	Stap1	1.9853	1.52611	1.18111	1.29617	1.82377	1.92687	1.9418	2.0562	2.64985	1.8338	2.56941	1.86413	1.62322	2.15253	0.529311	1.44324	0.00750117	2.12487	0.108959	signal transducing adaptor family member 1 [Source:MGI Symbol;Acc:MGI:1926193]
chr15	98708207	98723336	1	2	protein_coding	ENSMUSG00000003354	Ccdc65	-2.03916	-0.257968	-0.0983932	-1.99843	-1.97844	0.358006	-0.129349	-0.142205	-0.153044	-0.662653	-0.677511	-1.07402	-1.0024	-0.473131	0.529267	1.4432	0.220347	0.656894	0.62082	coiled-coil domain containing 65 [Source:MGI Symbol;Acc:MGI:2146001]
chr11	120232947	120292296	1	5	protein_coding	ENSMUSG00000039741	Bahcc1	4.05262	4.32587	4.64586	4.64226	3.42473	4.6772	4.95483	4.95169	4.6708	4.74069	4.72593	4.89841	4.29476	4.82373	0.528971	1.4429	0.00252999	2.59688	0.0535341	BAH domain and coiled-coil containing 1 [Source:MGI Symbol;Acc:MGI:2679272]
chr17	36942918	36947986	1	3	protein_coding	ENSMUSG00000036492	Rnf39	-2.79378	-1.5488	-4.47039	-2.32929	-4.47039	-0.941465	-1.13035	-2.40649	-1.75459	-1.56314	-4.47039	-2.05582	-2.75902	-2.23013	0.528889	1.44282	0.499196	0.301729	0.823481	ring finger protein 39 [Source:MGI Symbol;Acc:MGI:2156378]
chr15	100038664	100219473	1	5	protein_coding	ENSMUSG00000023026	Dip2b	3.00404	3.8265	3.20649	3.07133	2.82521	3.46974	3.76882	3.90856	3.62717	3.8883	3.68899	3.69394	3.23388	3.76263	0.528747	1.44268	0.00415208	2.38173	0.0751577	disco interacting protein 2 homolog B [Source:MGI Symbol;Acc:MGI:2145977]
chr19	46689906	46703382	1	1	protein_coding	ENSMUSG00000062376	Borcs7	2.94028	2.93734	2.99935	3.02663	2.71491	3.07306	3.13458	3.62511	3.65621	3.64506	3.46827	3.33467	2.94859	3.47732	0.528725	1.44265	3.65459e-05	4.43716	0.0024374	BLOC-1 related complex subunit 7 [Source:MGI Symbol;Acc:MGI:1913689]
chr11	69733997	69758637	-1	4	protein_coding	ENSMUSG00000005198	Polr2a	6.30515	6.60081	6.51351	6.68486	5.86312	6.47543	6.79289	6.93271	6.8682	7.18898	6.94708	6.88299	6.40715	6.93547	0.528328	1.44226	0.00187195	2.72771	0.0434682	polymerase (RNA) II (DNA directed) polypeptide A [Source:MGI Symbol;Acc:MGI:98086]
chr4	15997121	16013888	-1	5	protein_coding	ENSMUSG00000041153	Osgin2	3.02175	3.13975	2.49206	3.21372	2.76004	2.98913	3.68408	3.76873	3.20801	3.24484	3.5475	3.32907	2.93608	3.4637	0.527626	1.44156	0.00170693	2.76778	0.0410194	oxidative stress induced growth inhibitor family member 2 [Source:MGI Symbol;Acc:MGI:2384798]
chr2	73584850	73589208	1	2	lncRNA	ENSMUSG00000086382	Chrna1os	-1.17952	0.447527	-0.441192	-1.13468	-0.273065	-0.815369	-0.281463	0.418616	0.202384	0.032503	-0.0258411	-0.576918	-0.56605	-0.0384533	0.527597	1.44153	0.131905	0.87974	0.502225	cholinergic receptor, nicotinic, alpha polypeptide 1 (muscle), opposite strand [Source:MGI Symbol;Acc:MGI:3651120]
chr11	101170523	101190724	1	2	protein_coding	ENSMUSG00000017167	Cntnap1	2.36418	1.92717	1.92543	2.08778	2.65643	2.51214	2.84421	3.01459	3.09377	2.90216	2.12888	2.65488	2.24552	2.77308	0.527561	1.44149	0.0159179	1.79812	0.171281	contactin associated protein-like 1 [Source:MGI Symbol;Acc:MGI:1858201]
chr4	63214004	63334991	1	7	protein_coding	ENSMUSG00000045672	Col27a1	6.35053	6.17797	6.54437	6.50671	6.62019	5.97432	6.65103	7.39717	6.79044	6.8009	7.20838	6.48947	6.36235	6.88956	0.527214	1.44114	0.00855224	2.06792	0.118291	collagen, type XXVII, alpha 1 [Source:MGI Symbol;Acc:MGI:2672118]
chr2	32308471	32353338	-1	17	protein_coding	ENSMUSG00000026825	Dnm1	1.75055	1.91461	1.58896	2.12218	1.54305	1.55887	2.4803	2.2999	2.46527	2.0192	1.97362	2.40105	1.74637	2.27322	0.526853	1.44078	0.00330279	2.48112	0.0643807	dynamin 1 [Source:MGI Symbol;Acc:MGI:107384]
chr17	34976899	34981788	-1	1	lncRNA	ENSMUSG00000073415	Gm10501	1.39047	-0.14849	-0.541326	-0.490279	0.254234	0.648013	0.503274	0.134184	0.538136	0.642014	1.51426	0.941829	0.185437	0.712282	0.526846	1.44078	0.100663	0.997129	0.44455	predicted gene 10501 [Source:MGI Symbol;Acc:MGI:3704476]
chr1	42694925	42744791	1	2	lncRNA	ENSMUSG00000093436	Gm20646	0.46772	0.0483106	0.942464	0.463271	-0.366994	0.691148	0.719092	0.741132	0.487327	0.928042	1.39692	1.13391	0.37432	0.901071	0.526751	1.44068	0.0112135	1.95026	0.140045	predicted gene 20646 [Source:MGI Symbol;Acc:MGI:5313093]
chr14	8348937	8378754	-1	2	protein_coding	ENSMUSG00000021749	Oit1	-2.79378	-0.376441	-0.0240624	-0.389909	-0.575465	-0.492198	-0.992663	0.0698904	-1.00765	-1.04375	-0.0929214	1.57344	-0.775309	-0.248943	0.526366	1.4403	0.383392	0.416357	0.752334	oncoprotein induced transcript 1 [Source:MGI Symbol;Acc:MGI:1201784]
chr1	120006894	120063536	1	2	protein_coding	ENSMUSG00000026387	Sctr	-1.54624	0.0483106	-2.043	-0.598158	-0.692206	-0.699413	0.00824513	-0.691696	-1.52863	0.225813	-0.57805	0.18822	-0.921785	-0.396015	0.525769	1.4397	0.240388	0.619088	0.638116	secretin receptor [Source:MGI Symbol;Acc:MGI:2441720]
chr6	116264222	116330302	1	10	protein_coding	ENSMUSG00000042213	Zfand4	0.518506	0.548531	0.866342	0.515969	-0.366994	0.510284	1.30424	0.821429	0.768368	0.44887	0.906705	1.4956	0.432106	0.957535	0.525428	1.43936	0.0721189	1.14195	0.385881	zinc finger, AN1-type domain 4 [Source:MGI Symbol;Acc:MGI:1914742]
chr6	72603004	72605502	-1	1	TEC	ENSMUSG00000108368	Gm45053	-0.255171	-0.505521	-0.259635	0.292537	0.189716	0.648013	0.407014	0.6561	0.0705259	0.499634	1.12904	0.498678	0.0183233	0.543499	0.525176	1.43911	0.132832	0.876696	0.503796	predicted gene 45053 [Source:MGI Symbol;Acc:MGI:5753629]
chr6	49367739	49390539	1	6	protein_coding	ENSMUSG00000047115	Fam221a	-1.35126	1.10759	0.65636	0.408574	-0.273065	1.35938	0.303869	1.10422	0.587216	1.00033	1.24223	0.819374	0.317931	0.842874	0.524943	1.43888	0.187432	0.727157	0.582606	family with sequence similarity 221, member A [Source:MGI Symbol;Acc:MGI:2442161]
chr8	79295123	79308961	1	2	lncRNA	ENSMUSG00000097174	Gm4890	0.983682	1.40563	1.2122	0.919584	1.66671	0.889368	1.59381	1.84192	1.89271	1.87283	1.46846	1.55437	1.17953	1.70402	0.524489	1.43842	0.00183294	2.73685	0.0428055	predicted gene 4890 [Source:MGI Symbol;Acc:MGI:3779445]
chr17	35552128	35557180	1	1	protein_coding	ENSMUSG00000039518	Cdsn	-3.40111	-0.0467365	-0.0983932	0.663414	-4.47039	-2.41282	0.249393	0.195733	-0.235991	-1.197	-1.16249	-4.47039	-1.62767	-1.10346	0.524215	1.43815	0.578118	0.237984	0.862793	corneodesmosin [Source:MGI Symbol;Acc:MGI:3505689]
chr15	74709161	74710374	1	2	lncRNA	ENSMUSG00000044276	4933427E11Rik	-0.172284	-1.85797	-1.18375	-0.980724	0.189716	-0.398778	-0.451527	-0.30318	0.323194	0.032503	0.0996304	-0.959954	-0.733966	-0.209889	0.524077	1.43801	0.139496	0.855439	0.513794	RIKEN cDNA 4933427E11 gene [Source:MGI Symbol;Acc:MGI:1914019]
chr3	51515319	51560879	-1	4	protein_coding	ENSMUSG00000037111	Setd7	5.09106	5.49003	5.36402	5.6601	4.96044	5.5959	5.89178	5.82114	5.96474	5.79133	6.08578	5.7511	5.36026	5.88431	0.524053	1.43799	0.000972733	3.01201	0.0278852	SET domain containing (lysine methyltransferase) 7 [Source:MGI Symbol;Acc:MGI:1920501]
chr5	123930679	123969895	1	6	protein_coding	ENSMUSG00000061882	Ccdc62	2.20276	3.5421	3.21419	3.45549	2.89768	3.11326	3.6892	3.73284	3.65621	3.83494	3.65873	2.9961	3.07091	3.59467	0.523757	1.43769	0.0167656	1.77558	0.176955	coiled-coil domain containing 62 [Source:MGI Symbol;Acc:MGI:2684996]
chr5	150599932	150607003	-1	3	lncRNA	ENSMUSG00000107096	Gm43597	2.55872	2.64212	2.37332	2.29799	2.94731	2.69279	3.11947	2.97125	3.23906	3.25964	2.91499	3.15011	2.58538	3.10909	0.52371	1.43765	0.00195913	2.70794	0.0450055	predicted gene 43597 [Source:MGI Symbol;Acc:MGI:5663734]
chr2	19657752	19660583	1	1	protein_coding	ENSMUSG00000043415	Otud1	2.73011	3.06216	2.75739	2.88355	3.58382	2.58256	3.2291	3.42761	3.65621	3.66188	3.4089	3.35686	2.93327	3.45676	0.523493	1.43743	0.000756871	3.12098	0.0232879	OTU domain containing 1 [Source:MGI Symbol;Acc:MGI:1918448]
chr7	67268906	67272242	-1	1	TEC	ENSMUSG00000109539	Gm44667	-1.17952	-2.04157	-2.043	-1.72947	-2.74239	-0.311041	-1.64578	-1.59023	-1.16131	-1.78822	-0.57805	-0.144208	-1.6745	-1.1513	0.523198	1.43714	0.37923	0.421098	0.749756	predicted gene 44667 [Source:MGI Symbol;Acc:MGI:5753243]
chr14	115092215	116525179	1	4	protein_coding	ENSMUSG00000022112	Gpc5	-0.644547	-0.315989	-0.34756	-1.72947	0.122177	0.461289	-0.451527	0.469343	0.487327	-0.0381524	-0.78434	0.999367	-0.409016	0.11367	0.522686	1.43663	0.116654	0.933101	0.476627	glypican 5 [Source:MGI Symbol;Acc:MGI:1194894]
chr17	33875659	33890661	-1	7	protein_coding	ENSMUSG00000079553	Kifc1	-4.47039	-0.890086	-0.765216	0.0280464	-0.575465	-0.311041	-1.28257	-0.390946	-1.16131	-0.905229	0.0996304	-0.207902	-1.16402	-0.641388	0.522636	1.43658	0.351699	0.453829	0.732058	kinesin family member C1 [Source:MGI Symbol;Acc:MGI:109596]
chr10	71170834	71182052	-1	1	lncRNA	ENSMUSG00000112189	C730027H18Rik	-0.536917	0.180081	-2.79702	0.515969	-0.958533	1.24824	-0.866981	1.28501	-0.868792	0.851939	0.468717	-0.0832086	-0.391363	0.131114	0.522477	1.43642	0.36017	0.443493	0.737577	RIKEN cDNA C730027H18 gene [Source:MGI Symbol;Acc:MGI:2442303]
chr3	133307518	133310008	-1	1	lncRNA	ENSMUSG00000105957	Gm43254	-0.172284	1.86325	1.63556	1.56982	0.53955	1.30488	1.45628	1.67906	2.041	1.45086	1.98992	1.25697	1.12346	1.64568	0.522219	1.43616	0.0774765	1.11083	0.398284	predicted gene 43254 [Source:MGI Symbol;Acc:MGI:5663391]
chr3	95639304	95641045	1	1	TEC	ENSMUSG00000106383	E330034L11Rik	1.49561	1.79637	1.68071	1.97936	1.75854	1.92687	1.9418	2.13687	1.95012	2.49002	2.87166	2.37954	1.77291	2.295	0.52209	1.43603	0.00557388	2.25384	0.0898645	RIKEN cDNA E330034L11 gene [Source:MGI Symbol;Acc:MGI:3026962]
chr10	62947026	62974185	1	6	protein_coding	ENSMUSG00000036875	Dna2	3.3154	3.59028	3.24458	3.33601	3.60253	3.59426	3.76397	4.23237	4.01571	3.78976	4.1543	3.85846	3.44717	3.9691	0.521921	1.43587	0.000367998	3.43415	0.014167	DNA replication helicase/nuclease 2 [Source:MGI Symbol;Acc:MGI:2443732]
chr4	147492417	147513486	1	2	protein_coding	ENSMUSG00000078496	Zfp982	-1.35126	-1.0781	0.240017	-1.13468	-1.28541	-1.07965	-0.751376	-0.933858	-0.742134	-0.455054	0.0382582	0.283943	-0.94818	-0.426703	0.521477	1.43542	0.34525	0.461866	0.727596	zinc finger protein 982 [Source:MGI Symbol;Acc:MGI:3701121]
chr1	175662421	175692776	-1	1	protein_coding	ENSMUSG00000026525	Opn3	-1.17952	0.86806	-0.441192	-2.32929	0.31599	0.126201	0.249393	0.699242	0.137961	-0.555123	0.0996304	-0.144208	-0.439958	0.0811492	0.521107	1.43506	0.174771	0.757531	0.566391	opsin 3 [Source:MGI Symbol;Acc:MGI:1338022]
chr5	114975456	114976013	1	1	TEC	ENSMUSG00000106838	1810017P11Rik	2.73011	2.67228	1.41284	2.22072	2.76004	1.92687	2.20774	3.02311	2.97893	2.73214	3.09906	2.80764	2.28714	2.8081	0.520958	1.43491	0.0630306	1.20045	0.361341	RIKEN cDNA 1810017P11 gene [Source:MGI Symbol;Acc:MGI:1916294]
chr9	91097149	91098496	1	1	processed_pseudogene	ENSMUSG00000056904	Gm5620	-0.644547	-2.49843	0.29912	0.351722	-0.184879	0.510284	-0.751376	0.195733	0.264053	-0.190777	0.558884	0.8819	-0.361121	0.159736	0.520857	1.43481	0.244515	0.611694	0.642598	predicted gene 5620 [Source:MGI Symbol;Acc:MGI:3647798]
chr1	167001417	167091302	1	6	protein_coding	ENSMUSG00000060568	Fam78b	1.05423	0.447527	0.700873	0.879924	-0.819233	1.09607	1.43203	0.781839	1.61357	1.06917	0.558884	1.0273	0.559898	1.08046	0.520566	1.43452	0.0668806	1.1747	0.371792	family with sequence similarity 78, member B [Source:MGI Symbol;Acc:MGI:2443050]
chr11	57011387	57330244	1	5	protein_coding	ENSMUSG00000020524	Gria1	-3.40111	-1.85797	-2.79702	-3.3748	-2.74239	-2.08713	-1.86865	-1.22503	0.380005	-4.47039	-4.47039	-1.48297	-2.71007	-2.18957	0.520502	1.43445	0.488294	0.311319	0.816879	glutamate receptor, ionotropic, AMPA1 (alpha 1) [Source:MGI Symbol;Acc:MGI:95808]
chr4	131878628	131883237	1	1	TEC	ENSMUSG00000102602	A930004J17Rik	1.33488	1.72623	1.3583	1.97936	1.46341	2.08077	2.34396	2.42082	2.07581	1.77319	1.95714	2.49405	1.65716	2.17749	0.520335	1.43429	0.168199	0.774176	0.555213	RIKEN cDNA A930004J17 gene [Source:MGI Symbol;Acc:MGI:2442442]
chr5	5579278	5664239	-1	12	protein_coding	ENSMUSG00000040473	Cfap69	4.1363	4.1708	3.88867	4.36186	4.13948	4.4386	4.56927	4.70151	4.76179	4.93072	4.66886	4.62443	4.18928	4.70943	0.520147	1.4341	0.000368876	3.43312	0.0141839	cilia and flagella associated protein 69 [Source:MGI Symbol;Acc:MGI:2443778]
chr3	89767511	89773240	-1	2	lncRNA	ENSMUSG00000042579	4632404H12Rik	4.5258	4.42218	4.50235	4.75342	4.09173	4.88652	4.94415	5.17251	5.0752	5.00288	5.11766	4.98819	4.53033	5.0501	0.519766	1.43372	0.000504044	3.29753	0.0174996	RIKEN cDNA 4632404H12 gene [Source:MGI Symbol;Acc:MGI:1921284]
chr17	31907879	31909029	-1	1	lncRNA	ENSMUSG00000117879	2310015A16Rik	-0.536917	-1.29434	-2.3713	-4.47039	-0.273065	-0.398778	-1.28257	-0.484399	-0.868792	-1.197	-1.89841	-0.495177	-1.55746	-1.03773	0.519738	1.4337	0.371018	0.430606	0.744084	RIKEN cDNA 2310015A16 gene [Source:MGI Symbol;Acc:MGI:1916811]
chr17	46303221	46328352	-1	7	protein_coding	ENSMUSG00000032842	Abcc10	3.75727	4.27273	4.16772	3.86904	3.14742	3.51845	4.35058	4.3888	4.18867	4.49075	4.17583	4.25082	3.78877	4.30757	0.5188	1.43276	0.000884507	3.0533	0.0259973	ATP-binding cassette, sub-family C (CFTR/MRP), member 10 [Source:MGI Symbol;Acc:MGI:2386976]
chr14	31598730	31641286	-1	13	protein_coding	ENSMUSG00000021884	Hacl1	0.831319	1.4927	0.513936	0.166345	1.88618	1.4119	1.71937	1.95303	1.46393	1.91084	1.03792	1.32606	1.0504	1.56852	0.518128	1.4321	0.0442068	1.35451	0.306628	2-hydroxyacyl-CoA lyase 1 [Source:MGI Symbol;Acc:MGI:1929657]
chr7	92857525	92874247	-1	4	protein_coding	ENSMUSG00000030641	Ddias	0.660944	0.673063	-0.765216	0.292537	-0.958533	-1.07965	-0.281463	0.0698904	1.07405	-0.112447	0.643746	0.53804	-0.196142	0.32197	0.518111	1.43208	0.164041	0.785047	0.549415	DNA damage-induced apoptosis suppressor [Source:MGI Symbol;Acc:MGI:1921291]
chr11	87760541	87785928	1	10	protein_coding	ENSMUSG00000034156	Tspoap1	1.24726	2.23055	1.86803	1.97936	1.3499	1.24824	2.22195	1.9351	2.29845	2.10366	1.87176	2.60014	1.65389	2.17184	0.517953	1.43192	0.00537202	2.26986	0.0875408	TSPO associated protein 1 [Source:MGI Symbol;Acc:MGI:2450877]
chr5	137378637	137477064	-1	5	protein_coding	ENSMUSG00000079173	Zan	-0.255171	-2.04157	-3.40358	-1.13468	-2.74239	-0.592089	-2.13235	-1.07211	-2.77982	0.16421	-0.899717	-0.344401	-1.69491	-1.17737	0.517548	1.43152	0.506804	0.29516	0.827633	zonadhesin [Source:MGI Symbol;Acc:MGI:106656]
chr13	17944291	17946278	1	1	TEC	ENSMUSG00000113528	Gm32699	0.518506	0.376036	0.178389	1.06814	1.01957	1.30488	1.43203	1.51972	1.41038	1.1024	1.49154	0.613682	0.744254	1.26163	0.517371	1.43134	0.0810169	1.09142	0.405379	predicted gene, 32699 [Source:MGI Symbol;Acc:MGI:5591858]
chr12	118234933	118301440	-1	3	protein_coding	ENSMUSG00000025323	Sp4	2.69742	3.36417	2.93559	2.98049	1.46341	3.00631	3.45653	3.12154	3.12735	3.14473	3.56936	3.13093	2.74123	3.25841	0.517172	1.43115	0.0718916	1.14332	0.385434	trans-acting transcription factor 4 [Source:MGI Symbol;Acc:MGI:107595]
chr18	77789914	77882879	1	2	protein_coding	ENSMUSG00000025429	Pstpip2	2.23348	2.43786	2.34556	1.84163	2.76004	1.9973	2.58299	2.77349	2.9881	2.93941	2.54756	2.886	2.26931	2.78626	0.516946	1.43092	0.00475669	2.3227	0.0810788	proline-serine-threonine phosphatase-interacting protein 2 [Source:MGI Symbol;Acc:MGI:1335088]
chr1	138851983	138856852	-1	3	protein_coding	ENSMUSG00000079283	2310009B15Rik	0.118534	0.61214	0.942464	0.839144	0.981963	1.03041	1.07285	1.87992	1.48997	1.52625	0.601939	1.0547	0.754109	1.27094	0.516828	1.43081	0.0798263	1.09785	0.403177	RIKEN cDNA 2310009B15 gene [Source:MGI Symbol;Acc:MGI:1916799]
chr8	25720037	25724887	1	15	protein_coding	ENSMUSG00000031570	Plpp5	2.95879	3.12347	2.69274	2.46811	2.91774	3.47592	3.40762	3.42761	3.65045	3.39317	3.46827	3.3895	2.93946	3.4561	0.516642	1.43062	0.00157023	2.80404	0.0388143	phospholipid phosphatase 5 [Source:MGI Symbol;Acc:MGI:1919160]
chr11	69340461	69342641	1	3	protein_coding	ENSMUSG00000043419	Rnf227	1.52074	1.15107	0.700873	0.56681	1.19417	1.51152	1.43203	1.6353	1.70535	1.66615	1.87176	1.43433	1.10753	1.62415	0.516621	1.4306	0.0215305	1.66695	0.203821	ring finger protein 227 [Source:MGI Symbol;Acc:MGI:1915359]
chr1	61638824	62642284	1	6	protein_coding	ENSMUSG00000052062	Pard3b	3.96379	4.1522	4.04791	4.26127	3.50647	4.10152	4.55811	4.50277	4.36085	4.71138	4.39363	4.60603	4.00552	4.52213	0.516603	1.43058	0.00076333	3.11729	0.0234418	par-3 family cell polarity regulator beta [Source:MGI Symbol;Acc:MGI:1919301]
chr15	76101481	76120195	-1	1	protein_coding	ENSMUSG00000115388	Eppk1	-0.760858	-0.804534	-0.0240624	0.166345	-1.70874	-0.0759188	0.249393	-0.390946	-0.625703	-0.0381524	0.558884	0.137867	-0.534628	-0.0181096	0.516519	1.4305	0.160121	0.795551	0.543945	epiplakin 1 [Source:MGI Symbol;Acc:MGI:2386306]
chr4	148804429	148954889	1	7	protein_coding	ENSMUSG00000028977	Casz1	4.34767	4.34939	4.41152	4.40091	3.74965	4.67451	4.83971	5.04871	4.80911	4.88372	4.68897	4.7617	4.32228	4.83865	0.516375	1.43036	0.000302339	3.51951	0.0120726	castor zinc finger 1 [Source:MGI Symbol;Acc:MGI:1196251]
chr12	76580488	76710547	-1	3	protein_coding	ENSMUSG00000021061	Sptb	3.25677	3.12892	2.78866	3.55328	3.04172	3.16007	3.77847	3.6195	3.63885	3.41978	3.76199	3.80702	3.1549	3.67094	0.516032	1.43002	0.00343914	2.46355	0.0660808	spectrin beta, erythrocytic [Source:MGI Symbol;Acc:MGI:98387]
chr5	38706462	38876812	-1	2	protein_coding	ENSMUSG00000039315	Clnk	0.18292	-0.0967163	0.513936	-0.841622	-2.31043	-0.398778	0.407014	-0.584327	0.810313	-0.190777	-0.485006	0.18822	-0.491781	0.0242395	0.516021	1.43001	0.189154	0.723184	0.58455	cytokine-dependent hematopoietic cell linker [Source:MGI Symbol;Acc:MGI:1351468]
chr18	37504264	37507822	1	1	protein_coding	ENSMUSG00000046191	Pcdhb20	-0.255171	-0.257968	0.114011	0.166345	-1.28541	0.187736	-0.281463	-0.142205	0.680633	0.44887	0.973803	0.085692	-0.221743	0.294222	0.515965	1.42995	0.100497	0.997847	0.44455	protocadherin beta 20 [Source:MGI Symbol;Acc:MGI:2136758]
chr4	47015669	47057427	-1	5	protein_coding	ENSMUSG00000066191	Anks6	3.63602	3.6369	3.90303	3.54062	3.25381	3.67168	4.23267	3.98027	4.09845	4.13303	4.17583	4.1175	3.60701	4.12296	0.515948	1.42993	1.14902e-05	4.93967	0.00100763	ankyrin repeat and sterile alpha motif domain containing 6 [Source:MGI Symbol;Acc:MGI:1922941]
chr5	72203329	72298775	1	6	polymorphic_pseudogene	ENSMUSG00000046808	Atp10d	2.84401	3.322	2.64797	2.77963	2.57036	2.95414	3.20067	4.52092	2.78221	2.62189	4.35325	2.73328	2.85302	3.3687	0.515688	1.42968	0.191782	0.717191	0.58654	ATPase, class V, type 10D [Source:MGI Symbol;Acc:MGI:2450125]
chr1	171320601	171326177	-1	1	lncRNA	ENSMUSG00000103983	Gm20045	3.20345	2.54767	2.60177	2.58371	2.85671	2.84378	2.88051	3.10559	3.32113	3.4905	3.77616	3.15645	2.77285	3.28839	0.515542	1.42953	0.0143147	1.84422	0.161472	predicted gene, 20045 [Source:MGI Symbol;Acc:MGI:5012230]
chr1	21218575	21230167	1	2	protein_coding	ENSMUSG00000025933	Tmem14a	2.49674	2.18944	1.92543	2.28286	3.1975	2.38656	2.70945	3.23583	2.89371	3.03715	3.24201	2.45345	2.41309	2.9286	0.515513	1.4295	0.0105606	1.97631	0.134767	transmembrane protein 14A [Source:MGI Symbol;Acc:MGI:1922962]
chr9	104288251	104337748	-1	6	protein_coding	ENSMUSG00000032561	Acpp	3.13999	3.02759	2.37332	3.18959	2.81455	3.37372	3.11186	3.60256	3.14384	3.46518	3.73324	3.9525	2.98646	3.50153	0.51507	1.42906	0.0110022	1.95852	0.138372	acid phosphatase, prostate [Source:MGI Symbol;Acc:MGI:1928480]
chr13	45965253	45966508	1	2	lncRNA	ENSMUSG00000038152	5033430I15Rik	0.46772	0.944185	0.61043	0.0280464	1.12684	0.358006	0.797123	0.934071	1.61357	1.19772	1.29566	0.787065	0.589205	1.1042	0.514995	1.42899	0.0327353	1.48498	0.260062	RIKEN cDNA 5033430I15 gene [Source:MGI Symbol;Acc:MGI:1923250]
chr1	180813776	180816859	1	2	lncRNA	ENSMUSG00000073485	H3f3aos	-1.54624	-0.14849	-1.18375	-1.30706	-2.74239	0.303452	-1.45278	-0.0679875	-0.323999	-0.778849	0.421428	-1.3334	-1.10408	-0.589264	0.514815	1.42881	0.204558	0.689184	0.601227	H3 histone, family 3A, opposite strand [Source:MGI Symbol;Acc:MGI:3802006]
chr11	120826529	120932872	-1	3	protein_coding	ENSMUSG00000048445	Ccdc57	2.47119	3.18752	3.00823	2.98984	2.80381	3.36708	3.58307	3.34173	3.57945	3.503	3.50276	3.40555	2.97128	3.48593	0.514649	1.42865	0.000882496	3.05429	0.0259871	coiled-coil domain containing 57 [Source:MGI Symbol;Acc:MGI:1918526]
chr5	90490737	90508907	1	5	protein_coding	ENSMUSG00000054932	Afp	-0.172284	0.841766	0.410522	-0.296069	-0.273065	-0.150115	0.249393	0.469343	0.966865	-0.273604	1.21476	0.819374	0.0601258	0.574355	0.514229	1.42823	0.11928	0.923431	0.481611	alpha fetoprotein [Source:MGI Symbol;Acc:MGI:87951]
chr5	5664829	5694578	-1	9	protein_coding	ENSMUSG00000015653	Steap2	6.90989	6.95065	6.94851	6.91811	6.51714	7.22332	7.3687	7.52707	7.46698	7.35971	7.487	7.34327	6.91127	7.42545	0.514183	1.42818	0.000287554	3.54128	0.0117147	six transmembrane epithelial antigen of prostate 2 [Source:MGI Symbol;Acc:MGI:1921301]
chr12	83520466	83541920	1	8	protein_coding	ENSMUSG00000021222	Dcaf4	1.87269	2.52306	2.5781	2.10508	2.64444	2.70336	2.88051	2.43365	3.13562	2.97572	3.06099	3.02409	2.40446	2.91843	0.513975	1.42798	0.00658222	2.18163	0.100049	DDB1 and CUL4 associated factor 4 [Source:MGI Symbol;Acc:MGI:1921078]
chr2	9881252	9883921	1	2	protein_coding	ENSMUSG00000025783	4930412O13Rik	-0.172284	-0.202191	0.178389	-0.124929	-1.70874	-0.00535217	0.797123	0.418616	0.434664	-0.112447	-0.677511	0.18822	-0.339184	0.174778	0.513962	1.42797	0.0995729	1.00186	0.442934	RIKEN cDNA 4930412O13 gene [Source:MGI Symbol;Acc:MGI:1921185]
chr16	36750177	36784962	-1	14	protein_coding	ENSMUSG00000022899	Slc15a2	6.14771	5.60978	5.34135	5.88336	5.867	5.71433	6.1403	6.24168	6.19294	6.50186	6.36889	6.19922	5.76059	6.27415	0.513561	1.42757	0.00161883	2.7908	0.039477	solute carrier family 15 (H+/peptide transporter), member 2 [Source:MGI Symbol;Acc:MGI:1890457]
chr5	138995056	139000577	1	2	lncRNA	ENSMUSG00000075585	6330403L08Rik	1.79242	1.98838	1.49097	1.97936	1.25849	1.85282	2.0573	2.38163	2.19142	2.01919	2.50282	2.29015	1.72707	2.24042	0.513344	1.42735	0.000847713	3.07175	0.0252101	RIKEN cDNA 6330403L08 gene [Source:MGI Symbol;Acc:MGI:1917994]
chr1	165763746	165775308	1	3	protein_coding	ENSMUSG00000040713	Creg1	6.41394	6.45122	6.5902	6.46544	6.39727	6.65432	7.02393	6.91165	6.95081	6.99805	7.10086	7.06496	6.4954	7.00838	0.512976	1.42699	1.90656e-06	5.71975	0.000252514	cellular repressor of E1A-stimulated genes 1 [Source:MGI Symbol;Acc:MGI:1344382]
chr12	81860023	82000924	1	8	protein_coding	ENSMUSG00000021140	Pcnx	5.77339	5.83059	5.92109	5.97914	5.37193	5.81282	6.25965	6.31892	6.18997	6.31609	6.34454	6.33601	5.78149	6.2942	0.512703	1.42672	7.61777e-05	4.11817	0.00427126	pecanex homolog [Source:MGI Symbol;Acc:MGI:1891924]
chr16	57167401	57174413	1	1	lncRNA	ENSMUSG00000097876	Gm16892	-1.17952	-0.315989	0.0466256	-0.0464144	-1.28541	-0.492198	-0.129349	-0.142205	-0.868792	-0.555123	1.21476	0.283943	-0.545484	-0.0327952	0.512689	1.42671	0.183348	0.736725	0.577354	predicted gene, 16892 [Source:MGI Symbol;Acc:MGI:4439816]
chr2	62330073	62412231	-1	6	protein_coding	ENSMUSG00000035000	Dpp4	6.71682	6.5418	6.57085	6.72598	6.71206	6.65364	7.10046	7.30984	6.93134	7.16313	7.29415	7.19801	6.65352	7.16615	0.512629	1.42665	1.65161e-05	4.78209	0.00133978	dipeptidylpeptidase 4 [Source:MGI Symbol;Acc:MGI:94919]
chr11	97050628	97068904	1	7	protein_coding	ENSMUSG00000038534	Osbpl7	2.378	2.80068	2.25889	3.32127	1.98454	2.81482	3.40138	2.91746	3.16016	3.01114	2.90643	3.2364	2.59304	3.10549	0.512458	1.42648	0.00860542	2.06523	0.118713	oxysterol binding protein-like 7 [Source:MGI Symbol;Acc:MGI:1918490]
chr9	119402118	119434995	1	6	protein_coding	ENSMUSG00000061393	Acvr2b	2.03847	2.68712	3.25208	2.55881	1.75854	2.59397	2.80698	2.76337	3.00626	3.28156	2.89781	3.20617	2.4815	2.99369	0.512192	1.42622	0.0741515	1.12988	0.390514	activin receptor IIB [Source:MGI Symbol;Acc:MGI:87912]
chr6	72598475	72608425	1	6	protein_coding	ENSMUSG00000056666	Retsat	7.1177	7.50736	7.79081	7.10923	7.20722	8.04023	8.16051	7.85706	7.88857	7.93376	7.97473	8.02911	7.46209	7.97396	0.511866	1.42589	0.00140657	2.85184	0.0358992	retinol saturase (all trans retinol 13,14 reductase) [Source:MGI Symbol;Acc:MGI:1914692]
chr6	72544391	72562983	1	11	protein_coding	ENSMUSG00000056737	Capg	3.23416	3.57439	3.19097	3.86904	3.51307	3.27793	4.07714	3.76873	4.04675	3.9983	3.93191	3.90436	3.44326	3.95453	0.511269	1.4253	0.00356778	2.4476	0.0676638	capping protein (actin filament), gelsolin-like [Source:MGI Symbol;Acc:MGI:1098259]
chr8	89027235	89044162	-1	1	protein_coding	ENSMUSG00000031665	Sall1	6.55746	6.46905	6.33085	6.73017	6.41325	6.55639	6.96175	7.13724	6.84506	6.9702	7.08293	7.12758	6.50953	7.02079	0.511266	1.4253	5.0908e-06	5.29321	0.000521791	spalt like transcription factor 1 [Source:MGI Symbol;Acc:MGI:1889585]
chr1	150100031	150108227	1	2	protein_coding	ENSMUSG00000032487	Ptgs2	1.05423	-0.315989	-1.55033	0.958182	-0.692206	-0.0759188	1.24978	0.859962	-0.417728	-0.455054	0.421428	0.787065	-0.103673	0.407575	0.511248	1.42528	0.340618	0.467733	0.723737	prostaglandin-endoperoxide synthase 2 [Source:MGI Symbol;Acc:MGI:97798]
chr2	26381526	26389018	1	3	lncRNA	ENSMUSG00000085767	Gm13563	1.33488	0.515642	0.29912	0.709394	0.903675	1.09607	1.38226	0.781839	1.61357	1.52625	1.51426	1.10798	0.809797	1.32103	0.511231	1.42527	0.0232361	1.63384	0.212271	predicted gene 13563 [Source:MGI Symbol;Acc:MGI:3652052]
chr11	32455370	32516687	1	1	protein_coding	ENSMUSG00000044949	Ubtd2	0.61501	0.86806	1.49097	0.958182	-1.4816	0.461289	0.87115	1.13597	1.0392	1.57441	0.0996304	1.25696	0.485317	0.996221	0.510904	1.42494	0.164308	0.784342	0.549754	ubiquitin domain containing 2 [Source:MGI Symbol;Acc:MGI:2444752]
chr19	4762103	4765171	-1	1	TEC	ENSMUSG00000103651	Gm37206	1.79242	3.19273	3.02583	2.99912	2.07662	3.15237	2.94192	3.32805	3.48549	3.1043	3.42697	3.01715	2.70652	3.21731	0.510796	1.42484	0.0657126	1.18235	0.36877	predicted gene, 37206 [Source:MGI Symbol;Acc:MGI:5610434]
chr5	129908540	129913789	1	4	protein_coding	ENSMUSG00000095789	Nupr1l	-1.54624	-0.14849	0.240017	-0.841622	-1.48161	-0.311041	-0.0589123	0.00259792	-0.417728	-0.112447	-0.163273	-0.274537	-0.681496	-0.170717	0.510779	1.42482	0.0958083	1.0186	0.43608	nuclear protein transcriptional regulator 1 like [Source:MGI Symbol;Acc:MGI:1923099]
chr17	22777217	22807736	-1	1	processed_pseudogene	ENSMUSG00000117333	Gm16386	0.518506	0.300817	1.30162	0.958182	0.375211	1.43746	1.04113	1.28501	1.38285	1.62101	1.87176	0.754015	0.8153	1.32596	0.510663	1.4247	0.377585	0.422985	0.748242	predicted gene 16386 [Source:MGI Symbol;Acc:MGI:3646848]
chr3	30624267	30647869	-1	1	protein_coding	ENSMUSG00000027702	Lrrc34	-0.0939018	-0.0467365	1.14934	0.515969	0.432096	0.889368	0.407014	0.781839	1.35478	1.47643	1.06894	0.819374	0.474356	0.98473	0.510373	1.42442	0.0373477	1.42774	0.278498	leucine rich repeat containing 34 [Source:MGI Symbol;Acc:MGI:1919077]
chr9	43310848	43336115	1	3	protein_coding	ENSMUSG00000032013	Trim29	-4.47039	-0.890086	-4.47039	-0.841622	-1.28541	-1.40344	-0.363991	-0.933858	-4.47039	-0.905229	-1.31432	-2.31164	-2.22689	-1.71657	0.510319	1.42436	0.557524	0.253736	0.852699	tripartite motif-containing 29 [Source:MGI Symbol;Acc:MGI:1919419]
chr5	28456815	28467256	-1	1	protein_coding	ENSMUSG00000002633	Shh	-1.35126	-0.804534	-1.55033	-1.30706	-0.366994	-1.40344	-0.992663	-0.691696	-1.00765	0.499634	-0.677511	-0.854248	-1.1306	-0.620689	0.509914	1.42397	0.15659	0.805235	0.538828	sonic hedgehog [Source:MGI Symbol;Acc:MGI:98297]
chr5	143270075	143272513	1	1	lncRNA	ENSMUSG00000105345	BC030343	0.46772	0.814983	0.56299	1.29617	0.189716	-0.492198	0.834611	1.59017	1.17382	1.22814	1.21476	-0.144208	0.473231	0.982882	0.509651	1.42371	0.100741	0.996795	0.444569	cDNA sequence BC030343 [Source:MGI Symbol;Acc:MGI:2679267]
chr11	103697724	103722832	1	2	lncRNA	ENSMUSG00000085154	C130046K22Rik	-0.0939018	0.180081	-0.259635	0.0280464	0.254234	0.603549	0.797123	0.469343	0.538136	0.341648	0.514505	1.10798	0.118729	0.628123	0.509394	1.42345	0.003484	2.45792	0.0666245	RIKEN cDNA C130046K22 gene [Source:MGI Symbol;Acc:MGI:3026935]
chr4	106744555	106804998	-1	7	protein_coding	ENSMUSG00000034853	Acot11	5.32304	5.07194	5.52741	5.0229	4.98916	5.48691	5.80591	5.77652	5.73224	5.5879	5.5098	6.05318	5.23689	5.74426	0.507365	1.42145	0.000356853	3.44751	0.0138206	acyl-CoA thioesterase 11 [Source:MGI Symbol;Acc:MGI:1913736]
chr7	3289179	3331099	1	5	protein_coding	ENSMUSG00000078816	Prkcg	0.0511387	-0.723774	-1.18375	0.615921	-0.366994	-0.228336	-0.129349	0.254764	0.890712	0.396255	-0.57805	0.373707	-0.305966	0.20134	0.507306	1.42139	0.0762045	1.11802	0.394799	protein kinase C, gamma [Source:MGI Symbol;Acc:MGI:97597]
chr2	77009902	77170636	-1	11	protein_coding	ENSMUSG00000044033	Ccdc141	5.76947	5.69396	5.41334	6.14412	5.01963	6.04565	6.11386	6.20567	6.39769	6.02804	6.36733	6.01533	5.68103	6.18799	0.506959	1.42105	0.00999622	2.00016	0.130101	coiled-coil domain containing 141 [Source:MGI Symbol;Acc:MGI:1919735]
chr5	129556147	129558374	1	1	TEC	ENSMUSG00000104814	Gm42979	2.47119	2.37507	2.22881	1.4665	1.32007	1.55887	2.62639	2.2716	2.43877	2.24426	2.21461	2.66381	1.90342	2.40991	0.506487	1.42059	0.0499671	1.30132	0.325519	predicted gene 42979 [Source:MGI Symbol;Acc:MGI:5663116]
chr12	76444497	76451336	1	3	lncRNA	ENSMUSG00000073000	Gm10451	2.39169	2.43786	2.33147	2.08778	2.74889	1.90871	3.12705	2.71163	2.31312	3.04572	2.84503	2.90118	2.31773	2.82395	0.50622	1.42032	0.00616866	2.20981	0.0958166	predicted gene 10451 [Source:MGI Symbol;Acc:MGI:3641898]
chr17	6601671	6609774	1	4	protein_coding	ENSMUSG00000000579	Dynlt1c	-0.760858	1.03981	-0.259635	-1.72947	-0.575465	-0.150115	1.04113	-0.0679876	-0.417728	-0.455054	0.215057	0.283943	-0.405955	0.0998935	0.505848	1.41996	0.240448	0.618978	0.638173	dynein light chain Tctex-type 1C [Source:MGI Symbol;Acc:MGI:3807476]
chr17	56100591	56109803	-1	3	protein_coding	ENSMUSG00000002831	Plin4	2.00324	1.86325	1.74589	1.61883	0.0513201	2.21982	3.65294	2.44637	0.434664	2.00169	1.55865	2.44312	1.58373	2.08957	0.505845	1.41996	0.354691	0.450149	0.733825	perilipin 4 [Source:MGI Symbol;Acc:MGI:1929709]
chr16	30008667	30021430	1	1	lncRNA	ENSMUSG00000097184	4632428C04Rik	0.415081	0.673063	0.178389	0.292537	0.94335	1.46257	0.678434	1.16704	1.10808	1.39832	1.51426	1.13391	0.660832	1.16667	0.505841	1.41995	0.014718	1.83215	0.164209	RIKEN cDNA 4632428C04 gene [Source:MGI Symbol;Acc:MGI:1921600]
chrX	161082525	161258213	1	9	protein_coding	ENSMUSG00000000037	Scml2	-0.887376	-0.981032	-1.18375	-2.75934	-3.3618	-0.311041	-2.13235	-0.142205	-1.52863	-0.555123	-0.899717	-1.19789	-1.58072	-1.07598	0.504739	1.41887	0.338301	0.470696	0.7222	Scm polycomb group protein like 2 [Source:MGI Symbol;Acc:MGI:1340042]
chr4	153964449	153975126	-1	5	protein_coding	ENSMUSG00000029027	Dffb	2.17136	2.23055	1.70277	2.25212	0.862877	1.30488	2.02523	2.50833	1.95012	2.37237	2.06877	2.62777	1.75409	2.25876	0.50467	1.4188	0.0232057	1.63441	0.212271	DNA fragmentation factor, beta subunit [Source:MGI Symbol;Acc:MGI:1196287]
chr5	117781032	117958840	1	7	protein_coding	ENSMUSG00000029361	Nos1	0.18292	0.180081	0.904905	1.13705	-0.0231974	0.410571	0.758635	0.311474	1.14133	1.52625	1.66398	0.416578	0.465389	0.969708	0.504319	1.41845	0.138214	0.859449	0.512001	nitric oxide synthase 1, neuronal [Source:MGI Symbol;Acc:MGI:97360]
chr13	4268176	4279433	-1	1	protein_coding	ENSMUSG00000021211	Akr1c12	1.75055	1.35074	0.82672	1.66623	1.61851	1.8337	1.8714	1.91694	1.35478	2.67807	2.29552	1.95419	1.50774	2.01182	0.504074	1.41821	0.0460678	1.3366	0.313	aldo-keto reductase family 1, member C12 [Source:MGI Symbol;Acc:MGI:1351661]
chr3	101813076	101848959	-1	2	protein_coding	ENSMUSG00000044313	Mab21l3	-0.644547	1.12949	0.562989	0.753953	0.777649	0.246754	1.10389	1.00456	0.768368	0.964639	1.15818	0.850976	0.471049	0.975102	0.504053	1.41819	0.0457032	1.34005	0.311832	mab-21-like 3 [Source:MGI Symbol;Acc:MGI:2446273]
chr12	16988648	17000408	-1	8	protein_coding	ENSMUSG00000045679	Pqlc3	0.947073	1.52611	1.27243	1.10301	1.51699	1.53539	1.5036	2.0562	1.9121	1.92947	1.64352	1.87954	1.31683	1.82074	0.503905	1.41805	0.00453367	2.34355	0.0790849	PQ loop repeat containing [Source:MGI Symbol;Acc:MGI:2444067]
chr1	130826684	130852249	1	3	protein_coding	ENSMUSG00000026417	Pigr	8.22554	8.18761	7.97653	8.47303	8.67763	7.74445	9.02685	8.08204	8.78294	8.74088	8.62368	9.05126	8.21413	8.71794	0.503812	1.41795	0.281818	0.550031	0.676667	polymeric immunoglobulin receptor [Source:MGI Symbol;Acc:MGI:103080]
chr19	8936975	8940864	-1	1	lncRNA	ENSMUSG00000114220	Gm10353	-0.255171	-0.376441	0.65636	-0.980724	-1.11273	-1.8216	-0.0589123	-0.220448	0.264053	0.032503	-0.677511	-0.207902	-0.648385	-0.144703	0.503682	1.41783	0.0923473	1.03458	0.428504	predicted gene 10353 [Source:MGI Symbol;Acc:MGI:3704491]
chr12	85597019	85599191	-1	1	lncRNA	ENSMUSG00000113165	Gm47863	-1.02606	-0.505521	-0.765216	-1.50286	-1.97844	0.303452	-0.54472	-0.220448	-1.00765	-0.190777	-0.677511	0.18822	-0.912441	-0.408814	0.503627	1.41777	0.124469	0.90494	0.490198	predicted gene, 47863 [Source:MGI Symbol;Acc:MGI:6097080]
chr1	182763860	182896591	1	5	protein_coding	ENSMUSG00000038576	Susd4	2.33615	2.63448	2.06819	2.59601	2.62017	2.34664	2.67886	2.9446	2.71755	2.95768	3.17943	3.14375	2.43361	2.93698	0.503373	1.41752	0.00327512	2.48477	0.064038	sushi domain containing 4 [Source:MGI Symbol;Acc:MGI:2138351]
chr9	107597674	107609229	-1	14	protein_coding	ENSMUSG00000057969	Sema3b	5.55359	5.31949	5.92109	5.52521	5.30688	5.78696	5.99989	6.03199	6.28228	6.17094	6.07245	5.87059	5.56887	6.07136	0.502485	1.41665	7.51052e-05	4.12433	0.00423801	sema domain, immunoglobulin domain (Ig), short basic domain, secreted, (semaphorin) 3B [Source:MGI Symbol;Acc:MGI:107561]
chr8	90828352	91054516	1	15	protein_coding	ENSMUSG00000056608	Chd9	5.5072	5.46656	5.40159	5.7618	4.90876	5.61703	5.79288	5.89953	5.9043	5.88739	6.22741	5.95935	5.44382	5.94514	0.501321	1.41551	0.00602816	2.21981	0.0942492	chromodomain helicase DNA binding protein 9 [Source:MGI Symbol;Acc:MGI:1924001]
chr9	37544492	37552904	-1	2	protein_coding	ENSMUSG00000053310	Nrgn	0.660944	-0.723774	0.0466256	0.23082	0.94335	0.246754	-0.129349	1.36756	0.929291	1.03516	0.558884	0.650066	0.23412	0.735269	0.501149	1.41534	0.107138	0.970055	0.459078	neurogranin [Source:MGI Symbol;Acc:MGI:1927184]
chr11	112782224	112787760	1	1	protein_coding	ENSMUSG00000000567	Sox9	-1.54624	-2.49843	-0.648932	-1.72947	-1.28541	0.358006	-0.281463	-1.39611	-0.0746073	0.16421	-2.48207	-0.274538	-1.22508	-0.724096	0.500982	1.41518	0.28143	0.55063	0.676206	SRY (sex determining region Y)-box 9 [Source:MGI Symbol;Acc:MGI:98371]
chr14	31260375	31323896	-1	2	protein_coding	ENSMUSG00000019027	Dnah1	-2.03916	-1.0781	-1.35543	0.23082	-2.74239	-1.40344	-0.0589123	-1.8146	-1.52863	-1.56314	0.158498	-0.576918	-1.39795	-0.897283	0.500667	1.41487	0.291418	0.535483	0.685049	dynein, axonemal, heavy chain 1 [Source:MGI Symbol;Acc:MGI:107721]
chr3	9427020	9610085	-1	3	protein_coding	ENSMUSG00000040209	Zfp704	6.10265	6.52382	6.55805	6.68773	5.69318	6.6584	6.97493	6.74923	6.90254	6.75593	6.97703	6.8681	6.37064	6.87129	0.500656	1.41486	0.00584621	2.23313	0.0923145	zinc finger protein 704 [Source:MGI Symbol;Acc:MGI:2180715]
chr3	108383839	108388231	1	11	protein_coding	ENSMUSG00000068744	Psrc1	-1.77175	-0.981032	-2.043	-1.30706	-4.47039	-0.311041	-0.54472	-1.22503	-1.75459	-2.38261	-0.899717	-1.07402	-1.81404	-1.31345	0.500596	1.4148	0.342761	0.465009	0.725084	proline/serine-rich coiled-coil 1 [Source:MGI Symbol;Acc:MGI:1913099]
chr3	102086415	102146514	1	5	protein_coding	ENSMUSG00000027861	Casq2	-2.79378	-3.17085	-1.77574	-0.389909	-1.97844	-2.83414	-3.4603	0.195733	-3.39047	-1.78822	-0.163273	-1.3334	-2.15714	-1.65665	0.500488	1.41469	0.411694	0.385425	0.771873	calsequestrin 2 [Source:MGI Symbol;Acc:MGI:1309469]
chr5	23698296	23712667	-1	5	lncRNA	ENSMUSG00000105987	AI506816	3.40585	2.87388	3.23704	3.02663	2.71491	3.69306	3.66339	3.53867	3.86465	3.61084	3.67898	3.59477	3.15856	3.65855	0.499988	1.4142	0.00157946	2.80149	0.0389287	expressed sequence AI506816 [Source:MGI Symbol;Acc:MGI:2140929]
chr11	119220160	119222473	1	1	lncRNA	ENSMUSG00000087404	Gm11752	0.118534	-0.257968	-0.0240624	-1.30706	1.01957	0.0619232	0.249393	0.366039	0.851072	-0.0381524	0.723892	0.458212	-0.0648435	0.435076	0.49992	1.41413	0.0573773	1.24126	0.347645	predicted gene 11752 [Source:MGI Symbol;Acc:MGI:3651700]
chr9	105162156	105395524	-1	5	protein_coding	ENSMUSG00000035032	Nek11	-2.36768	-0.804534	-0.765216	-1.13468	-0.692206	-1.8216	-2.45528	-0.142205	-0.868792	-0.361478	-0.485006	-0.274538	-1.26432	-0.76455	0.499771	1.41399	0.326085	0.486669	0.713038	NIMA (never in mitosis gene a)-related expressed kinase 11 [Source:MGI Symbol;Acc:MGI:2442276]
chr4	99829198	99912788	1	5	protein_coding	ENSMUSG00000073791	Efcab7	0.118534	2.0239	1.11686	1.23461	1.1609	0.925942	1.38226	0.934071	1.10808	2.08716	1.87176	2.19485	1.09679	1.59636	0.499572	1.41379	0.11524	0.938395	0.473497	EF-hand calcium binding domain 7 [Source:MGI Symbol;Acc:MGI:2385199]
chr1	3999557	4409241	-1	4	protein_coding	ENSMUSG00000025900	Rp1	0.360449	0.261684	0.29912	0.56681	0.590417	0.0619232	0.834612	0.741132	0.587216	1.1024	0.871949	0.999367	0.356734	0.856112	0.499378	1.4136	0.0125189	1.90243	0.149892	retinitis pigmentosa 1 (human) [Source:MGI Symbol;Acc:MGI:1341105]
chr1	195136811	195176716	-1	13	protein_coding	ENSMUSG00000026616	Cr2	1.12148	1.38756	1.98063	0.797177	0.53955	0.691148	1.71937	1.54359	1.89271	1.37132	1.32165	1.66518	1.08626	1.58563	0.499376	1.4136	0.0451277	1.34556	0.310075	complement receptor 2 [Source:MGI Symbol;Acc:MGI:88489]
chr3	141465216	141834924	1	8	protein_coding	ENSMUSG00000059921	Unc5c	3.34384	2.90596	2.85909	2.97109	1.96539	3.24212	3.40138	3.66374	3.24671	3.35921	3.48562	3.12448	2.88125	3.38019	0.498943	1.41318	0.0258597	1.58738	0.226745	unc-5 netrin receptor C [Source:MGI Symbol;Acc:MGI:1095412]
chr2	146239879	146512344	-1	11	protein_coding	ENSMUSG00000037110	Ralgapa2	5.79544	6.05103	6.17391	6.07774	5.19217	6.23973	6.48929	6.34207	6.21556	6.3793	6.63879	6.45197	5.92167	6.41949	0.497824	1.41208	0.00859311	2.06585	0.118648	Ral GTPase activating protein, alpha subunit 2 (catalytic) [Source:MGI Symbol;Acc:MGI:3036245]
chr5	97882783	98031043	-1	3	protein_coding	ENSMUSG00000029338	Antxr2	3.45231	3.47952	3.54848	3.59674	3.40355	3.75027	3.9116	4.21761	4.07713	4.02454	4.0763	3.90812	3.53848	4.03589	0.497407	1.41167	4.28418e-06	5.36813	0.000459607	anthrax toxin receptor 2 [Source:MGI Symbol;Acc:MGI:1919164]
chr12	84922542	84923512	-1	1	lncRNA	ENSMUSG00000079645	Gm17193	-0.0195596	-0.723774	-0.176763	0.408575	-2.31043	-0.00535217	-0.281463	-0.142205	-0.417728	-0.190777	1.0993	0.085692	-0.471217	0.0254705	0.496688	1.41097	0.193322	0.713719	0.588366	predicted gene 17193 [Source:MGI Symbol;Acc:MGI:4938020]
chr10	87490819	87493660	-1	1	protein_coding	ENSMUSG00000020052	Ascl1	-2.03916	-1.69512	-3.40358	-3.3748	-2.31043	-0.941465	-1.86865	-0.584327	0.202384	-1.04375	-4.47039	-3.02009	-2.29409	-1.79747	0.496623	1.41091	0.505631	0.296167	0.826812	achaete-scute family bHLH transcription factor 1 [Source:MGI Symbol;Acc:MGI:96919]
chr11	62847069	62877465	1	6	protein_coding	ENSMUSG00000090173	Fbxw10	-1.02606	-0.202191	-0.765216	-1.13468	-0.467467	-0.0759188	0.834611	-0.691696	-0.0746073	-0.455054	0.269483	-0.576918	-0.611923	-0.115697	0.496227	1.41052	0.0778107	1.10896	0.398742	F-box and WD-40 domain protein 10 [Source:MGI Symbol;Acc:MGI:3052463]
chr11	50376990	50386528	1	18	protein_coding	ENSMUSG00000007850	Hnrnph1	8.26418	8.02696	8.19552	8.31286	8.34625	8.20414	8.54425	8.61911	8.74289	8.93982	8.91196	8.56905	8.22499	8.72118	0.496193	1.41049	6.77724e-05	4.16895	0.003923	heterogeneous nuclear ribonucleoprotein H1 [Source:MGI Symbol;Acc:MGI:1891925]
chr17	24488601	24508671	1	5	protein_coding	ENSMUSG00000033597	Caskin1	-0.644547	-1.5488	-2.79702	-1.99843	-0.575465	-2.08713	-0.451527	-2.0804	-2.02263	-1.36849	-0.78434	0.0315595	-1.60857	-1.11264	0.495927	1.41023	0.288377	0.54004	0.68274	CASK interacting protein 1 [Source:MGI Symbol;Acc:MGI:2442952]
chr9	21165714	21213248	1	5	protein_coding	ENSMUSG00000032177	Pde4a	2.76208	2.91859	2.46651	3.08883	2.43774	2.84378	3.32442	3.29328	3.06807	3.25964	3.08395	3.46292	2.75292	3.24871	0.495792	1.41009	0.000474453	3.32381	0.0169101	phosphodiesterase 4A, cAMP specific [Source:MGI Symbol;Acc:MGI:99558]
chr7	28716804	28738144	1	5	protein_coding	ENSMUSG00000030598	Fbxo17	-3.40111	0.376036	0.240017	0.0280464	0.432096	0.0619232	0.072415	0.134184	-0.323999	0.0998591	-0.0258411	0.754015	-0.377165	0.118439	0.495604	1.40991	0.28884	0.539342	0.682753	F-box protein 17 [Source:MGI Symbol;Acc:MGI:1354707]
chr10	94311949	94590956	1	9	protein_coding	ENSMUSG00000020023	Tmcc3	5.4063	5.17031	5.39144	5.40462	5.02427	5.41153	5.88733	5.67347	5.81698	5.64961	5.73441	6.01968	5.30141	5.79691	0.495498	1.40981	3.24689e-05	4.48853	0.00224244	transmembrane and coiled coil domains 3 [Source:MGI Symbol;Acc:MGI:2442900]
chr17	6306340	6317500	-1	3	protein_coding	ENSMUSG00000092074	Dynlt1a	0.705461	1.15107	0.513936	0.839144	0.94335	0.99642	0.87115	1.16704	1.89271	1.42483	0.558884	2.20711	0.85823	1.35362	0.495391	1.4097	0.0462601	1.33479	0.313571	dynein light chain Tctex-type 1A [Source:MGI Symbol;Acc:MGI:3807506]
chr10	86779005	86838389	1	2	protein_coding	ENSMUSG00000054027	Nt5dc3	3.19567	2.84107	2.96326	2.90347	2.97629	3.24212	3.13458	3.69071	3.35695	3.72724	3.56936	3.61331	3.02031	3.51536	0.495045	1.40936	0.00405313	2.39221	0.0739909	5'-nucleotidase domain containing 3 [Source:MGI Symbol;Acc:MGI:3513266]
chr6	113743831	114042613	-1	8	protein_coding	ENSMUSG00000030302	Atp2b2	2.29304	1.62193	2.28836	2.32777	1.64281	2.42539	2.23603	2.54426	2.90343	2.5988	2.61216	2.67268	2.09989	2.59456	0.494673	1.409	0.0020601	2.68611	0.0463094	ATPase, Ca++ transporting, plasma membrane 2 [Source:MGI Symbol;Acc:MGI:105368]
chr7	144001928	144424494	1	6	protein_coding	ENSMUSG00000037541	Shank2	5.751	5.818	5.76344	5.99082	5.21058	6.31577	6.21505	6.2362	6.42241	6.44472	6.3254	6.17367	5.80827	6.30291	0.494637	1.40897	0.00245022	2.61079	0.0522584	SH3 and multiple ankyrin repeat domains 2 [Source:MGI Symbol;Acc:MGI:2671987]
chr7	18989554	18992774	-1	1	TEC	ENSMUSG00000074355	Gm10676	-2.36768	-0.890086	-0.259635	-1.30706	-0.575465	-1.07965	0.249393	-0.484399	-0.868792	-2.38261	0.468717	-0.495177	-1.07993	-0.585478	0.494451	1.40878	0.285217	0.544825	0.679688	predicted gene 10676 [Source:MGI Symbol;Acc:MGI:3704283]
chr3	121758774	121815302	-1	6	protein_coding	ENSMUSG00000028127	Abcd3	8.81297	8.80151	8.98612	8.9128	8.99271	8.88431	9.35325	9.39678	9.48967	9.25132	9.58153	9.28387	8.89841	9.39274	0.49433	1.40867	5.83968e-06	5.23361	0.000587326	ATP-binding cassette, sub-family D (ALD), member 3 [Source:MGI Symbol;Acc:MGI:1349216]
chr9	107950136	107972270	1	7	protein_coding	ENSMUSG00000032586	Traip	-0.536917	-1.18217	-1.18375	-0.980724	-0.273065	-1.8216	0.072415	-0.584327	-1.33331	-1.04375	0.836335	-0.959954	-0.996371	-0.502099	0.494273	1.40861	0.27555	0.559799	0.670267	TRAF-interacting protein [Source:MGI Symbol;Acc:MGI:1096377]
chr3	37312554	37321453	1	2	protein_coding	ENSMUSG00000051444	Bbs12	1.91121	2.3473	1.54079	1.54467	2.07662	1.81432	1.99244	2.25723	2.56664	2.53938	2.674	2.17001	1.87249	2.36662	0.494129	1.40847	0.011015	1.95801	0.13848	Bardet-Biedl syndrome 12 (human) [Source:MGI Symbol;Acc:MGI:2686651]
chr13	97067286	97131013	1	2	protein_coding	ENSMUSG00000041817	Fam169a	-1.77175	-1.41597	-3.40358	-0.296069	-0.819233	-1.40344	-1.45278	-0.220448	-2.77982	-0.112447	-1.16249	-0.41782	-1.51834	-1.0243	0.494039	1.40838	0.334477	0.475634	0.719201	family with sequence similarity 169, member A [Source:MGI Symbol;Acc:MGI:2444268]
chr2	33560965	33640511	-1	3	protein_coding	ENSMUSG00000038765	Lmx1b	1.36294	1.38756	1.56508	1.35521	1.05622	1.09607	1.9418	1.70045	1.35478	1.98397	1.781	2.02516	1.30385	1.79786	0.494015	1.40836	0.00348027	2.45839	0.0666193	LIM homeobox transcription factor 1 beta [Source:MGI Symbol;Acc:MGI:1100513]
chr2	152393611	152398063	-1	2	protein_coding	ENSMUSG00000051817	Sox12	3.10719	3.49647	3.68216	3.65076	3.43172	3.5363	3.61574	4.0734	4.15651	4.43966	3.67898	3.90436	3.4841	3.97811	0.494006	1.40835	0.00483628	2.31549	0.081839	SRY (sex determining region Y)-box 12 [Source:MGI Symbol;Acc:MGI:98360]
chr8	72492934	72505499	1	2	lncRNA	ENSMUSG00000097000	Gm17435	-1.02606	-0.257968	-1.35543	-0.71476	-0.467467	-1.59742	-0.203402	-0.807702	-0.517971	-1.04375	-0.0258411	0.137867	-0.903186	-0.410134	0.493052	1.40742	0.232306	0.63394	0.6321	predicted gene, 17435 [Source:MGI Symbol;Acc:MGI:4937069]
chrX	150463726	150466156	1	1	processed_pseudogene	ENSMUSG00000081187	3110067C02Rik	-2.36768	-1.29434	-1.77574	-1.50286	-1.70874	-1.23248	-4.47039	-1.39611	-1.16131	-0.190777	0.871949	-0.576918	-1.64697	-1.15392	0.493048	1.40742	0.419541	0.377226	0.775785	RIKEN cDNA 3110067C02 gene [Source:MGI Symbol;Acc:MGI:1920452]
chr11	23564961	23633639	-1	8	protein_coding	ENSMUSG00000042208	0610010F05Rik	3.92666	4.15487	3.8546	4.16555	4.22647	4.09752	4.38888	4.70944	4.6651	4.50324	4.75721	4.35918	4.07095	4.56384	0.492898	1.40727	0.000288416	3.53998	0.011735	RIKEN cDNA 0610010F05 gene [Source:MGI Symbol;Acc:MGI:1918925]
chr3	88526066	88527355	-1	1	lncRNA	ENSMUSG00000103115	Gm37584	-1.35126	-0.257968	-2.043	-1.30706	-2.31043	-0.228336	-0.644351	-0.390946	-0.323999	-1.36849	-0.163273	-1.64985	-1.24968	-0.756819	0.492856	1.40723	0.432339	0.364175	0.784549	predicted gene, 37584 [Source:MGI Symbol;Acc:MGI:5610812]
chr13	61804257	61861675	1	4	transcribed_processed_pseudogene	ENSMUSG00000113626	Gm7240	-0.343111	0.180081	-0.0983932	0.23082	0.254234	-0.699414	0.00824513	0.366039	0.810313	0.032503	0.723892	0.53804	-0.079297	0.413172	0.492469	1.40685	0.063349	1.19826	0.362504	predicted gene 7240 [Source:MGI Symbol;Acc:MGI:3643235]
chr16	94370618	94469343	1	35	protein_coding	ENSMUSG00000040785	Ttc3	5.57024	5.68104	5.3778	5.49271	4.94586	5.5658	5.77732	6.02988	5.74581	6.03451	6.18114	5.81959	5.43891	5.93137	0.492466	1.40685	0.00279216	2.55406	0.057575	tetratricopeptide repeat domain 3 [Source:MGI Symbol;Acc:MGI:1276539]
chr7	13042303	13054764	-1	7	protein_coding	ENSMUSG00000030380	Mzf1	0.18292	0.180081	0.240017	0.753953	1.1609	1.30488	1.19318	1.28501	0.851072	1.42483	1.37227	0.650066	0.637126	1.1294	0.492279	1.40666	0.031745	1.49832	0.255293	myeloid zinc finger 1 [Source:MGI Symbol;Acc:MGI:107457]
chr2	119516505	119547627	-1	3	protein_coding	ENSMUSG00000048647	Exd1	-0.172284	0.447527	0.0466256	-0.207963	0.432096	-0.150115	0.549097	1.16704	0.63468	-0.662653	0.940644	0.720191	0.0659811	0.558166	0.492185	1.40657	0.18196	0.740024	0.575629	exonuclease 3'-5' domain containing 1 [Source:MGI Symbol;Acc:MGI:3045306]
chr15	94522688	94543547	-1	3	protein_coding	ENSMUSG00000033356	Pus7l	0.748645	1.4585	1.11686	1.49303	0.31599	0.773732	1.61551	1.31306	1.14133	2.03649	1.15818	1.59226	0.984459	1.47614	0.491678	1.40608	0.0197316	1.70484	0.193433	pseudouridylate synthase 7-like [Source:MGI Symbol;Acc:MGI:1926145]
chr8	69654479	69666982	1	3	protein_coding	ENSMUSG00000091764	Zfp964	2.07286	2.75914	1.65832	2.53348	1.92633	1.75457	2.44437	2.79354	2.71755	2.57532	2.34704	2.77507	2.11745	2.60881	0.491367	1.40578	0.00664434	2.17755	0.100642	zinc finger protein 964 [Source:MGI Symbol;Acc:MGI:3646490]
chr7	44225360	44229618	1	3	protein_coding	ENSMUSG00000063903	Klk1	10.5537	10.2964	10.3344	10.2158	10.2836	10.6991	10.9811	10.7129	11.265	10.9234	10.5526	10.8926	10.3972	10.8879	0.490765	1.40519	0.00123529	2.90823	0.0328839	kallikrein 1 [Source:MGI Symbol;Acc:MGI:102850]
chr1	96871126	96907796	1	3	lncRNA	ENSMUSG00000097814	Panct2	3.20345	2.60352	3.11899	3.10612	3.25381	2.63873	2.94192	3.46559	3.788	3.52154	3.73324	3.41615	2.98744	3.47774	0.490305	1.40474	0.0197977	1.70339	0.193872	pluripotency-associated noncoding transcript 2 [Source:MGI Symbol;Acc:MGI:3643517]
chr18	50042730	50053844	-1	4	lncRNA	ENSMUSG00000086600	C030005K06Rik	0.61501	1.71178	1.38583	1.77833	0.687068	1.73409	1.79739	1.28501	1.83292	2.05358	2.08404	1.80082	1.31869	1.80896	0.490272	1.40471	0.0608599	1.21567	0.356195	RIKEN cDNA C030005K06 gene [Source:MGI Symbol;Acc:MGI:1925945]
chr19	7703946	7705113	-1	1	processed_pseudogene	ENSMUSG00000081596	Gm15968	-1.77175	-1.0781	-1.77574	-1.99843	-1.48161	-1.8216	-0.751376	-1.22503	-1.00765	-1.36849	-0.57805	-2.05582	-1.65454	-1.1644	0.490133	1.40457	0.158075	0.801137	0.540903	predicted gene 15968 [Source:MGI Symbol;Acc:MGI:3801809]
chr7	30751471	30756134	1	5	protein_coding	ENSMUSG00000046056	Sbsn	1.59361	2.18944	2.44049	1.99801	1.84487	2.34664	2.56079	2.56773	2.66136	2.47741	2.7809	2.30163	2.06884	2.5583	0.489461	1.40392	0.00791867	2.10135	0.112767	suprabasin [Source:MGI Symbol;Acc:MGI:2446326]
chr5	76588698	76646466	1	3	protein_coding	ENSMUSG00000036403	Cep135	3.43258	3.25881	3.05184	3.32127	3.07782	3.4882	3.57201	3.96709	3.76686	3.55192	4.26559	3.44232	3.27175	3.76097	0.489213	1.40368	0.00426156	2.37043	0.0761967	centrosomal protein 135 [Source:MGI Symbol;Acc:MGI:2681869]
chr15	81585351	81652077	1	10	protein_coding	ENSMUSG00000055024	Ep300	6.20406	6.00955	6.06744	6.16592	5.26639	6.20574	6.43235	6.45886	6.34694	6.7256	6.31654	6.57119	5.98652	6.47525	0.488729	1.40321	0.0189136	1.72323	0.188632	E1A binding protein p300 [Source:MGI Symbol;Acc:MGI:1276116]
chr9	15002128	15045478	-1	4	protein_coding	ENSMUSG00000031934	Panx1	0.61501	0.261684	-0.176763	-0.389909	0.254234	0.187736	0.636597	0.611628	1.00349	0.499634	0.514505	0.416578	0.125332	0.613738	0.488406	1.40289	0.0859143	1.06593	0.415806	pannexin 1 [Source:MGI Symbol;Acc:MGI:1860055]
chr13	91701665	91741872	-1	3	lncRNA	ENSMUSG00000074782	4833422C13Rik	0.244556	0.412225	1.01477	0.166345	0.189716	0.461289	0.072415	1.56707	0.810313	1.00033	0.940644	1.0273	0.414817	0.903011	0.488195	1.40269	0.089893	1.04627	0.423557	RIKEN cDNA 4833422C13 gene [Source:MGI Symbol;Acc:MGI:3603826]
chr9	123789500	123851899	-1	5	protein_coding	ENSMUSG00000025241	Fyco1	6.03558	6.07451	6.24609	6.17107	5.46175	6.48388	6.53128	6.54785	6.58075	6.42597	6.68832	6.62645	6.07881	6.56677	0.487957	1.40246	0.00335583	2.4742	0.0650121	FYVE and coiled-coil domain containing 1 [Source:MGI Symbol;Acc:MGI:107277]
chr17	29687357	29717044	-1	7	protein_coding	ENSMUSG00000024018	Ccdc167	3.16412	3.322	3.16738	3.17328	2.79299	3.19045	3.52119	3.38201	3.83448	3.68399	3.93191	3.38411	3.13504	3.62295	0.487913	1.40241	0.000253738	3.59562	0.0106471	coiled-coil domain containing 167 [Source:MGI Symbol;Acc:MGI:1915847]
chr9	53439149	53536740	-1	6	protein_coding	ENSMUSG00000034218	Atm	3.63602	4.12792	3.99527	4.14896	3.74404	4.23504	4.5637	4.2139	4.44978	4.39343	4.62518	4.56612	3.98121	4.46869	0.487478	1.40199	0.0240752	1.61843	0.217102	ataxia telangiectasia mutated [Source:MGI Symbol;Acc:MGI:107202]
chr18	37517871	37524479	1	2	protein_coding	ENSMUSG00000073591	Pcdhb22	1.18574	0.919254	0.866342	0.753953	-0.467467	0.925942	1.35672	1.10422	1.32615	1.13487	1.18675	0.999367	0.697293	1.18468	0.487387	1.4019	0.0621439	1.2066	0.35908	protocadherin beta 22 [Source:MGI Symbol;Acc:MGI:2136760]
chr11	96464593	96759130	1	10	protein_coding	ENSMUSG00000057058	Skap1	-0.172284	0.376036	-0.176763	0.663414	-1.28541	-0.815369	0.549097	0.518347	0.680633	0.16421	-0.315189	-0.0832085	-0.235063	0.252315	0.487378	1.40189	0.146072	0.835434	0.524295	src family associated phosphoprotein 1 [Source:MGI Symbol;Acc:MGI:1925723]
chr18	5491503	5593505	-1	8	lncRNA	ENSMUSG00000063087	Gm10125	-0.343111	-1.0781	-1.55033	-2.75934	-0.575465	-0.699413	-1.64578	-0.933858	-0.235991	-0.273604	-0.237233	-0.755761	-1.16763	-0.680371	0.487256	1.40178	0.242304	0.61564	0.64018	predicted gene 10125 [Source:MGI Symbol;Acc:MGI:3642044]
chrX	151344175	151471842	1	2	protein_coding	ENSMUSG00000025262	Fam120c	3.20345	3.77532	4.15977	4.01807	3.13033	3.94994	4.14958	4.08564	4.16865	4.16089	4.5557	4.03392	3.70615	4.1924	0.486253	1.4008	0.0114474	1.94129	0.141756	family with sequence similarity 120, member C [Source:MGI Symbol;Acc:MGI:2387687]
chr13	73937811	73960895	1	12	protein_coding	ENSMUSG00000057649	Brd9	4.68988	4.98601	4.53652	4.8744	4.05598	4.48223	4.93555	5.14742	5.02487	5.25269	5.09146	5.08937	4.60417	5.09023	0.486056	1.40061	0.000196359	3.70695	0.00863335	bromodomain containing 9 [Source:MGI Symbol;Acc:MGI:2145317]
chr18	44827746	44889724	1	4	protein_coding	ENSMUSG00000034653	Ythdc2	3.62447	3.63307	3.38078	3.46892	2.99529	3.67706	3.69431	4.02335	4.16462	3.8978	4.09526	3.81905	3.46326	3.94906	0.4858	1.40036	0.0349375	1.45671	0.269007	YTH domain containing 2 [Source:MGI Symbol;Acc:MGI:2448561]
chr9	48318006	48353454	-1	5	protein_coding	ENSMUSG00000032028	Nxpe2	-1.35126	0.731517	0.65636	0.797177	-0.692206	-0.00535217	0.678434	0.969745	-0.517971	0.16421	0.871949	0.8819	0.0227066	0.508045	0.485338	1.39991	0.419215	0.377563	0.775706	neurexophilin and PC-esterase domain family, member 2 [Source:MGI Symbol;Acc:MGI:1925502]
chr9	36708482	36727065	-1	8	protein_coding	ENSMUSG00000032113	Chek1	-0.172284	-0.574667	-0.648932	-3.3748	0.375211	0.691148	-0.129349	-0.484399	-0.417728	0.16421	-0.57805	0.650066	-0.617388	-0.132542	0.484847	1.39944	0.290194	0.537311	0.68417	checkpoint kinase 1 [Source:MGI Symbol;Acc:MGI:1202065]
chr6	114860628	114969994	-1	7	protein_coding	ENSMUSG00000030315	Vgll4	3.92195	4.36101	4.4182	3.9904	3.33062	4.22774	4.55531	4.3005	4.48258	4.30343	4.49704	5.01982	4.04165	4.52645	0.484792	1.39938	0.00729687	2.13686	0.107332	vestigial like family member 4 [Source:MGI Symbol;Acc:MGI:2652840]
chr8	20136502	20151665	1	1	unprocessed_pseudogene	ENSMUSG00000096401	Gm21811	-0.172284	1.19328	0.513936	0.0988521	-0.575465	0.648013	1.19318	0.897492	0.929291	0.548672	0.468717	0.576357	0.284388	0.768951	0.484563	1.39916	0.0977053	1.01008	0.439244	predicted gene, 21811 [Source:MGI Symbol;Acc:MGI:5433975]
chr7	3632114	3644887	-1	5	lncRNA	ENSMUSG00000085039	Gm15927	-1.77175	-0.723774	-1.77574	-0.841622	-2.74239	-0.699414	-1.13035	-1.59023	-0.517971	-0.361478	-0.3976	-1.64985	-1.42578	-0.941247	0.484533	1.39913	0.322408	0.491594	0.710624	predicted gene 15927 [Source:MGI Symbol;Acc:MGI:3801889]
[truncated: 14,781 more rows]
