# Supplementary material for: Renal tubular peroxisomes are dispensable for normal kidney function
Source: JCI Insight. 2022 Feb 22;7(4):e155836. doi: 10.1172/jci.insight.155836 (PMC8876468; doi:10.1172/jci.insight.155836)
Supplement: Supplemental table 3 [file jciinsight-7-155836-s072.xlsx]

## Sheet: Table S3 female transcriptome
Chromosome_Name	Gene_Start	Gene_End	Strand	Transcript_count	Gene_type	GeneID	Gene_Name	Ctrl_F1	Ctrl_F2	Ctrl_F3	Ctrl_F4	Ctrl_F5	Ctrl_F6	KO_F1	KO_F2	KO_F3	KO_F4	KO_F5	KO_F6	Ctrl_F	KO_F	log2FC	Fold Change	p-value	Signed p-value (-log10 p-value * sign(FC))	FDR (M+F)	Description
chr6	66552180	66560096	-1	2	protein_coding	ENSMUSG00000062905	Vmn1r32	-4.47039	-4.47039	-4.47039	-4.47039	-4.47039	-4.47039	2.62814	1.22312	1.75538	0.826725	1.33327	0.607474	-4.47039	1.39568	5.86607	58.3261	1.778e-18	17.7501	1.90744e-14	vomeronasal 1 receptor 32 [Source:MGI Symbol;Acc:MGI:2159451]
chr4	115411624	115439034	1	1	protein_coding	ENSMUSG00000078597	Cyp4a12b	0.69343	0.710071	-0.37644	0.167321	1.1909	-1.06362	2.63946	3.16496	2.85746	3.06584	2.86973	3.72286	0.220277	3.05338	2.83311	7.12607	4.98098e-09	8.30269	2.76393e-06	cytochrome P450, family 4, subfamily a, polypeptide 12B [Source:MGI Symbol;Acc:MGI:3611747]
chr18	67343604	67367785	1	1	protein_coding	ENSMUSG00000024526	Cidea	-4.47039	-4.47039	-2.06791	-4.47039	-3.6975	4.17907	2.61672	1.62389	-1.01376	-0.461855	-1.3064	0.460209	-2.49958	0.319802	2.81938	7.05861	0.0428251	1.3683	0.300738	cell death-inducing DNA fragmentation factor, alpha subunit-like effector A [Source:MGI Symbol;Acc:MGI:1270845]
chr7	79720218	79732903	-1	7	protein_coding	ENSMUSG00000030546	Plin1	-3.43055	-4.47039	-2.39475	-4.47039	-3.6975	3.93526	1.68307	0.788362	-0.225385	-0.813723	-3.00073	0.237087	-2.42138	-0.221886	2.1995	4.59319	0.112235	0.949873	0.468929	perilipin 1 [Source:MGI Symbol;Acc:MGI:1890505]
chr4	115299046	115332815	1	1	protein_coding	ENSMUSG00000066071	Cyp4a12a	1.51383	0.54511	0.269598	-0.210422	0.85073	-1.71264	2.04843	2.70918	2.76495	1.16676	1.89418	3.07436	0.209369	2.27631	2.06694	4.18998	0.000102704	3.98841	0.00535724	cytochrome P450, family 4, subfamily a, polypeptide 12a [Source:MGI Symbol;Acc:MGI:88612]
chr6	83762644	83768326	1	2	protein_coding	ENSMUSG00000014747	Ankrd53	-4.47039	-4.47039	-2.06791	-2.92863	-4.47039	-4.47039	0.0948716	-2.43224	-0.385831	-1.10733	-4.47039	-3.40517	-3.81301	-1.95101	1.862	3.63511	0.0137197	1.86265	0.158004	ankyrin repeat domain 53 [Source:MGI Symbol;Acc:MGI:1922555]
chr19	21121152	21248451	-1	3	lncRNA	ENSMUSG00000118086	AC106834.1	-4.47039	-1.68854	-3.41952	-3.50267	-1.33362	0.0589998	-0.459939	0.222119	-0.473282	-1.70364	0.217452	-1.03311	-2.39262	-0.5384	1.85422	3.61557	0.0191632	1.71753	0.189915	novel transcript
chr6	71199827	71205023	1	1	protein_coding	ENSMUSG00000054422	Fabp1	1.46488	3.00776	2.60612	1.41959	1.14992	1.70118	3.31925	3.60243	4.31443	3.79969	3.61101	3.59924	1.89158	3.70768	1.8161	3.52128	0.0123657	1.90778	0.149032	fatty acid binding protein 1, liver [Source:MGI Symbol;Acc:MGI:95479]
chr10	81084324	81098874	-1	4	protein_coding	ENSMUSG00000035041	Creb3l3	-1.81963	-1.17526	-1.80162	-3.50267	-1.89489	-0.938539	-0.0431179	-0.0297997	-0.303379	-0.569881	-0.932174	0.863371	-1.85543	-0.169163	1.68627	3.21823	0.00231309	2.63581	0.0504366	cAMP responsive element binding protein 3-like 3 [Source:MGI Symbol;Acc:MGI:2384786]
chr17	37713552	37713924	-1	1	processed_pseudogene	ENSMUSG00000067189	Gm7335	-4.47039	-4.47039	-4.47039	0.11084	-3.19695	-4.47039	-3.41399	0.532845	-4.47039	1.26437	-4.47039	-0.350431	-3.49461	-1.818	1.67661	3.19676	0.186745	0.728752	0.581918	predicted gene 7335 [Source:MGI Symbol;Acc:MGI:3644473]
chr13	74211118	74292331	-1	7	protein_coding	ENSMUSG00000021575	Ahrr	-4.47039	-2.49269	-1.38252	-2.51908	-0.930579	1.20061	1.3662	1.10273	0.384612	-3.35859	0.487648	-0.768028	-1.76577	-0.130904	1.63487	3.10559	0.0622468	1.20588	0.359389	aryl-hydrocarbon receptor repressor [Source:MGI Symbol;Acc:MGI:1333776]
chr17	33773750	33781830	-1	4	protein_coding	ENSMUSG00000002289	Angptl4	3.95671	3.05455	4.10101	2.61453	5.31523	4.74779	5.23448	6.08603	4.83714	5.6904	5.22665	6.11964	3.96497	5.53239	1.56742	2.96374	0.00031985	3.49505	0.0126307	angiopoietin-like 4 [Source:MGI Symbol;Acc:MGI:1888999]
chr4	115486200	115496142	-1	2	protein_coding	ENSMUSG00000028715	Cyp4a14	8.26664	8.55153	8.24913	8.12387	8.75258	8.13091	9.70696	9.99362	9.91414	9.795	9.90742	10.1246	8.34578	9.90695	1.56118	2.95094	0.00658903	2.18118	0.100049	cytochrome P450, family 4, subfamily a, polypeptide 14 [Source:MGI Symbol;Acc:MGI:1096550]
chr4	106442329	106464329	-1	1	protein_coding	ENSMUSG00000044254	Pcsk9	0.650293	0.785978	1.778	1.78708	1.28853	1.49485	2.80948	3.18733	2.98597	2.86266	2.52424	2.61043	1.29745	2.83002	1.53256	2.89299	0.000579772	3.23674	0.0194166	proprotein convertase subtilisin/kexin type 9 [Source:MGI Symbol;Acc:MGI:2140260]
chr3	55137339	55172935	1	6	protein_coding	ENSMUSG00000048655	Ccdc169	-2.83255	-2.17226	-0.7935	-0.945167	-1.58713	-1.35194	0.391227	-0.838936	0.227083	0.380988	-0.466668	-0.544173	-1.61376	-0.141746	1.47201	2.77408	0.000219119	3.65932	0.00941539	coiled-coil domain containing 169 [Source:MGI Symbol;Acc:MGI:2444356]
chr8	33516738	33585582	1	4	protein_coding	ENSMUSG00000009628	Tex15	-1.40138	-0.912726	-3.41952	-1.71882	-1.33362	-1.71264	-1.79261	-0.838936	0.48082	-0.267405	0.487648	0.0437125	-1.74978	-0.314462	1.43532	2.70442	0.00708084	2.14991	0.105018	testis expressed gene 15 [Source:MGI Symbol;Acc:MGI:1934816]
chr3	98280435	98310738	1	2	protein_coding	ENSMUSG00000027875	Hmgcs2	6.02073	8.00388	6.14327	5.45448	7.02732	6.53971	7.90354	7.93091	7.69958	7.55327	8.38594	8.19466	6.53157	7.94465	1.41308	2.66305	0.00461518	2.33581	0.0796547	3-hydroxy-3-methylglutaryl-Coenzyme A synthase 2 [Source:MGI Symbol;Acc:MGI:101939]
chr3	31149920	31164324	1	1	protein_coding	ENSMUSG00000037625	Cldn11	-3.43055	-4.47039	-0.7935	0.713999	0.369502	2.43783	2.11483	2.33468	1.75538	-0.813723	2.33178	-4.47039	-0.862184	0.542094	1.40428	2.64685	0.29407	0.53155	0.687216	claudin 11 [Source:MGI Symbol;Acc:MGI:106925]
chr16	23146536	23158028	1	2	protein_coding	ENSMUSG00000022878	Adipoq	-4.47039	-4.47039	-0.7935	-2.20046	-3.19695	4.64909	2.22414	1.38672	-0.6659	-0.461855	-4.47039	-0.179653	-1.7471	-0.361155	1.38594	2.61343	0.368368	0.433718	0.742133	adiponectin, C1Q and collagen domain containing [Source:MGI Symbol;Acc:MGI:106675]
chr9	83778692	83806277	-1	2	protein_coding	ENSMUSG00000032262	Elovl4	-2.83255	-3.48521	-2.06791	-4.47039	-1.73282	-1.71264	-1.79261	-0.964845	-2.4727	-0.569881	-1.81305	-0.544173	-2.71692	-1.35954	1.35738	2.56219	0.0478907	1.31975	0.319394	elongation of very long chain fatty acids (FEN1/Elo2, SUR4/Elo3, yeast)-like 4 [Source:MGI Symbol;Acc:MGI:1933331]
chrY	90784738	90816465	1	7	lncRNA	ENSMUSG00000096768	Gm47283	-0.226112	0.748524	-0.7935	0.55374	1.93262	0.996421	2.9434	2.22361	2.87527	0.692886	1.62223	0.976094	0.535281	1.88892	1.35363	2.55555	0.0386377	1.41299	0.284232	predicted gene, 47283 [Source:MGI Symbol;Acc:MGI:6096131]
chr10	42054113	42055306	-1	1	processed_pseudogene	ENSMUSG00000085666	Gm9855	1.06591	-2.17226	-4.47039	1.29838	-3.6975	0.473421	-4.47039	0.532845	2.08115	1.26437	0.941878	0.237087	-1.25041	0.0978228	1.34823	2.54599	0.32307	0.490704	0.7107	predicted pseudogene 9855 [Source:MGI Symbol;Acc:MGI:3704357]
chr10	82650433	82690650	-1	7	protein_coding	ENSMUSG00000020251	Glt8d2	-3.43055	-2.49269	-4.47039	0.636094	-1.22182	0.117795	0.885412	0.62314	-1.30321	-2.30578	0.849029	-1.55298	-1.81026	-0.467397	1.34286	2.53654	0.125501	0.901354	0.491821	glycosyltransferase 8 domain containing 2 [Source:MGI Symbol;Acc:MGI:1922032]
chr9	44101729	44109187	1	6	protein_coding	ENSMUSG00000034739	Mfrp	-0.589901	1.47756	-4.47039	-0.210422	0.659586	-1.20059	-0.0431179	0.666253	1.35947	1.02542	0.167056	0.296185	-0.722358	0.578545	1.3009	2.46383	0.0624392	1.20454	0.35994	membrane frizzled-related protein [Source:MGI Symbol;Acc:MGI:2385957]
chr10	100325457	100326288	1	1	unprocessed_pseudogene	ENSMUSG00000112737	Gm4898	-4.47039	-2.49269	-4.47039	-2.92863	-2.82605	-4.47039	-1.79261	-2.85147	-2.15093	-4.47039	-1.45634	-1.18649	-3.60975	-2.31804	1.29172	2.44819	0.0835147	1.07824	0.410313	predicted gene 4898 [Source:MGI Symbol;Acc:MGI:3647354]
chr10	79890853	79892655	1	2	protein_coding	ENSMUSG00000061780	Cfd	-4.47039	-3.48521	0.580688	-0.531517	-0.0888888	7.3781	4.51658	3.5516	0.48082	0.987812	-4.47039	2.04809	-0.102869	1.18575	1.28862	2.44294	0.490248	0.309584	0.817308	complement factor D (adipsin) [Source:MGI Symbol;Acc:MGI:87931]
chr11	94741782	94743033	1	2	protein_coding	ENSMUSG00000020870	Cdc34b	-2.08523	-4.47039	-3.41952	-0.531517	-4.47039	-1.35194	-4.47039	0.101651	-0.772798	-1.28008	-1.17058	-1.18649	-2.7215	-1.46311	1.25838	2.39227	0.160546	0.794401	0.544354	cell division cycle 34B [Source:MGI Symbol;Acc:MGI:1858429]
chr19	47178820	47259441	1	4	protein_coding	ENSMUSG00000006435	Neurl1a	-2.08523	-2.90523	-2.06791	-2.20046	-1.11807	-0.00229366	0.0948716	-2.43224	0.0502208	-0.267405	-0.932174	0.653401	-1.72987	-0.472221	1.25765	2.39105	0.0232921	1.63279	0.212541	neuralized E3 ubiquitin protein ligase 1A [Source:MGI Symbol;Acc:MGI:1334263]
chr6	5483351	5496309	-1	3	protein_coding	ENSMUSG00000019577	Pdk4	4.6193	4.22097	4.95139	3.91572	5.66164	6.22482	6.04642	6.6026	5.66352	6.35421	6.01223	6.4087	4.93231	6.18128	1.24897	2.37672	0.00308473	2.51078	0.0618945	pyruvate dehydrogenase kinase, isoenzyme 4 [Source:MGI Symbol;Acc:MGI:1351481]
chr2	27110380	27142491	-1	1	protein_coding	ENSMUSG00000009216	Fam163b	-1.07752	-2.17226	-0.205841	-4.47039	-1.58713	-1.71264	-0.366383	-0.964845	-0.566379	-0.361356	-1.3064	-0.179653	-1.87096	-0.624169	1.24679	2.37313	0.0357965	1.44616	0.27296	family with sequence similarity 163, member B [Source:MGI Symbol;Acc:MGI:1926106]
chr3	89093588	89101959	-1	7	protein_coding	ENSMUSG00000059743	Fdps	-1.07752	-0.498315	-0.6774	-0.073221	-0.845243	-4.47039	0.220807	-0.100308	0.884152	-0.267405	-0.0542239	-0.894491	-1.27368	-0.0352448	1.23844	2.35943	0.0445011	1.35163	0.30774	farnesyl diphosphate synthetase [Source:MGI Symbol;Acc:MGI:104888]
chr8	35375739	35388139	1	4	protein_coding	ENSMUSG00000046794	Ppp1r3b	1.30719	0.710071	0.626589	0.892132	0.439193	2.21359	2.73754	2.29403	2.69647	2.29762	1.48497	2.09876	1.03146	2.26823	1.23677	2.35671	4.77426e-05	4.32109	0.00294923	protein phosphatase 1, regulatory subunit 3B [Source:MGI Symbol;Acc:MGI:2177268]
chr9	70031496	70038088	-1	1	protein_coding	ENSMUSG00000032226	Gcnt3	-1.07752	-1.17526	-2.39475	-2.51908	-0.138795	1.72028	0.220807	1.16418	0.48082	-1.28008	2.10963	-0.894491	-0.930854	0.300144	1.231	2.34729	0.188885	0.723803	0.584302	glucosaminyl (N-acetyl) transferase 3, mucin type [Source:MGI Symbol;Acc:MGI:1919327]
chr9	70798128	70952226	-1	4	protein_coding	ENSMUSG00000032207	Lipc	-1.5954	-1.91022	-2.81799	-1.35836	-1.22182	-0.82344	-0.1174	-0.422859	0.281526	-0.569881	-0.932174	-0.651763	-1.62121	-0.402092	1.21911	2.32804	0.122861	0.910586	0.487214	lipase, hepatic [Source:MGI Symbol;Acc:MGI:96216]
chr9	75468616	75486681	1	3	transcribed_unprocessed_pseudogene	ENSMUSG00000109032	Gm7972	-1.07752	0.0246747	-2.39475	-1.52736	-3.19695	-0.277387	-0.667488	0.0374224	0.384612	-0.953071	0.445985	-0.444052	-1.40822	-0.199432	1.20878	2.31143	0.0400086	1.39785	0.289747	predicted gene 7972 [Source:MGI Symbol;Acc:MGI:3647337]
chr1	78465448	78466926	-1	1	TEC	ENSMUSG00000104018	4833412K13Rik	-1.5954	-2.17226	-3.41952	-2.20046	-0.190489	-0.00229366	-1.20167	-1.42598	0.526621	-0.0174858	0.266146	-0.544173	-1.59674	-0.399423	1.19731	2.29312	0.0376606	1.42411	0.279988	RIKEN cDNA 4833412K13 gene [Source:MGI Symbol;Acc:MGI:1921857]
chr8	66679965	66688128	-1	3	protein_coding	ENSMUSG00000044014	Npy5r	-4.47039	-3.48521	-2.39475	-3.50267	-2.53126	-0.00229366	-0.278527	0.333298	-2.15093	-3.35859	-0.466668	-3.40517	-2.73109	-1.55443	1.17666	2.26053	0.186703	0.728848	0.581918	neuropeptide Y receptor Y5 [Source:MGI Symbol;Acc:MGI:108082]
chrX	123103495	123188795	1	6	protein_coding	ENSMUSG00000079450	Cldn34c1	-1.5954	-2.17226	-2.81799	-2.51908	-0.244105	-1.35194	0.220807	-0.335213	-0.473282	-1.10733	-1.45634	-0.544173	-1.78346	-0.615923	1.16754	2.24628	0.0227448	1.64312	0.209511	claudin 34C1 [Source:MGI Symbol;Acc:MGI:1920311]
chr5	28019465	28071105	-1	2	lncRNA	ENSMUSG00000097673	Gm26608	-3.43055	-3.48521	-2.81799	-3.50267	-1.89489	-4.47039	-1.20167	-2.43224	-1.30321	-1.97352	-2.28797	-3.40517	-3.26695	-2.10063	1.16632	2.24438	0.00884313	2.05339	0.120647	predicted gene, 26608 [Source:MGI Symbol;Acc:MGI:5477102]
chr16	32735886	32782391	1	8	protein_coding	ENSMUSG00000079620	Muc4	-0.589901	-4.47039	-4.47039	-2.51908	-2.07749	0.331593	-1.79261	0.62314	-0.0139034	-2.30578	1.05705	-4.47039	-2.29928	-1.15041	1.14886	2.21739	0.313956	0.503131	0.704031	mucin 4 [Source:MGI Symbol;Acc:MGI:2153525]
chr6	52118242	52118891	1	1	processed_pseudogene	ENSMUSG00000081979	Rps8-ps3	-2.41103	0.144864	-3.41952	-0.945167	-1.02128	-3.49911	-1.20167	-0.174439	-0.303379	-0.953071	-0.466668	-1.18649	-1.85854	-0.714286	1.14426	2.21032	0.0686729	1.16321	0.377547	ribosomal protein S8, pseudogene 3 [Source:MGI Symbol;Acc:MGI:3646130]
chr7	140898945	140900446	-1	1	protein_coding	ENSMUSG00000025488	Cox8b	-0.00311125	-2.90523	-2.06791	-0.945167	-0.615896	0.932349	0.159213	0.971387	-0.6659	-0.0960782	0.114836	0.741089	-0.934161	0.204091	1.13825	2.20114	0.129104	0.88906	0.496737	cytochrome c oxidase subunit 8B [Source:MGI Symbol;Acc:MGI:105958]
chr9	119148023	119157093	-1	2	protein_coding	ENSMUSG00000010651	Acaa1b	8.47607	8.20458	8.34212	7.94663	8.02176	7.8349	9.22677	9.40073	8.98275	9.11815	8.95954	9.8502	8.13768	9.25636	1.11868	2.17148	3.71204e-07	6.43039	7.06913e-05	acetyl-Coenzyme A acyltransferase 1B [Source:MGI Symbol;Acc:MGI:3605455]
chr4	115518264	115533649	1	2	protein_coding	ENSMUSG00000066072	Cyp4a10	8.63836	9.02177	8.47057	8.39062	8.55607	8.28075	9.60751	9.69927	9.73872	9.37393	9.58161	9.94803	8.55969	9.65818	1.09849	2.1413	1.86595e-05	4.7291	0.00145409	cytochrome P450, family 4, subfamily a, polypeptide 10 [Source:MGI Symbol;Acc:MGI:88611]
chr8	79965851	80058006	-1	2	protein_coding	ENSMUSG00000064325	Hhip	-0.813208	-0.410963	-0.469953	-0.830117	-0.244105	0.643141	1.61588	1.78904	1.86641	0.738893	0.816702	-2.37364	-0.354201	0.742214	1.09641	2.13823	0.0835225	1.0782	0.410313	Hedgehog-interacting protein [Source:MGI Symbol;Acc:MGI:1341847]
chr2	175422300	175435807	-1	4	protein_coding	ENSMUSG00000078897	Gm4724	-0.813208	-0.106445	-0.919767	-2.92863	-1.45481	-2.92386	-1.04847	-0.100308	-0.0139034	-1.10733	0.403083	-0.768028	-1.52445	-0.43916	1.08529	2.12181	0.0650132	1.187	0.367085	predicted gene 4724 [Source:MGI Symbol;Acc:MGI:3782904]
chr5	76656512	76873554	1	13	protein_coding	ENSMUSG00000036377	C530008M17Rik	-2.08523	-0.912726	-2.06791	-1.35836	-0.930579	-0.133293	0.027526	0.163142	-0.151393	0.127915	0.00435837	-1.18649	-1.24802	-0.169156	1.07886	2.11237	0.0129012	1.88937	0.151981	RIKEN cDNA C530008M17 gene [Source:MGI Symbol;Acc:MGI:2444817]
chr13	89655312	89742509	-1	9	protein_coding	ENSMUSG00000021614	Vcan	1.30719	1.25525	0.874994	1.63517	2.56741	3.8293	4.25104	3.60797	3.52089	1.78652	4.15109	0.607474	1.91155	2.9875	1.07595	2.1081	0.135752	0.867253	0.507675	versican [Source:MGI Symbol;Acc:MGI:102889]
chr14	54292443	54297456	-1	2	lncRNA	ENSMUSG00000105703	Gm43305	5.46922	4.10351	5.40922	7.06099	6.76134	-1.06362	6.2233	5.20773	6.12178	6.30441	3.69344	6.48846	4.62344	5.67319	1.04974	2.07016	0.27239	0.564809	0.667778	predicted gene 43305 [Source:MGI Symbol;Acc:MGI:5663442]
chr12	84009490	84018371	1	4	protein_coding	ENSMUSG00000072949	Acot1	4.87254	5.03512	4.73272	4.89068	5.43521	4.68113	5.9023	6.04476	5.56955	5.89473	5.91155	6.61063	4.94123	5.98892	1.04769	2.06722	3.25588e-06	5.48733	0.000376932	acyl-CoA thioesterase 1 [Source:MGI Symbol;Acc:MGI:1349396]
chr17	35470089	35474563	1	3	protein_coding	ENSMUSG00000067235	H2-Q10	0.0641689	0.255806	-0.569951	-0.830117	-0.357712	0.427677	1.92433	1.43738	-0.151393	0.54535	0.816702	0.653401	-0.168355	0.870961	1.03932	2.05525	0.050395	1.29761	0.326801	histocompatibility 2, Q region locus 10 [Source:MGI Symbol;Acc:MGI:95929]
chr3	144796559	144819494	-1	4	protein_coding	ENSMUSG00000028262	Clca3a2	-1.23038	-1.49644	-1.80162	-0.362054	-0.546891	-0.355217	-0.783652	0.278779	0.227083	0.0570454	0.266146	0.352957	-0.965433	0.0663931	1.03183	2.04461	0.0129744	1.88691	0.152152	chloride channel accessory 3A2 [Source:MGI Symbol;Acc:MGI:1931471]
chr13	55414688	55415232	-1	1	protein_coding	ENSMUSG00000044444	Pfn3	-4.47039	-0.498315	-2.81799	-0.624349	-1.73282	-1.71264	-2.05925	-0.335213	-1.01376	-0.461855	-1.17058	-0.651763	-1.97608	-0.948737	1.02735	2.03827	0.0628178	1.20192	0.361059	profilin 3 [Source:MGI Symbol;Acc:MGI:2178800]
chr7	4751792	4753094	-1	9	protein_coding	ENSMUSG00000051811	Cox6b2	1.46488	1.87521	1.6281	2.1654	2.58289	1.58095	3.01469	3.20205	2.49233	2.70934	2.4733	3.5636	1.8829	2.90922	1.02632	2.03682	6.46575e-05	4.18938	0.00378138	cytochrome c oxidase subunit 6B2 [Source:MGI Symbol;Acc:MGI:3044182]
chr8	66697192	66706792	1	2	protein_coding	ENSMUSG00000036437	Npy1r	1.85514	2.24155	1.53489	2.58374	2.69397	3.92295	4.13984	3.60797	3.61929	3.35885	4.07113	2.17946	2.47204	3.49609	1.02405	2.03362	0.0337354	1.47191	0.263922	neuropeptide Y receptor Y1 [Source:MGI Symbol;Acc:MGI:104963]
chr5	90891241	90893115	1	2	protein_coding	ENSMUSG00000029380	Cxcl1	1.36169	-0.410963	-1.5769	1.05067	0.00602505	1.25401	1.3932	0.578699	2.26802	1.23256	2.37682	-0.0269688	0.280754	1.30372	1.02297	2.0321	0.0820945	1.08569	0.408005	chemokine (C-X-C motif) ligand 1 [Source:MGI Symbol;Acc:MGI:108068]
chr17	13061104	13082481	1	6	protein_coding	ENSMUSG00000055602	Tcp10b	-1.5954	-2.17226	-1.5769	-0.624349	-0.357712	-1.06362	0.0948716	-0.252588	-0.0139034	-0.461855	-1.04646	0.40758	-1.23171	-0.212059	1.01965	2.02742	0.011277	1.94781	0.140456	t-complex protein 10b [Source:MGI Symbol;Acc:MGI:98542]
chr19	20492715	20643465	1	6	protein_coding	ENSMUSG00000053279	Aldh1a1	4.50893	4.63685	4.52725	4.05694	4.81976	4.28548	5.66394	5.77743	5.43041	5.26649	5.28098	5.52746	4.47254	5.49112	1.01858	2.02593	6.64481e-06	5.17752	0.00065002	aldehyde dehydrogenase family 1, subfamily A1 [Source:MGI Symbol;Acc:MGI:1353450]
chr1	42750712	42752881	1	1	lncRNA	ENSMUSG00000099784	Dalir	-0.939321	-2.90523	-4.47039	-0.723567	-1.73282	-0.938539	-1.37309	-0.422859	-1.888	-1.28008	-1.04646	0.40758	-1.95164	-0.933818	1.01782	2.02486	0.0677524	1.16908	0.374214	DNMT1 associated long intergenic non-coding RNA [Source:MGI Symbol;Acc:MGI:5579231]
chr17	28446500	28456457	1	1	lncRNA	ENSMUSG00000117084	Gm22146	-1.81963	-1.68854	-1.05815	-1.93963	-0.546891	-2.5137	-0.783652	0.101651	-1.47309	-0.953071	-0.115286	-0.262517	-1.59442	-0.580994	1.01343	2.01871	0.00665135	2.17709	0.100643	predicted gene, 22146 [Source:MGI Symbol;Acc:MGI:5451923]
chr9	37544492	37552904	-1	2	protein_coding	ENSMUSG00000053310	Nrgn	-0.939321	0.358823	-0.6774	-0.073221	-0.481036	0.865298	1.03007	1.36071	0.918915	0.54535	0.528141	0.741089	-0.157809	0.854046	1.01186	2.0165	0.00262733	2.58049	0.0549434	neurogranin [Source:MGI Symbol;Acc:MGI:1927184]
chr4	138250403	138261332	1	5	protein_coding	ENSMUSG00000045349	Sh2d5	-4.47039	-3.48521	-2.39475	-0.284247	-1.11807	-4.47039	-2.05925	-1.1028	-1.888	-2.30578	-1.6237	-1.18649	-2.70384	-1.69434	1.00951	2.01322	0.111323	0.953416	0.467368	SH2 domain containing 5 [Source:MGI Symbol;Acc:MGI:2446215]
chr14	60963875	61046490	-1	5	protein_coding	ENSMUSG00000060548	Tnfrsf19	-0.39657	0.144864	-0.7935	0.221674	0.973251	2.15865	1.0973	1.90156	2.15591	0.492616	1.81457	0.901932	0.384728	1.39398	1.00925	2.01287	0.0568881	1.24498	0.34669	tumor necrosis factor receptor superfamily, member 19 [Source:MGI Symbol;Acc:MGI:1352474]
chr11	52233724	52236619	1	1	lncRNA	ENSMUSG00000086920	Gm12207	-1.07752	-1.68854	-2.81799	-1.52736	-1.73282	-1.35194	-1.79261	-0.615949	-0.6659	-0.361356	-0.826281	0.111092	-1.69936	-0.691835	1.00753	2.01046	0.00858227	2.0664	0.118597	predicted gene 12207 [Source:MGI Symbol;Acc:MGI:3702399]
chr16	10192712	10251478	1	6	protein_coding	ENSMUSG00000039200	Atf7ip2	-1.5954	-0.690691	0.148967	0.167321	-0.930579	-1.52104	-0.1174	-0.100308	-0.0810109	0.321759	0.313251	1.26944	-0.736904	0.267622	1.00453	2.00628	0.0312465	1.5052	0.253515	activating transcription factor 7 interacting protein 2 [Source:MGI Symbol;Acc:MGI:1922579]
chr15	83779467	83858494	1	11	protein_coding	ENSMUSG00000041708	Mpped1	-4.47039	-4.47039	-4.47039	-4.47039	-4.47039	-4.47039	-4.47039	-4.47039	-2.4727	-3.35859	-4.47039	-1.55298	-4.47039	-3.4659	1.00448	2.00622	0.106619	0.972164	0.457708	metallophosphoesterase domain containing 1 [Source:MGI Symbol;Acc:MGI:106316]
chr14	34668031	34668339	-1	1	lncRNA	ENSMUSG00000115451	Gm49025	-1.23038	-4.47039	-1.5769	-2.92863	-1.73282	-2.1947	-1.79261	-2.85147	-0.303379	-1.70364	-1.6237	0.111092	-2.35564	-1.36062	0.995019	1.99311	0.221174	0.655267	0.621376	predicted gene, 49025 [Source:MGI Symbol;Acc:MGI:6118392]
chr8	94172664	94173568	1	2	protein_coding	ENSMUSG00000031762	Mt2	3.10764	3.05455	3.43008	3.19934	2.84924	3.27919	3.95284	3.8793	4.19896	4.20403	3.82521	4.82944	3.15334	4.1483	0.994956	1.99302	5.10051e-05	4.29239	0.00310791	metallothionein 2 [Source:MGI Symbol;Acc:MGI:97172]
chrX	59999464	60030759	1	1	protein_coding	ENSMUSG00000031138	F9	-3.43055	-3.48521	-2.81799	-4.47039	-3.6975	-4.47039	-4.47039	-2.1078	-4.47039	-4.47039	0.00435837	-0.894491	-3.72867	-2.73485	0.993823	1.99145	0.31637	0.499805	0.70629	coagulation factor IX [Source:MGI Symbol;Acc:MGI:88384]
chr3	58652053	58653159	1	1	processed_pseudogene	ENSMUSG00000105021	Gm8234	-2.41103	-0.690691	-1.05815	-1.07019	-1.33362	-0.617595	-0.783652	-0.0297997	-0.0810109	-0.0174858	-0.826281	0.460209	-1.19688	-0.213003	0.983878	1.97777	0.0143137	1.84425	0.161472	predicted gene 8234 [Source:MGI Symbol;Acc:MGI:3779790]
chr12	74825345	74827722	1	1	lncRNA	ENSMUSG00000113845	Gm39473	-0.939321	-0.0393962	-0.919767	-1.71882	-2.07749	-0.938539	-0.195715	0.163142	0.0502208	0.195465	0.528141	-1.55298	-1.10556	-0.135287	0.970269	1.95921	0.00720952	2.14209	0.106485	predicted gene, 39473 [Source:MGI Symbol;Acc:MGI:5622358]
chr7	66390890	66427517	-1	5	protein_coding	ENSMUSG00000015134	Aldh1a3	3.21516	0.992326	1.73673	2.31039	4.53747	5.35885	4.81253	5.59143	4.42135	2.51151	4.39502	2.22579	3.02515	3.99294	0.967786	1.95584	0.281779	0.550092	0.676622	aldehyde dehydrogenase family 1, subfamily A3 [Source:MGI Symbol;Acc:MGI:1861722]
chr2	143826528	143863173	-1	2	protein_coding	ENSMUSG00000027420	Bfsp1	-0.813208	-0.690691	0.0173207	0.420664	-1.11807	-0.133293	0.636958	0.748797	0.384612	-0.0960782	1.18919	0.560036	-0.386213	0.570586	0.956799	1.941	0.012913	1.88897	0.152064	beaded filament structural protein 1, in lens-CP94 [Source:MGI Symbol;Acc:MGI:101770]
chr12	84052144	84060402	1	3	protein_coding	ENSMUSG00000021228	Acot3	6.16276	6.15267	6.11134	5.77157	5.87156	6.01368	7.0011	7.07109	6.63178	7.19114	6.76617	7.16051	6.01393	6.9703	0.956369	1.94042	6.50119e-06	5.18701	0.00063986	acyl-CoA thioesterase 3 [Source:MGI Symbol;Acc:MGI:2159619]
chr15	80287238	80398279	1	6	protein_coding	ENSMUSG00000022416	Cacna1i	-1.5954	-4.47039	-1.5769	-2.92863	0.178952	-1.71264	-0.0431179	-1.8431	-0.888255	-1.97352	-1.81305	0.175465	-2.0175	-1.06426	0.953237	1.93621	0.180281	0.744049	0.573084	calcium channel, voltage-dependent, alpha 1I subunit [Source:MGI Symbol;Acc:MGI:2178051]
chr1	50900647	51187270	1	4	protein_coding	ENSMUSG00000026109	Tmeff2	-2.08523	-4.47039	-2.39475	-1.71882	-1.22182	-0.82344	-2.8107	-2.43224	-1.66568	-0.569881	-0.0542239	0.510986	-2.11907	-1.17029	0.948785	1.93025	0.159945	0.79603	0.543786	transmembrane protein with EGF-like and two follistatin-like domains 2 [Source:MGI Symbol;Acc:MGI:1861735]
chr5	138619288	138620757	1	1	TEC	ENSMUSG00000104686	Gm42815	-2.08523	-3.48521	-2.06791	-1.93963	-2.53126	-2.1947	-1.79261	-0.422859	-1.30321	-2.73821	-1.6237	-0.768028	-2.38399	-1.44144	0.942558	1.92193	0.153216	0.814695	0.534191	predicted gene 42815 [Source:MGI Symbol;Acc:MGI:5662952]
chr8	11007850	11054541	1	2	lncRNA	ENSMUSG00000096938	9530052E02Rik	-1.40138	0.201401	-1.21124	-2.20046	-0.190489	-0.133293	0.885412	0.222119	0.571012	-1.70364	0.679624	0.0437125	-0.822576	0.116374	0.93895	1.91713	0.0362827	1.4403	0.274306	RIKEN cDNA 9530052E02 gene [Source:MGI Symbol;Acc:MGI:3588277]
chr17	23550799	23565291	1	1	lncRNA	ENSMUSG00000117322	6330415G19Rik	-2.41103	-1.68854	-2.39475	-0.210422	-1.02128	-1.06362	-0.667488	-0.252588	-0.772798	0.195465	-0.635299	-1.03311	-1.46494	-0.527637	0.937305	1.91495	0.0242096	1.61601	0.217648	RIKEN cDNA 6330415G19 gene [Source:MGI Symbol;Acc:MGI:2443182]
chr1	82691928	82725169	-1	3	lncRNA	ENSMUSG00000097564	C430014B12Rik	-1.5954	-1.32693	-2.06791	-4.47039	-1.45481	-0.203542	-1.20167	-2.1078	0.84853	-0.461855	-1.81305	-0.768028	-1.85316	-0.917312	0.935851	1.91302	0.0944003	1.02503	0.433221	RIKEN cDNA C430014B12 gene [Source:MGI Symbol;Acc:MGI:2444820]
chr5	100679484	100719716	-1	2	protein_coding	ENSMUSG00000035273	Hpse	0.128451	-2.49269	-3.41952	-1.93963	-0.845243	-0.716849	-0.1174	-0.615949	-1.15124	-0.361356	-0.932174	-0.544173	-1.54758	-0.620382	0.927198	1.90158	0.183874	0.73548	0.577988	heparanase [Source:MGI Symbol;Acc:MGI:1343124]
chr5	110262161	110277267	1	2	lncRNA	ENSMUSG00000087439	Gm15788	-0.939321	-1.49644	0.0173207	-1.07019	-2.28661	-0.133293	-0.667488	0.163142	-0.225385	0.738893	-0.466668	0.111092	-0.984756	-0.0577358	0.92702	1.90134	0.0179781	1.74526	0.183918	predicted gene 15788 [Source:MGI Symbol;Acc:MGI:3783230]
chr9	121489824	121495694	-1	6	protein_coding	ENSMUSG00000032532	Cck	1.65145	2.41892	1.93217	3.16508	1.85824	3.12292	3.09089	3.19471	3.26801	2.93362	3.84137	3.33611	2.35813	3.27745	0.919322	1.89123	0.0132128	1.87901	0.153947	cholecystokinin [Source:MGI Symbol;Acc:MGI:88297]
chr3	96525172	96529210	1	1	protein_coding	ENSMUSG00000038403	Hjv	-4.47039	-4.47039	-4.47039	1.41959	-0.481036	-4.47039	-1.37309	-4.47039	-1.30321	0.195465	-4.47039	-0.0269688	-2.82383	-1.90809	0.915737	1.88653	0.383749	0.415952	0.752482	hemojuvelin BMP co-receptor [Source:MGI Symbol;Acc:MGI:1916835]
chr17	43270329	43324737	1	1	protein_coding	ENSMUSG00000041293	Adgrf1	0.412839	0.201401	-0.28862	1.76894	0.973251	2.50545	2.71632	2.26627	2.25447	0.127915	2.83787	0.863371	0.928876	1.84437	0.915494	1.88621	0.151544	0.81946	0.531876	adhesion G protein-coupled receptor F1 [Source:MGI Symbol;Acc:MGI:1924846]
chr5	115301120	115319208	1	5	lncRNA	ENSMUSG00000086368	Gm13830	-1.23038	-1.49644	-2.81799	-2.51908	-1.33362	-2.1947	-0.278527	-0.0297997	-2.88748	0.437882	-1.3064	-2.04548	-1.93204	-1.0183	0.913734	1.88392	0.137155	0.862788	0.5099	predicted gene 13830 [Source:MGI Symbol;Acc:MGI:3651141]
chr4	82508016	82547292	1	1	lncRNA	ENSMUSG00000087413	Gm11266	-2.83255	-0.690691	-1.05815	-1.71882	-1.02128	-1.20059	-0.278527	-0.100308	-1.47309	-0.267405	-2.03105	1.08064	-1.42035	-0.511623	0.908724	1.87738	0.0732957	1.13492	0.388176	predicted gene 11266 [Source:MGI Symbol;Acc:MGI:3649705]
chr15	9436028	9466038	1	2	protein_coding	ENSMUSG00000039676	Capsl	-0.813208	0.0246747	0.0846447	-0.140191	-0.357712	-0.617595	0.636958	0.666253	0.111616	0.259994	0.74979	1.17813	-0.303231	0.600456	0.903687	1.87084	0.0138663	1.85804	0.158907	calcyphosine-like [Source:MGI Symbol;Acc:MGI:1922818]
chr3	96555765	96566801	-1	2	lncRNA	ENSMUSG00000074398	Gm15441	-0.00311125	0.255806	0.210543	-0.444299	0.258217	0.865298	0.0948716	1.43738	0.918915	1.4693	0.880647	1.74289	0.190409	1.09067	0.900258	1.8664	0.0230486	1.63735	0.211462	predicted gene 15441 [Source:MGI Symbol;Acc:MGI:3641753]
chr1	88204732	88205782	-1	1	protein_coding	ENSMUSG00000081984	Dnajb3	-0.147886	-0.176763	-1.05815	-0.210422	-0.0406515	-0.355217	0.391227	0.485485	0.433518	0.826725	0.60587	0.653401	-0.331515	0.566038	0.897553	1.8629	0.0103136	1.98659	0.132749	DnaJ heat shock protein family (Hsp40) member B3 [Source:MGI Symbol;Acc:MGI:1306822]
chr10	78428271	78438847	1	1	lncRNA	ENSMUSG00000112652	4921516A02Rik	-2.08523	-0.176763	-0.205841	-1.93963	-1.58713	-0.617595	-1.04847	0.708115	-0.225385	-0.0960782	-0.932174	0.352957	-1.10203	-0.20684	0.895193	1.85986	0.0448191	1.34854	0.308683	RIKEN cDNA 4921516A02 gene [Source:MGI Symbol;Acc:MGI:3696861]
chr6	124624625	124636085	-1	2	protein_coding	ENSMUSG00000079343	C1s2	-2.83255	0.0246747	-1.21124	-1.35836	-0.357712	-0.355217	0.027526	-0.422859	-0.473282	-0.0174858	0.266146	-0.101292	-1.01507	-0.120208	0.894858	1.85943	0.105153	0.97818	0.454442	complement component 1, s subcomponent 2 [Source:MGI Symbol;Acc:MGI:3644269]
chr2	131545850	131562283	-1	1	protein_coding	ENSMUSG00000027335	Adra1d	-2.83255	-1.49644	-0.28862	-4.47039	-2.53126	-0.355217	-0.783652	-1.61952	-1.01376	-0.686656	-0.466668	-2.04548	-1.99574	-1.10262	0.893121	1.85719	0.284502	0.545914	0.679058	adrenergic receptor, alpha 1d [Source:MGI Symbol;Acc:MGI:106673]
chr10	127525473	127534559	-1	1	protein_coding	ENSMUSG00000040258	Nxph4	1.06591	0.255806	0.380916	1.16604	-0.615896	0.517759	0.995242	1.38672	1.59266	1.78652	0.266146	2.09876	0.461756	1.35434	0.892586	1.8565	0.0181458	1.74122	0.184578	neurexophilin 4 [Source:MGI Symbol;Acc:MGI:1336197]
chr10	82083353	82111216	1	1	protein_coding	ENSMUSG00000112160	BC024063	-0.589901	-1.91022	-1.5769	-1.07019	-1.33362	-1.20059	-1.20167	0.101651	0.696535	0.0570454	-0.635299	-1.35812	-1.28024	-0.389977	0.890261	1.85351	0.0605368	1.21798	0.355532	cDNA sequence BC024063 [Source:MGI Symbol;Acc:MGI:2670978]
chr6	141907282	141946962	-1	3	protein_coding	ENSMUSG00000041698	Slco1a1	-3.43055	1.02402	-4.47039	-2.51908	-2.53126	-4.47039	-2.8107	1.2517	-0.385831	-4.47039	-2.60077	-2.04548	-2.73294	-1.84358	0.889361	1.85236	0.32147	0.49286	0.709871	solute carrier organic anion transporter family, member 1a1 [Source:MGI Symbol;Acc:MGI:1351891]
chr7	31059342	31070935	1	4	protein_coding	ENSMUSG00000036560	Lgi4	-1.07752	0.0246747	-1.21124	0.0520574	-0.299791	0.228651	0.922959	-0.252588	0.384612	0.826725	0.567529	0.560036	-0.380528	0.501546	0.882074	1.84302	0.0196602	1.70641	0.192851	leucine-rich repeat LGI family, member 4 [Source:MGI Symbol;Acc:MGI:2180197]
chr3	96261682	96263311	-1	1	protein_coding	ENSMUSG00000091405	Hist2h4	-0.939321	-1.32693	-0.919767	-4.47039	-0.764675	-0.0663072	-0.667488	0.333298	-1.15124	-0.267405	-0.826281	-0.651763	-1.41456	-0.53848	0.876084	1.83539	0.138192	0.859516	0.512001	histone cluster 2, H4 [Source:MGI Symbol;Acc:MGI:2140113]
chr17	30901817	30940791	1	2	protein_coding	ENSMUSG00000024027	Glp1r	0.0641689	2.05471	1.60536	1.78708	2.77032	1.33057	3.04905	2.48673	1.84849	2.83115	2.4205	2.22579	1.60203	2.47695	0.874919	1.83391	0.0397312	1.40087	0.288517	glucagon-like peptide 1 receptor [Source:MGI Symbol;Acc:MGI:99571]
chrX	142304752	142306294	-1	1	protein_coding	ENSMUSG00000090122	Kcne1l	1.0327	0.144864	0.269598	0.4664	0.369502	1.58095	1.70479	1.9372	1.67632	1.85078	1.28682	0.653401	0.644004	1.51822	0.874214	1.83301	0.00999532	2.0002	0.130101	potassium voltage-gated channel, Isk-related family, member 1-like, pseudogene [Source:MGI Symbol;Acc:MGI:1913490]
chr4	48045153	48086447	1	4	protein_coding	ENSMUSG00000028341	Nr4a3	0.249012	-1.32693	-1.38252	-4.47039	-0.546891	-0.203542	0.220807	-0.252588	-0.385831	0.0570454	-1.04646	-1.03311	-1.28021	-0.40669	0.873519	1.83213	0.217398	0.662744	0.61765	nuclear receptor subfamily 4, group A, member 3 [Source:MGI Symbol;Acc:MGI:1352457]
chr5	31461022	31462409	1	1	TEC	ENSMUSG00000107120	Gm43059	-3.43055	-2.90523	-3.41952	-2.51908	-1.22182	-4.47039	-2.8107	-2.85147	-1.30321	-1.97352	-2.03105	-1.77831	-2.99443	-2.12471	0.869721	1.82731	0.183403	0.736594	0.577354	predicted gene 43059 [Source:MGI Symbol;Acc:MGI:5663196]
chr6	51432670	51458768	1	3	protein_coding	ENSMUSG00000029832	Nfe2l3	0.18999	-0.328599	-0.469953	-1.93963	0.296274	1.49485	1.44574	1.16418	0.48082	-0.569881	1.11137	0.823751	-0.126178	0.742664	0.868842	1.8262	0.0945746	1.02423	0.433545	nuclear factor, erythroid derived 2, like 3 [Source:MGI Symbol;Acc:MGI:1339958]
chr5	38275972	38304217	1	4	protein_coding	ENSMUSG00000051596	Otop1	-4.47039	-4.47039	-4.47039	-4.47039	-4.47039	1.17315	-1.56765	-2.85147	-1.15124	-4.47039	-3.55599	-2.37364	-3.5298	-2.66173	0.868068	1.82522	0.35367	0.451401	0.73308	otopetrin 1 [Source:MGI Symbol;Acc:MGI:2388363]
chr2	175061549	175067781	-1	2	protein_coding	ENSMUSG00000078905	Gm14393	-1.07752	-1.03803	-0.6774	-1.93963	-2.07749	-0.82344	-0.667488	-1.25536	0.227083	0.321759	-0.635299	-0.444052	-1.27225	-0.408893	0.86336	1.81927	0.0893611	1.04885	0.423115	predicted gene 14393 [Source:MGI Symbol;Acc:MGI:3649576]
chr8	36993604	36995533	1	1	protein_coding	ENSMUSG00000074384	AI429214	2.3624	2.45424	2.62886	2.61453	2.00334	2.39092	3.04054	3.14985	3.3969	3.35885	3.31376	3.35707	2.40905	3.2695	0.860447	1.8156	6.25559e-06	5.20373	0.000617576	expressed sequence AI429214 [Source:MGI Symbol;Acc:MGI:2142538]
chr17	36942918	36947986	1	3	protein_coding	ENSMUSG00000036492	Rnf39	-1.81963	-0.250684	-1.05815	-4.47039	-1.89489	-4.47039	-2.8107	-2.43224	-1.01376	-1.10733	0.114836	-1.55298	-2.32735	-1.46703	0.860324	1.81545	0.275767	0.559457	0.670535	ring finger protein 39 [Source:MGI Symbol;Acc:MGI:2156378]
chr1	14168954	14310235	-1	9	protein_coding	ENSMUSG00000025932	Eya1	-3.43055	-1.32693	-0.7935	-1.71882	-1.11807	-1.35194	-0.366383	-1.42598	-0.0810109	-0.461855	-0.466668	-1.77831	-1.6233	-0.763368	0.859932	1.81495	0.11599	0.935581	0.47499	EYA transcriptional coactivator and phosphatase 1 [Source:MGI Symbol;Acc:MGI:109344]
chr8	71560555	71566601	-1	2	protein_coding	ENSMUSG00000034829	Nxnl1	-3.43055	-1.91022	-1.80162	-1.71882	-1.89489	-1.35194	-0.459939	-0.516176	-3.47193	-1.47637	-1.81305	0.783012	-2.01801	-1.15908	0.85893	1.81369	0.132713	0.877087	0.503742	nucleoredoxin-like 1 [Source:MGI Symbol;Acc:MGI:1924446]
chr13	100778650	100786570	-1	7	protein_coding	ENSMUSG00000041431	Ccnb1	-1.81963	-2.90523	-1.80162	-3.50267	-0.0888888	-2.5137	-1.04847	-2.43224	-1.15124	-1.47637	-0.727632	-0.651763	-2.10529	-1.24795	0.857334	1.81169	0.105288	0.977619	0.454663	cyclin B1 [Source:MGI Symbol;Acc:MGI:88302]
chr3	96238108	96239127	-1	1	protein_coding	ENSMUSG00000081058	Hist2h3c2	-4.47039	-1.17526	-3.41952	-0.531517	-2.28661	-2.1947	-0.909996	-0.422859	-0.566379	-2.30578	-3.55599	-1.18649	-2.34633	-1.49125	0.855085	1.80886	0.185985	0.730522	0.580915	histone cluster 2, H3c2 [Source:MGI Symbol;Acc:MGI:2448357]
chr9	64385626	64709205	1	10	protein_coding	ENSMUSG00000036466	Megf11	-2.83255	-2.90523	-4.47039	-3.50267	-1.02128	0.380435	-1.20167	-0.422859	-2.4727	-1.28008	-1.04646	-2.79911	-2.39195	-1.53715	0.854798	1.80851	0.258519	0.587508	0.655286	multiple EGF-like-domains 11 [Source:MGI Symbol;Acc:MGI:1920951]
chr4	115563649	115579015	1	4	protein_coding	ENSMUSG00000028712	Cyp4a31	8.5664	8.64335	8.31391	8.28031	8.42238	8.31844	9.19139	9.3157	9.25572	9.18692	9.31844	9.39161	8.42413	9.27663	0.8525	1.80563	2.1028e-06	5.6772	0.000273763	cytochrome P450, family 4, subfamily a, polypeptide 31 [Source:MGI Symbol;Acc:MGI:3028580]
chr19	20692953	20727562	-1	1	protein_coding	ENSMUSG00000024747	Aldh1a7	3.45964	4.07353	3.40396	2.47606	4.09463	3.00327	4.39827	4.4225	4.05009	4.16243	3.97187	4.61987	3.41851	4.27084	0.852325	1.80541	0.000592556	3.22727	0.0197421	aldehyde dehydrogenase family 1, subfamily A7 [Source:MGI Symbol;Acc:MGI:1347050]
chr7	100493337	100502020	1	11	protein_coding	ENSMUSG00000033685	Ucp2	6.14441	6.18194	5.54986	6.08915	5.99818	6.09458	6.69349	7.19265	6.53635	6.69124	6.94178	7.08029	6.00969	6.85597	0.846279	1.79786	1.01552e-05	4.99331	0.000910406	uncoupling protein 2 (mitochondrial, proton carrier) [Source:MGI Symbol;Acc:MGI:109354]
chr18	37341702	37345202	1	1	protein_coding	ENSMUSG00000045062	Pcdhb7	-0.49	-1.68854	-2.06791	-0.723567	-0.845243	-0.716849	-0.459939	-0.838936	-0.151393	-0.0960782	-0.315702	0.40758	-1.08869	-0.242411	0.846275	1.79785	0.0516759	1.28671	0.330184	protocadherin beta 7 [Source:MGI Symbol;Acc:MGI:2136741]
chr5	36868513	36955078	1	3	protein_coding	ENSMUSG00000029120	Ppp2r2c	-1.5954	-3.48521	-2.39475	-2.51908	-2.53126	-0.938539	0.0948716	-1.8431	-0.6659	-2.73821	-1.45634	-1.77831	-2.24404	-1.39783	0.846207	1.79777	0.283572	0.547336	0.678196	protein phosphatase 2, regulatory subunit B, gamma [Source:MGI Symbol;Acc:MGI:2442660]
chr7	44501689	44504266	1	2	lncRNA	ENSMUSG00000108607	Gm44646	-0.697238	-3.48521	-1.80162	-0.723567	-0.615896	-1.52104	-0.909996	-0.964845	-1.01376	-0.569881	-0.548521	0.237087	-1.4741	-0.62832	0.845777	1.79723	0.106153	0.974068	0.456709	predicted gene 44646 [Source:MGI Symbol;Acc:MGI:5753222]
chr7	73939119	74013690	-1	2	protein_coding	ENSMUSG00000025789	St8sia2	-0.697238	0.308234	0.0173207	-1.35836	-2.28661	-2.1947	0.766527	0.278779	-1.01376	0.259994	-0.115286	-1.35812	-1.03523	-0.196979	0.838247	1.78788	0.10156	0.993278	0.446237	ST8 alpha-N-acetyl-neuraminide alpha-2,8-sialyltransferase 2 [Source:MGI Symbol;Acc:MGI:106020]
chr2	26628457	26636497	1	3	protein_coding	ENSMUSG00000036186	Dipk1b	-0.49	-0.690691	-1.80162	-1.35836	-0.0888888	0.427677	-0.278527	0.101651	1.30794	-0.461855	0.167056	0.175465	-0.66698	0.168622	0.835602	1.7846	0.0467492	1.33023	0.31569	divergent protein kinase domain 1B [Source:MGI Symbol;Acc:MGI:1927576]
chr11	55158470	55185077	-1	2	protein_coding	ENSMUSG00000020264	Slc36a2	-4.47039	-3.48521	-2.39475	-2.51908	-1.58713	3.00327	1.3932	-0.838936	-0.385831	-1.70364	-3.55599	-1.35812	-1.90888	-1.07489	0.833995	1.78261	0.487486	0.312038	0.816485	solute carrier family 36 (proton/amino acid symporter), member 2 [Source:MGI Symbol;Acc:MGI:1891430]
chr8	64980884	64987831	-1	2	protein_coding	ENSMUSG00000071089	Trim75	-2.41103	-1.32693	-1.21124	-3.50267	-1.58713	-2.5137	-1.79261	1.2517	-2.4727	0.826725	-4.47039	-0.894491	-2.09212	-1.25863	0.833488	1.78199	0.344807	0.462424	0.72734	tripartite motif-containing 75 [Source:MGI Symbol;Acc:MGI:2685640]
chr8	94179082	94180327	1	3	protein_coding	ENSMUSG00000031765	Mt1	5.71144	6.0592	5.84142	5.8695	4.87425	5.70404	6.05384	6.38355	6.35625	6.6758	6.20642	7.35111	5.67664	6.50449	0.827852	1.77504	0.0010427	2.98184	0.0294628	metallothionein 1 [Source:MGI Symbol;Acc:MGI:97171]
chr1	121087405	121178441	1	4	lncRNA	ENSMUSG00000097881	Celrr	-4.47039	-3.48521	-4.47039	-4.47039	-3.6975	-4.47039	-2.38659	-4.47039	0.170504	-4.47039	-4.47039	-4.47039	-4.17738	-3.3496	0.827771	1.77494	0.15801	0.801316	0.540884	cerebellum expressed regulatory RNA [Source:MGI Symbol;Acc:MGI:2685664]
chr6	21215503	21729805	1	1	protein_coding	ENSMUSG00000060882	Kcnd2	-4.47039	-4.47039	-1.5769	-2.51908	-2.53126	-1.52104	-1.37309	-1.61952	-4.47039	-1.47637	0.217452	-3.40517	-2.84818	-2.02118	0.826996	1.77399	0.297387	0.526677	0.690568	potassium voltage-gated channel, Shal-related family, member 2 [Source:MGI Symbol;Acc:MGI:102663]
chr6	140955609	141044134	1	2	lncRNA	ENSMUSG00000107638	Gm30524	-3.43055	-1.68854	-2.06791	-1.35836	-4.47039	-1.20059	0.0948716	-1.8431	-1.66568	-0.813723	-1.6237	-3.40517	-2.36939	-1.54275	0.82664	1.77355	0.138917	0.857246	0.513011	predicted gene, 30524 [Source:MGI Symbol;Acc:MGI:5589683]
chr17	56111601	56117596	-1	2	protein_coding	ENSMUSG00000011305	Plin5	-0.147886	0.308234	-0.37644	0.595505	0.369502	1.05777	0.766527	1.33422	0.526621	1.64871	0.679624	1.76398	0.301114	1.11995	0.818833	1.76398	0.00195834	2.70811	0.0450055	perilipin 5 [Source:MGI Symbol;Acc:MGI:1914218]
chr7	140845547	140846769	1	1	protein_coding	ENSMUSG00000038801	Scgb1c1	0.305713	-0.250684	-0.205841	1.05067	-0.138795	-0.277387	-0.0431179	0.708115	1.30794	1.13271	0.715134	1.53779	0.0806123	0.893095	0.812483	1.75623	0.075689	1.12097	0.393973	secretoglobin, family 1C, member 1 [Source:MGI Symbol;Acc:MGI:2655401]
chr3	107938847	107943749	-1	6	protein_coding	ENSMUSG00000068762	Gstm6	1.41421	0.308234	1.01963	1.44265	1.6969	0.758492	2.2391	2.0875	1.71639	1.78652	1.5054	2.17946	1.10668	1.91906	0.812377	1.7561	0.0157973	1.80142	0.170497	glutathione S-transferase, mu 6 [Source:MGI Symbol;Acc:MGI:1309467]
chr11	3305426	3331178	-1	1	lncRNA	ENSMUSG00000053263	Gm12592	-3.43055	-2.17226	-1.5769	-2.92863	-1.33362	-2.92386	-1.56765	-2.1078	-2.15093	-0.953071	-1.17058	-1.55298	-2.3943	-1.58384	0.810466	1.75378	0.203168	0.692145	0.599666	predicted gene 12592 [Source:MGI Symbol;Acc:MGI:3649892]
chr5	28071363	28078662	1	2	protein_coding	ENSMUSG00000045294	Insig1	5.20244	5.2158	5.07034	5.36977	4.53747	4.70289	5.9105	5.84934	6.1577	5.51807	6.16769	5.35056	5.01645	5.82565	0.809193	1.75223	0.00048837	3.31125	0.0171778	insulin induced gene 1 [Source:MGI Symbol;Acc:MGI:1916289]
chr7	66839735	67153171	1	8	protein_coding	ENSMUSG00000058145	Adamts17	-4.47039	-0.410963	-1.80162	-0.945167	-3.19695	-3.49911	-1.37309	-1.1028	-4.47039	-1.47637	-1.3064	0.237087	-2.38737	-1.58199	0.805373	1.7476	0.329006	0.482796	0.715503	a disintegrin-like and metallopeptidase (reprolysin type) with thrombospondin type 1 motif, 17 [Source:MGI Symbol;Acc:MGI:3588195]
chr14	121459621	121505252	-1	2	protein_coding	ENSMUSG00000025557	Slc15a1	1.30719	-0.106445	1.11932	-0.073221	-0.418057	-1.35194	1.3662	0.86438	0.571012	0.826725	0.487648	1.17813	0.0794736	0.882349	0.802875	1.74457	0.0260441	1.58429	0.227649	solute carrier family 15 (oligopeptide transporter), member 1 [Source:MGI Symbol;Acc:MGI:1861376]
chr5	145292770	145295008	1	1	TEC	ENSMUSG00000104682	Gm42636	-1.5954	-0.797441	-3.41952	-1.93963	-1.45481	-2.1947	0.027526	-1.25536	-1.30321	-1.70364	-1.45634	-0.894491	-1.90025	-1.09759	0.802666	1.74432	0.033945	1.46922	0.26458	predicted gene 42636 [Source:MGI Symbol;Acc:MGI:5662773]
chr7	19875742	19887965	-1	1	protein_coding	ENSMUSG00000049848	Ceacam19	-3.43055	-4.47039	-1.80162	-4.47039	-2.82605	-1.20059	-0.667488	-3.44484	-1.888	-1.47637	-1.45634	-4.47039	-3.03326	-2.2339	0.799357	1.74033	0.293676	0.532132	0.686894	carcinoembryonic antigen-related cell adhesion molecule 19 [Source:MGI Symbol;Acc:MGI:2443001]
chr10	123263996	123741204	1	4	protein_coding	ENSMUSG00000044071	Tafa2	-4.47039	-3.48521	-4.47039	-4.47039	-0.0888888	-4.47039	-1.04847	-1.1028	-4.47039	-1.10733	-4.47039	-4.47039	-3.57594	-2.77829	0.797647	1.73826	0.345404	0.461673	0.727596	TAFA chemokine like family member 2 [Source:MGI Symbol;Acc:MGI:2143691]
chr11	50236953	50288839	1	2	lncRNA	ENSMUSG00000097887	Gm26542	0.559945	-0.797441	-1.21124	-0.444299	-0.0406515	-0.203542	0.443836	0.86438	-0.772798	0.645364	0.715134	0.741089	-0.356204	0.439501	0.795705	1.73593	0.0346659	1.4601	0.268065	predicted gene, 26542 [Source:MGI Symbol;Acc:MGI:5477036]
chr4	130531602	130574173	-1	3	protein_coding	ENSMUSG00000078532	Nkain1	2.95648	2.73841	2.52362	3.00383	3.46499	2.70079	3.50402	4.08394	3.59263	3.9343	3.67101	3.37089	2.89802	3.6928	0.794778	1.73481	5.93672e-05	4.22645	0.00352523	Na+/K+ transporting ATPase interacting 1 [Source:MGI Symbol;Acc:MGI:1914399]
chr14	65598546	65648531	1	2	protein_coding	ENSMUSG00000061356	Nuggc	-1.81963	-1.32693	-0.6774	-1.35836	-2.28661	-1.20059	-0.667488	-1.25536	-0.303379	-0.461855	-1.6237	0.40758	-1.44492	-0.6507	0.794219	1.73414	0.21784	0.661861	0.617871	nuclear GTPase, germinal center associated [Source:MGI Symbol;Acc:MGI:2685446]
chr14	67676331	67715841	-1	7	protein_coding	ENSMUSG00000048922	Cdca2	-0.813208	-0.410963	-1.05815	-1.93963	-0.481036	-0.617595	0.494593	0.222119	0.281526	-0.569881	-0.466668	-0.544173	-0.886765	-0.0970806	0.789684	1.7287	0.192166	0.716324	0.586668	cell division cycle associated 2 [Source:MGI Symbol;Acc:MGI:1919787]
chr10	23894688	23905343	1	2	protein_coding	ENSMUSG00000037440	Vnn1	6.86144	7.07535	6.72694	6.2259	6.80737	6.8286	7.4881	7.32002	7.54264	7.63043	7.56006	7.71823	6.75427	7.54325	0.788978	1.72785	2.82994e-06	5.54822	0.000339846	vanin 1 [Source:MGI Symbol;Acc:MGI:108395]
chr9	124270358	124282139	-1	1	lncRNA	ENSMUSG00000110834	Gm39469	-0.0736832	0.201401	0.0846447	-2.92863	-0.418057	-1.06362	0.027526	-0.422859	0.812006	0.596224	0.403083	-0.894491	-0.699657	0.0869146	0.786572	1.72497	0.100117	0.999492	0.4438	predicted gene, 39469 [Source:MGI Symbol;Acc:MGI:5622354]
chr17	4945152	4946814	-1	1	lncRNA	ENSMUSG00000116551	Gm41517	-4.47039	0.144864	-0.569951	-1.93963	-0.481036	-2.1947	-0.1174	-0.174439	-0.772798	-0.686656	-2.03105	-1.03311	-1.58514	-0.802577	0.782564	1.72019	0.195782	0.708226	0.591452	predicted gene, 41517 [Source:MGI Symbol;Acc:MGI:5624402]
chr18	34859823	34864984	1	2	protein_coding	ENSMUSG00000038418	Egr1	5.90965	7.83994	5.40593	7.52367	4.89144	6.16684	6.35705	7.07859	7.43417	7.06193	8.42617	6.07182	6.28958	7.07162	0.78204	1.71956	0.1781	0.749337	0.570401	early growth response 1 [Source:MGI Symbol;Acc:MGI:95295]
chr5	30573987	30588619	-1	3	lncRNA	ENSMUSG00000053214	Gm9899	-1.23038	-1.91022	-4.47039	-2.92863	-2.82605	0.28104	-0.783652	-0.335213	-0.473282	-1.97352	-1.45634	-3.40517	-2.18077	-1.40453	0.77624	1.71266	0.238578	0.622369	0.637068	predicted gene 9899 [Source:MGI Symbol;Acc:MGI:3708711]
chr13	54301959	54312797	1	2	lncRNA	ENSMUSG00000112941	Gm48623	-0.308825	-2.49269	-2.39475	-1.07019	-1.22182	-1.35194	-1.79261	-0.422859	-0.772798	-0.569881	-0.932174	0.296185	-1.47337	-0.699023	0.774345	1.71041	0.0726465	1.13879	0.387066	predicted gene, 48623 [Source:MGI Symbol;Acc:MGI:6098220]
chr6	90403479	90428797	-1	7	protein_coding	ENSMUSG00000048794	Cfap100	-3.43055	-0.912726	-2.06791	-1.71882	-1.89489	-1.20059	-2.38659	-1.25536	-0.6659	-0.461855	-0.932174	-0.894491	-1.87091	-1.0994	0.771518	1.70707	0.158048	0.801212	0.540903	cilia and flagella associated protein 100 [Source:MGI Symbol;Acc:MGI:2141635]
chr15	4727175	4814967	1	5	protein_coding	ENSMUSG00000022181	C6	-2.41103	-0.410963	-2.39475	-1.07019	-2.53126	-1.20059	-2.05925	-0.838936	-0.303379	-0.569881	-1.3064	-0.350431	-1.6698	-0.904712	0.765086	1.69947	0.263651	0.57897	0.660288	complement component 6 [Source:MGI Symbol;Acc:MGI:88233]
chr4	115624725	115647723	-1	4	protein_coding	ENSMUSG00000028713	Cyp4b1	6.4847	7.46523	6.06521	5.94818	7.51397	6.0262	7.14159	7.88288	7.13939	7.03453	7.2607	7.62298	6.58391	7.34701	0.763097	1.69713	0.00770736	2.11309	0.110652	cytochrome P450, family 4, subfamily b, polypeptide 1 [Source:MGI Symbol;Acc:MGI:103225]
chr14	27838165	27876217	-1	1	lncRNA	ENSMUSG00000109849	Gm45645	-2.08523	-2.90523	-0.7935	-4.47039	-1.58713	-0.0663072	-1.79261	-0.0297997	-0.566379	-0.686656	-1.45634	-2.79911	-1.98463	-1.22182	0.762814	1.6968	0.188747	0.72412	0.583986	predicted gene 45645 [Source:MGI Symbol;Acc:MGI:5791481]
chr8	70508263	70510801	-1	8	protein_coding	ENSMUSG00000090137	Uba52	-4.47039	-1.49644	-2.81799	-0.444299	-0.688368	-0.82344	-0.667488	0.436519	-2.15093	-1.10733	-2.03105	-0.651763	-1.79015	-1.02867	0.761479	1.69523	0.220678	0.65624	0.621049	ubiquitin A-52 residue ribosomal protein fusion product 1 [Source:MGI Symbol;Acc:MGI:98887]
chr4	126322121	126325688	-1	5	protein_coding	ENSMUSG00000028845	Tekt2	-1.81963	-0.410963	-0.28862	-0.284247	-0.299791	-0.524731	0.220807	0.485485	0.736061	0.195465	0.167056	-0.894491	-0.604663	0.151731	0.756394	1.68926	0.0822259	1.08499	0.408061	tektin 2 [Source:MGI Symbol;Acc:MGI:1346335]
chr15	99055174	99058978	1	4	protein_coding	ENSMUSG00000023484	Prph	-2.41103	-1.91022	-1.21124	-2.51908	-3.19695	-3.49911	-2.38659	-2.43224	-0.473282	-1.70364	-1.17058	-2.04548	-2.45794	-1.70197	0.755971	1.68877	0.0587771	1.23079	0.351165	peripherin [Source:MGI Symbol;Acc:MGI:97774]
chr8	104947356	104960047	1	3	protein_coding	ENSMUSG00000062826	Ces2f	-0.39657	-3.48521	-3.41952	-4.47039	-1.73282	-1.71264	-3.41399	0.163142	-1.01376	-2.30578	0.358866	-4.47039	-2.53619	-1.78032	0.755873	1.68865	0.307033	0.512815	0.699206	carboxylesterase 2F [Source:MGI Symbol;Acc:MGI:1919153]
chr2	128780376	128780499	1	1	snoRNA	ENSMUSG00000087785	Gm23172	-0.308825	-1.68854	-0.569951	-3.50267	-1.58713	-0.524731	-1.37309	0.163142	-1.30321	-0.0174858	0.0606543	-1.18649	-1.36364	-0.609412	0.75423	1.68673	0.100597	0.997414	0.44455	predicted gene, 23172 [Source:MGI Symbol;Acc:MGI:5452949]
chr17	6970634	7011299	1	7	protein_coding	ENSMUSG00000094724	Rnaset2b	-1.23038	-0.591299	-3.41952	0.751428	0.333353	-0.355217	0.591046	0.578699	0.526621	-3.35859	0.880647	0.783012	-0.751939	0.000239276	0.752179	1.68433	0.353465	0.451653	0.733032	ribonuclease T2B [Source:MGI Symbol;Acc:MGI:3702087]
chr3	104836430	104838183	-1	1	lncRNA	ENSMUSG00000105655	Gm42659	-1.40138	-1.49644	-0.569951	-2.20046	-1.22182	-0.617595	-0.1174	-0.838936	-0.151393	-0.361356	-0.635299	-0.894491	-1.25127	-0.499812	0.751461	1.6835	0.0374028	1.4271	0.278675	predicted gene 42659 [Source:MGI Symbol;Acc:MGI:5662796]
chr2	67173834	67526615	1	11	protein_coding	ENSMUSG00000027022	Xirp2	-3.43055	-4.47039	-1.80162	3.30381	1.60891	-4.47039	1.56928	-2.1078	-4.47039	2.1522	-3.00073	1.08064	-1.54337	-0.796133	0.747237	1.67858	0.592241	0.227502	0.868987	xin actin-binding repeat containing 2 [Source:MGI Symbol;Acc:MGI:2685198]
chr16	93883901	93906115	1	7	protein_coding	ENSMUSG00000022945	Chaf1b	-0.589901	0.144864	-0.569951	0.751428	0.137625	0.228651	-0.0431179	-0.0297997	0.84853	1.4693	1.11137	1.20921	0.0171193	0.760915	0.743796	1.67458	0.0201197	1.69638	0.195984	chromatin assembly factor 1, subunit B (p60) [Source:MGI Symbol;Acc:MGI:1314881]
chr3	137289639	137300708	1	1	lncRNA	ENSMUSG00000104610	Gm567	-2.83255	-0.690691	-2.81799	-1.20709	-1.89489	-0.0663072	-0.1174	-0.335213	-0.6659	-2.30578	0.74979	-2.37364	-1.58492	-0.841357	0.743563	1.67431	0.230154	0.637981	0.630354	predicted gene 567 [Source:MGI Symbol;Acc:MGI:2685413]
chr10	127000709	127020994	1	4	protein_coding	ENSMUSG00000025432	Avil	-0.0736832	-0.912726	-0.919767	-0.723567	-0.244105	0.517759	0.922959	0.826872	0.0502208	-0.1792	1.35594	-0.894491	-0.392682	0.34705	0.739731	1.66986	0.107157	0.969978	0.459099	advillin [Source:MGI Symbol;Acc:MGI:1333798]
chr15	92051165	92341967	1	4	protein_coding	ENSMUSG00000055022	Cntn1	-0.39657	1.17282	0.756131	0.989328	1.12898	2.14458	2.45953	1.30724	1.33393	1.4693	2.32029	1.32725	0.965878	1.70292	0.737046	1.66676	0.0504763	1.29691	0.327006	contactin 1 [Source:MGI Symbol;Acc:MGI:105980]
chr5	52533517	52566462	-1	2	protein_coding	ENSMUSG00000039252	Lgi2	-1.40138	-0.176763	-2.81799	-0.830117	0.258217	-0.617595	0.636958	-0.422859	0.33399	-0.361356	-0.826281	-0.544173	-0.930938	-0.197287	0.733651	1.66284	0.0919786	1.03631	0.427657	leucine-rich repeat LGI family, member 2 [Source:MGI Symbol;Acc:MGI:2180196]
chr12	51593341	51605771	1	4	protein_coding	ENSMUSG00000020953	Coch	0.815603	0.670565	1.48593	0.957651	1.01949	1.68183	1.82866	1.68806	1.98599	1.54894	1.81457	2.16367	1.10518	1.83831	0.733139	1.66225	0.000450612	3.3462	0.01635	cochlin [Source:MGI Symbol;Acc:MGI:1278313]
chr2	90885860	90890525	1	1	protein_coding	ENSMUSG00000040794	C1qtnf4	-1.5954	0.926769	0.148967	-0.362054	-1.11807	-0.00229366	0.885412	0.101651	0.111616	-0.569881	1.21422	0.653401	-0.33368	0.399404	0.733084	1.66219	0.0526564	1.27855	0.332844	C1q and tumor necrosis factor related protein 4 [Source:MGI Symbol;Acc:MGI:1914695]
chr3	108940059	108960774	1	6	protein_coding	ENSMUSG00000045662	Henmt1	-3.43055	-3.48521	-4.47039	-3.50267	-3.19695	-4.47039	-3.41399	-2.43224	-4.47039	-2.73821	-3.55599	-1.55298	-3.75936	-3.0273	0.732061	1.66101	0.168888	0.772402	0.556204	HEN1 methyltransferase homolog 1 (Arabidopsis) [Source:MGI Symbol;Acc:MGI:1913965]
chr15	79026456	79028612	-1	1	lncRNA	ENSMUSG00000116262	Gm49544	-1.5954	-0.176763	-1.38252	-4.47039	-1.22182	-0.716849	-1.37309	-0.723139	-0.473282	-1.10733	-1.81305	0.296185	-1.59396	-0.865617	0.728339	1.65673	0.209268	0.679297	0.608354	predicted gene, 49544 [Source:MGI Symbol;Acc:MGI:6155250]
chr7	28071236	28120862	1	6	protein_coding	ENSMUSG00000047730	Fcgbp	2.64106	0.0860207	1.67254	0.510731	2.40274	3.28562	3.49781	3.45656	2.72622	1.87158	3.43585	-0.0269688	1.76645	2.49351	0.727058	1.65526	0.300499	0.522156	0.692685	Fc fragment of IgG binding protein [Source:MGI Symbol;Acc:MGI:2444336]
chr15	58510048	58665092	1	3	protein_coding	ENSMUSG00000037106	Fer1l6	-0.49	-2.49269	-1.80162	0.37343	-0.0406515	0.174287	0.336627	0.222119	-0.385831	0.380988	0.167056	-0.651763	-0.712873	0.0115327	0.724406	1.65222	0.11239	0.949272	0.46907	fer-1-like 6 (C. elegans) [Source:MGI Symbol;Acc:MGI:3645398]
chr8	70072924	70080066	1	5	protein_coding	ENSMUSG00000036151	Tm6sf2	2.68447	2.65989	2.10426	2.99606	2.36742	2.48326	2.74804	3.5516	2.80267	3.37351	3.23645	3.91421	2.54922	3.27108	0.721855	1.6493	0.00128131	2.89234	0.0337186	transmembrane 6 superfamily member 2 [Source:MGI Symbol;Acc:MGI:1933210]
chr1	151192376	151194054	1	1	protein_coding	ENSMUSG00000114943	Gm8947	-2.08523	-4.47039	-1.05815	-3.50267	-4.47039	-2.92386	-3.41399	-1.8431	-4.47039	-0.267405	-1.81305	-2.37364	-3.08511	-2.36359	0.721521	1.64892	0.319022	0.49618	0.708289	predicted gene 8947 [Source:MGI Symbol;Acc:MGI:3648958]
chr19	21391307	21473445	-1	4	protein_coding	ENSMUSG00000058624	Gda	4.96345	3.36412	3.51184	2.75936	3.7723	3.55925	4.47295	4.50496	4.51237	4.36304	4.24519	4.16071	3.65506	4.37654	0.721481	1.64887	0.00352254	2.45314	0.0672018	guanine deaminase [Source:MGI Symbol;Acc:MGI:95678]
chr6	85865422	85869158	-1	1	protein_coding	ENSMUSG00000033634	Nat8f2	4.1158	4.48286	3.95124	3.42458	4.91762	4.20303	5.1179	4.86095	4.93804	4.97124	4.9753	4.55783	4.18252	4.90354	0.72102	1.64835	0.000383196	3.41658	0.0145434	N-acetyltransferase 8 (GCN5-related) family member 2 [Source:MGI Symbol;Acc:MGI:2136446]
chr1	78657825	78707743	1	7	protein_coding	ENSMUSG00000032883	Acsl3	5.22099	5.35315	5.53339	5.25555	4.93431	5.22486	5.92445	6.09395	6.07823	5.95931	5.97792	5.80177	5.25371	5.97261	0.718899	1.64593	2.92279e-05	4.5342	0.00207196	acyl-CoA synthetase long-chain family member 3 [Source:MGI Symbol;Acc:MGI:1921455]
chr6	29433256	29461883	1	3	protein_coding	ENSMUSG00000068699	Flnc	-2.41103	-1.17526	-0.0532994	0.989328	0.333353	-0.437486	0.846862	0.0374224	-0.151393	0.596224	0.880647	-0.651763	-0.459066	0.259667	0.718733	1.64574	0.148341	0.82874	0.527128	filamin C, gamma [Source:MGI Symbol;Acc:MGI:95557]
chr15	74714839	74717069	1	1	protein_coding	ENSMUSG00000022598	Psca	1.81664	1.64998	1.30014	2.00419	2.38519	3.35447	2.97055	3.61898	2.75536	1.87158	3.01927	2.57508	2.0851	2.8018	0.716704	1.64342	0.0580843	1.23594	0.349429	prostate stem cell antigen [Source:MGI Symbol;Acc:MGI:1919623]
chr10	102998707	103030215	-1	8	protein_coding	ENSMUSG00000036602	Alx1	0.735314	2.82192	2.16773	2.79565	1.49898	2.62174	2.90639	3.03118	2.70645	2.7436	3.02635	2.52654	2.10689	2.82342	0.716532	1.64323	0.0124615	1.90443	0.149706	ALX homeobox 1 [Source:MGI Symbol;Acc:MGI:104621]
chrX	73655994	73660117	-1	5	protein_coding	ENSMUSG00000002012	Pnck	-0.00311125	-0.176763	-1.80162	-1.20709	-0.845243	-2.5137	-0.909996	-0.964845	-0.888255	0.127915	0.816702	-0.444052	-1.09125	-0.377088	0.714166	1.64053	0.139632	0.855014	0.514003	pregnancy upregulated non-ubiquitously expressed CaM kinase [Source:MGI Symbol;Acc:MGI:1347357]
chr15	28203752	28472052	1	1	protein_coding	ENSMUSG00000022262	Dnah5	1.06591	-0.328599	1.91377	0.11084	1.01949	0.830567	2.03134	1.53365	1.75538	1.87158	1.46425	0.237087	0.768663	1.48222	0.713552	1.63984	0.0264633	1.57736	0.230001	dynein, axonemal, heavy chain 5 [Source:MGI Symbol;Acc:MGI:107718]
chr4	135541888	135573630	-1	1	protein_coding	ENSMUSG00000037188	Grhl3	-1.40138	-0.498315	-3.41952	-1.71882	-1.11807	0.427677	0.443836	-0.422859	-1.66568	-0.569881	0.114836	-1.35812	-1.28807	-0.576312	0.711759	1.6378	0.228031	0.642005	0.628034	grainyhead like transcription factor 3 [Source:MGI Symbol;Acc:MGI:2655333]
chr13	9684226	9689544	1	4	lncRNA	ENSMUSG00000114138	Gm36423	-2.41103	-1.91022	-1.05815	-1.93963	-1.73282	-1.06362	-1.04847	-0.335213	-0.385831	-1.28008	-2.03105	-0.768028	-1.68591	-0.974781	0.711133	1.63709	0.135361	0.868505	0.507067	predicted gene, 36423 [Source:MGI Symbol;Acc:MGI:5595582]
chr4	95049034	95052222	-1	1	protein_coding	ENSMUSG00000052684	Jun	6.04592	7.09693	5.70098	6.94462	5.01212	6.1325	6.58275	7.31241	7.22045	6.60847	7.50375	5.95633	6.15551	6.86403	0.708513	1.63412	0.0424674	1.37194	0.299091	jun proto-oncogene [Source:MGI Symbol;Acc:MGI:96646]
chr2	18998343	18999804	1	2	lncRNA	ENSMUSG00000026736	4930426L09Rik	0.249012	-1.17526	-0.37644	-1.52736	-2.07749	-1.20059	-0.366383	-0.422859	0.0502208	-0.361356	-0.932174	0.175465	-1.01802	-0.309514	0.708507	1.63411	0.04168	1.38007	0.296188	RIKEN cDNA 4930426L09 gene [Source:MGI Symbol;Acc:MGI:1921879]
chr18	76977148	77047308	-1	11	protein_coding	ENSMUSG00000025420	Katnal2	-2.83255	-1.91022	-0.127555	-0.830117	-1.45481	0.117795	0.0948716	-0.422859	-0.772798	0.0570454	0.00435837	-1.77831	-1.17291	-0.469616	0.703294	1.62822	0.143574	0.842923	0.520651	katanin p60 subunit A-like 2 [Source:MGI Symbol;Acc:MGI:1924234]
chr7	100446737	100474846	-1	3	lncRNA	ENSMUSG00000099137	Gm10603	-1.40138	0.144864	-0.127555	-1.20709	-0.357712	0.682625	0.543626	0.222119	-0.473282	0.596224	0.313251	0.741089	-0.377708	0.323838	0.701545	1.62625	0.0466834	1.33084	0.31551	predicted gene 10603 [Source:MGI Symbol;Acc:MGI:3642592]
chr4	132884763	132886626	1	1	processed_pseudogene	ENSMUSG00000083816	Gm13033	-0.589901	-0.498315	0.32633	-0.284247	-1.45481	-2.5137	-0.559984	0.278779	0.0502208	0.259994	-0.315702	-0.544173	-0.835774	-0.138478	0.697296	1.62146	0.111324	0.953413	0.467368	predicted gene 13033 [Source:MGI Symbol;Acc:MGI:3649305]
chr2	14016086	14020049	-1	1	TEC	ENSMUSG00000102553	D930036K23Rik	-0.697238	-1.17526	-0.205841	-0.00922238	-0.418057	-1.20059	-0.0431179	-0.0297997	1.17044	0.195465	-1.17058	0.352957	-0.617701	0.0792274	0.696929	1.62105	0.0841932	1.07472	0.411679	RIKEN cDNA D930036K23 gene [Source:MGI Symbol;Acc:MGI:2442341]
chr4	141368220	141384175	1	1	protein_coding	ENSMUSG00000006218	Fam131c	-3.43055	-0.498315	-0.569951	-0.284247	-1.73282	-0.277387	-0.278527	0.101651	-0.6659	-1.47637	-0.115286	-0.179653	-1.13221	-0.435681	0.69653	1.6206	0.263617	0.579026	0.660288	family with sequence similarity 131, member C [Source:MGI Symbol;Acc:MGI:2685539]
chr10	128267997	128270153	1	2	protein_coding	ENSMUSG00000047631	Apof	-3.43055	-3.48521	-3.41952	-2.92863	-3.6975	-1.93363	-4.47039	-2.85147	-2.88748	-2.30578	-1.3064	-0.894491	-3.14917	-2.45267	0.696506	1.62057	0.459672	0.337552	0.801981	apolipoprotein F [Source:MGI Symbol;Acc:MGI:104539]
chr13	56542464	56548502	-1	2	protein_coding	ENSMUSG00000021539	Lect2	-2.83255	-2.49269	-4.47039	-3.50267	-1.58713	-1.71264	-2.05925	-2.43224	-2.88748	-1.70364	-3.00073	-0.350431	-2.76634	-2.07229	0.694048	1.61782	0.395662	0.402675	0.76092	leukocyte cell-derived chemotaxin 2 [Source:MGI Symbol;Acc:MGI:1278342]
chr19	4625734	4698668	-1	5	protein_coding	ENSMUSG00000071691	Gm960	-0.39657	-1.32693	-0.37644	-1.52736	-1.02128	-0.716849	-0.559984	0.163142	-0.0810109	-0.0174858	-1.17058	0.460209	-0.894238	-0.200952	0.693286	1.61696	0.20859	0.680707	0.607534	predicted gene 960 [Source:MGI Symbol;Acc:MGI:2685806]
chr13	83721381	83884194	1	5	lncRNA	ENSMUSG00000050334	C130071C03Rik	-0.308825	-0.912726	-1.05815	-0.073221	-0.244105	-0.437486	-0.195715	-0.100308	0.227083	0.492616	0.403083	0.296185	-0.505753	0.187157	0.69291	1.61654	0.0335261	1.47462	0.262916	RIKEN cDNA C130071C03 gene [Source:MGI Symbol;Acc:MGI:2443574]
chr13	92425896	92441658	1	3	protein_coding	ENSMUSG00000045034	Ankrd34b	-1.23038	-0.591299	-0.0532994	-0.362054	0.296274	-1.35194	0.494593	-0.335213	-0.0139034	0.54535	0.816702	-0.651763	-0.548783	0.142628	0.691411	1.61486	0.0189289	1.72287	0.188726	ankyrin repeat domain 34B [Source:MGI Symbol;Acc:MGI:2443245]
chr2	125627447	125724148	-1	4	protein_coding	ENSMUSG00000035109	Shc4	-0.589901	-0.591299	-0.469953	-1.35836	-0.138795	-0.938539	-0.0431179	0.278779	-0.6659	-0.267405	0.403083	0.352957	-0.681141	0.00973272	0.690873	1.61426	0.0421923	1.37477	0.297985	SHC (Src homology 2 domain containing) family, member 4 [Source:MGI Symbol;Acc:MGI:2655364]
chr8	83290352	83298452	1	1	protein_coding	ENSMUSG00000031710	Ucp1	-4.47039	-4.47039	-2.06791	-4.47039	-3.19695	4.44897	1.8483	0.385831	-4.47039	-2.73821	-3.55599	-1.55298	-2.37118	-1.68057	0.690605	1.61396	0.671102	0.173211	0.899873	uncoupling protein 1 (mitochondrial, proton carrier) [Source:MGI Symbol;Acc:MGI:98894]
chrMT	3845	3913	1	1	Mt_tRNA	ENSMUSG00000064344	mt-Tm	-0.697238	-0.498315	-0.919767	-0.830117	-0.615896	-0.82344	-0.1174	0.436519	-0.566379	-0.267405	0.266146	-0.0269688	-0.730795	-0.0459146	0.684881	1.60757	0.0912657	1.03969	0.426313	mitochondrially encoded tRNA methionine [Source:MGI Symbol;Acc:MGI:102480]
chr3	37644607	37647952	1	1	TEC	ENSMUSG00000106062	Gm43820	-0.813208	-0.690691	-0.28862	-0.945167	-3.6975	-1.35194	-0.783652	-0.964845	0.0502208	-1.97352	-0.315702	0.296185	-1.29785	-0.615219	0.682636	1.60507	0.224432	0.648915	0.624422	predicted gene 43820 [Source:MGI Symbol;Acc:MGI:5663957]
chr7	68236610	68264233	-1	2	protein_coding	ENSMUSG00000030553	Pgpep1l	-0.308825	-3.48521	0.148967	-0.830117	0.630089	-0.524731	0.027526	-0.723139	-0.303379	0.321759	-0.115286	0.510986	-0.728305	-0.0469221	0.681383	1.60368	0.158355	0.800369	0.541315	pyroglutamyl-peptidase I-like [Source:MGI Symbol;Acc:MGI:1925694]
chr10	105187663	105574451	-1	6	protein_coding	ENSMUSG00000036019	Tmtc2	0.249012	1.28171	1.43524	-0.140191	1.39759	1.70118	2.04843	1.70883	2.25447	1.13271	2.21261	0.653401	0.987424	1.66841	0.680983	1.60323	0.0488568	1.31107	0.322876	transmembrane and tetratricopeptide repeat containing 2 [Source:MGI Symbol;Acc:MGI:1914057]
chr9	78289923	78305525	1	3	protein_coding	ENSMUSG00000074179	Gm10639	4.57961	3.97562	5.01317	4.84596	4.74089	4.30775	5.33887	5.63278	4.75053	5.34296	4.7456	5.72589	4.57717	5.2561	0.678936	1.60096	0.00799904	2.09696	0.113401	predicted gene 10639 [Source:MGI Symbol;Acc:MGI:3704339]
chr12	103946931	103958975	-1	2	protein_coding	ENSMUSG00000072849	Serpina1e	-3.43055	-4.47039	-4.47039	-1.07019	-2.28661	0.830567	-1.79261	-2.85147	-4.47039	-1.28008	0.911587	-1.35812	-2.48293	-1.80685	0.676078	1.59779	0.574666	0.240584	0.861634	serine (or cysteine) peptidase inhibitor, clade A, member 1E [Source:MGI Symbol;Acc:MGI:891967]
chr9	99689461	99717267	-1	4	protein_coding	ENSMUSG00000032473	Cldn18	-3.43055	-2.49269	-4.47039	-1.93963	-4.47039	-2.92386	-4.47039	-2.1078	-2.15093	-3.35859	-1.81305	-1.77831	-3.28792	-2.61318	0.674738	1.59631	0.1459	0.835944	0.524216	claudin 18 [Source:MGI Symbol;Acc:MGI:1929209]
chr5	124424697	124426879	1	2	TEC	ENSMUSG00000103864	Gm37415	-2.41103	-2.90523	-1.80162	-2.92863	-0.930579	-0.716849	-1.20167	-0.422859	-1.15124	-1.70364	-1.81305	-1.35812	-1.94899	-1.2751	0.673893	1.59537	0.195758	0.70828	0.591452	predicted gene, 37415 [Source:MGI Symbol;Acc:MGI:5610643]
chr10	75893413	75895941	1	8	protein_coding	ENSMUSG00000009092	Derl3	-0.00311125	-0.797441	-2.39475	-3.50267	-1.58713	-0.277387	-0.459939	-1.8431	0.571012	-1.47637	-2.28797	0.976094	-1.42708	-0.753379	0.673701	1.59516	0.27615	0.558855	0.670864	Der1-like domain family, member 3 [Source:MGI Symbol;Acc:MGI:1917627]
chr13	50245181	50250308	-1	1	protein_coding	ENSMUSG00000095300	Gm906	1.46488	1.58771	-0.469953	1.19349	0.404768	0.602546	1.28201	2.03912	1.95283	2.1351	1.93992	-0.544173	0.797241	1.46747	0.670227	1.59132	0.12005	0.920638	0.482543	predicted gene 906 [Source:MGI Symbol;Acc:MGI:2685752]
chr10	110745439	110787384	1	9	protein_coding	ENSMUSG00000020185	E2f7	-0.939321	-1.32693	-2.81799	-2.20046	-0.546891	-0.82344	-0.909996	-1.1028	0.111616	-0.461855	-0.932174	-1.35812	-1.44251	-0.775556	0.66695	1.58771	0.217685	0.662171	0.617871	E2F transcription factor 7 [Source:MGI Symbol;Acc:MGI:1289147]
chr2	3455815	3475031	-1	4	protein_coding	ENSMUSG00000026646	Suv39h2	-0.939321	0.407698	1.11932	0.11084	0.404768	0.758492	0.995242	1.03855	1.11155	0.645364	1.46425	0.607474	0.310299	0.977073	0.666774	1.58752	0.0311464	1.50659	0.25288	suppressor of variegation 3-9 2 [Source:MGI Symbol;Acc:MGI:1890396]
chr8	70493158	70504081	1	3	protein_coding	ENSMUSG00000007888	Crlf1	-1.81963	-2.49269	-1.21124	-1.20709	-1.45481	-0.133293	0.0948716	-0.422859	-1.15124	-2.30578	0.643218	-1.18649	-1.38646	-0.721379	0.665079	1.58566	0.419248	0.377529	0.775706	cytokine receptor-like factor 1 [Source:MGI Symbol;Acc:MGI:1340030]
chr11	99232761	99244085	-1	3	protein_coding	ENSMUSG00000035849	Krt222	1.67317	1.50027	1.40921	1.85743	0.688493	1.82985	2.29745	2.10328	2.25447	1.80826	2.16204	2.31422	1.49307	2.15662	0.66355	1.58398	0.00517822	2.28582	0.0855354	keratin 222 [Source:MGI Symbol;Acc:MGI:2442728]
chr1	75479532	75485705	1	4	protein_coding	ENSMUSG00000051703	Tmem198	-0.813208	-2.17226	-2.06791	-1.93963	-0.299791	-1.52104	-0.559984	-1.25536	-1.66568	-0.813723	0.217452	-0.768028	-1.46897	-0.807554	0.66142	1.58164	0.189817	0.721664	0.585217	transmembrane protein 198 [Source:MGI Symbol;Acc:MGI:2443133]
chr8	117701904	117759027	1	3	protein_coding	ENSMUSG00000031844	Hsd17b2	2.11517	2.11482	1.32819	2.12319	1.25027	2.33006	2.01405	2.45019	2.53778	2.32804	2.72047	3.17225	1.87695	2.53713	0.660179	1.58028	0.00552661	2.25754	0.0894446	hydroxysteroid (17-beta) dehydrogenase 2 [Source:MGI Symbol;Acc:MGI:1096386]
chr8	67480921	67492104	1	2	protein_coding	ENSMUSG00000025588	Nat1	-0.589901	-3.48521	-2.39475	-0.284247	-0.615896	-0.617595	-0.366383	-0.615949	-1.66568	-0.813723	-0.389211	-0.179653	-1.33127	-0.671767	0.6595	1.57953	0.243096	0.614222	0.640717	N-acetyl transferase 1 [Source:MGI Symbol;Acc:MGI:97279]
chr8	94964679	94969756	-1	2	TEC	ENSMUSG00000070111	Gm10286	-4.47039	-2.17226	-4.47039	-4.47039	-2.53126	-1.93363	-3.41399	-3.44484	-1.15124	-2.30578	-1.3064	-4.47039	-3.34138	-2.68211	0.659278	1.57929	0.302229	0.519664	0.694632	predicted gene 10286 [Source:MGI Symbol;Acc:MGI:3642117]
chr9	21723483	21749919	1	7	protein_coding	ENSMUSG00000032193	Ldlr	4.70611	4.8552	4.72483	5.29886	4.13194	4.34206	5.52435	5.54165	5.60601	4.97605	5.7836	4.57583	4.6765	5.33458	0.658082	1.57798	0.0027955	2.55354	0.0575995	low density lipoprotein receptor [Source:MGI Symbol;Acc:MGI:96765]
chr9	86743649	86758443	1	2	protein_coding	ENSMUSG00000033491	Prss35	-2.41103	-4.47039	-1.38252	0.787911	-1.45481	2.5273	0.766527	1.33422	0.736061	-3.35859	2.53421	-4.47039	-1.06726	-0.409659	0.657597	1.57745	0.623368	0.205255	0.881086	protease, serine 35 [Source:MGI Symbol;Acc:MGI:2444800]
chr5	73041777	73045154	-1	1	TEC	ENSMUSG00000107171	Gm42572	-0.147886	-2.17226	-1.05815	-2.92863	-0.546891	-0.0663072	-0.278527	-0.723139	-0.473282	0.321759	-0.932174	-0.894491	-1.15335	-0.496642	0.656711	1.57648	0.183196	0.737085	0.577168	predicted gene 42572 [Source:MGI Symbol;Acc:MGI:5662709]
chr12	110842276	110845216	-1	1	lncRNA	ENSMUSG00000097832	Gm26912	-2.08523	-0.912726	-0.919767	-0.830117	-0.845243	-1.93363	-1.37309	-1.42598	-0.151393	0.259994	-0.245757	-0.651763	-1.25445	-0.597998	0.656455	1.5762	0.0530785	1.27508	0.333955	predicted gene, 26912 [Source:MGI Symbol;Acc:MGI:5477406]
chr11	99477974	99493137	-1	1	protein_coding	ENSMUSG00000006777	Krt23	0.891658	0.54511	0.671075	0.4664	0.85073	2.08689	1.47131	2.22361	1.71639	0.868714	2.12291	1.04663	0.918643	1.57493	0.656285	1.57602	0.0962487	1.0166	0.43696	keratin 23 [Source:MGI Symbol;Acc:MGI:2148866]
chr19	5388336	5389601	1	1	lncRNA	ENSMUSG00000117959	D330050I16Rik	-2.08523	-1.49644	-1.05815	-0.140191	-1.02128	-1.06362	-0.366383	0.333298	-0.888255	-0.813723	-0.932174	-0.262517	-1.14415	-0.488292	0.655861	1.57556	0.0194941	1.7101	0.191925	RIKEN cDNA D330050I16 gene [Source:MGI Symbol;Acc:MGI:3041222]
chr13	19623104	19632994	1	4	protein_coding	ENSMUSG00000021319	Sfrp4	0.305713	0.144864	0.32633	-0.444299	0.599976	0.79498	1.3662	1.22312	0.281526	0.692886	0.816702	1.26944	0.287927	0.941645	0.653717	1.57322	0.00411274	2.38587	0.07474	secreted frizzled-related protein 4 [Source:MGI Symbol;Acc:MGI:892010]
chr9	61259227	61293809	-1	1	lncRNA	ENSMUSG00000111658	B930092H01Rik	-4.47039	-4.47039	-4.47039	-4.47039	-4.47039	-4.47039	-4.47039	-4.47039	-4.47039	-2.73821	-2.28797	-4.47039	-4.47039	-3.81795	0.652432	1.57182	0.174838	0.757364	0.566437	RIKEN cDNA B930092H01 gene [Source:MGI Symbol;Acc:MGI:4437738]
chr9	48318006	48353454	-1	5	protein_coding	ENSMUSG00000032028	Nxpe2	0.69343	1.05503	-3.41952	0.4664	0.630089	-0.00229366	-0.909996	0.578699	0.33399	1.49634	0.971546	0.863371	-0.0961437	0.555658	0.651802	1.57113	0.280861	0.551509	0.675615	neurexophilin and PC-esterase domain family, member 2 [Source:MGI Symbol;Acc:MGI:1925502]
chrX	150463726	150466156	1	1	processed_pseudogene	ENSMUSG00000081187	3110067C02Rik	-2.83255	-2.90523	-2.06791	-1.71882	-1.22182	-1.35194	-2.8107	-1.8431	-1.15124	-0.813723	-0.389211	-1.18649	-2.01638	-1.36574	0.650634	1.56986	0.28943	0.538457	0.68362	RIKEN cDNA 3110067C02 gene [Source:MGI Symbol;Acc:MGI:1920452]
chr2	11642807	11693193	1	3	protein_coding	ENSMUSG00000026770	Il2ra	0.512557	-2.90523	-1.05815	-0.624349	-1.45481	-1.71264	-0.783652	-0.723139	-0.473282	-0.569881	-0.245757	-0.544173	-1.2071	-0.556647	0.650457	1.56967	0.147996	0.82975	0.526665	interleukin 2 receptor, alpha chain [Source:MGI Symbol;Acc:MGI:96549]
chr18	37685210	37841873	1	2	protein_coding	ENSMUSG00000103677	Pcdhga4	-0.589901	0.85809	1.43524	-0.284247	-0.930579	0.473421	1.06408	0.385831	0.614078	1.38501	1.00062	0.40758	0.160337	0.809532	0.649194	1.56829	0.115884	0.935975	0.474863	protocadherin gamma subfamily A, 4 [Source:MGI Symbol;Acc:MGI:1935216]
chr1	130634773	130661632	-1	4	protein_coding	ENSMUSG00000026405	C4bp	-4.47039	-2.49269	-4.47039	-4.47039	-1.89489	-2.92386	-2.05925	-3.44484	-2.4727	-3.35859	-4.47039	-1.03311	-3.45376	-2.80648	0.647284	1.56622	0.474098	0.324132	0.809343	complement component 4 binding protein [Source:MGI Symbol;Acc:MGI:88229]
chr6	5216258	5220486	-1	1	TEC	ENSMUSG00000107881	Gm44250	4.97443	4.81952	4.69283	4.22269	4.69355	4.78	5.37318	5.4659	5.74811	5.31855	5.32186	4.83692	4.69717	5.34409	0.646917	1.56582	2.83666e-05	4.54719	0.0020198	predicted gene, 44250 [Source:MGI Symbol;Acc:MGI:5690642]
chr14	30929180	30943289	-1	3	protein_coding	ENSMUSG00000006529	Itih1	-0.0736832	0.454971	2.64009	3.29116	2.21682	1.27998	2.32576	1.2517	1.69649	2.68605	2.755	2.96934	1.63489	2.28072	0.645833	1.56464	0.167797	0.775216	0.554409	inter-alpha trypsin inhibitor, heavy chain 1 [Source:MGI Symbol;Acc:MGI:96618]
chr3	145646976	145649981	-1	1	protein_coding	ENSMUSG00000028195	Ccn1	5.64569	6.39084	4.91717	6.62799	5.65708	6.50846	6.93027	6.92675	6.64157	6.81318	6.74432	5.56549	5.95787	6.6036	0.645722	1.56452	0.0439031	1.3575	0.305339	cellular communication network factor 1 [Source:MGI Symbol;Acc:MGI:88613]
chr3	68902267	68902758	-1	1	processed_pseudogene	ENSMUSG00000093402	Gm18588	-0.49	-0.498315	-0.205841	-0.723567	1.26953	-0.437486	0.391227	0.666253	0.170504	0.54535	0.358866	0.653401	-0.180947	0.464267	0.645214	1.56397	0.0285418	1.54452	0.240468	predicted gene, 18588 [Source:MGI Symbol;Acc:MGI:5010773]
chr2	69885728	69888155	1	1	lncRNA	ENSMUSG00000085735	Mettl5os	-1.5954	-1.17526	-0.6774	-0.830117	-1.89489	-0.938539	-2.8107	-0.723139	0.281526	-0.361356	0.00435837	0.352957	-1.18527	-0.542726	0.64254	1.56108	0.196595	0.706427	0.592547	methyltransferase like 5, opposite strand [Source:MGI Symbol;Acc:MGI:1922537]
chr2	120041493	120085678	-1	1	protein_coding	ENSMUSG00000074899	Sptbn5	0.36027	-1.17526	0.210543	0.11084	0.0950781	0.117795	0.279879	0.748797	0.526621	0.692886	0.849029	0.460209	-0.0467889	0.592903	0.639692	1.558	0.019847	1.70231	0.194043	spectrin beta, non-erythrocytic 5 [Source:MGI Symbol;Acc:MGI:2685200]
chr1	160085029	160153580	-1	2	protein_coding	ENSMUSG00000026725	Tnn	3.1235	3.89221	3.72729	3.62442	4.09733	5.20804	5.17931	4.88851	5.08495	3.59605	5.30156	3.45757	3.94547	4.58466	0.639194	1.55746	0.138601	0.858235	0.512521	tenascin N [Source:MGI Symbol;Acc:MGI:2665790]
chr7	63098692	63212569	-1	2	protein_coding	ENSMUSG00000030525	Chrna7	-0.589901	-3.48521	-1.38252	-1.35836	-1.45481	-0.203542	-0.459939	-0.516176	0.170504	-0.361356	-2.28797	-1.18649	-1.41239	-0.773571	0.63882	1.55705	0.204108	0.69014	0.600977	cholinergic receptor, nicotinic, alpha polypeptide 7 [Source:MGI Symbol;Acc:MGI:99779]
chr19	39608842	39649051	-1	1	protein_coding	ENSMUSG00000062624	Cyp2c67	-4.47039	-4.47039	-4.47039	-4.47039	-4.47039	-4.47039	-4.47039	-4.47039	-4.47039	-4.47039	-3.55599	-1.55298	-4.47039	-3.83175	0.638634	1.55685	0.44381	0.352803	0.792124	cytochrome P450, family 2, subfamily c, polypeptide 67 [Source:MGI Symbol;Acc:MGI:3612288]
chr1	164048234	164057677	1	1	protein_coding	ENSMUSG00000026582	Sele	-1.23038	-2.17226	-0.28862	-3.50267	-0.845243	-1.52104	-1.04847	-0.174439	-1.15124	-1.47637	0.167056	-2.04548	-1.59337	-0.954825	0.638543	1.55676	0.34293	0.464794	0.725253	selectin, endothelial cell [Source:MGI Symbol;Acc:MGI:98278]
chr12	109452823	109463336	1	10	protein_coding	ENSMUSG00000040856	Dlk1	-4.47039	-1.91022	-0.7935	-0.723567	-1.02128	-0.203542	-1.79261	-0.0297997	-1.888	-0.953071	-0.932174	0.296185	-1.52042	-0.883245	0.637171	1.55528	0.330332	0.48105	0.716144	delta like non-canonical Notch ligand 1 [Source:MGI Symbol;Acc:MGI:94900]
chr17	7945614	7979824	1	7	protein_coding	ENSMUSG00000073471	Rsph3a	0.891658	2.83984	1.98598	3.81767	2.89955	2.76657	3.04905	3.69382	3.33389	1.49634	3.5968	3.85156	2.53355	3.17024	0.636699	1.55477	0.1915	0.717832	0.58633	radial spoke 3A homolog (Chlamydomonas) [Source:MGI Symbol;Acc:MGI:1914082]
chr17	32905070	32917342	-1	6	protein_coding	ENSMUSG00000024292	Cyp4f14	2.13095	2.26826	1.08685	1.48771	1.85824	2.71989	2.20902	2.30771	2.91025	2.77706	2.58308	2.57508	1.92532	2.56036	0.635048	1.55299	0.214957	0.667648	0.615004	cytochrome P450, family 4, subfamily f, polypeptide 14 [Source:MGI Symbol;Acc:MGI:1927669]
chr6	141866358	141875220	1	1	lncRNA	ENSMUSG00000107516	Gm30784	-0.147886	-1.68854	-2.39475	-1.93963	-1.45481	-2.1947	-0.909996	-1.25536	-0.303379	-0.461855	-1.3064	-1.77831	-1.63672	-1.00255	0.634171	1.55205	0.151782	0.81878	0.532419	predicted gene, 30784 [Source:MGI Symbol;Acc:MGI:5589943]
chr1	58113130	58200698	1	5	protein_coding	ENSMUSG00000064294	Aox3	-0.39657	0.255806	1.67254	-0.444299	1.43218	1.27998	1.63863	1.33422	1.9695	1.38501	0.971546	0.296185	0.633274	1.26585	0.632574	1.55033	0.135583	0.867794	0.507514	aldehyde oxidase 3 [Source:MGI Symbol;Acc:MGI:1918974]
chr6	128438757	128503281	1	3	lncRNA	ENSMUSG00000059659	Gm10069	1.16118	0.926769	0.626589	-0.362054	0.996554	0.380435	1.56928	1.2517	1.01845	1.54894	0.971546	1.14636	0.621579	1.25105	0.629467	1.54699	0.017129	1.76627	0.178755	predicted gene 10069 [Source:MGI Symbol;Acc:MGI:3641875]
chr17	15010176	15022449	1	2	protein_coding	ENSMUSG00000116895	Gm3435	-0.939321	0.54511	-4.47039	0.957651	-0.481036	-0.716849	-0.366383	0.748797	0.111616	-3.35859	0.487648	1.04663	-0.850805	-0.221714	0.629091	1.54659	0.565646	0.247455	0.85699	predicted gene 3435 [Source:MGI Symbol;Acc:MGI:3810125]
chr10	68313008	68326978	1	1	lncRNA	ENSMUSG00000112275	Gm47078	-4.47039	-4.47039	-4.47039	-4.47039	-3.6975	-4.47039	-3.41399	-2.85147	-4.47039	-4.47039	-2.60077	-4.47039	-4.34157	-3.7129	0.628674	1.54614	0.319587	0.495411	0.708877	predicted gene, 47078 [Source:MGI Symbol;Acc:MGI:6095801]
chr1	15287254	15723750	1	2	protein_coding	ENSMUSG00000092083	Kcnb2	-4.47039	-0.690691	-3.41952	-1.07019	-2.28661	-1.20059	0.0948716	-2.85147	-2.15093	-0.813723	-1.6237	-2.04548	-2.18967	-1.56507	0.624594	1.54178	0.362332	0.440894	0.738758	potassium voltage gated channel, Shab-related subfamily, member 2 [Source:MGI Symbol;Acc:MGI:99632]
chr18	25477632	25754157	-1	10	protein_coding	ENSMUSG00000024268	Celf4	-0.308825	-1.91022	0.32633	-1.71882	-1.58713	-0.524731	0.959553	0.278779	-0.385831	-0.361356	-2.28797	-0.179653	-0.9539	-0.329413	0.624486	1.54166	0.246833	0.607597	0.643951	CUGBP, Elav-like family member 4 [Source:MGI Symbol;Acc:MGI:1932407]
chr16	96200450	96228935	1	10	protein_coding	ENSMUSG00000040666	Sh3bgr	-1.5954	-0.797441	-0.28862	1.65505	0.537796	0.117795	0.959553	0.532845	0.384612	-0.0174858	0.816702	0.697911	-0.0618023	0.562356	0.624158	1.54131	0.163842	0.785574	0.549269	SH3-binding domain glutamic acid-rich protein [Source:MGI Symbol;Acc:MGI:1354740]
chr11	70054085	70057894	1	5	protein_coding	ENSMUSG00000020884	Asgr1	-2.41103	-1.91022	-2.81799	-3.50267	-3.19695	-4.47039	-0.783652	-1.25536	-4.47039	-4.47039	-1.81305	-1.77831	-3.05154	-2.42852	0.623018	1.54009	0.504583	0.297067	0.826305	asialoglycoprotein receptor 1 [Source:MGI Symbol;Acc:MGI:88081]
chr10	101681487	102391469	1	16	protein_coding	ENSMUSG00000019888	Mgat4c	0.512557	-2.17226	-0.205841	-1.07019	-1.02128	0.380435	0.391227	0.278779	0.170504	0.783477	0.313251	-1.77831	-0.596097	0.0264873	0.622584	1.53963	0.197364	0.704732	0.593125	MGAT4 family, member C [Source:MGI Symbol;Acc:MGI:1914819]
chr6	134396318	134438736	1	6	protein_coding	ENSMUSG00000030200	Bcl2l14	0.891658	0.992326	0.756131	0.167321	0.472815	1.37945	0.959553	1.36071	1.63509	1.41366	1.13778	1.88441	0.776617	1.39853	0.621917	1.53892	0.00898508	2.04648	0.121964	BCL2-like 14 (apoptosis facilitator) [Source:MGI Symbol;Acc:MGI:1914063]
chr8	3743397	3748984	-1	4	protein_coding	ENSMUSG00000031494	Cd209a	-0.697238	-0.690691	-1.38252	-1.52736	-1.02128	0.28104	-0.1174	-0.100308	-0.0139034	-0.361356	-0.826281	0.111092	-0.839674	-0.218026	0.621648	1.53863	0.226987	0.644	0.627445	CD209a antigen [Source:MGI Symbol;Acc:MGI:2157942]
chr2	120033417	120043030	1	6	protein_coding	ENSMUSG00000098488	Pla2g4b	-1.40138	-1.32693	-0.7935	-1.35836	-0.244105	-2.92386	0.0948716	0.0374224	-1.15124	-1.28008	-0.245757	-1.77831	-1.34135	-0.720517	0.620837	1.53777	0.274385	0.561639	0.66971	phospholipase A2, group IVB (cytosolic) [Source:MGI Symbol;Acc:MGI:2384819]
chr9	57599992	57606281	-1	3	protein_coding	ENSMUSG00000039714	Cplx3	0.559945	-0.410963	0.32633	-0.830117	-0.845243	-0.355217	-0.0431179	-0.964845	0.571012	0.596224	0.60587	1.38284	-0.259211	0.357997	0.617207	1.5339	0.100528	0.997714	0.44455	complexin 3 [Source:MGI Symbol;Acc:MGI:2384571]
chr15	34126944	34130688	1	1	TEC	ENSMUSG00000115276	9930017N22Rik	-0.39657	0.201401	-0.28862	-1.71882	0.472815	-0.524731	-0.0431179	0.101651	0.281526	0.380988	0.266146	0.460209	-0.375754	0.241234	0.616988	1.53367	0.0770172	1.11341	0.397378	RIKEN cDNA 9930017N22 gene [Source:MGI Symbol;Acc:MGI:2443961]
chr3	34104270	34682619	1	18	lncRNA	ENSMUSG00000105265	Sox2ot	-4.47039	-4.47039	-4.47039	-3.50267	-3.19695	-4.47039	-4.47039	-3.44484	-3.47193	-2.73821	-2.28797	-4.47039	-4.09686	-3.48062	0.616239	1.53287	0.202255	0.694101	0.598177	SOX2 overlapping transcript (non-protein coding) [Source:MGI Symbol;Acc:MGI:2444112]
chr7	139212988	139242979	1	9	protein_coding	ENSMUSG00000015980	Lrrc27	1.09837	0.308234	0.32633	0.4664	0.659586	0.682625	1.33868	0.748797	1.30794	1.20004	0.941878	1.69976	0.590258	1.20618	0.615925	1.53254	0.0482174	1.3168	0.320061	leucine rich repeat containing 27 [Source:MGI Symbol;Acc:MGI:1923862]
chr4	33174230	33189737	-1	2	protein_coding	ENSMUSG00000054659	Pm20d2	-0.226112	0.308234	-0.127555	0.595505	0.716831	0.682625	1.41971	1.071	0.952861	0.987812	1.23883	-0.0269688	0.324921	0.940541	0.61562	1.53222	0.242689	0.61495	0.64031	peptidase M20 domain containing 2 [Source:MGI Symbol;Acc:MGI:2685270]
chr12	83987861	83993873	1	1	protein_coding	ENSMUSG00000021226	Acot2	3.32896	3.86184	3.44296	3.04209	3.39657	3.50522	3.77434	4.31146	3.85745	4.04831	3.91956	4.34692	3.42961	4.04301	0.613399	1.52986	0.000316288	3.49992	0.0125672	acyl-CoA thioesterase 2 [Source:MGI Symbol;Acc:MGI:2159605]
chr1	105116454	105127366	1	1	lncRNA	ENSMUSG00000099669	Gm29012	-1.81963	-1.68854	-0.7935	-1.20709	-0.0888888	-1.52104	-0.366383	-0.516176	-0.6659	0.596224	-1.3064	-1.18649	-1.18645	-0.574187	0.612262	1.52865	0.117311	0.93066	0.477918	predicted gene 29012 [Source:MGI Symbol;Acc:MGI:5579718]
chr8	25849623	25937939	1	4	protein_coding	ENSMUSG00000031576	Kcnu1	0.249012	-0.328599	0.148967	-4.47039	0.369502	-0.0663072	0.220807	-0.615949	-0.225385	-0.361356	0.445985	0.111092	-0.682968	-0.0708011	0.612167	1.52855	0.310757	0.507579	0.702144	potassium channel, subfamily U, member 1 [Source:MGI Symbol;Acc:MGI:1202300]
chr17	45600971	45602102	-1	4	protein_coding	ENSMUSG00000079471	Mymx	-0.39657	-1.49644	-1.05815	0.167321	-0.764675	-0.716849	-0.0431179	-0.335213	-0.772798	-0.461855	0.313251	0.697911	-0.710894	-0.100304	0.61059	1.52688	0.208628	0.680627	0.607591	myomixer, myoblast fusion factor [Source:MGI Symbol;Acc:MGI:3649059]
chr13	3562385	3563618	1	1	TEC	ENSMUSG00000113894	Gm48838	-1.07752	-2.49269	-0.469953	-0.723567	-1.22182	-0.524731	-0.366383	-0.0297997	-0.888255	-0.0960782	-0.932174	-0.544173	-1.08505	-0.476144	0.608904	1.5251	0.228617	0.640892	0.628438	predicted gene, 48838 [Source:MGI Symbol;Acc:MGI:6098568]
chr9	53911457	53975301	-1	5	protein_coding	ENSMUSG00000041986	Elmod1	-0.697238	-1.91022	-0.7935	0.0520574	0.0950781	0.174287	0.279879	0.900938	-1.30321	0.195465	0.679624	-0.179653	-0.513256	0.0955076	0.608764	1.52495	0.19224	0.716156	0.586784	ELMO/CED-12 domain containing 1 [Source:MGI Symbol;Acc:MGI:3583900]
chr6	41620624	41636405	-1	3	protein_coding	ENSMUSG00000029868	Trpv6	0.128451	0.454971	1.01963	0.858221	0.569221	0.643141	1.49643	1.10273	1.50385	1.67261	0.941878	0.607474	0.612272	1.22083	0.608559	1.52474	0.0102831	1.98787	0.132487	transient receptor potential cation channel, subfamily V, member 6 [Source:MGI Symbol;Acc:MGI:1927259]
chr1	189277443	189277823	-1	1	processed_pseudogene	ENSMUSG00000102824	Pdcd5-ps	-0.39657	-0.591299	-1.38252	0.274053	-1.58713	-0.524731	0.336627	-0.0297997	-0.772798	-0.361356	-0.635299	0.901932	-0.701366	-0.0934489	0.607917	1.52406	0.0968905	1.01372	0.437844	programmed cell death 5, pseudogene [Source:MGI Symbol;Acc:MGI:3782009]
chr17	35016579	35026741	1	2	protein_coding	ENSMUSG00000007030	Vwa7	-1.40138	-0.0393962	-0.37644	-0.073221	-0.0888888	0.28104	0.159213	0.936592	0.0502208	0.0570454	0.266146	0.460209	-0.283047	0.321571	0.604618	1.52058	0.16983	0.769985	0.557325	von Willebrand factor A domain containing 7 [Source:MGI Symbol;Acc:MGI:1306798]
chr3	96239393	96241819	1	1	lncRNA	ENSMUSG00000093577	Gm20632	-0.308825	0.748524	0.533278	-0.073221	-0.357712	-0.277387	1.68307	0.278779	-0.225385	0.596224	0.880647	0.653401	0.0441093	0.644456	0.600347	1.51608	0.0720848	1.14216	0.385763	predicted gene 20632 [Source:MGI Symbol;Acc:MGI:5313079]
chr16	17835277	17891671	-1	1	protein_coding	ENSMUSG00000092470	Gm20518	1.67317	1.50027	1.24235	3.17888	0.949565	1.88166	2.62814	1.88341	2.33391	2.26655	2.38786	2.52654	1.73765	2.33773	0.600085	1.51581	0.0494201	1.3061	0.324239	predicted gene 20518 [Source:MGI Symbol;Acc:MGI:5141983]
chr7	44221017	44227421	-1	2	transcribed_unprocessed_pseudogene	ENSMUSG00000062073	Gm10109	-1.81963	-0.176763	0.210543	-0.723567	-0.0406515	-1.20059	-0.667488	0.0374224	-0.772798	0.195465	0.445985	0.607474	-0.625109	-0.0256567	0.599452	1.51514	0.0555896	1.25501	0.343023	predicted gene 10109 [Source:MGI Symbol;Acc:MGI:3647742]
chr3	69819542	69859940	-1	2	protein_coding	ENSMUSG00000043461	Sptssb	1.22137	0.255806	0.756131	0.0520574	1.93262	2.20005	1.88682	2.80874	1.67632	0.127915	2.27342	1.23964	1.06967	1.66881	0.599136	1.51481	0.214884	0.667795	0.614905	serine palmitoyltransferase, small subunit B [Source:MGI Symbol;Acc:MGI:1913433]
chr2	102658659	102790784	1	12	protein_coding	ENSMUSG00000005089	Slc1a2	2.20734	1.69004	3.08027	1.59455	2.80373	2.94764	3.1711	2.84672	3.2339	3.17863	3.08181	2.39755	2.38726	2.98495	0.59769	1.51329	0.0210526	1.67669	0.200575	solute carrier family 1 (glial high affinity glutamate transporter), member 2 [Source:MGI Symbol;Acc:MGI:101931]
chr4	53779705	53788712	1	1	protein_coding	ENSMUSG00000028417	Tal2	-1.40138	-0.498315	0.0173207	-0.140191	0.137625	1.25401	1.61588	1.03855	0.170504	0.259994	1.4219	-1.55298	-0.105155	0.492309	0.597463	1.51305	0.25041	0.601349	0.646758	T cell acute lymphocytic leukemia 2 [Source:MGI Symbol;Acc:MGI:99540]
chr6	5220852	5256286	-1	6	protein_coding	ENSMUSG00000029759	Pon3	4.04679	3.77603	3.20653	2.97248	3.86068	3.98349	4.47926	4.06796	4.56545	4.32584	4.19891	3.78607	3.641	4.23725	0.596249	1.51178	0.00170613	2.76799	0.0410194	paraoxonase 3 [Source:MGI Symbol;Acc:MGI:106686]
chrX	135993824	135995355	1	1	protein_coding	ENSMUSG00000048040	Arxes2	-0.813208	-1.68854	0.148967	-1.52736	0.439193	1.11661	0.885412	0.436519	-0.0810109	-0.1792	0.528141	-0.350431	-0.38739	0.206572	0.593962	1.50939	0.184815	0.733262	0.579229	adipocyte-related X-chromosome expressed sequence 2 [Source:MGI Symbol;Acc:MGI:1924226]
chr5	36017180	36398139	-1	5	protein_coding	ENSMUSG00000029093	Sorcs2	0.928233	-0.176763	-0.37644	0.892132	0.439193	-0.524731	1.19261	0.385831	0.526621	0.868714	1.11137	0.653401	0.196937	0.789758	0.592821	1.50819	0.383749	0.415952	0.752482	sortilin-related VPS10 domain containing receptor 2 [Source:MGI Symbol;Acc:MGI:1932289]
chr1	43092588	43093835	1	1	lncRNA	ENSMUSG00000041878	8430432A02Rik	-0.39657	-1.17526	-0.205841	-0.945167	-0.688368	0.117795	0.543626	0.385831	0.696535	-0.361356	-0.826281	-0.179653	-0.548902	0.0431169	0.592019	1.50735	0.0714467	1.14602	0.384334	RIKEN cDNA 8430432A02 gene [Source:MGI Symbol;Acc:MGI:1918774]
chr6	29750761	29751125	1	1	processed_pseudogene	ENSMUSG00000081564	Gm13717	0.891658	-0.797441	0.0173207	-2.51908	-1.73282	-0.716849	-0.459939	-0.615949	0.227083	-0.1792	0.266146	-0.544173	-0.809535	-0.217672	0.591863	1.50719	0.288583	0.53973	0.68274	predicted gene 13717 [Source:MGI Symbol;Acc:MGI:3650430]
chr7	104218793	104235152	1	6	protein_coding	ENSMUSG00000072244	Trim6	1.87401	1.45449	0.32633	-0.00922238	1.36215	0.932349	1.59277	2.03912	1.67632	1.02542	1.69517	1.46239	0.990017	1.58187	0.591849	1.50718	0.111877	0.951257	0.468349	tripartite motif-containing 6 [Source:MGI Symbol;Acc:MGI:2137352]
chr7	140835018	140837966	1	7	protein_coding	ENSMUSG00000025481	Urah	0.36027	-0.106445	-0.205841	0.636094	-0.190489	0.473421	0.494593	1.16418	0.614078	0.380988	0.816702	1.04663	0.161168	0.752862	0.591694	1.50701	0.0572145	1.24249	0.347184	urate (5-hydroxyiso-) hydrolase [Source:MGI Symbol;Acc:MGI:1916142]
chr9	48899213	48911099	-1	2	protein_coding	ENSMUSG00000032269	Htr3a	0.776017	0.0860207	-1.21124	1.02032	-0.481036	0.174287	-0.278527	0.278779	1.30794	0.321759	0.60587	1.65531	0.060729	0.648522	0.587793	1.50295	0.368147	0.433979	0.742012	5-hydroxytryptamine (serotonin) receptor 3A [Source:MGI Symbol;Acc:MGI:96282]
chr7	55973519	55974842	-1	1	TEC	ENSMUSG00000108358	Gm44509	2.03359	2.10003	1.35571	1.55276	0.949565	1.98002	2.1783	2.17965	2.83032	2.25076	2.17485	1.88441	1.66194	2.24972	0.587771	1.50292	0.0057085	2.24348	0.0909967	predicted gene 44509 [Source:MGI Symbol;Acc:MGI:5753085]
chr3	92483952	92485895	-1	1	protein_coding	ENSMUSG00000050359	Sprr1a	0.776017	1.56634	1.30014	2.19286	0.744623	3.34219	2.35352	2.81833	1.57097	2.06459	2.50408	2.13158	1.6537	2.24051	0.586814	1.50193	0.108826	0.963266	0.461731	small proline-rich protein 1A [Source:MGI Symbol;Acc:MGI:106660]
chr12	85473890	85477273	1	4	protein_coding	ENSMUSG00000021250	Fos	1.58428	3.40682	-0.469953	4.00365	2.70815	2.75735	2.42068	3.05571	3.43943	2.44368	3.7587	2.38399	2.33172	2.91703	0.585313	1.50036	0.321685	0.49257	0.709946	FBJ osteosarcoma oncogene [Source:MGI Symbol;Acc:MGI:95574]
chr14	48530358	48532665	1	1	TEC	ENSMUSG00000115316	Gm49096	-2.83255	-1.68854	-1.05815	-2.51908	-0.845243	-0.437486	-1.20167	0.0374224	-0.0810109	-1.97352	-1.6237	-1.03311	-1.56351	-0.979265	0.584244	1.49925	0.348835	0.45738	0.730538	predicted gene, 49096 [Source:MGI Symbol;Acc:MGI:6118488]
chr2	83353157	83353949	-1	1	processed_pseudogene	ENSMUSG00000081400	Gm13680	0.249012	0.748524	1.11932	0.510731	-1.45481	0.473421	0.159213	2.13431	0.48082	0.492616	1.05705	0.823751	0.274365	0.857962	0.583597	1.49858	0.136721	0.864165	0.509256	predicted gene 13680 [Source:MGI Symbol;Acc:MGI:3652285]
chr17	12378608	12419385	1	2	protein_coding	ENSMUSG00000059481	Plg	-0.147886	0.95992	-0.7935	-2.51908	-3.6975	-1.52104	-2.05925	-1.8431	-2.15093	-0.267405	0.849029	1.23964	-1.28652	-0.705336	0.58118	1.49607	0.55651	0.254527	0.851999	plasminogen [Source:MGI Symbol;Acc:MGI:97620]
chr11	119220160	119222473	1	1	lncRNA	ENSMUSG00000087404	Gm11752	-0.00311125	0.255806	0.210543	-0.444299	-0.357712	-0.0663072	0.494593	0.163142	0.571012	0.380988	0.816702	0.653401	-0.0675135	0.513306	0.58082	1.4957	0.029391	1.53179	0.244803	predicted gene 11752 [Source:MGI Symbol;Acc:MGI:3651700]
chr3	87778244	87795162	-1	1	protein_coding	ENSMUSG00000028072	Ntrk1	0.36027	-0.250684	-0.0532994	-0.624349	0.137625	-0.277387	1.16153	0.666253	0.111616	0.692886	0.167056	-0.0269688	-0.117971	0.462063	0.580034	1.49488	0.0171228	1.76643	0.178755	neurotrophic tyrosine kinase, receptor, type 1 [Source:MGI Symbol;Acc:MGI:97383]
chr11	116280939	116283938	1	2	protein_coding	ENSMUSG00000020793	Galr2	0.559945	-0.250684	0.0846447	-0.284247	0.569221	-0.617595	0.027526	0.485485	1.01845	0.195465	0.403083	1.40985	0.0102142	0.589975	0.579761	1.4946	0.222567	0.652538	0.622219	galanin receptor 2 [Source:MGI Symbol;Acc:MGI:1337018]
chr14	29018208	29033645	1	3	protein_coding	ENSMUSG00000045776	Lrtm1	-1.81963	-4.47039	-4.47039	-0.830117	-2.53126	-4.47039	-2.05925	-4.47039	-4.47039	-2.30578	-1.04646	-0.768028	-3.09869	-2.52005	0.578646	1.49345	0.43781	0.358714	0.788708	leucine-rich repeats and transmembrane domains 1 [Source:MGI Symbol;Acc:MGI:2442106]
chr18	74779197	74806208	1	2	protein_coding	ENSMUSG00000036880	Acaa2	7.23573	7.85764	7.54659	7.62892	7.84087	7.52041	8.01829	8.01487	8.19297	8.17375	8.15797	8.54138	7.60502	8.18321	0.578181	1.49297	0.000115342	3.93801	0.00585517	acetyl-Coenzyme A acyltransferase 2 (mitochondrial 3-oxoacyl-Coenzyme A thiolase) [Source:MGI Symbol;Acc:MGI:1098623]
chr4	141618824	141623821	-1	1	protein_coding	ENSMUSG00000040740	Slc25a34	4.48457	4.26474	4.4686	4.04192	4.74778	4.5106	4.87613	5.2473	4.86415	5.02096	4.78373	5.19039	4.4197	4.99711	0.577408	1.49217	4.46406e-05	4.35027	0.00280608	solute carrier family 25, member 34 [Source:MGI Symbol;Acc:MGI:2686215]
chr16	18127642	18152408	1	1	protein_coding	ENSMUSG00000043811	Rtn4r	0.605826	1.92642	1.75751	2.20641	2.13518	1.98002	2.26857	1.88341	2.42137	2.4575	2.32029	2.71159	1.76856	2.34379	0.575228	1.48991	0.017709	1.75181	0.181984	reticulon 4 receptor [Source:MGI Symbol;Acc:MGI:2136886]
chr12	103614786	103631444	-1	2	protein_coding	ENSMUSG00000061947	Serpina10	1.3347	1.22829	-0.919767	1.615	1.28853	-0.133293	1.28201	1.27974	0.48082	1.16676	2.44185	1.20921	0.735577	1.31007	0.574489	1.48915	0.161222	0.792575	0.54533	serine (or cysteine) peptidase inhibitor, clade A (alpha-1 antiproteinase, antitrypsin), member 10 [Source:MGI Symbol;Acc:MGI:2667725]
chr2	110360917	110363183	-1	1	protein_coding	ENSMUSG00000074971	Fibin	2.09922	2.08508	2.60612	1.85743	1.63884	2.58053	2.72697	2.52236	2.83943	2.5247	2.85389	2.83629	2.14454	2.71727	0.572738	1.48734	0.00921283	2.03561	0.124217	fin bud initiation factor homolog (zebrafish) [Source:MGI Symbol;Acc:MGI:1914856]
chrX	107397099	107403376	-1	1	protein_coding	ENSMUSG00000031239	Itm2a	0.815603	1.67015	1.58225	1.82268	1.51521	1.20061	2.32576	2.02263	1.75538	1.97131	2.09623	1.86502	1.43442	2.00605	0.571639	1.48621	0.00931549	2.03079	0.124817	integral membrane protein 2A [Source:MGI Symbol;Acc:MGI:107706]
chr1	78658038	78671512	1	2	protein_coding	ENSMUSG00000079470	Utp14b	3.43443	3.46571	3.51184	2.6347	2.47917	3.10123	3.84938	4.03544	3.59263	4.06195	3.75017	2.75436	3.10451	3.67399	0.569474	1.48398	0.00891997	2.04964	0.121336	UTP14B small subunit processome component [Source:MGI Symbol;Acc:MGI:2445092]
chr6	134981718	134986836	1	1	protein_coding	ENSMUSG00000090698	Apold1	0.463559	-0.591299	0.626589	0.823495	1.12898	0.865298	1.16153	1.74949	0.84853	0.195465	1.4219	1.35531	0.552771	1.12204	0.569267	1.48377	0.0710471	1.14845	0.383091	apolipoprotein L domain containing 1 [Source:MGI Symbol;Acc:MGI:2685921]
chr5	24696902	24704690	-1	1	lncRNA	ENSMUSG00000097275	Gm26648	-0.589901	-1.32693	-0.37644	-0.284247	-1.02128	-1.71264	-0.459939	-0.252588	-0.225385	-0.361356	-0.0542239	-0.544173	-0.885239	-0.316277	0.568962	1.48346	0.0768491	1.11436	0.396873	predicted gene, 26648 [Source:MGI Symbol;Acc:MGI:5477142]
chr9	50751078	50752354	-1	2	protein_coding	ENSMUSG00000038086	Hspb2	-0.308825	-0.176763	0.148967	0.324597	0.00602505	-0.524731	0.724617	0.0374224	0.227083	0.127915	0.941878	0.823751	-0.0884552	0.480444	0.5689	1.48339	0.127903	0.89312	0.495481	heat shock protein 2 [Source:MGI Symbol;Acc:MGI:1916503]
chr6	113424634	113435760	-1	4	protein_coding	ENSMUSG00000030278	Cidec	-4.47039	-0.591299	-1.38252	-1.93963	-1.22182	4.34206	1.90569	0.485485	-2.4727	-0.361356	-1.3064	-0.101292	-0.877266	-0.308429	0.568837	1.48333	0.626583	0.203022	0.882886	cell death-inducing DFFA-like effector c [Source:MGI Symbol;Acc:MGI:95585]
chr8	109859984	109868455	-1	2	lncRNA	ENSMUSG00000078143	Gm17344	-1.40138	-0.797441	-1.80162	-1.35836	-1.33362	0.0589998	-0.1174	-0.838936	-0.772798	0.321759	-1.04646	-0.768028	-1.10557	-0.536977	0.568592	1.48308	0.31668	0.49938	0.706442	predicted gene, 17344 [Source:MGI Symbol;Acc:MGI:4936978]
chr7	110627661	110629820	1	2	protein_coding	ENSMUSG00000030790	Adm	2.16199	1.89248	1.89514	2.61453	1.89591	2.35472	2.54629	2.9375	2.50383	2.56357	2.4097	3.26393	2.1358	2.70414	0.568342	1.48282	0.00985001	2.00656	0.129582	adrenomedullin [Source:MGI Symbol;Acc:MGI:108058]
chr11	66956638	66965016	1	3	protein_coding	ENSMUSG00000085683	Tmem238l	-0.308825	-0.797441	-0.205841	0.4664	0.949565	1.37945	1.44574	1.68806	0.526621	-0.461855	2.13607	-0.444052	0.247218	0.815098	0.56788	1.48234	0.360037	0.443653	0.737472	transmembrane protein 238 like [Source:MGI Symbol;Acc:MGI:1918826]
chr9	107399612	107529343	1	10	protein_coding	ENSMUSG00000010066	Cacna2d2	-0.697238	0.0860207	-0.919767	-0.531517	-0.481036	-1.35194	-0.195715	-0.723139	-0.225385	0.596224	-0.548521	0.607474	-0.649246	-0.0815105	0.567735	1.4822	0.150098	0.823625	0.529993	calcium channel, voltage-dependent, alpha 2/delta subunit 2 [Source:MGI Symbol;Acc:MGI:1929813]
chr16	93683215	93690990	1	2	protein_coding	ENSMUSG00000022947	Cbr3	1.81664	2.74793	2.08794	1.39615	0.716831	1.22756	2.28308	2.10328	2.54892	2.32804	1.37826	2.75436	1.66551	2.23266	0.567149	1.48159	0.0470822	1.32714	0.316919	carbonyl reductase 3 [Source:MGI Symbol;Acc:MGI:1309992]
chrX	21714896	21742355	1	1	protein_coding	ENSMUSG00000031089	Slc6a14	0.249012	-2.17226	-0.6774	-2.51908	-0.546891	0.473421	-0.278527	-0.723139	0.227083	-0.569881	0.911587	-1.35812	-0.865533	-0.2985	0.567032	1.48147	0.252675	0.597437	0.648856	solute carrier family 6 (neurotransmitter transporter), member 14 [Source:MGI Symbol;Acc:MGI:1890216]
chr14	78558750	78732776	-1	6	protein_coding	ENSMUSG00000034731	Dgkh	5.88428	5.59918	5.76138	4.73355	5.53904	5.60733	6.26958	5.82695	5.90265	6.62694	6.48944	5.40527	5.52079	6.08681	0.566011	1.48042	0.00915328	2.03842	0.123725	diacylglycerol kinase, eta [Source:MGI Symbol;Acc:MGI:2444188]
chr2	129364570	129371139	-1	3	protein_coding	ENSMUSG00000027398	Il1b	1.48956	0.95992	0.0173207	0.55374	0.00602505	-0.437486	0.591046	1.071	1.50385	0.492616	1.71285	0.607474	0.431514	0.996473	0.564959	1.47935	0.0988914	1.00484	0.441375	interleukin 1 beta [Source:MGI Symbol;Acc:MGI:96543]
chr5	138995056	139000577	1	2	lncRNA	ENSMUSG00000075585	6330403L08Rik	1.797	1.84003	2.05475	1.24689	1.60891	1.6017	2.38076	2.23797	2.19898	2.31291	2.37682	2.03079	1.69154	2.25637	0.564827	1.47921	0.000330011	3.48147	0.0129842	RIKEN cDNA 6330403L08 gene [Source:MGI Symbol;Acc:MGI:1917994]
chr10	59403660	59421976	1	2	protein_coding	ENSMUSG00000009646	Pla2g12b	-0.39657	-1.49644	-2.06791	-2.20046	-2.07749	-4.47039	-0.459939	-2.1078	-3.47193	-1.47637	-1.45634	-0.350431	-2.11821	-1.5538	0.564407	1.47878	0.400388	0.397519	0.763904	phospholipase A2, group XIIB [Source:MGI Symbol;Acc:MGI:1917086]
chr3	54361109	54391037	1	9	protein_coding	ENSMUSG00000027750	Postn	1.71563	2.14396	1.75751	0.892132	1.76633	3.07179	2.74804	2.81833	2.35944	2.51151	2.48363	1.80525	1.89123	2.45437	0.563141	1.47748	0.0476412	1.32202	0.318486	periostin, osteoblast specific factor [Source:MGI Symbol;Acc:MGI:1926321]
chr1	74967139	75125200	-1	2	protein_coding	ENSMUSG00000026162	Nhej1	0.69343	0.500745	0.533278	1.57381	1.83257	0.758492	1.99654	1.13378	1.52657	1.16676	1.18919	2.25588	0.982054	1.54479	0.562734	1.47707	0.0301009	1.52142	0.248211	non-homologous end joining factor 1 [Source:MGI Symbol;Acc:MGI:1922820]
chr7	140247284	140300736	1	5	protein_coding	ENSMUSG00000054672	5830411N06Rik	-4.47039	-4.47039	-2.81799	-4.47039	-4.47039	-4.47039	-2.8107	-2.1078	-3.47193	-4.47039	-4.47039	-4.47039	-4.19499	-3.6336	0.561388	1.47569	0.345436	0.461632	0.727596	RIKEN cDNA 5830411N06 gene [Source:MGI Symbol;Acc:MGI:2443685]
chr9	110243783	110262576	1	5	protein_coding	ENSMUSG00000032482	Cspg5	-0.147886	0.588152	0.380916	0.925263	0.505671	0.865298	0.543626	1.16418	0.384612	1.35578	1.4219	1.60945	0.519569	1.07992	0.560355	1.47463	0.036104	1.44245	0.273674	chondroitin sulfate proteoglycan 5 [Source:MGI Symbol;Acc:MGI:1352747]
chr19	53529109	53542431	1	1	protein_coding	ENSMUSG00000034765	Dusp5	0.249012	0.358823	-0.469953	0.0520574	0.771891	0.174287	0.636958	0.278779	0.433518	0.596224	0.941878	1.60945	0.189353	0.749467	0.560114	1.47439	0.0174513	1.75817	0.18048	dual specificity phosphatase 5 [Source:MGI Symbol;Acc:MGI:2685183]
chr6	134897961	134901108	1	1	lncRNA	ENSMUSG00000100876	2810454H06Rik	-2.08523	-0.106445	-1.5769	-0.531517	-0.764675	-0.355217	-0.559984	-0.964845	-0.888255	-0.569881	0.313251	0.607474	-0.903332	-0.343707	0.559625	1.47389	0.273758	0.562633	0.669164	RIKEN cDNA 2810454H06 gene [Source:MGI Symbol;Acc:MGI:1920063]
chr5	28456815	28467256	-1	1	protein_coding	ENSMUSG00000002633	Shh	-0.226112	-2.17226	0.148967	-0.830117	-0.418057	0.0589998	0.220807	0.333298	-0.772798	0.596224	-0.635299	0.175465	-0.573096	-0.0137172	0.559379	1.47363	0.121867	0.914114	0.485825	sonic hedgehog [Source:MGI Symbol;Acc:MGI:98297]
chr2	14174523	14221993	1	1	protein_coding	ENSMUSG00000061531	Tmem236	-0.308825	-4.47039	-4.47039	-4.47039	-2.28661	-2.92386	-2.8107	-2.85147	-1.15124	-3.35859	-0.932174	-4.47039	-3.15507	-2.59576	0.559316	1.47357	0.502856	0.298556	0.825373	transmembrane protein 236 [Source:MGI Symbol;Acc:MGI:1919309]
chrX	100729873	100738895	1	5	protein_coding	ENSMUSG00000019359	Gdpd2	0.249012	-0.250684	-0.469953	1.29838	0.505671	0.427677	0.959553	0.971387	-0.6659	1.49634	0.445985	1.90354	0.29335	0.851817	0.558468	1.4727	0.262448	0.580956	0.659327	glycerophosphodiester phosphodiesterase domain containing 2 [Source:MGI Symbol;Acc:MGI:1918834]
chr6	88716422	88725860	-1	2	lncRNA	ENSMUSG00000097730	Gm26588	1.89264	1.78559	2.03786	0.167321	1.43218	1.82985	1.97882	2.67792	2.19898	1.69613	1.74756	2.19507	1.52424	2.08241	0.558172	1.4724	0.0688667	1.16199	0.377646	predicted gene, 26588 [Source:MGI Symbol;Acc:MGI:5477082]
chr11	69045647	69051664	1	8	protein_coding	ENSMUSG00000020897	Aurkb	-0.939321	-1.49644	-4.47039	-0.210422	-0.845243	-1.71264	-2.8107	0.163142	-0.385831	-1.70364	-0.826281	-0.768028	-1.61241	-1.05522	0.557184	1.47139	0.415713	0.381207	0.773862	aurora kinase B [Source:MGI Symbol;Acc:MGI:107168]
chr6	90478466	90479686	1	1	lncRNA	ENSMUSG00000107451	Gm44421	1.81664	0.926769	1.65049	1.9886	1.75271	1.20061	2.06532	2.33468	2.00229	1.54894	2.09623	2.62203	1.55597	2.11158	0.555612	1.46979	0.00928453	2.03224	0.124738	predicted gene, 44421 [Source:MGI Symbol;Acc:MGI:5690813]
chr12	90724552	90738438	-1	1	protein_coding	ENSMUSG00000007682	Dio2	-0.49	-3.48521	-1.80162	-2.92863	-0.418057	2.77573	0.681453	0.971387	-0.473282	-2.73821	0.911587	-2.37364	-1.05796	-0.50345	0.554515	1.46867	0.583454	0.233994	0.865096	deiodinase, iodothyronine, type II [Source:MGI Symbol;Acc:MGI:1338833]
chr2	157544266	157545469	-1	1	lncRNA	ENSMUSG00000087445	Gm14286	-2.08523	-0.797441	-0.7935	-0.00922238	-0.418057	-0.716849	-0.366383	-0.335213	0.84853	-0.569881	-0.635299	-0.444052	-0.803384	-0.250383	0.553001	1.46713	0.359952	0.443756	0.737458	predicted gene 14286 [Source:MGI Symbol;Acc:MGI:3650190]
chr8	123891769	123894751	-1	2	protein_coding	ENSMUSG00000031972	Acta1	0.463559	-4.47039	0.433512	6.46364	4.64829	-4.47039	3.99311	-1.61952	-3.47193	4.4171	-1.3064	4.37118	0.511372	1.06392	0.552551	1.46668	0.764298	0.116737	0.934545	actin, alpha 1, skeletal muscle [Source:MGI Symbol;Acc:MGI:87902]
chr1	87386363	87394729	-1	2	protein_coding	ENSMUSG00000079436	Kcnj13	-1.07752	-1.68854	-0.919767	-1.35836	-0.0406515	0.28104	-0.1174	0.101651	-0.0810109	-1.97352	0.60587	-0.0269688	-0.800634	-0.248563	0.552071	1.46619	0.179763	0.745299	0.572652	potassium inwardly-rectifying channel, subfamily J, member 13 [Source:MGI Symbol;Acc:MGI:3781032]
chr16	21761287	21787807	-1	1	protein_coding	ENSMUSG00000022853	Ehhadh	8.90484	9.36631	8.75921	9.03643	9.38779	9.16909	9.4932	9.78092	9.61515	9.60041	9.82049	9.62327	9.10394	9.65557	0.55163	1.46574	0.000169168	3.77168	0.00771176	enoyl-Coenzyme A, hydratase/3-hydroxyacyl Coenzyme A dehydrogenase [Source:MGI Symbol;Acc:MGI:1277964]
chr10	89408823	89443967	-1	8	protein_coding	ENSMUSG00000074802	Gas2l3	0.891658	0.0246747	-1.05815	-0.830117	1.21096	0.560775	0.159213	1.2517	0.655896	0.692886	0.445985	0.901932	0.1333	0.684603	0.551303	1.46541	0.0967165	1.0145	0.43747	growth arrest-specific 2 like 3 [Source:MGI Symbol;Acc:MGI:1918780]
chr15	99715543	99724474	-1	1	lncRNA	ENSMUSG00000089671	Gm16537	0.249012	-0.0393962	-1.05815	-0.210422	-0.244105	-0.203542	-0.459939	1.00536	0.33399	0.692886	0.114836	0.111092	-0.251101	0.299704	0.550806	1.4649	0.0864585	1.06319	0.416741	predicted gene 16537 [Source:MGI Symbol;Acc:MGI:4414957]
chr7	19302696	19310051	-1	7	protein_coding	ENSMUSG00000003545	Fosb	-1.5954	0.588152	-1.5769	1.84016	-1.33362	0.0589998	0.336627	-0.335213	0.696535	-0.953071	2.0827	-0.544173	-0.336435	0.213901	0.550336	1.46443	0.417885	0.378943	0.774762	FBJ osteosarcoma oncogene B [Source:MGI Symbol;Acc:MGI:95575]
chr1	193272161	193273217	-1	1	protein_coding	ENSMUSG00000009633	G0s2	4.88887	5.15627	4.69821	5.15962	4.27935	5.05285	5.138	5.65569	5.17937	5.28793	5.28394	5.99028	4.87253	5.42253	0.550006	1.46409	0.033795	1.47115	0.263995	G0/G1 switch gene 2 [Source:MGI Symbol;Acc:MGI:1316737]
chr14	105589476	105632054	1	7	lncRNA	ENSMUSG00000115149	9330188P03Rik	-1.23038	-1.91022	-2.81799	-3.50267	-1.89489	-1.06362	-2.05925	-1.42598	-1.888	-0.813723	-2.28797	-0.651763	-2.06996	-1.52111	0.548849	1.46292	0.262272	0.581248	0.659141	RIKEN cDNA 9330188P03 gene [Source:MGI Symbol;Acc:MGI:2686435]
chr19	10789341	10830058	-1	6	protein_coding	ENSMUSG00000024670	Cd6	-0.49	-2.49269	-3.41952	-0.444299	-2.53126	-1.20059	0.443836	-0.723139	-1.888	-1.28008	-1.04646	-2.79911	-1.76306	-1.21549	0.547567	1.46162	0.361218	0.442231	0.738226	CD6 antigen [Source:MGI Symbol;Acc:MGI:103566]
chrX	139079257	139085236	-1	3	protein_coding	ENSMUSG00000031271	Serpina7	0.18999	-1.91022	-1.38252	-1.93963	-1.45481	-1.52104	-0.459939	-0.516176	0.111616	-1.70364	-1.6237	-0.544173	-1.33637	-0.789334	0.547039	1.46108	0.27711	0.557348	0.67213	serine (or cysteine) peptidase inhibitor, clade A (alpha-1 antiproteinase, antitrypsin), member 7 [Source:MGI Symbol;Acc:MGI:3041197]
chr19	15904678	15947337	-1	7	protein_coding	ENSMUSG00000024640	Psat1	4.32914	4.90286	3.81415	4.62178	4.39128	4.67624	4.76163	5.08401	5.01034	4.97605	5.33333	4.84189	4.45591	5.00121	0.545301	1.45933	0.000581592	3.23538	0.0194573	phosphoserine aminotransferase 1 [Source:MGI Symbol;Acc:MGI:2183441]
chr2	136713453	136782428	1	3	protein_coding	ENSMUSG00000027273	Snap25	-4.47039	-4.47039	-4.47039	-4.47039	-1.02128	-4.47039	-0.667488	-4.47039	-4.47039	-4.47039	-4.47039	-1.55298	-3.89553	-3.35033	0.5452	1.45922	0.612246	0.213074	0.876954	synaptosomal-associated protein 25 [Source:MGI Symbol;Acc:MGI:98331]
chr4	63959785	64047015	-1	4	protein_coding	ENSMUSG00000028364	Tnc	3.36942	3.63946	3.72201	3.54138	4.12402	4.56971	4.97552	4.61633	4.72865	3.52561	5.00429	3.38457	3.82767	4.3725	0.544828	1.45885	0.0827751	1.0821	0.408908	tenascin C [Source:MGI Symbol;Acc:MGI:101922]
chr2	13003457	13011806	-1	1	protein_coding	ENSMUSG00000049630	C1ql3	-0.0736832	0.748524	0.71423	0.510731	-0.0406515	0.117795	0.807253	1.10273	0.33399	1.16676	1.4219	0.40758	0.329491	0.87337	0.543879	1.45789	0.253938	0.595272	0.650806	C1q-like 3 [Source:MGI Symbol;Acc:MGI:2387350]
chr10	80606021	80615784	1	3	protein_coding	ENSMUSG00000035370	Gm49322	-4.47039	-2.49269	-2.39475	-1.20709	-0.0888888	-0.938539	-0.909996	-0.516176	-1.01376	-2.73821	-1.81305	-1.35812	-1.93206	-1.39155	0.540504	1.45448	0.447455	0.34925	0.794554	predicted gene, 49322 [Source:MGI Symbol;Acc:MGI:6121503]
chr13	91261449	91262418	-1	1	processed_pseudogene	ENSMUSG00000114579	Gm4130	-2.08523	-0.797441	-2.39475	-2.20046	-2.28661	-1.52104	-1.79261	0.436519	-1.47309	-0.813723	-2.03105	-2.37364	-1.88092	-1.34127	0.539656	1.45363	0.257861	0.588614	0.655019	predicted gene 4130 [Source:MGI Symbol;Acc:MGI:3782306]
chr14	51091077	51106151	1	2	protein_coding	ENSMUSG00000021876	Rnase4	2.91152	3.83975	3.41053	2.66444	3.30153	3.1861	3.21716	3.59129	4.02638	3.65722	3.80063	4.24936	3.21898	3.75701	0.538029	1.45199	0.0621137	1.20681	0.359055	ribonuclease, RNase A family 4 [Source:MGI Symbol;Acc:MGI:1926217]
chr16	29395853	29544864	-1	11	protein_coding	ENSMUSG00000038094	Atp13a4	1.43977	0.629947	2.3836	-0.073221	1.23075	0.79498	1.68307	2.11888	1.77449	1.67261	1.11137	1.26944	1.06764	1.60498	0.537339	1.45129	0.255934	0.591872	0.652951	ATPase type 13A4 [Source:MGI Symbol;Acc:MGI:1924456]
chr14	118982994	118983760	-1	1	lncRNA	ENSMUSG00000115220	Gm49768	1.41421	0.710071	1.81811	1.50972	1.14992	0.932349	1.8483	1.97198	1.40922	1.82968	1.83085	1.86502	1.25573	1.79251	0.53678	1.45073	0.00742829	2.12911	0.108473	predicted gene, 49768 [Source:MGI Symbol;Acc:MGI:6215279]
chr18	11052064	11085635	1	6	protein_coding	ENSMUSG00000005836	Gata6	-0.308825	1.58771	1.01963	1.02032	0.537796	1.11661	0.995242	1.16418	1.35947	1.57454	1.37826	1.72149	0.828874	1.36553	0.536656	1.45061	0.0543829	1.26454	0.338638	GATA binding protein 6 [Source:MGI Symbol;Acc:MGI:107516]
chr2	33978246	33980324	1	1	lncRNA	ENSMUSG00000086904	Gm13404	-3.43055	-1.68854	-2.81799	-2.20046	-1.02128	-2.1947	-0.1174	-2.85147	-2.4727	0.54535	-4.47039	-0.768028	-2.22559	-1.68911	0.536483	1.45043	0.378764	0.421631	0.749401	predicted gene 13404 [Source:MGI Symbol;Acc:MGI:3649379]
chr11	49109982	49114874	-1	4	protein_coding	ENSMUSG00000047511	Olfr1396	-0.308825	0.358823	0.671075	0.595505	0.716831	-0.938539	0.591046	0.385831	0.48082	0.949195	0.911587	0.976094	0.182478	0.715762	0.533284	1.44722	0.0672373	1.17239	0.372712	olfactory receptor 1396 [Source:MGI Symbol;Acc:MGI:3031230]
chr2	106003336	106406151	1	5	transcribed_unitary_pseudogene	ENSMUSG00000074981	Dcdc5	-2.83255	-2.17226	-1.21124	-1.35836	-2.82605	-1.20059	-2.38659	-0.838936	-2.15093	-1.10733	-2.03105	0.111092	-1.93351	-1.40063	0.532881	1.44682	0.33624	0.47335	0.720717	doublecortin domain containing 5 [Source:MGI Symbol;Acc:MGI:3045363]
chr10	82014473	82017230	1	1	TEC	ENSMUSG00000112790	Gm33378	-2.08523	-0.250684	-0.6774	-0.00922238	-0.546891	-0.0663072	0.591046	-0.516176	-0.0139034	-0.0960782	-0.466668	0.0437125	-0.605957	-0.0763446	0.529612	1.44354	0.164289	0.784391	0.549749	predicted gene, 33378 [Source:MGI Symbol;Acc:MGI:5592537]
chr15	102954427	102957708	1	1	protein_coding	ENSMUSG00000001656	Hoxc11	-1.81963	-1.91022	-1.05815	0.636094	-1.22182	-1.06362	-2.05925	-0.100308	-0.225385	0.195465	0.114836	-1.18649	-1.07289	-0.543521	0.529371	1.4433	0.32385	0.489656	0.711224	homeobox C11 [Source:MGI Symbol;Acc:MGI:96193]
chr5	135012114	135013253	-1	3	transcribed_unitary_pseudogene	ENSMUSG00000085042	Abhd11os	-0.49	-0.328599	-1.80162	-0.284247	-0.418057	-0.277387	0.159213	-0.723139	-0.151393	-0.0174858	-0.389211	0.697911	-0.599985	-0.0706841	0.529301	1.44323	0.0807825	1.09268	0.404832	abhydrolase domain containing 11, opposite strand [Source:MGI Symbol;Acc:MGI:1917062]
chr3	124320855	124324743	1	1	protein_coding	ENSMUSG00000044528	Tram1l1	-2.83255	-1.03803	-0.0532994	-0.830117	-0.930579	-1.52104	-0.909996	-0.964845	0.111616	-0.569881	-1.04646	-0.651763	-1.20094	-0.671888	0.529048	1.44298	0.307614	0.511994	0.699806	translocation associated membrane protein 1-like 1 [Source:MGI Symbol;Acc:MGI:2443503]
chr8	121916126	121944904	-1	2	protein_coding	ENSMUSG00000025317	Car5a	1.73641	1.52263	2.13634	0.892132	1.48257	1.72028	1.61588	1.78904	1.81197	2.53777	2.0827	2.8263	1.58173	2.11061	0.528881	1.44281	0.108895	0.962992	0.461731	carbonic anhydrase 5a, mitochondrial [Source:MGI Symbol;Acc:MGI:101946]
chr8	123653929	123663884	1	2	protein_coding	ENSMUSG00000039960	Rhou	1.16118	0.95992	1.15107	1.95691	1.21096	2.10153	1.99654	1.82753	2.53778	1.26437	2.43121	1.65531	1.42359	1.95212	0.528528	1.44246	0.0245541	1.60988	0.219453	ras homolog family member U [Source:MGI Symbol;Acc:MGI:1916831]
chr7	29170210	29173976	1	5	protein_coding	ENSMUSG00000031493	Ggn	-0.939321	0.0860207	-1.21124	-0.531517	-1.89489	0.560775	-0.0431179	-0.615949	-0.0139034	0.492616	-0.932174	0.352957	-0.655028	-0.126595	0.528433	1.44236	0.372508	0.428865	0.744976	gametogenetin [Source:MGI Symbol;Acc:MGI:2181461]
chr11	4031462	4048024	1	8	protein_coding	ENSMUSG00000019368	Sec14l4	-0.813208	-4.47039	-2.39475	-4.47039	-2.53126	-4.47039	-1.20167	-1.61952	-3.47193	-4.47039	-1.81305	-3.40517	-3.19173	-2.66362	0.528109	1.44204	0.505046	0.296669	0.826433	SEC14-like lipid binding 4 [Source:MGI Symbol;Acc:MGI:2144095]
chr19	18930605	19111196	-1	5	protein_coding	ENSMUSG00000036192	Rorb	0.412839	-0.912726	0.0846447	0.11084	-1.02128	-1.71264	-0.195715	1.16418	0.614078	-0.569881	-0.115286	-0.768028	-0.506387	0.0215579	0.527945	1.44187	0.175928	0.754664	0.568082	RAR-related orphan receptor beta [Source:MGI Symbol;Acc:MGI:1343464]
chrX	64264885	64276996	-1	3	protein_coding	ENSMUSG00000046699	Slitrk4	-0.147886	0.308234	-1.21124	-1.93963	-1.45481	-0.00229366	0.681453	-0.516176	-1.66568	-0.0174858	-0.115286	0.352957	-0.741272	-0.213369	0.527902	1.44183	0.352594	0.452724	0.732453	SLIT and NTRK-like family, member 4 [Source:MGI Symbol;Acc:MGI:2442509]
chr3	96706067	96708562	-1	4	protein_coding	ENSMUSG00000028100	Nudt17	-0.589901	-0.690691	-0.569951	-1.20709	-0.190489	-0.00229366	-0.783652	0.385831	0.433518	-0.1792	-0.548521	0.607474	-0.541737	-0.0140917	0.527645	1.44157	0.0686258	1.16351	0.377419	nudix (nucleoside diphosphate linked moiety X)-type motif 17 [Source:MGI Symbol;Acc:MGI:1925623]
chr2	164805098	164822130	1	1	protein_coding	ENSMUSG00000045822	Zswim3	1.06591	1.4072	1.35571	1.27286	1.54712	1.4725	1.61588	1.91949	2.15591	1.93224	1.81457	1.84537	1.35355	1.88058	0.527029	1.44096	0.00658837	2.18122	0.100049	zinc finger SWIM-type containing 3 [Source:MGI Symbol;Acc:MGI:1914788]
chr8	70504292	70506752	-1	8	protein_coding	ENSMUSG00000058833	Rex1bd	4.5299	4.43944	4.58652	4.90735	3.32013	4.5958	4.62592	4.8563	4.60601	5.28599	4.58694	5.57298	4.39652	4.92236	0.525833	1.43976	0.0369331	1.43258	0.276947	required for excision 1-B domain containing [Source:MGI Symbol;Acc:MGI:1913712]
chr4	140947666	140957902	-1	1	lncRNA	ENSMUSG00000087698	Gm13031	-0.147886	-0.328599	0.0173207	-1.52736	-1.73282	-1.52104	-0.366383	-1.1028	0.433518	0.380988	-0.245757	-1.18649	-0.873397	-0.34782	0.525577	1.43951	0.218867	0.659819	0.61882	predicted gene 13031 [Source:MGI Symbol;Acc:MGI:3702680]
chr11	108343354	108414396	1	4	protein_coding	ENSMUSG00000000049	Apoh	-2.83255	-0.0393962	-4.47039	-1.93963	-3.6975	-2.92386	-2.8107	-2.85147	-4.47039	-1.97352	0.00435837	-0.651763	-2.65055	-2.12558	0.524974	1.43891	0.453321	0.343594	0.798211	apolipoprotein H [Source:MGI Symbol;Acc:MGI:88058]
chr11	100408456	100414836	-1	2	protein_coding	ENSMUSG00000006931	P3h4	1.98234	1.80397	1.85714	2.04997	2.49562	2.77573	2.47225	2.62427	2.8841	2.32804	3.1612	2.62203	2.16079	2.68198	0.521186	1.43513	0.0272676	1.56435	0.233834	prolyl 3-hydroxylase family member 4 (non-enzymatic) [Source:MGI Symbol;Acc:MGI:1913430]
chr7	119760923	119787513	1	8	protein_coding	ENSMUSG00000030935	Acsm3	-0.00311125	2.65989	1.81811	1.39615	1.49898	2.60128	2.78929	2.78937	2.52655	1.44175	0.880647	2.65627	1.66188	2.18064	0.518764	1.43273	0.213137	0.671342	0.613148	acyl-CoA synthetase medium-chain family member 3 [Source:MGI Symbol;Acc:MGI:99538]
chr18	74939322	74961263	-1	2	protein_coding	ENSMUSG00000053846	Lipg	0.891658	0.710071	1.15107	1.9408	1.37998	0.721057	1.76805	2.71945	2.11152	1.16676	1.35594	0.783012	1.13244	1.65079	0.518351	1.43232	0.213336	0.670936	0.613313	lipase, endothelial [Source:MGI Symbol;Acc:MGI:1341803]
chr7	142434850	142440396	1	11	protein_coding	ENSMUSG00000031098	Syt8	-1.81963	-1.91022	-2.81799	-2.92863	-1.45481	-0.938539	0.159213	-2.1078	-2.15093	-2.30578	-1.81305	-0.544173	-1.9783	-1.46042	0.517884	1.43185	0.317606	0.498111	0.70709	synaptotagmin VIII [Source:MGI Symbol;Acc:MGI:1859867]
chr3	10012548	10016607	1	2	protein_coding	ENSMUSG00000027533	Fabp5	3.40878	2.92624	3.39072	3.4758	3.19477	3.80715	3.75885	4.03544	3.55444	4.1065	3.9682	3.88082	3.36724	3.88404	0.516799	1.43078	0.00187554	2.72687	0.0435201	fatty acid binding protein 5, epidermal [Source:MGI Symbol;Acc:MGI:101790]
chr13	31556134	31559333	-1	1	protein_coding	ENSMUSG00000090863	A530084C06Rik	-1.40138	-1.32693	-0.28862	-0.073221	-0.418057	-0.00229366	-0.195715	0.826872	0.48082	-0.1792	-0.315702	-1.03311	-0.585083	-0.0693398	0.515743	1.42973	0.13899	0.857016	0.513165	RIKEN cDNA A530084C06 gene [Source:MGI Symbol;Acc:MGI:3704402]
chr16	23127793	23128922	1	1	lncRNA	ENSMUSG00000116733	6330408M09Rik	-0.00311125	0.822485	0.533278	-0.00922238	0.178952	-1.06362	0.220807	0.708115	0.696535	0.492616	0.528141	0.901932	0.0764598	0.591358	0.514898	1.42889	0.054176	1.26619	0.33784	RIKEN cDNA 6330408M09 gene [Source:MGI Symbol;Acc:MGI:1917999]
chr4	40472180	40477168	1	2	protein_coding	ENSMUSG00000046593	Tmem215	-2.08523	0.454971	-0.205841	-1.35836	-3.6975	-4.47039	-3.41399	0.163142	-1.15124	0.987812	-0.389211	-4.47039	-1.89372	-1.37898	0.514747	1.42874	0.55912	0.252495	0.853154	transmembrane protein 215 [Source:MGI Symbol;Acc:MGI:2444167]
chr17	6955011	6961156	-1	1	protein_coding	ENSMUSG00000052031	Tagap1	2.05028	3.38867	2.13634	4.02673	3.75874	2.99546	3.61141	3.8793	3.94439	1.99045	3.87315	4.14472	3.05937	3.57391	0.514534	1.42853	0.261754	0.582107	0.658715	T cell activation GTPase activating protein 1 [Source:MGI Symbol;Acc:MGI:1919786]
chr15	36870501	36879816	-1	1	lncRNA	ENSMUSG00000072618	Gm10384	-4.47039	-4.47039	-4.47039	-4.47039	-2.53126	-2.1947	-3.41399	-4.47039	-2.88748	-1.28008	-3.00073	-4.47039	-3.76792	-3.25384	0.514076	1.42808	0.31891	0.496332	0.70819	predicted gene 10384 [Source:MGI Symbol;Acc:MGI:3641812]
chr9	121937223	121947016	1	3	lncRNA	ENSMUSG00000043773	1700048O20Rik	-1.40138	-1.32693	-0.7935	-1.71882	-0.845243	-1.71264	-1.04847	0.0374224	-2.4727	0.437882	-0.315702	-1.35812	-1.29975	-0.786617	0.513134	1.42715	0.398458	0.399617	0.763247	RIKEN cDNA 1700048O20 gene [Source:MGI Symbol;Acc:MGI:1920637]
chr17	34969190	34972156	-1	1	protein_coding	ENSMUSG00000091971	Hspa1a	2.89313	2.57684	2.94189	3.51441	2.75673	4.06044	3.66225	4.09187	3.57638	3.13629	3.80063	3.55153	3.12391	3.63649	0.512584	1.4266	0.194112	0.711947	0.589147	heat shock protein 1A [Source:MGI Symbol;Acc:MGI:96244]
chr8	84021471	84030295	1	3	protein_coding	ENSMUSG00000047986	Palm3	0.735314	2.44256	1.89514	2.19286	1.75271	1.93168	2.16269	3.13458	2.28144	2.55073	1.74756	2.14772	1.82504	2.33745	0.512409	1.42643	0.0749437	1.12526	0.392222	paralemmin 3 [Source:MGI Symbol;Acc:MGI:1921587]
chr6	127561338	127674248	1	3	protein_coding	ENSMUSG00000061414	Cracr2a	0.512557	0.201401	0.580688	-0.624349	0.505671	0.830567	1.03007	0.532845	0.696535	1.09782	0.783634	0.93949	0.334423	0.846733	0.51231	1.42633	0.037933	1.42098	0.28121	calcium release activated channel regulator 2A [Source:MGI Symbol;Acc:MGI:2685919]
chr16	23965052	23988852	-1	2	protein_coding	ENSMUSG00000022508	Bcl6	4.81998	3.9511	3.41053	3.53602	3.80896	4.55383	4.84223	4.22037	4.78392	3.96366	5.33619	4.00114	4.0134	4.52459	0.511181	1.42522	0.29316	0.532895	0.686037	B cell leukemia/lymphoma 6 [Source:MGI Symbol;Acc:MGI:107187]
chr1	32172714	32658568	1	5	protein_coding	ENSMUSG00000026058	Khdrbs2	-4.47039	-4.47039	-3.41952	-4.47039	-2.28661	-3.49911	-2.05925	-3.44484	-4.47039	-1.70364	-4.47039	-3.40517	-3.7694	-3.25894	0.510456	1.4245	0.461209	0.336102	0.802742	KH domain containing, RNA binding, signal transduction associated 2 [Source:MGI Symbol;Acc:MGI:2159649]
chr16	42955631	42955949	1	1	processed_pseudogene	ENSMUSG00000081824	BC002163	-0.697238	-0.690691	-0.7935	-0.444299	-1.22182	0.117795	0.846862	-0.252588	-1.66568	-0.461855	0.167056	0.697911	-0.621626	-0.111382	0.510244	1.42429	0.180956	0.742426	0.574047	cDNA sequence BC002163 [Source:MGI Symbol;Acc:MGI:3612445]
chr4	132074697	132076992	1	1	lncRNA	ENSMUSG00000070717	Gm10300	0.249012	0.0860207	-0.205841	-1.20709	-1.33362	-1.52104	0.543626	-0.252588	-0.6659	0.0570454	-0.115286	-0.444052	-0.655428	-0.146192	0.509235	1.4233	0.133607	0.874172	0.50505	predicted gene 10300 [Source:MGI Symbol;Acc:MGI:3641670]
chr8	65012987	65018523	-1	2	protein_coding	ENSMUSG00000109718	Trim61	0.605826	1.08539	1.46081	1.05067	1.77982	1.55991	1.49643	2.29403	1.38456	2.47119	1.16371	1.78476	1.25707	1.76578	0.508711	1.42278	0.0646108	1.1897	0.366808	tripartite motif-containing 61 [Source:MGI Symbol;Acc:MGI:2387432]
chr6	129522562	129525584	1	1	TEC	ENSMUSG00000108290	Gm44120	6.19595	6.08572	6.43127	5.99672	5.56655	6.05281	6.78235	6.36894	6.63309	6.76882	6.17886	6.64868	6.05484	6.56346	0.508623	1.42269	0.00331861	2.47904	0.0644965	predicted gene, 44120 [Source:MGI Symbol;Acc:MGI:5690512]
chr1	33745484	33757795	-1	4	protein_coding	ENSMUSG00000042215	Bag2	4.33596	4.59526	4.32982	4.43886	3.56191	4.50511	4.8025	4.89533	4.94016	4.96157	4.70423	4.50871	4.29448	4.80208	0.507597	1.42168	0.00184665	2.73361	0.043036	BCL2-associated athanogene 2 [Source:MGI Symbol;Acc:MGI:1891254]
chr18	61220315	61289924	1	2	protein_coding	ENSMUSG00000024575	Pde6a	0.891658	-0.328599	2.18317	1.16604	1.57835	1.96408	1.59277	1.80841	1.9695	1.76445	1.62223	1.74289	1.24245	1.75004	0.507592	1.42167	0.0959422	1.01799	0.436202	phosphodiesterase 6A, cGMP-specific, rod, alpha [Source:MGI Symbol;Acc:MGI:97524]
chrX	12936872	12938128	1	1	processed_pseudogene	ENSMUSG00000083307	AA414768	-0.813208	-0.690691	-0.569951	-1.93963	-0.244105	-0.617595	0.027526	0.222119	0.433518	-1.47637	-0.389211	-0.651763	-0.812531	-0.305697	0.506833	1.42093	0.0992569	1.00324	0.442205	expressed sequence AA414768 [Source:MGI Symbol;Acc:MGI:3035137]
chr5	112213228	112229395	-1	6	lncRNA	ENSMUSG00000097767	Miat	-3.43055	0.358823	0.0173207	-1.07019	-1.11807	0.0589998	-0.1174	-0.838936	0.281526	-0.0960782	-0.727632	-0.651763	-0.863945	-0.35838	0.505564	1.41968	0.31643	0.499722	0.70629	myocardial infarction associated transcript (non-protein coding) [Source:MGI Symbol;Acc:MGI:2444886]
chr7	62346569	62350262	1	1	protein_coding	ENSMUSG00000033585	Ndn	-0.0736832	0.407698	-0.469953	0.324597	-0.481036	0.380435	0.885412	0.708115	0.774533	-0.361356	0.403083	0.697911	0.0146761	0.51795	0.503273	1.41743	0.0436766	1.35975	0.304591	necdin [Source:MGI Symbol;Acc:MGI:97290]
chr2	152754173	152765037	1	2	protein_coding	ENSMUSG00000009876	Cox4i2	-0.813208	-0.328599	-2.06791	0.595505	-0.244105	0.427677	-1.20167	0.900938	0.0502208	-0.0960782	-0.932174	1.86502	-0.405107	0.0977101	0.502817	1.41698	0.324608	0.488641	0.711627	cytochrome c oxidase subunit 4I2 [Source:MGI Symbol;Acc:MGI:2135755]
chr10	127990936	128007611	-1	6	protein_coding	ENSMUSG00000025396	Hsd17b6	-4.47039	-2.90523	-4.47039	-4.47039	-4.47039	-4.47039	-4.47039	-4.47039	-4.47039	-4.47039	-3.00073	-1.35812	-4.20953	-3.70673	0.502793	1.41695	0.597404	0.223732	0.871334	hydroxysteroid (17-beta) dehydrogenase 6 [Source:MGI Symbol;Acc:MGI:1351670]
chr11	80880169	81968457	-1	2	protein_coding	ENSMUSG00000020704	Asic2	-0.39657	-0.410963	-1.05815	-1.52736	-0.546891	-0.617595	-0.366383	-0.838936	0.655896	0.380988	-0.727632	-0.651763	-0.759589	-0.257972	0.501617	1.4158	0.127768	0.893579	0.495392	acid-sensing (proton-gated) ion channel 2 [Source:MGI Symbol;Acc:MGI:1100867]
chr7	100472990	100486432	1	4	protein_coding	ENSMUSG00000032942	Ucp3	-2.41103	-1.91022	-3.41952	-0.830117	-0.930579	1.84732	-0.278527	-0.422859	-2.88748	-0.569881	-0.389211	-0.101292	-1.27569	-0.774876	0.500816	1.41501	0.52569	0.279271	0.836984	uncoupling protein 3 (mitochondrial, proton carrier) [Source:MGI Symbol;Acc:MGI:1099787]
chr14	31208312	31211729	1	3	protein_coding	ENSMUSG00000091898	Tnnc1	0.815603	0.892838	0.756131	0.595505	1.76633	0.517759	1.25282	1.7293	1.19901	1.02542	1.13778	1.99556	0.890694	1.38998	0.499289	1.41352	0.120849	0.917756	0.483791	troponin C, cardiac/slow skeletal [Source:MGI Symbol;Acc:MGI:98779]
chr14	56258838	56262260	-1	1	protein_coding	ENSMUSG00000015437	Gzmb	2.40195	-1.91022	-3.41952	-0.073221	-2.53126	-1.06362	-1.79261	0.222119	-0.151393	-0.953071	-1.6237	0.697911	-1.09932	-0.600124	0.499193	1.41342	0.542234	0.265813	0.844982	granzyme B [Source:MGI Symbol;Acc:MGI:109267]
chr6	30723547	30748465	1	11	protein_coding	ENSMUSG00000051855	Mest	0.854132	0.822485	-0.569951	0.925263	1.06429	0.228651	1.44574	0.788362	1.52657	0.987812	1.16371	0.40758	0.554144	1.0533	0.499153	1.41338	0.0824771	1.08367	0.408399	mesoderm specific transcript [Source:MGI Symbol;Acc:MGI:96968]
chr14	7744063	7791652	-1	6	transcribed_unprocessed_pseudogene	ENSMUSG00000072723	Gm10044	-2.08523	0.144864	-1.21124	-2.51908	-2.28661	-4.47039	-1.04847	-1.25536	-2.4727	-2.30578	-1.45634	-0.894491	-2.07128	-1.57219	0.499089	1.41332	0.459074	0.338117	0.80176	predicted gene 10044 [Source:MGI Symbol;Acc:MGI:3641749]
chr2	83812636	83883486	1	2	protein_coding	ENSMUSG00000048388	Fam171b	-0.39657	-0.797441	-1.5769	-2.92863	-0.357712	-0.203542	0.591046	-0.964845	-0.888255	-1.28008	-0.466668	-0.262517	-1.04347	-0.54522	0.498245	1.41249	0.256152	0.591502	0.653147	family with sequence similarity 171, member B [Source:MGI Symbol;Acc:MGI:2444579]
chr17	83851675	83854418	-1	2	lncRNA	ENSMUSG00000097254	C430042M11Rik	-1.5954	-1.68854	-1.5769	-0.830117	-1.02128	-1.20059	-2.05925	-0.723139	0.227083	-0.813723	-1.45634	-0.101292	-1.31881	-0.82111	0.497695	1.41196	0.161853	0.790879	0.546196	RIKEN cDNA C430042M11 gene [Source:MGI Symbol;Acc:MGI:2443186]
chr6	100704734	100810913	1	2	protein_coding	ENSMUSG00000030074	Gxylt2	1.06591	0.454971	0.756131	0.823495	1.48257	1.37945	1.59277	1.80841	1.05015	0.826725	1.76461	1.90354	0.993754	1.49103	0.49728	1.41155	0.224243	0.64928	0.624204	glucoside xylosyltransferase 2 [Source:MGI Symbol;Acc:MGI:2682940]
chr12	73548478	73551986	1	1	lncRNA	ENSMUSG00000113800	2210039B01Rik	-0.939321	-0.912726	-0.205841	-0.624349	-1.33362	0.174287	-0.1174	-0.174439	-0.0139034	-0.1792	-0.727632	0.352957	-0.640262	-0.14327	0.496992	1.41127	0.0270415	1.56797	0.232515	RIKEN cDNA 2210039B01 gene [Source:MGI Symbol;Acc:MGI:1920894]
chr1	174833785	174921819	-1	1	protein_coding	ENSMUSG00000050069	Grem2	2.27989	3.18645	2.74786	3.34724	2.88089	4.14767	4.32653	3.76991	3.9486	2.8935	4.49289	2.13158	3.09833	3.59384	0.495501	1.40981	0.252101	0.598425	0.648364	gremlin 2, DAN family BMP antagonist [Source:MGI Symbol;Acc:MGI:1344367]
chr1	42694925	42744791	1	2	lncRNA	ENSMUSG00000093436	Gm20646	0.512557	0.308234	0.148967	-0.362054	0.219129	0.331593	0.543626	0.788362	0.433518	0.54535	0.880647	0.93949	0.193071	0.688499	0.495428	1.40974	0.0162113	1.79018	0.17328	predicted gene 20646 [Source:MGI Symbol;Acc:MGI:5313093]
chr10	76575648	76590338	1	3	protein_coding	ENSMUSG00000001155	Ftcd	4.94126	5.07916	1.58225	4.82636	1.90825	4.71722	1.47131	4.58297	5.77564	4.60582	4.39776	5.19233	3.84242	4.33764	0.495223	1.40954	0.506309	0.295585	0.827159	formiminotransferase cyclodeaminase [Source:MGI Symbol;Acc:MGI:1339962]
chr12	76324891	76334153	1	3	protein_coding	ENSMUSG00000021057	Akap5	0.998714	-0.176763	0.79685	-0.830117	0.85073	0.830567	1.66102	-0.100308	0.774533	1.20004	1.44323	0.460209	0.411664	0.906453	0.49479	1.40912	0.22847	0.64117	0.628438	A kinase (PRKA) anchor protein 5 [Source:MGI Symbol;Acc:MGI:2685104]
chr4	119465283	119492628	-1	2	protein_coding	ENSMUSG00000048899	Rimkla	1.69456	0.785978	0.71423	1.63517	1.37998	0.899213	1.78854	1.60186	2.11152	1.4693	1.16371	1.94106	1.18485	1.67933	0.494477	1.40881	0.135474	0.868145	0.507223	ribosomal modification protein rimK-like family member A [Source:MGI Symbol;Acc:MGI:3040686]
chr7	89552366	89568079	1	1	lncRNA	ENSMUSG00000108875	Gm45064	-4.47039	-3.48521	-2.81799	-2.92863	-2.53126	-3.49911	-2.8107	-2.85147	0.433518	-4.47039	-2.60077	-4.47039	-3.28877	-2.79503	0.493734	1.40808	0.465449	0.332128	0.8047	predicted gene 45064 [Source:MGI Symbol;Acc:MGI:5753640]
chr14	43275036	43306011	1	3	protein_coding	ENSMUSG00000115483	Gm9732	1.36169	0.0860207	0.210543	-0.00922238	0.178952	-0.617595	1.03007	0.436519	1.1413	0.127915	0.167056	1.26944	0.201731	0.695382	0.493651	1.408	0.297728	0.52618	0.690686	predicted gene 9732 [Source:MGI Symbol;Acc:MGI:3796514]
chr5	145977194	146009618	-1	4	protein_coding	ENSMUSG00000029630	Cyp3a25	-2.83255	-2.49269	-4.47039	-4.47039	-4.47039	-2.92386	-4.47039	-4.47039	-4.47039	-2.73821	-0.179047	-2.37364	-3.61004	-3.11701	0.493033	1.4074	0.656681	0.182645	0.895037	cytochrome P450, family 3, subfamily a, polypeptide 25 [Source:MGI Symbol;Acc:MGI:1930638]
chr3	136053363	136326066	-1	6	protein_coding	ENSMUSG00000037922	Bank1	-1.81963	-0.176763	-4.47039	-2.92863	-2.28661	-0.938539	-1.56765	-2.1078	-1.30321	-1.97352	-0.932174	-1.77831	-2.10342	-1.61045	0.492979	1.40735	0.51167	0.29101	0.829668	B cell scaffold protein with ankyrin repeats 1 [Source:MGI Symbol;Acc:MGI:2442120]
chrX	101824515	101824924	1	1	processed_pseudogene	ENSMUSG00000082284	H3f3a-ps1	0.305713	0.0860207	-1.38252	-0.444299	0.00602505	0.174287	0.443836	-0.516176	-0.0810109	0.596224	0.60587	0.653401	-0.209128	0.28369	0.492819	1.40719	0.0667807	1.17535	0.371635	H3 histone, family 3A, pseudogene 1 [Source:MGI Symbol;Acc:MGI:1101782]
chr17	69969073	70821413	1	20	protein_coding	ENSMUSG00000003279	Dlgap1	-0.0736832	0.201401	-0.469953	0.55374	0.178952	0.643141	1.22303	0.62314	0.0502208	1.02542	0.715134	0.352957	0.172266	0.664984	0.492718	1.40709	0.108009	0.966542	0.460539	DLG associated protein 1 [Source:MGI Symbol;Acc:MGI:1346065]
chr19	12517915	12596566	-1	2	lncRNA	ENSMUSG00000086213	A330040F15Rik	0.650293	-0.591299	-0.7935	0.324597	-0.418057	0.0589998	0.391227	0.86438	0.614078	-0.0960782	0.0606543	0.352957	-0.128161	0.364536	0.492698	1.40707	0.04305	1.36603	0.301725	RIKEN cDNA A330040F15 gene [Source:MGI Symbol;Acc:MGI:3698434]
chr19	5912822	5914829	1	3	lncRNA	ENSMUSG00000110156	Gm42067	0.305713	-0.250684	0.484257	0.989328	1.28853	0.899213	1.06408	1.48632	1.48077	0.437882	0.715134	1.48797	0.619393	1.11202	0.492631	1.40701	0.0909427	1.04123	0.425353	predicted gene, 42067 [Source:MGI Symbol;Acc:MGI:5624952]
chr8	106252548	106337988	-1	2	protein_coding	ENSMUSG00000031906	Smpd3	-1.07752	-2.49269	-4.47039	-0.945167	-1.22182	-1.52104	-1.20167	-1.8431	-2.88748	-1.28008	0.217452	-1.77831	-1.95477	-1.4622	0.492572	1.40695	0.424809	0.371806	0.779001	sphingomyelin phosphodiesterase 3, neutral [Source:MGI Symbol;Acc:MGI:1927578]
chr1	78510991	78538173	1	6	protein_coding	ENSMUSG00000012187	Mogat1	3.62473	4.06213	4.32286	3.68854	4.31455	4.03397	4.36114	4.65698	4.67119	4.16664	4.33352	4.80929	4.0078	4.49979	0.491996	1.40639	0.00237086	2.62509	0.0512082	monoacylglycerol O-acyltransferase 1 [Source:MGI Symbol;Acc:MGI:1915643]
chr6	78370657	78373466	1	4	protein_coding	ENSMUSG00000071356	Reg3b	-4.47039	-4.47039	-4.47039	-4.47039	-4.47039	-3.49911	-4.47039	-4.47039	-4.47039	-4.47039	-0.548521	-4.47039	-4.30851	-3.81674	0.491766	1.40616	0.621125	0.206821	0.880026	regenerating islet-derived 3 beta [Source:MGI Symbol;Acc:MGI:97478]
chr12	31258651	31258857	-1	1	processed_pseudogene	ENSMUSG00000112567	Gm32899	-1.23038	-1.91022	-0.469953	0.221674	-0.481036	-0.524731	0.391227	-0.838936	-2.15093	-0.267405	0.679624	0.741089	-0.732442	-0.240888	0.491554	1.40596	0.282481	0.54901	0.6773	predicted gene, 32899 [Source:MGI Symbol;Acc:MGI:5592058]
chr12	84038379	84048601	1	3	protein_coding	ENSMUSG00000052392	Acot4	6.32414	6.14097	6.61896	6.02469	6.7908	6.3412	6.82512	7.091	6.82057	6.90369	6.67501	6.87392	6.37346	6.86488	0.491425	1.40583	0.000445145	3.3515	0.0162249	acyl-CoA thioesterase 4 [Source:MGI Symbol;Acc:MGI:2159621]
chr2	119047119	119105501	1	5	protein_coding	ENSMUSG00000027326	Knl1	0.735314	-1.17526	-1.05815	-2.51908	0.258217	-1.35194	-0.559984	-0.174439	-0.473282	-0.0960782	-0.315702	-0.544173	-0.851817	-0.36061	0.491207	1.40562	0.302691	0.519	0.695199	kinetochore scaffold 1 [Source:MGI Symbol;Acc:MGI:1923714]
chr7	46682838	46685383	-1	1	TEC	ENSMUSG00000110010	Gm45629	-0.697238	-0.410963	-0.919767	-0.362054	-0.418057	-0.82344	-0.783652	0.0374224	-0.0810109	0.127915	0.358866	-0.350431	-0.605253	-0.115148	0.490105	1.40455	0.0581591	1.23538	0.349606	predicted gene 45629 [Source:MGI Symbol;Acc:MGI:5791465]
chr9	86765923	86880654	-1	11	protein_coding	ENSMUSG00000033419	Snap91	-1.23038	-1.17526	-1.21124	-1.52736	-0.546891	-0.524731	-0.195715	-0.615949	-0.151393	-0.569881	-1.3064	-0.444052	-1.03598	-0.547232	0.488745	1.40322	0.171396	0.765998	0.560127	synaptosomal-associated protein 91 [Source:MGI Symbol;Acc:MGI:109132]
chr6	41605482	41620509	1	4	protein_coding	ENSMUSG00000029869	Ephb6	1.36169	1.3077	1.69426	0.823495	1.37998	0.643141	1.33868	1.43738	1.75538	2.11779	1.565	1.92242	1.20171	1.68944	0.487732	1.40224	0.0544487	1.26401	0.338831	Eph receptor B6 [Source:MGI Symbol;Acc:MGI:1096338]
chr6	61172293	61180810	-1	3	lncRNA	ENSMUSG00000097924	A730020E08Rik	-0.00311125	0.748524	-0.37644	-1.07019	0.178952	0.174287	-0.195715	1.071	0.384612	0.492616	0.167056	0.653401	-0.0579969	0.428828	0.486825	1.40136	0.114571	0.940924	0.47227	RIKEN cDNA A730020E08 gene [Source:MGI Symbol;Acc:MGI:2444999]
chr2	35081861	35101543	-1	7	protein_coding	ENSMUSG00000035875	AI182371	-0.589901	-0.498315	0.269598	-0.945167	-0.418057	-0.355217	-0.0431179	-0.615949	0.655896	0.195465	0.217452	-0.0269688	-0.422843	0.0637961	0.486639	1.40118	0.191794	0.717165	0.58654	expressed sequence AI182371 [Source:MGI Symbol;Acc:MGI:2138853]
chr14	66784480	66793758	1	2	lncRNA	ENSMUSG00000057913	Gm10032	-1.40138	-4.47039	-4.47039	-2.51908	-1.22182	0.643141	-2.05925	-1.1028	-2.15093	-1.97352	-1.45634	-1.77831	-2.23999	-1.75353	0.486459	1.401	0.480433	0.318367	0.813542	predicted gene 10032 [Source:MGI Symbol;Acc:MGI:3642901]
chr5	21613994	21614494	-1	1	processed_pseudogene	ENSMUSG00000106294	Gm8539	-1.5954	-1.68854	-3.41952	-2.51908	-1.33362	-1.52104	-1.37309	-1.42598	-1.30321	-3.35859	-1.04646	-0.651763	-2.01287	-1.52651	0.486354	1.4009	0.277569	0.556629	0.672282	predicted gene 8539 [Source:MGI Symbol;Acc:MGI:3779802]
chr5	32607020	32611805	-1	1	TEC	ENSMUSG00000107277	Gm10461	-0.589901	0.0246747	1.24235	1.02032	-0.190489	0.117795	0.959553	0.578699	0.433518	0.437882	0.567529	1.56208	0.270792	0.756543	0.485751	1.40031	0.193473	0.713379	0.588517	predicted gene 10461 [Source:MGI Symbol;Acc:MGI:3642164]
chr8	13285352	13287466	-1	1	TEC	ENSMUSG00000107742	9530085L11Rik	0.128451	0.710071	1.05363	0.324597	0.659586	0.996421	0.724617	1.19395	0.952861	1.49634	1.67728	0.741089	0.645459	1.13102	0.485564	1.40013	0.0356132	1.44839	0.272251	RIKEN cDNA 9530085L11 gene [Source:MGI Symbol;Acc:MGI:2443889]
chr7	92741603	92844535	1	5	protein_coding	ENSMUSG00000030643	Rab30	2.27989	1.45449	2.32912	1.63517	2.27515	2.11602	2.11483	2.70918	2.44541	3.07484	2.0827	2.57508	2.01497	2.50034	0.485366	1.39994	0.0297829	1.52603	0.246756	RAB30, member RAS oncogene family [Source:MGI Symbol;Acc:MGI:1923235]
chr7	62417593	62420139	-1	1	protein_coding	ENSMUSG00000070527	Mkrn3	0.0641689	0.588152	0.210543	-0.210422	-0.357712	0.427677	0.159213	0.485485	1.17044	0.868714	0.167056	0.783012	0.120401	0.605654	0.485253	1.39983	0.0916908	1.03767	0.427244	makorin, ring finger protein, 3 [Source:MGI Symbol;Acc:MGI:2181178]
chr11	120608477	120609093	1	3	protein_coding	ENSMUSG00000044034	Npb	-0.697238	-0.176763	-1.21124	-0.284247	-2.07749	-0.355217	-0.783652	-0.252588	-1.15124	0.127915	0.266146	-0.101292	-0.800366	-0.315785	0.484581	1.39918	0.417235	0.379619	0.774412	neuropeptide B [Source:MGI Symbol;Acc:MGI:2387153]
chr7	79735957	79743131	-1	4	protein_coding	ENSMUSG00000030545	Pex11a	5.44576	5.34533	5.50756	5.20248	5.58972	5.48983	5.81012	6.09	5.65838	6.07144	5.79193	6.06546	5.43011	5.91456	0.484442	1.39904	3.91757e-05	4.40698	0.00255746	peroxisomal biogenesis factor 11 alpha [Source:MGI Symbol;Acc:MGI:1338788]
chr8	117095854	117133720	1	3	protein_coding	ENSMUSG00000031845	Bco1	2.33542	1.89248	1.67254	1.34809	1.66816	1.75773	2.2391	1.90156	2.34673	2.4575	1.95486	2.67865	1.77907	2.26307	0.483997	1.39861	0.0105013	1.97876	0.134436	beta-carotene oxygenase 1 [Source:MGI Symbol;Acc:MGI:1926923]
chr5	65531568	65535760	-1	1	TEC	ENSMUSG00000105601	Gm42725	-4.47039	-2.17226	-1.38252	-1.93963	-1.22182	-2.1947	-0.559984	-2.43224	-1.888	-0.569881	-1.6237	-3.40517	-2.23022	-1.7465	0.483724	1.39835	0.418284	0.378529	0.774978	predicted gene 42725 [Source:MGI Symbol;Acc:MGI:5662862]
chr3	98313170	98339990	-1	4	protein_coding	ENSMUSG00000053398	Phgdh	2.75743	3.59795	3.09667	2.96453	3.38778	3.14429	3.49158	3.67283	3.58723	3.80511	3.59203	3.70115	3.15811	3.64166	0.483549	1.39818	0.00283886	2.54686	0.058269	3-phosphoglycerate dehydrogenase [Source:MGI Symbol;Acc:MGI:1355330]
chr1	86359574	86373791	1	3	lncRNA	ENSMUSG00000073627	C130036L24Rik	-2.41103	-0.591299	-0.569951	-1.07019	-1.22182	-1.06362	0.159213	-0.422859	-0.385831	-1.70364	-0.315702	-1.35812	-1.15465	-0.671157	0.483498	1.39813	0.292538	0.533817	0.685828	RIKEN cDNA C130036L24 gene [Source:MGI Symbol;Acc:MGI:2441877]
chr1	37611677	37720085	-1	3	protein_coding	ENSMUSG00000026090	2010300C02Rik	-0.147886	-0.106445	0.533278	0.595505	0.688493	0.996421	-0.278527	1.03855	0.696535	1.32595	1.21422	1.46239	0.426561	0.909855	0.483294	1.39793	0.0889504	1.05085	0.422301	RIKEN cDNA 2010300C02 gene [Source:MGI Symbol;Acc:MGI:1919347]
chr8	64718139	64733792	-1	7	protein_coding	ENSMUSG00000031604	Msmo1	4.56517	4.86179	4.55719	4.92793	4.37136	4.32657	5.19857	4.99169	5.08877	4.74759	5.48632	4.99466	4.60167	5.0846	0.48293	1.39758	0.0262832	1.58032	0.229179	methylsterol monoxygenase 1 [Source:MGI Symbol;Acc:MGI:1913484]
chr17	32788394	32789591	1	1	lncRNA	ENSMUSG00000091968	Gm17115	-0.308825	-0.912726	0.0846447	-1.71882	1.39759	-0.82344	0.443836	0.163142	-0.0139034	0.437882	-0.826281	0.40758	-0.380263	0.102042	0.482305	1.39697	0.249249	0.603367	0.646139	predicted gene 17115 [Source:MGI Symbol;Acc:MGI:4937942]
chr12	64917906	64924592	1	4	protein_coding	ENSMUSG00000047227	Gm527	1.36169	0.95992	1.08685	-0.624349	0.85073	0.643141	1.0973	1.03855	1.40922	1.59969	0.880647	1.14636	0.712996	1.19529	0.482299	1.39697	0.088559	1.05277	0.42139	predicted gene 527 [Source:MGI Symbol;Acc:MGI:2685373]
chr11	82057823	82062955	1	1	protein_coding	ENSMUSG00000020676	Ccl11	-2.41103	-1.32693	-1.21124	-2.92863	-1.89489	-0.00229366	-1.04847	-0.615949	-1.888	-0.686656	-1.45634	-1.18649	-1.62917	-1.14698	0.482183	1.39686	0.435059	0.361451	0.786538	chemokine (C-C motif) ligand 11 [Source:MGI Symbol;Acc:MGI:103576]
chr11	55049731	55078131	-1	2	protein_coding	ENSMUSG00000049588	Ccdc69	0.412839	-0.328599	-0.569951	0.420664	-0.418057	0.331593	0.846862	0.163142	0.952861	0.127915	-0.0542239	0.697911	-0.0252518	0.455744	0.480996	1.39571	0.126288	0.898638	0.49284	coiled-coil domain containing 69 [Source:MGI Symbol;Acc:MGI:1196234]
chrX	102119447	102127669	1	2	protein_coding	ENSMUSG00000079480	Pin4	-0.697238	-0.328599	-0.469953	-0.362054	-0.546891	-0.716849	-0.0431179	-0.174439	-0.225385	-0.461855	-0.115286	0.783012	-0.520264	-0.0395119	0.480752	1.39547	0.0603317	1.21945	0.355105	protein (peptidyl-prolyl cis/trans isomerase) NIMA-interacting, 4 (parvulin) [Source:MGI Symbol;Acc:MGI:1916963]
chr2	157560078	157562522	1	10	protein_coding	ENSMUSG00000067786	Nnat	-3.43055	-3.48521	-2.39475	-1.52736	-3.19695	-2.1947	-2.38659	-2.1078	-2.4727	-1.97352	-2.03105	-2.37364	-2.70492	-2.22422	0.480702	1.39542	0.415997	0.38091	0.774049	neuronatin [Source:MGI Symbol;Acc:MGI:104716]
chr17	32284789	32298689	1	1	lncRNA	ENSMUSG00000097217	Gm26549	0.305713	0.0860207	-0.569951	0.420664	-0.138795	-0.133293	0.766527	0.222119	1.01845	0.321759	0.167056	0.352957	-0.0049403	0.474811	0.479751	1.3945	0.0676085	1.17	0.37374	predicted gene, 26549 [Source:MGI Symbol;Acc:MGI:5477043]
chr19	4839366	4842528	1	1	protein_coding	ENSMUSG00000067872	Ccdc87	-3.43055	-1.32693	-2.81799	-1.20709	-1.33362	-2.1947	-2.05925	-1.42598	-1.66568	-1.70364	-1.81305	-0.768028	-2.05181	-1.5726	0.479212	1.39398	0.318465	0.496939	0.707967	coiled-coil domain containing 87 [Source:MGI Symbol;Acc:MGI:3026882]
chr11	120235234	120236122	-1	1	lncRNA	ENSMUSG00000085501	Gm11772	0.305713	-0.797441	0.380916	-0.830117	-1.11807	0.427677	-0.1174	0.333298	-0.0810109	0.437882	0.0606543	0.607474	-0.271887	0.206816	0.478703	1.39349	0.276087	0.558955	0.670801	predicted gene 11772 [Source:MGI Symbol;Acc:MGI:3649468]
chr4	32251761	32265835	1	1	lncRNA	ENSMUSG00000087049	Bach2it1	-4.47039	-3.48521	-4.47039	-3.50267	-3.19695	-4.47039	-2.8107	-4.47039	-3.47193	-4.47039	-4.47039	-1.03311	-3.93266	-3.45448	0.478181	1.39299	0.497622	0.303101	0.822152	BTB and CNC homology 2, intronic transcript 1 [Source:MGI Symbol;Acc:MGI:3651084]
chr4	134211970	134227383	-1	4	protein_coding	ENSMUSG00000048003	Catsper4	-0.0736832	-0.410963	-0.37644	-1.93963	0.0512386	-1.20059	0.391227	-0.516176	-1.15124	-0.0174858	0.313251	-0.101292	-0.658345	-0.180286	0.478059	1.39287	0.299793	0.523178	0.692149	cation channel, sperm associated 4 [Source:MGI Symbol;Acc:MGI:3043288]
chr5	119670669	119684724	1	6	protein_coding	ENSMUSG00000018604	Tbx3	3.1547	3.44829	3.25117	3.41878	3.2827	3.79819	4.13585	4.17632	3.75535	3.35885	4.15109	3.63973	3.39231	3.86953	0.477226	1.39206	0.00706993	2.15058	0.104953	T-box 3 [Source:MGI Symbol;Acc:MGI:98495]
chr16	26503656	26526769	-1	2	protein_coding	ENSMUSG00000091972	Tmem207	4.45354	4.67728	4.47802	4.52514	4.02551	4.60867	4.89041	5.02105	5.08112	4.80548	4.84712	4.98346	4.46136	4.93811	0.476749	1.3916	0.000349918	3.45603	0.0136176	transmembrane protein 207 [Source:MGI Symbol;Acc:MGI:2685386]
chr8	70698949	70700616	1	1	protein_coding	ENSMUSG00000071076	Jund	4.16644	4.20032	4.10101	4.78409	3.39218	4.27584	4.50425	5.16327	4.10396	4.50292	4.58214	4.92381	4.15331	4.63006	0.476747	1.3916	0.0414188	1.3828	0.29501	jun D proto-oncogene [Source:MGI Symbol;Acc:MGI:96648]
chr10	122454132	122456809	1	1	TEC	ENSMUSG00000112794	Gm48878	1.16118	1.14426	1.83776	0.636094	0.630089	1.62215	2.01405	1.46205	1.61403	1.93224	0.971546	1.88441	1.17192	1.64639	0.474466	1.3894	0.0576935	1.23887	0.34847	predicted gene, 48878 [Source:MGI Symbol;Acc:MGI:6098630]
chr17	21528194	21535878	-1	1	lncRNA	ENSMUSG00000097781	9330136K24Rik	0.412839	0.454971	-0.7935	-1.07019	-0.299791	0.0589998	0.336627	0.436519	-0.151393	0.259994	0.167056	0.560036	-0.206112	0.26814	0.474252	1.3892	0.0719338	1.14307	0.385499	RIKEN cDNA 9330136K24 gene [Source:MGI Symbol;Acc:MGI:2442883]
chr5	103354306	103356698	-1	1	lncRNA	ENSMUSG00000104684	5430427N15Rik	0.249012	0.454971	0.671075	0.892132	-0.299791	0.331593	0.591046	0.532845	1.40922	0.492616	0.971546	1.14636	0.383165	0.857272	0.474107	1.38906	0.064609	1.18971	0.366808	RIKEN cDNA 5430427N15 gene [Source:MGI Symbol;Acc:MGI:2441699]
chr2	69193895	69206194	-1	9	protein_coding	ENSMUSG00000005233	Spc25	4.88887	5.08668	4.91948	4.50883	4.73051	5.05285	5.12194	5.291	5.59262	5.50815	5.11809	5.39517	4.86454	5.33783	0.473293	1.38827	0.00691216	2.16039	0.103182	SPC25, NDC80 kinetochore complex component, homolog (S. cerevisiae) [Source:MGI Symbol;Acc:MGI:1913692]
chr3	121721595	121723402	-1	1	TEC	ENSMUSG00000106224	Gm43823	-1.23038	-0.591299	-1.05815	-0.945167	0.0950781	-2.92386	-0.195715	-0.838936	-1.01376	-1.28008	-0.727632	0.237087	-1.10896	-0.636507	0.472457	1.38747	0.177314	0.751258	0.569186	predicted gene 43823 [Source:MGI Symbol;Acc:MGI:5663960]
chr2	127704386	127729932	-1	1	protein_coding	ENSMUSG00000027377	Mall	-0.308825	-0.176763	-1.5769	0.713999	-0.138795	0.0589998	-0.0431179	0.385831	-0.303379	0.195465	0.266146	0.901932	-0.238048	0.233813	0.471861	1.3869	0.292385	0.534045	0.685721	mal, T cell differentiation protein-like [Source:MGI Symbol;Acc:MGI:2385152]
chr4	11704457	11714752	1	2	protein_coding	ENSMUSG00000028214	Gem	2.38888	2.3827	1.75751	3.23941	2.80373	3.8293	3.95737	3.02291	4.07343	2.10027	4.19262	1.88441	2.73359	3.20517	0.47158	1.38663	0.338907	0.46992	0.722406	GTP binding protein (gene overexpressed in skeletal muscle) [Source:MGI Symbol;Acc:MGI:99844]
chr3	132767407	132769373	1	1	TEC	ENSMUSG00000105719	Gm42872	-0.939321	0.0246747	0.269598	-0.140191	-0.418057	-0.133293	0.636958	0.788362	0.48082	0.0570454	0.880647	-1.35812	-0.222765	0.247618	0.470383	1.38548	0.328947	0.482874	0.715503	predicted gene 42872 [Source:MGI Symbol;Acc:MGI:5663009]
chr12	81419443	81421946	-1	1	protein_coding	ENSMUSG00000072972	Adam4	-0.939321	-0.690691	-4.47039	-1.93963	-0.546891	-1.52104	-1.20167	-0.723139	-0.303379	-1.10733	-0.548521	-3.40517	-1.68466	-1.21487	0.469792	1.38491	0.451882	0.344975	0.797334	a disintegrin and metallopeptidase domain 4 [Source:MGI Symbol;Acc:MGI:104731]
chrX	147470375	147554081	-1	6	protein_coding	ENSMUSG00000031290	Lrch2	-1.40138	0.144864	-0.569951	-1.93963	-0.190489	0.899213	0.0948716	-0.335213	0.0502208	0.783477	-0.389211	-0.444052	-0.509562	-0.0399844	0.469578	1.3847	0.24099	0.618001	0.638633	leucine-rich repeats and calponin homology (CH) domain containing 2 [Source:MGI Symbol;Acc:MGI:2147870]
chr4	155409190	155466823	1	12	protein_coding	ENSMUSG00000078490	Cfap74	1.0327	-0.250684	-0.37644	-1.07019	-1.02128	-0.938539	0.159213	0.278779	0.227083	-0.569881	0.114836	-0.0269688	-0.437406	0.0305101	0.467916	1.38311	0.361525	0.441862	0.738259	cilia and flagella associated protein 74 [Source:MGI Symbol;Acc:MGI:1917130]
chr6	25665878	25690729	-1	2	protein_coding	ENSMUSG00000039904	Gpr37	-0.226112	-0.912726	0.836451	-0.945167	-0.764675	-1.35194	-0.366383	-0.422859	0.170504	-0.0174858	-0.826281	0.901932	-0.560694	-0.0934287	0.467266	1.38249	0.166389	0.778876	0.552466	G protein-coupled receptor 37 [Source:MGI Symbol;Acc:MGI:1313297]
chr13	8885501	8892451	1	5	protein_coding	ENSMUSG00000058258	Idi1	0.998714	1.11513	1.46081	0.957651	1.14992	0.865298	1.41971	1.70883	1.95283	1.26437	1.13778	1.86502	1.09125	1.55809	0.466836	1.38208	0.0182629	1.73843	0.185125	isopentenyl-diphosphate delta isomerase [Source:MGI Symbol;Acc:MGI:2442264]
chr9	108662088	108684641	1	3	protein_coding	ENSMUSG00000032602	Slc25a20	5.42031	5.52081	5.37601	5.41275	5.97417	5.60605	5.90816	6.26146	5.90699	5.82979	5.8952	6.3091	5.55168	6.01845	0.466764	1.38201	0.000663895	3.1779	0.0213293	solute carrier family 25 (mitochondrial carnitine/acylcarnitine translocase), member 20 [Source:MGI Symbol;Acc:MGI:1928738]
chr7	14530652	14622479	-1	4	transcribed_unprocessed_pseudogene	ENSMUSG00000041596	Nlrp5-ps	-2.41103	-0.797441	-0.569951	-0.00922238	-1.58713	-0.355217	0.220807	-0.964845	-0.0139034	-0.953071	-1.45634	0.237087	-0.954999	-0.488378	0.466621	1.38187	0.377294	0.42332	0.747967	NLR family, pyrin domain containing 5, pseudogene [Source:MGI Symbol;Acc:MGI:5010941]
chr13	3802896	3804316	-1	2	protein_coding	ENSMUSG00000063130	Calml3	0.69343	0.629947	0.32633	0.37343	0.333353	1.75773	1.74727	1.88341	0.884152	-0.461855	2.16204	0.697911	0.685704	1.15215	0.46645	1.38171	0.327349	0.484988	0.713571	calmodulin-like 3 [Source:MGI Symbol;Acc:MGI:1917655]
chr7	141429744	141437892	-1	25	protein_coding	ENSMUSG00000019082	Slc25a22	4.28751	3.73831	3.99126	3.97625	3.90137	4.2726	4.36114	4.56315	4.44837	4.40288	4.20828	4.98121	4.02788	4.49417	0.466287	1.38155	0.0019486	2.71028	0.0449239	solute carrier family 25 (mitochondrial carrier, glutamate), member 22 [Source:MGI Symbol;Acc:MGI:1915517]
chr12	78691535	78734516	1	9	protein_coding	ENSMUSG00000056987	Fam71d	-0.39657	-1.17526	-0.205841	-0.284247	-1.45481	-1.06362	0.0948716	-0.838936	-0.0139034	-0.686656	-0.635299	0.296185	-0.763392	-0.29729	0.466103	1.38137	0.225138	0.647551	0.625168	family with sequence similarity 71, member D [Source:MGI Symbol;Acc:MGI:1918147]
chr18	59175401	59535999	1	3	protein_coding	ENSMUSG00000058152	Chsy3	-0.813208	-1.17526	-2.06791	-0.284247	-1.45481	-0.0663072	0.220807	-0.252588	-0.385831	-0.953071	-1.04646	-0.651763	-0.976958	-0.511484	0.465474	1.38077	0.303677	0.517588	0.696132	chondroitin sulfate synthase 3 [Source:MGI Symbol;Acc:MGI:1926173]
chr7	59223847	59254788	-1	1	TEC	ENSMUSG00000109536	9330162G02Rik	-0.589901	-0.0393962	-1.05815	-2.92863	-0.0406515	-0.277387	0.279879	-0.516176	-0.225385	-0.1792	-0.315702	-1.18649	-0.822353	-0.357178	0.465174	1.38048	0.234019	0.630748	0.633103	RIKEN cDNA 9330162G02 gene [Source:MGI Symbol;Acc:MGI:2442217]
chr17	24718116	24721929	1	8	protein_coding	ENSMUSG00000044533	Rps2	6.34034	6.49841	1.71565	7.64579	6.45983	6.24968	6.27503	7.22994	7.20028	1.59969	7.35164	8.04009	5.81828	6.28278	0.464496	1.37984	0.735197	0.133596	0.924859	ribosomal protein S2 [Source:MGI Symbol;Acc:MGI:105110]
chr6	56924015	56958100	1	4	protein_coding	ENSMUSG00000071893	Vmn1r4	-1.40138	-1.17526	-1.5769	0.167321	-1.02128	-0.203542	-0.909996	-1.1028	1.11155	-1.70364	0.00435837	0.175465	-0.868506	-0.404177	0.46433	1.37968	0.268667	0.570785	0.665102	vomeronasal 1 receptor 4 [Source:MGI Symbol;Acc:MGI:2159457]
chr10	52690533	53111622	1	1	protein_coding	ENSMUSG00000038602	Slc35f1	2.87451	3.43066	3.64046	2.94042	3.51022	3.37871	3.83468	3.56874	4.14124	4.32207	3.50342	3.18794	3.29583	3.75968	0.463851	1.37922	0.0538913	1.26848	0.336538	solute carrier family 35, member F1 [Source:MGI Symbol;Acc:MGI:2139810]
chr1	83159752	83210574	1	5	protein_coding	ENSMUSG00000053161	Daw1	0.249012	-0.591299	-0.0532994	-1.20709	0.178952	-0.133293	0.0948716	-1.1028	0.884152	0.783477	0.00435837	0.560036	-0.259503	0.204016	0.463519	1.3789	0.368322	0.433772	0.742132	dynein assembly factor with WDR repeat domains 1 [Source:MGI Symbol;Acc:MGI:1923089]
chr4	148602554	148615499	1	4	protein_coding	ENSMUSG00000028979	Masp2	-1.5954	-0.591299	-0.6774	-0.723567	-1.58713	-0.716849	-1.79261	-0.838936	-0.225385	-0.267405	0.114836	-0.101292	-0.98194	-0.518466	0.463474	1.37886	0.134205	0.87223	0.505699	mannan-binding lectin serine peptidase 2 [Source:MGI Symbol;Acc:MGI:1330832]
chr11	101962458	101967015	-1	1	protein_coding	ENSMUSG00000001494	Sost	-2.08523	-1.91022	-1.80162	-0.945167	-3.19695	-1.52104	-1.79261	-0.422859	0.227083	-2.73821	-0.548521	-3.40517	-1.91004	-1.44671	0.463325	1.37872	0.431726	0.364792	0.784266	sclerostin [Source:MGI Symbol;Acc:MGI:1921749]
chr13	41236345	41241478	1	1	lncRNA	ENSMUSG00000114247	Gm32063	-2.08523	-0.410963	-2.81799	-1.07019	-0.546891	-0.716849	-0.909996	-1.42598	-2.15093	0.987812	-0.826281	-0.544173	-1.27469	-0.811591	0.463097	1.3785	0.355144	0.449596	0.734289	predicted gene, 32063 [Source:MGI Symbol;Acc:MGI:5591222]
chr7	19808462	19822770	-1	6	protein_coding	ENSMUSG00000053175	Bcl3	2.3624	1.87521	1.15107	1.73197	0.798652	1.70118	1.59277	1.7694	2.05012	2.40139	1.83085	2.75436	1.60341	2.06648	0.463069	1.37847	0.0588216	1.23046	0.351357	B cell leukemia/lymphoma 3 [Source:MGI Symbol;Acc:MGI:88140]
chr7	43976061	43980376	1	1	protein_coding	ENSMUSG00000059042	Klk1b9	0.650293	-0.912726	-0.37644	0.4664	-0.0888888	0.560775	0.279879	0.163142	0.384612	0.492616	0.816702	0.93949	0.0499024	0.51274	0.462838	1.37825	0.142375	0.846568	0.518992	kallikrein 1-related peptidase b9 [Source:MGI Symbol;Acc:MGI:95293]
chr4	40269579	40270940	1	2	protein_coding	ENSMUSG00000028407	Smim27	0.963904	0.926769	1.43524	1.75057	1.51521	1.66221	1.80874	1.80841	1.93595	1.71926	1.83085	1.92242	1.37565	1.8376	0.461955	1.37741	0.0137899	1.86044	0.158505	small integral membrane protein 27 [Source:MGI Symbol;Acc:MGI:1913684]
chr11	62604884	62648523	-1	3	protein_coding	ENSMUSG00000046417	Lrrc75a	1.22137	1.90955	1.40921	2.00419	1.51521	1.33057	1.94272	2.07155	1.65585	1.82968	2.4205	2.24091	1.56502	2.02687	0.461853	1.37731	0.0254735	1.59391	0.224739	leucine rich repeat containing 75A [Source:MGI Symbol;Acc:MGI:2682293]
chr4	99829198	99912788	1	5	protein_coding	ENSMUSG00000073791	Efcab7	1.69456	0.822485	1.21256	0.55374	1.72507	1.44979	1.41971	1.6456	1.86641	2.10027	0.783634	2.41098	1.24303	1.70443	0.461401	1.37688	0.144098	0.841343	0.521435	EF-hand calcium binding domain 7 [Source:MGI Symbol;Acc:MGI:2385199]
chr10	128395931	128401229	-1	5	protein_coding	ENSMUSG00000039878	Slc39a5	4.92325	5.32956	4.9378	5.15962	5.24886	4.97548	5.31082	5.5998	5.51379	5.69333	5.49145	5.73259	5.09576	5.55696	0.461201	1.37669	0.00138676	2.858	0.0355912	solute carrier family 39 (metal ion transporter), member 5 [Source:MGI Symbol;Acc:MGI:1919336]
chr2	104867805	105017904	1	5	protein_coding	ENSMUSG00000045106	Ccdc73	-0.39657	-0.176763	-0.205841	-0.444299	-0.845243	0.682625	-0.0431179	0.485485	0.111616	0.645364	-0.115286	0.296185	-0.231015	0.230041	0.461056	1.37655	0.0522013	1.28232	0.332156	coiled-coil domain containing 73 [Source:MGI Symbol;Acc:MGI:3606488]
chr9	121784016	121792507	-1	6	protein_coding	ENSMUSG00000032523	Hhatl	2.3757	2.70946	2.61753	3.4702	2.15603	2.95572	3.06594	2.9375	3.49232	2.88329	3.18038	3.48958	2.71411	3.17484	0.460729	1.37624	0.0435169	1.36134	0.303872	hedgehog acyltransferase-like [Source:MGI Symbol;Acc:MGI:1922020]
chr15	85653616	85707524	1	2	lncRNA	ENSMUSG00000116305	Lncppara	0.928233	1.02402	0.912534	1.39615	0.569221	0.643141	0.220807	0.971387	1.08118	1.97131	2.2494	1.74289	0.912216	1.37283	0.460613	1.37613	0.167297	0.776512	0.553822	long noncoding RNA near Ppara [Source:MGI Symbol;Acc:MGI:5568843]
chr2	130803501	130803982	-1	1	transcribed_processed_pseudogene	ENSMUSG00000089662	Gm14057	0.36027	-0.176763	0.32633	-1.52736	-0.764675	0.932349	1.06408	0.708115	-0.772798	-0.361356	0.00435837	1.26944	-0.141641	0.318639	0.46028	1.37581	0.281931	0.549857	0.676803	predicted gene 14057 [Source:MGI Symbol;Acc:MGI:3705433]
chr1	153740349	153745468	1	1	protein_coding	ENSMUSG00000026475	Rgs16	-0.813208	0.0246747	-0.28862	0.11084	-1.11807	-0.524731	0.027526	0.0374224	0.526621	0.127915	-0.389211	-0.179653	-0.434853	0.0251032	0.459956	1.3755	0.19944	0.700187	0.594938	regulator of G-protein signaling 16 [Source:MGI Symbol;Acc:MGI:108407]
chr13	104109741	104141735	1	3	protein_coding	ENSMUSG00000042743	Sgtb	1.96484	2.90086	2.69498	1.89136	2.10333	2.5381	3.36088	2.84672	3.13387	2.85224	2.49389	2.16367	2.34891	2.80855	0.459634	1.37519	0.0377772	1.42277	0.280682	small glutamine-rich tetratricopeptide repeat (TPR)-containing, beta [Source:MGI Symbol;Acc:MGI:2444615]
chr17	81026332	81065082	-1	2	protein_coding	ENSMUSG00000024246	Thumpd2	0.412839	0.926769	0.671075	1.19349	1.72507	1.22756	1.28201	1.19395	1.11155	1.64871	1.64082	2.03079	1.02613	1.48464	0.458505	1.37412	0.0886437	1.05235	0.421529	THUMP domain containing 2 [Source:MGI Symbol;Acc:MGI:1919417]
chr6	72603004	72605502	-1	1	TEC	ENSMUSG00000108368	Gm45053	-0.813208	0.255806	-0.127555	-1.35836	-0.845243	-0.617595	-0.1174	0.0374224	-1.888	0.259994	0.167056	0.783012	-0.584359	-0.126319	0.45804	1.37367	0.18719	0.727717	0.582334	predicted gene 45053 [Source:MGI Symbol;Acc:MGI:5753629]
chr17	6601671	6609774	1	4	protein_coding	ENSMUSG00000000579	Dynlt1c	-0.147886	0.255806	-1.80162	0.0520574	1.04206	-0.355217	-0.559984	-0.100308	0.526621	0.380988	0.60587	0.93949	-0.159133	0.298779	0.457912	1.37355	0.286582	0.542751	0.681153	dynein light chain Tctex-type 1C [Source:MGI Symbol;Acc:MGI:3807476]
chr17	8988333	9011949	1	5	protein_coding	ENSMUSG00000023873	1700010I14Rik	-2.41103	-0.591299	-1.21124	-0.210422	-0.244105	-0.716849	-2.05925	-0.516176	0.33399	-0.361356	-0.389211	0.352957	-0.897491	-0.439841	0.457651	1.3733	0.355483	0.449181	0.734469	RIKEN cDNA 1700010I14 gene [Source:MGI Symbol;Acc:MGI:1914181]
chr6	34354119	34368463	1	2	protein_coding	ENSMUSG00000029762	Akr1b8	0.605826	0.926769	1.05363	1.73197	1.46597	1.99578	1.90569	1.7694	1.63509	1.69613	2.10963	1.40985	1.29666	1.7543	0.457642	1.3733	0.0600242	1.22167	0.354332	aldo-keto reductase family 1, member B8 [Source:MGI Symbol;Acc:MGI:107673]
chr1	92859803	92902906	-1	3	protein_coding	ENSMUSG00000034212	Ankmy1	0.249012	0.588152	1.05363	-0.723567	0.00602505	0.28104	-0.0431179	0.62314	0.227083	0.783477	1.40024	1.20921	0.242382	0.700006	0.457625	1.37328	0.210249	0.677266	0.609773	ankyrin repeat and MYND domain containing 1 [Source:MGI Symbol;Acc:MGI:3045261]
chr17	86497732	86505232	-1	1	protein_coding	ENSMUSG00000071036	Gm10309	-4.47039	-3.48521	-2.39475	-2.92863	-3.19695	-2.5137	-4.47039	-2.43224	-4.47039	-3.35859	-1.6237	0.111092	-3.16494	-2.70737	0.457569	1.37323	0.498131	0.302656	0.822315	predicted gene 10309 [Source:MGI Symbol;Acc:MGI:3641941]
chr14	63436394	63465498	1	2	protein_coding	ENSMUSG00000035095	Fam167a	-0.939321	-1.49644	-0.7935	-1.52736	-0.546891	-1.06362	0.391227	0.788362	-0.772798	-2.73821	-0.115286	-1.18649	-1.06119	-0.605531	0.455657	1.37141	0.395471	0.402885	0.760698	family with sequence similarity 167, member A [Source:MGI Symbol;Acc:MGI:3606565]
chr11	94557102	94601871	-1	4	protein_coding	ENSMUSG00000076435	Acsf2	5.37134	5.2158	4.682	4.81093	4.48694	5.0377	5.62887	5.2789	5.43942	5.08024	5.48888	5.4103	4.93412	5.38777	0.453649	1.3695	0.00772134	2.11231	0.110692	acyl-CoA synthetase family member 2 [Source:MGI Symbol;Acc:MGI:2388287]
chr5	137378637	137477064	-1	5	protein_coding	ENSMUSG00000079173	Zan	-1.07752	-4.47039	-2.39475	-1.35836	-1.73282	-0.00229366	-0.0431179	-0.174439	-3.47193	-1.10733	-0.115286	-3.40517	-1.83935	-1.38621	0.453141	1.36902	0.560632	0.251322	0.853702	zonadhesin [Source:MGI Symbol;Acc:MGI:106656]
chr5	120458186	120472810	-1	3	protein_coding	ENSMUSG00000029596	Sdsl	1.27914	1.33322	1.65049	1.85743	1.17055	1.14516	1.31063	1.78904	2.35944	1.13271	1.99874	2.56309	1.406	1.85894	0.452941	1.36883	0.108595	0.964189	0.461728	serine dehydratase-like [Source:MGI Symbol;Acc:MGI:2182607]
chr12	35140892	35143130	1	1	TEC	ENSMUSG00000113571	Gm48137	-2.08523	-2.17226	-2.81799	-4.47039	-2.07749	-1.35194	-0.278527	-4.47039	-2.15093	-0.953071	0.0606543	-4.47039	-2.49588	-2.04377	0.45211	1.36804	0.549596	0.259957	0.849063	predicted gene, 48137 [Source:MGI Symbol;Acc:MGI:6097500]
chr4	46662305	46991873	-1	4	protein_coding	ENSMUSG00000039809	Gabbr2	-1.5954	-2.49269	-3.41952	-1.93963	-1.73282	-2.5137	-2.8107	-1.61952	-0.772798	-0.813723	-2.60077	-2.37364	-2.28229	-1.83186	0.450433	1.36645	0.437015	0.359504	0.788123	gamma-aminobutyric acid (GABA) B receptor, 2 [Source:MGI Symbol;Acc:MGI:2386030]
chr9	7344381	7369499	1	7	protein_coding	ENSMUSG00000049723	Mmp12	1.89264	0.500745	1.85714	0.595505	0.369502	0.228651	1.33868	1.38672	0.986026	1.9123	1.13778	1.38284	0.907364	1.35739	0.450027	1.36607	0.142337	0.846683	0.518925	matrix metallopeptidase 12 [Source:MGI Symbol;Acc:MGI:97005]
chr9	97444395	98033181	-1	2	protein_coding	ENSMUSG00000032452	Clstn2	1.67317	1.3077	1.48593	0.858221	1.25027	1.73913	1.70479	1.13378	2.71637	1.74203	1.90959	1.80525	1.38573	1.8353	0.449568	1.36563	0.0420212	1.37653	0.297364	calsyntenin 2 [Source:MGI Symbol;Acc:MGI:1929897]
chr1	156838562	156861078	1	2	protein_coding	ENSMUSG00000033544	Angptl1	0.0641689	-0.328599	-4.47039	-1.93963	-0.930579	-2.5137	-0.195715	-1.42598	-1.30321	-2.30578	-1.3064	-0.894491	-1.68645	-1.2386	0.447859	1.36401	0.484172	0.315	0.814265	angiopoietin-like 1 [Source:MGI Symbol;Acc:MGI:1919963]
chr9	71110659	71168682	-1	10	protein_coding	ENSMUSG00000032204	Aqp9	-2.83255	-2.49269	-3.41952	-2.51908	-2.53126	-1.71264	-3.41399	-1.42598	-1.888	-2.30578	-2.60077	-1.18649	-2.58462	-2.13683	0.447788	1.36395	0.598351	0.223044	0.872003	aquaporin 9 [Source:MGI Symbol;Acc:MGI:1891066]
chr4	142083972	142088099	1	4	lncRNA	ENSMUSG00000073728	Tmem51os1	-0.39657	-1.49644	-0.0532994	-1.20709	-1.11807	-1.52104	-1.56765	-1.25536	0.33399	-0.1792	-0.179047	-0.262517	-0.965419	-0.518298	0.447121	1.36332	0.36171	0.441639	0.738338	Tmem51 opposite strand 1 [Source:MGI Symbol;Acc:MGI:3642733]
chr17	56100591	56109803	-1	3	protein_coding	ENSMUSG00000002831	Plin4	1.48956	1.22829	0.756131	1.71312	1.87091	4.48849	3.19431	2.77959	2.09641	2.29762	1.84695	2.01328	1.92442	2.37136	0.446942	1.36315	0.412488	0.384589	0.771944	perilipin 4 [Source:MGI Symbol;Acc:MGI:1929709]
chr15	74669083	74672570	-1	2	protein_coding	ENSMUSG00000022602	Arc	2.14655	0.822485	1.75751	1.67467	1.30729	2.33006	2.72697	1.88341	2.22699	1.78652	2.94644	1.14636	1.6731	2.11945	0.446351	1.36259	0.234438	0.629972	0.633673	activity regulated cytoskeletal-associated protein [Source:MGI Symbol;Acc:MGI:88067]
chr15	63857724	63878558	-1	3	protein_coding	ENSMUSG00000055827	Gsdmc3	1.09837	1.14426	0.874994	0.221674	1.59371	1.68183	1.80874	2.49871	1.40922	1.06208	1.565	0.93949	1.10247	1.5472	0.444732	1.36106	0.319443	0.495607	0.708787	gasdermin C3 [Source:MGI Symbol;Acc:MGI:3580656]
chr7	102738511	102759471	-1	4	protein_coding	ENSMUSG00000043366	Olfr78	-0.589901	0.201401	0.148967	-0.945167	0.505671	-0.355217	0.220807	0.101651	0.0502208	0.195465	-0.115286	1.17813	-0.172374	0.271831	0.444205	1.36056	0.278792	0.55472	0.67347	olfactory receptor 78 [Source:MGI Symbol;Acc:MGI:2157548]
chr5	66069501	66072895	-1	1	TEC	ENSMUSG00000107304	Gm43775	0.735314	-0.591299	-1.38252	-0.830117	-1.33362	-0.437486	-0.459939	-0.516176	-0.303379	-0.813723	0.679624	0.237087	-0.639954	-0.196084	0.44387	1.36025	0.383276	0.416489	0.752334	predicted gene 43775 [Source:MGI Symbol;Acc:MGI:5663912]
chr10	57631981	57741112	1	11	protein_coding	ENSMUSG00000019876	Pkib	0.412839	-0.410963	0.380916	0.11084	0.219129	-0.133293	0.766527	0.666253	1.22702	-0.461855	0.0606543	0.976094	0.096578	0.539116	0.442538	1.35899	0.152223	0.817519	0.532945	protein kinase inhibitor beta, cAMP dependent, testis specific [Source:MGI Symbol;Acc:MGI:101937]
chr12	20874125	20921262	-1	4	transcribed_unprocessed_pseudogene	ENSMUSG00000085642	3110053B16Rik	-0.308825	-0.591299	-0.6774	-1.20709	-1.22182	-0.716849	-0.459939	-0.335213	-0.473282	0.321759	-1.17058	0.0437125	-0.787215	-0.345591	0.441624	1.35813	0.323356	0.49032	0.710949	RIKEN cDNA 3110053B16 gene [Source:MGI Symbol;Acc:MGI:1920435]
chr4	59581563	59618689	1	3	protein_coding	ENSMUSG00000028383	Hsdl2	6.7756	6.96385	6.58812	6.36219	6.43712	6.9135	6.95879	7.16567	7.28725	7.12392	7.04829	7.10168	6.6734	7.11427	0.44087	1.35742	0.000646874	3.18918	0.0209657	hydroxysteroid dehydrogenase like 2 [Source:MGI Symbol;Acc:MGI:1919729]
chr3	51276759	51278383	1	1	TEC	ENSMUSG00000087440	4930577N17Rik	-1.07752	-0.328599	-0.37644	0.0520574	-1.11807	-2.5137	-0.195715	-0.615949	-0.0139034	-0.813723	-0.635299	-0.444052	-0.893712	-0.453107	0.440605	1.35717	0.271125	0.566831	0.666937	RIKEN cDNA 4930577N17 gene [Source:MGI Symbol;Acc:MGI:1914996]
chr5	138194314	138195621	1	1	protein_coding	ENSMUSG00000049285	Mblac1	1.16118	1.38296	0.874994	1.29838	0.333353	1.05777	0.681453	1.60186	1.30794	1.62441	1.81457	1.72149	1.0181	1.45862	0.440515	1.35709	0.0521116	1.28307	0.331848	metallo-beta-lactamase domain containing 1 [Source:MGI Symbol;Acc:MGI:2679717]
chr10	60931991	60940942	1	1	lncRNA	ENSMUSG00000098055	Gm26947	-0.939321	-1.68854	-0.569951	-1.52736	-0.299791	-0.277387	-1.20167	-0.174439	-0.225385	-0.461855	-0.245757	-0.350431	-0.883726	-0.443256	0.440469	1.35705	0.234759	0.629379	0.633797	predicted gene, 26947 [Source:MGI Symbol;Acc:MGI:5504062]
chr7	3181093	3181888	1	1	processed_pseudogene	ENSMUSG00000107470	Gm3375	-0.49	0.144864	-1.21124	1.19349	-1.45481	0.0589998	0.885412	-1.1028	0.111616	-0.0174858	0.487648	0.510986	-0.293116	0.145896	0.439011	1.35567	0.331448	0.479584	0.716938	predicted gene 3375 [Source:MGI Symbol;Acc:MGI:3781553]
chr3	105725901	105727147	-1	1	lncRNA	ENSMUSG00000106317	Gm43848	-0.39657	0.144864	-0.569951	-0.723567	-0.299791	-0.82344	-0.195715	0.485485	-0.0810109	-0.0960782	0.114836	-0.262517	-0.444743	-0.00583329	0.438909	1.35558	0.113205	0.946133	0.469823	predicted gene 43848 [Source:MGI Symbol;Acc:MGI:5663985]
chr6	115675968	115677780	1	2	lncRNA	ENSMUSG00000107994	D830050J10Rik	-1.81963	-1.49644	-1.21124	-0.444299	-1.58713	-0.82344	-0.909996	-2.43224	-0.6659	-0.569881	0.00435837	-0.179653	-1.23036	-0.792219	0.438143	1.35486	0.28587	0.543831	0.680506	RIKEN cDNA D830050J10 gene [Source:MGI Symbol;Acc:MGI:2444203]
chr4	49059273	49340259	1	3	protein_coding	ENSMUSG00000063446	Plppr1	-0.939321	-0.0393962	0.484257	0.55374	0.439193	0.174287	1.0973	0.436519	0.571012	0.195465	-0.179047	1.17813	0.112127	0.549896	0.437769	1.35451	0.168704	0.772874	0.556025	phospholipid phosphatase related 1 [Source:MGI Symbol;Acc:MGI:2445015]
chr17	57105325	57107757	1	1	protein_coding	ENSMUSG00000035678	Tnfsf9	-0.147886	-1.91022	-1.05815	-0.284247	-0.481036	0.721057	0.543626	-0.0297997	-0.385831	-1.28008	0.880647	-0.262517	-0.526748	-0.088993	0.437755	1.3545	0.432187	0.364329	0.784473	tumor necrosis factor (ligand) superfamily, member 9 [Source:MGI Symbol;Acc:MGI:1101058]
chr12	30884322	30893854	1	1	protein_coding	ENSMUSG00000054204	Alkal2	-1.40138	-0.912726	0.269598	-0.531517	-0.244105	0.174287	0.279879	0.385831	-0.151393	-0.1792	-0.466668	0.111092	-0.440973	-0.00340982	0.437563	1.35431	0.309208	0.509749	0.701283	ALK and LTK ligand 2 [Source:MGI Symbol;Acc:MGI:3697448]
chr6	118011438	118091546	1	3	protein_coding	ENSMUSG00000030134	Rasgef1a	0.512557	-0.0393962	0.269598	-0.723567	0.0950781	-0.00229366	0.959553	-0.335213	0.812006	0.380988	0.403083	0.510986	0.0186627	0.455234	0.436571	1.35338	0.21499	0.667581	0.615044	RasGEF domain family, member 1A [Source:MGI Symbol;Acc:MGI:1917977]
chr6	14713977	14755274	-1	1	protein_coding	ENSMUSG00000042717	Ppp1r3a	-4.47039	-4.47039	-4.47039	0.274053	-1.45481	-3.49911	-0.667488	-4.47039	-4.47039	-0.361356	-4.47039	-1.03311	-3.01517	-2.57885	0.43632	1.35315	0.668014	0.175214	0.898184	protein phosphatase 1, regulatory subunit 3A [Source:MGI Symbol;Acc:MGI:2153588]
chr10	79860475	79874634	-1	10	protein_coding	ENSMUSG00000035835	Plppr3	-3.43055	-0.176763	0.210543	-0.00922238	-1.02128	-1.52104	-0.195715	-0.422859	-0.888255	-0.361356	-2.28797	0.823751	-0.991386	-0.555401	0.435985	1.35283	0.432462	0.364052	0.784549	phospholipid phosphatase related 3 [Source:MGI Symbol;Acc:MGI:2388640]
chr19	6062821	6068373	-1	15	protein_coding	ENSMUSG00000024799	Tm7sf2	2.14655	2.32025	2.62886	2.71268	3.16936	2.62174	3.08262	3.12688	3.14125	2.66237	2.86183	3.33611	2.59991	3.03518	0.435272	1.35217	0.00936766	2.02837	0.12537	transmembrane 7 superfamily member 2 [Source:MGI Symbol;Acc:MGI:1920416]
chr11	102057015	102088515	-1	6	protein_coding	ENSMUSG00000017314	Mpp2	2.16199	2.29449	2.37017	2.76852	2.18674	2.39092	2.96155	3.04758	2.45729	2.69774	2.60217	3.01403	2.36214	2.79673	0.434587	1.35152	0.0178886	1.74742	0.183325	membrane protein, palmitoylated 2 (MAGUK p55 subfamily member 2) [Source:MGI Symbol;Acc:MGI:1858257]
chr10	92775619	93081618	-1	12	protein_coding	ENSMUSG00000020014	Cfap54	-0.226112	-0.0393962	-0.28862	-0.444299	-0.0888888	0.174287	0.591046	0.333298	0.33399	0.195465	-0.115286	0.352957	-0.152171	0.281912	0.434083	1.35105	0.144669	0.839625	0.522365	cilia and flagella associated protein 54 [Source:MGI Symbol;Acc:MGI:1922208]
chr9	59942771	59960659	-1	9	protein_coding	ENSMUSG00000032292	Nr2e3	-0.49	-1.17526	-2.39475	-0.362054	-0.138795	-1.20059	0.443836	-0.422859	-0.385831	-1.97352	-0.932174	0.111092	-0.960241	-0.526576	0.433665	1.35066	0.480028	0.318733	0.813542	nuclear receptor subfamily 2, group E, member 3 [Source:MGI Symbol;Acc:MGI:1346317]
chr6	126708329	126740674	-1	4	protein_coding	ENSMUSG00000038077	Kcna6	-1.81963	-1.49644	0.210543	-0.00922238	-0.138795	-0.524731	-1.04847	0.163142	-0.0139034	-0.1792	0.445985	-0.544173	-0.629711	-0.196104	0.433607	1.35061	0.285814	0.543917	0.680422	potassium voltage-gated channel, shaker-related, subfamily, member 6 [Source:MGI Symbol;Acc:MGI:96663]
chr15	58341363	58389383	-1	3	lncRNA	ENSMUSG00000055114	Anxa13	1.51383	1.87521	2.16773	2.1792	2.47917	1.75773	2.96155	1.97198	2.17041	2.23479	2.23724	2.99632	1.99548	2.42872	0.433237	1.35026	0.0907004	1.04239	0.424906	annexin A13 [Source:MGI Symbol;Acc:MGI:1917037]
chrX	73639419	73643514	1	1	protein_coding	ENSMUSG00000031383	Dusp9	2.40195	2.79462	2.4361	2.47606	2.38519	2.37896	3.36771	2.28022	3.07344	2.61382	2.77196	3.364	2.47881	2.91185	0.433044	1.35008	0.0328639	1.48328	0.260387	dual specificity phosphatase 9 [Source:MGI Symbol;Acc:MGI:2387107]
chr7	41395945	41448696	-1	3	protein_coding	ENSMUSG00000066537	Vmn2r57	1.30719	1.99199	1.71565	-0.210422	0.505671	0.473421	1.16153	1.53365	1.75538	1.16676	1.46425	1.29863	0.963917	1.3967	0.432786	1.34984	0.151493	0.819607	0.531845	vomeronasal 2, receptor 57 [Source:MGI Symbol;Acc:MGI:3703084]
chr1	173333258	173367695	-1	5	protein_coding	ENSMUSG00000005338	Cadm3	-1.81963	-1.68854	-2.06791	-2.20046	-1.89489	-0.938539	-0.195715	-1.42598	-2.88748	-2.73821	-0.115286	-0.651763	-1.76833	-1.33574	0.432589	1.34965	0.483043	0.316014	0.814144	cell adhesion molecule 3 [Source:MGI Symbol;Acc:MGI:2137858]
chr2	174330319	174346712	-1	1	protein_coding	ENSMUSG00000090625	Gm20721	1.65145	1.72902	2.54768	1.67467	1.48257	2.54883	1.28201	3.38093	2.15591	2.69774	1.99874	2.71159	1.93904	2.37115	0.432119	1.34921	0.145488	0.837172	0.523824	predicted gene, 20721 [Source:MGI Symbol;Acc:MGI:5313030]
chr3	87948666	87953376	1	2	protein_coding	ENSMUSG00000004885	Crabp2	-1.5954	-1.68854	-2.81799	-1.93963	-1.58713	0.331593	-1.04847	0.62314	-0.772798	-4.47039	-0.389211	-0.651763	-1.54952	-1.11825	0.431269	1.34842	0.551029	0.258825	0.849833	cellular retinoic acid binding protein II [Source:MGI Symbol;Acc:MGI:88491]
chr9	45172726	45204092	-1	5	protein_coding	ENSMUSG00000032091	Tmprss4	0.128451	-0.176763	0.210543	-1.35836	-0.244105	0.865298	0.591046	-0.0297997	0.614078	-0.461855	0.941878	0.352957	-0.0958223	0.334718	0.43054	1.34774	0.27169	0.565926	0.666937	transmembrane protease, serine 4 [Source:MGI Symbol;Acc:MGI:2384877]
chr15	83604999	83725021	-1	7	protein_coding	ENSMUSG00000016763	Scube1	-0.0736832	1.22829	0.912534	1.05067	0.900994	1.51686	1.82866	1.48632	1.69649	1.09782	1.02911	0.976094	0.922611	1.35242	0.429804	1.34705	0.160478	0.794584	0.544286	signal peptide, CUB domain, EGF-like 1 [Source:MGI Symbol;Acc:MGI:1890616]
chr6	54325835	54330201	1	2	protein_coding	ENSMUSG00000045725	Prr15	3.05899	3.53884	2.76848	3.53602	2.93013	3.29838	3.19431	3.52842	3.62457	3.71015	3.54347	4.10808	3.18847	3.61817	0.429694	1.34695	0.0359252	1.4446	0.27329	proline rich 15 [Source:MGI Symbol;Acc:MGI:1925254]
chr2	160840836	160888028	-1	1	lncRNA	ENSMUSG00000085303	Gm16751	-2.83255	0.201401	-1.38252	-3.50267	-1.11807	-1.93363	-1.56765	-1.25536	-1.30321	-0.461855	-1.6237	-1.77831	-1.76134	-1.33168	0.429656	1.34691	0.421234	0.375476	0.776761	predicted gene, 16751 [Source:MGI Symbol;Acc:MGI:4439675]
chr9	78175303	78175633	-1	1	misc_RNA	ENSMUSG00000065037	Rn7sk	0.0641689	-0.410963	-1.80162	-0.444299	-1.33362	-2.92386	-0.0431179	-1.1028	-2.15093	-0.953071	-1.17058	1.14636	-1.1417	-0.712357	0.429341	1.34662	0.447221	0.349478	0.794443	RNA, 7SK, nuclear [Source:MGI Symbol;Acc:MGI:103186]
chr1	131638306	131675505	1	3	protein_coding	ENSMUSG00000004552	Ctse	-0.226112	1.05503	0.836451	1.02032	0.472815	2.01137	1.19261	1.68806	1.30794	1.09782	1.37826	1.08064	0.861646	1.29089	0.429244	1.34653	0.142139	0.847287	0.518802	cathepsin E [Source:MGI Symbol;Acc:MGI:107361]
chr8	75093621	75100589	1	2	protein_coding	ENSMUSG00000005413	Hmox1	3.83678	3.20039	2.92362	3.92803	3.78574	3.46049	3.99752	3.89298	3.77446	3.55805	3.69788	4.78886	3.52251	3.95163	0.429118	1.34641	0.0314922	1.5018	0.254782	heme oxygenase 1 [Source:MGI Symbol;Acc:MGI:96163]
chrX	79195047	79195448	1	1	processed_pseudogene	ENSMUSG00000081049	Rps24-ps3	2.55011	2.68983	2.68417	3.15812	1.77982	2.34244	2.9525	2.74983	3.02639	2.38702	3.00499	3.65675	2.53408	2.96291	0.428829	1.34614	0.111368	0.953241	0.467491	ribosomal protein S24, pseudogene 3 [Source:MGI Symbol;Acc:MGI:3644407]
chr3	121758774	121815302	-1	6	protein_coding	ENSMUSG00000028127	Abcd3	8.70476	8.98438	8.70156	8.39395	8.57227	8.7551	8.94435	9.23063	9.1953	9.18277	9.05595	9.07374	8.68534	9.11379	0.428451	1.34579	3.81116e-05	4.41894	0.00251349	ATP-binding cassette, sub-family D (ALD), member 3 [Source:MGI Symbol;Acc:MGI:1349216]
chr4	147492417	147513486	1	2	protein_coding	ENSMUSG00000078496	Zfp982	-4.47039	-0.106445	0.380916	-2.20046	-1.58713	-0.437486	-0.783652	-0.723139	-1.15124	-1.28008	-0.727632	-1.18649	-1.4035	-0.975372	0.428126	1.34548	0.436876	0.359642	0.78807	zinc finger protein 982 [Source:MGI Symbol;Acc:MGI:3701121]
chr9	88682932	88686186	-1	1	TEC	ENSMUSG00000102533	Gm37226	-0.0736832	0.201401	-0.919767	-0.624349	0.219129	-1.35194	0.336627	-1.42598	0.736061	-0.267405	0.528141	0.111092	-0.424868	0.00308954	0.427957	1.34533	0.236544	0.626088	0.635153	predicted gene, 37226 [Source:MGI Symbol;Acc:MGI:5610454]
chr2	126034658	126091185	1	3	protein_coding	ENSMUSG00000027208	Fgf7	-0.0736832	-0.250684	-0.127555	-0.624349	-0.764675	0.560775	1.06408	0.333298	0.0502208	0.380988	0.643218	-1.18649	-0.213362	0.214219	0.427581	1.34498	0.207975	0.681989	0.606576	fibroblast growth factor 7 [Source:MGI Symbol;Acc:MGI:95521]
chr6	52713344	52713955	-1	1	TEC	ENSMUSG00000108170	Gm43966	0.18999	-0.410963	0.380916	-1.52736	-1.22182	0.473421	-0.459939	0.485485	0.281526	-0.267405	-0.245757	0.653401	-0.352636	0.074552	0.427188	1.34461	0.18955	0.722276	0.585009	predicted gene, 43966 [Source:MGI Symbol;Acc:MGI:5690358]
chr15	66929607	66931107	1	1	lncRNA	ENSMUSG00000091479	Gm17035	0.305713	2.03929	1.79819	-0.140191	0.824926	1.40328	1.03007	2.23797	1.40922	1.20004	0.783634	2.13158	1.03853	1.46542	0.426885	1.34433	0.226711	0.644527	0.627222	predicted gene 17035 [Source:MGI Symbol;Acc:MGI:4937862]
chr11	69120054	69122589	-1	1	lncRNA	ENSMUSG00000097386	9130213A22Rik	-1.23038	-2.49269	-2.81799	-2.20046	-1.89489	-2.92386	-0.559984	-2.43224	-1.47309	-1.70364	-2.03105	-2.79911	-2.26004	-1.83319	0.426859	1.3443	0.547362	0.261726	0.848038	RIKEN cDNA 9130213A22 gene [Source:MGI Symbol;Acc:MGI:3642718]
chr8	105264648	105269326	1	2	protein_coding	ENSMUSG00000033313	Fbxl8	0.0641689	0.0246747	-0.37644	0.274053	0.824926	0.758492	0.220807	1.00536	-0.566379	1.35578	1.28682	0.823751	0.261646	0.68769	0.426045	1.34355	0.156663	0.805033	0.538911	F-box and leucine-rich repeat protein 8 [Source:MGI Symbol;Acc:MGI:1354697]
chr10	61838236	61979108	-1	7	protein_coding	ENSMUSG00000058806	Col13a1	-1.81963	-0.797441	-1.5769	-0.723567	-1.33362	-0.133293	-0.909996	0.333298	-0.888255	-1.28008	-0.315702	-0.768028	-1.06407	-0.638128	0.425947	1.34345	0.356726	0.447665	0.735051	collagen, type XIII, alpha 1 [Source:MGI Symbol;Acc:MGI:1277201]
chr13	93410783	93412957	1	1	TEC	ENSMUSG00000114019	Gm47155	1.75689	1.62952	2.7582	2.23311	1.30729	1.44979	2.14691	2.14959	3.05792	2.40139	1.78145	2.14772	1.8558	2.28083	0.42503	1.3426	0.0840196	1.07562	0.411394	predicted gene, 47155 [Source:MGI Symbol;Acc:MGI:6095924]
chr13	49036303	49148014	-1	11	protein_coding	ENSMUSG00000037989	Wnk2	0.463559	2.06998	1.30014	1.44265	1.36215	1.70118	2.31167	2.25219	1.2545	1.80826	1.58433	1.67771	1.38994	1.81478	0.424835	1.34242	0.0583333	1.23408	0.350091	WNK lysine deficient protein kinase 2 [Source:MGI Symbol;Acc:MGI:1922857]
chr10	128194457	128210004	1	11	protein_coding	ENSMUSG00000044005	Gls2	-0.308825	-2.49269	-2.81799	-2.20046	-1.73282	-1.52104	-2.05925	-0.838936	-1.15124	-1.47637	-1.81305	-1.18649	-1.84564	-1.42089	0.42475	1.34234	0.525109	0.279751	0.836736	glutaminase 2 (liver, mitochondrial) [Source:MGI Symbol;Acc:MGI:2143539]
chr11	3308996	3320722	1	1	lncRNA	ENSMUSG00000084941	Gm11944	0.412839	-0.591299	-1.21124	-2.20046	1.06429	0.174287	0.027526	0.708115	0.170504	-1.47637	0.528141	0.237087	-0.391931	0.0325003	0.424431	1.34204	0.361651	0.441711	0.738338	predicted gene 11944 [Source:MGI Symbol;Acc:MGI:3702312]
chr7	131548773	131558014	1	2	protein_coding	ENSMUSG00000050100	Hmx2	2.42772	1.56634	2.3836	2.27227	1.6969	2.50545	2.77909	2.92868	2.28144	2.4982	2.05525	2.85606	2.14205	2.56645	0.424407	1.34202	0.0412525	1.38455	0.294516	H6 homeobox 2 [Source:MGI Symbol;Acc:MGI:107159]
chr7	26061497	26096197	1	1	protein_coding	ENSMUSG00000040583	Cyp2b13	-4.47039	-2.90523	-4.47039	-2.92863	-4.47039	-4.47039	-4.47039	-4.47039	-4.47039	-0.686656	-2.60077	-4.47039	-3.95257	-3.52816	0.424404	1.34202	0.662078	0.179091	0.896557	cytochrome P450, family 2, subfamily b, polypeptide 13 [Source:MGI Symbol;Acc:MGI:88599]
chr9	46240696	46243459	1	1	protein_coding	ENSMUSG00000032080	Apoa4	2.57339	2.85754	2.05475	3.01157	1.71105	1.82985	1.96089	2.78937	2.95281	2.51151	3.10207	3.26393	2.33969	2.76343	0.423738	1.3414	0.107532	0.968462	0.45954	apolipoprotein A-IV [Source:MGI Symbol;Acc:MGI:88051]
chrMT	13552	14070	-1	1	protein_coding	ENSMUSG00000064368	mt-Nd6	5.33945	6.46271	6.80137	5.66036	5.30126	6.22816	5.74217	6.97255	5.90374	6.94659	6.03787	6.73064	5.96555	6.38893	0.423373	1.34106	0.161984	0.790528	0.546238	mitochondrially encoded NADH dehydrogenase 6 [Source:MGI Symbol;Acc:MGI:102495]
chr10	126868427	126901355	-1	3	protein_coding	ENSMUSG00000025436	Atp23	2.52645	1.72902	2.18317	2.1792	2.42007	2.41457	2.76881	2.72965	1.9016	2.7436	2.57344	3.27131	2.24208	2.66473	0.422654	1.34039	0.0326096	1.48665	0.259458	ATP23 metallopeptidase and ATP synthase assembly factor homolog [Source:MGI Symbol;Acc:MGI:1916984]
chr4	134496697	134510235	1	6	protein_coding	ENSMUSG00000037348	Paqr7	4.51795	4.50268	4.72219	4.51156	4.83923	4.54582	4.96205	5.31321	4.76493	5.11773	4.71085	5.30633	4.60657	5.02918	0.422609	1.34035	0.0021903	2.6595	0.0483489	progestin and adipoQ receptor family member VII [Source:MGI Symbol;Acc:MGI:1919154]
chrMT	4950	5016	1	1	Mt_tRNA	ENSMUSG00000064346	mt-Tw	1.46488	3.20039	3.13687	3.13707	2.47088	1.84732	2.33971	2.1647	3.17759	2.77706	3.72861	3.6051	2.5429	2.96546	0.422558	1.3403	0.255107	0.593278	0.652134	mitochondrially encoded tRNA tryptophan [Source:MGI Symbol;Acc:MGI:102471]
chr19	6044691	6044822	-1	1	processed_pseudogene	ENSMUSG00000094281	Gm8034	1.19159	1.14426	0.79685	0.510731	-0.138795	0.932349	0.922959	1.22312	1.73602	1.38501	0.880647	0.823751	0.739497	1.16192	0.422419	1.34017	0.235714	0.627614	0.63446	predicted gene 8034 [Source:MGI Symbol;Acc:MGI:3644144]
chr15	55923402	55960906	1	1	lncRNA	ENSMUSG00000115200	Gm46516	0.963904	-0.498315	0.626589	-0.945167	-0.0406515	0.602546	0.391227	0.163142	0.111616	1.52288	0.816702	0.237087	0.118151	0.540442	0.422291	1.34005	0.369207	0.43273	0.742692	predicted gene, 46516 [Source:MGI Symbol;Acc:MGI:5826153]
chr1	88226986	88262289	1	5	protein_coding	ENSMUSG00000079429	Mroh2a	-1.23038	-2.17226	-4.47039	-2.92863	-3.19695	-1.35194	-1.56765	-2.1078	-1.47309	-4.47039	-0.826281	-2.37364	-2.55842	-2.13648	0.421948	1.33974	0.477886	0.320676	0.811901	maestro heat-like repeat family member 2A [Source:MGI Symbol;Acc:MGI:3705228]
chr13	115088355	115090186	-1	1	protein_coding	ENSMUSG00000042275	Pelo	2.11517	2.3827	2.57134	3.14412	1.85824	2.37896	3.0743	2.94628	2.6661	2.5763	2.74644	2.96934	2.40842	2.82979	0.42137	1.3392	0.0214568	1.66843	0.203407	pelota mRNA surveillance and ribosome rescue factor [Source:MGI Symbol;Acc:MGI:2145154]
chr3	138065052	138081506	1	2	protein_coding	ENSMUSG00000090066	1110002E22Rik	-3.43055	-4.47039	-1.5769	0.510731	-1.45481	-3.49911	-1.56765	-2.43224	-2.4727	-0.0174858	-3.55599	-1.35812	-2.32017	-1.9007	0.419473	1.33744	0.552801	0.257431	0.850625	RIKEN cDNA 1110002E22 gene [Source:MGI Symbol;Acc:MGI:1915066]
chr6	113596761	113600715	-1	2	protein_coding	ENSMUSG00000033963	Fancd2os	1.27914	1.14426	1.27153	2.12319	1.12898	1.73913	1.72619	1.60186	2.43344	1.76445	1.5454	2.13158	1.44771	1.86715	0.419447	1.33741	0.0396828	1.4014	0.288381	Fancd2 opposite strand [Source:MGI Symbol;Acc:MGI:1918229]
chr9	22156846	22158358	1	2	protein_coding	ENSMUSG00000010607	Pigyl	2.73696	2.90086	3.00407	3.52526	2.94218	3.36056	3.34022	3.45656	3.45727	3.64519	3.4778	3.6051	3.07832	3.49702	0.418708	1.33673	0.00707594	2.15022	0.104994	phosphatidylinositol glycan anchor biosynthesis, class Y-like [Source:MGI Symbol;Acc:MGI:1913518]
chrX	73228291	73230795	1	1	protein_coding	ENSMUSG00000078317	F8a	1.09837	1.94309	1.18214	1.57381	1.96841	1.35522	1.86769	2.43781	1.84849	1.09782	2.12291	2.25588	1.52017	1.93843	0.418259	1.33631	0.0663686	1.17804	0.370835	factor 8-associated gene A [Source:MGI Symbol;Acc:MGI:95474]
chrX	8145429	8147964	1	2	lncRNA	ENSMUSG00000055188	Rbm3os	-0.39657	-0.912726	-0.28862	-0.830117	-1.58713	0.427677	0.279879	-0.516176	-0.303379	0.54535	-0.315702	-0.768028	-0.597914	-0.179676	0.418238	1.33629	0.246418	0.608328	0.64361	RNA binding motif protein 3, opposite strand [Source:MGI Symbol;Acc:MGI:1917476]
chr8	72492934	72505499	1	2	lncRNA	ENSMUSG00000097000	Gm17435	-0.813208	-2.90523	0.0846447	0.274053	-0.764675	-0.355217	-0.459939	0.485485	-1.15124	-0.361356	0.0606543	-0.544173	-0.746605	-0.328428	0.418177	1.33624	0.308818	0.510297	0.700868	predicted gene, 17435 [Source:MGI Symbol;Acc:MGI:4937069]
chr14	99298691	99315036	1	2	protein_coding	ENSMUSG00000005148	Klf5	2.3624	1.33322	1.778	1.85743	2.0817	3.21332	2.81946	2.94628	2.90158	2.58891	3.18038	0.697911	2.10434	2.52242	0.418077	1.33615	0.251452	0.599545	0.647757	Kruppel-like factor 5 [Source:MGI Symbol;Acc:MGI:1338056]
chrX	7557296	7574283	-1	5	protein_coding	ENSMUSG00000039556	Ppp1r3f	0.735314	-0.250684	0.0846447	0.11084	-0.688368	0.228651	0.636958	0.385831	0.571012	0.738893	-0.115286	0.510986	0.0367329	0.454732	0.417999	1.33607	0.123462	0.908468	0.488384	protein phosphatase 1, regulatory subunit 3F [Source:MGI Symbol;Acc:MGI:1859617]
chr4	130306556	130308674	-1	2	lncRNA	ENSMUSG00000073752	Gm10570	-0.39657	-3.48521	-0.569951	0.595505	-0.0888888	0.96474	-0.195715	0.163142	-0.888255	0.54535	0.00435837	-0.101292	-0.49673	-0.0787354	0.417994	1.33607	0.400031	0.397906	0.763735	predicted gene 10570 [Source:MGI Symbol;Acc:MGI:3642427]
chr3	88043108	88055993	1	5	protein_coding	ENSMUSG00000028069	Gpatch4	2.73696	3.14381	2.82863	2.73153	2.69397	2.85563	3.12351	3.45041	3.46905	3.29099	2.80529	3.35707	2.83175	3.24939	0.417633	1.33573	0.0026925	2.56984	0.0560563	G patch domain containing 4 [Source:MGI Symbol;Acc:MGI:1913864]
chr8	121116171	121118895	1	1	protein_coding	ENSMUSG00000046714	Foxc2	1.85514	2.6293	2.31517	2.55227	1.79319	2.08689	2.60522	2.48673	2.70645	2.25076	2.86973	2.81624	2.20533	2.62252	0.417196	1.33533	0.0730086	1.13663	0.387775	forkhead box C2 [Source:MGI Symbol;Acc:MGI:1347481]
chrX	13466110	13489313	1	1	protein_coding	ENSMUSG00000051228	Nyx	-1.40138	-1.91022	-1.21124	-1.07019	-0.688368	-2.5137	-0.559984	-1.25536	-1.30321	-0.813723	-2.60077	0.237087	-1.46585	-1.04933	0.416523	1.33471	0.363532	0.439457	0.739486	nyctalopin [Source:MGI Symbol;Acc:MGI:2448607]
chr5	33995984	34005916	1	2	protein_coding	ENSMUSG00000048142	Nat8l	-2.41103	-4.47039	-0.919767	-0.362054	-2.82605	1.88166	1.03007	-1.42598	-1.47309	-1.47637	-3.00073	-0.262517	-1.51794	-1.10144	0.416502	1.33469	0.645422	0.190157	0.889416	N-acetyltransferase 8-like [Source:MGI Symbol;Acc:MGI:2447776]
chr8	84901928	84905291	1	1	protein_coding	ENSMUSG00000054191	Klf1	0.735314	1.3077	2.03786	1.67467	0.439193	1.64232	1.44574	2.22361	1.50385	1.93224	0.60587	2.62203	1.30618	1.72222	0.416049	1.33427	0.204089	0.690181	0.600977	Kruppel-like factor 1 (erythroid) [Source:MGI Symbol;Acc:MGI:1342771]
chr2	72476159	72486893	1	5	protein_coding	ENSMUSG00000055612	Cdca7	-0.697238	-0.250684	0.210543	-0.362054	0.505671	-0.133293	-0.1174	0.62314	0.48082	0.0570454	-0.389211	1.11388	-0.121176	0.294712	0.415888	1.33412	0.132535	0.877668	0.503478	cell division cycle associated 7 [Source:MGI Symbol;Acc:MGI:1914203]
chrX	142081160	142196931	-1	1	protein_coding	ENSMUSG00000042282	Gucy2f	-0.697238	-0.591299	-1.21124	-2.92863	-0.481036	-0.524731	-1.37309	-1.25536	-0.0810109	0.437882	-0.115286	-1.55298	-1.07236	-0.65664	0.415722	1.33397	0.408985	0.388293	0.769798	guanylate cyclase 2f [Source:MGI Symbol;Acc:MGI:105119]
chr18	34579846	34597468	-1	2	protein_coding	ENSMUSG00000049357	4933408B17Rik	-1.07752	-0.250684	1.21256	-0.284247	0.744623	0.643141	0.807253	0.436519	0.48082	0.0570454	1.18919	0.510986	0.164645	0.580302	0.415657	1.33391	0.245243	0.610403	0.643032	RIKEN cDNA 4933408B17 gene [Source:MGI Symbol;Acc:MGI:3045347]
chr7	145300828	145309557	1	2	protein_coding	ENSMUSG00000031070	Mrgprf	-0.226112	0.454971	0.949122	1.44265	0.178952	1.17315	1.8483	0.485485	1.01845	0.492616	1.44323	1.17813	0.662123	1.0777	0.415578	1.33383	0.192319	0.715978	0.586858	MAS-related GPR, member F [Source:MGI Symbol;Acc:MGI:2384823]
chr6	52177498	52180851	1	1	TEC	ENSMUSG00000056468	5730596B20Rik	-0.697238	-0.912726	0.148967	0.11084	-0.481036	-1.35194	0.027526	-0.838936	-0.225385	-0.0174858	0.00435837	0.352957	-0.530522	-0.116161	0.414361	1.33271	0.430978	0.365545	0.78365	RIKEN cDNA 5730596B20 gene [Source:MGI Symbol;Acc:MGI:1924830]
chr9	95512151	95513469	1	1	lncRNA	ENSMUSG00000101037	Gm28424	-0.39657	0.144864	0.484257	1.27286	0.798652	0.473421	1.22303	1.00536	0.736061	1.13271	-0.245757	1.40985	0.462914	0.876875	0.413961	1.33234	0.163764	0.78578	0.549135	predicted gene 28424 [Source:MGI Symbol;Acc:MGI:5579130]
chr5	100845713	100899102	1	5	protein_coding	ENSMUSG00000029314	Gpat3	4.96345	4.815	4.29471	4.03814	4.22119	4.53508	4.63726	4.96388	5.03432	4.94204	4.80449	4.96764	4.47793	4.89161	0.413678	1.33208	0.00729029	2.13726	0.107332	glycerol-3-phosphate acyltransferase 3 [Source:MGI Symbol;Acc:MGI:3603816]
chr7	4460674	4480487	1	14	protein_coding	ENSMUSG00000006154	Eps8l1	3.63029	3.61365	1.65049	2.61453	3.063	3.71017	4.14382	3.07983	3.119	3.42367	3.38715	3.6051	3.04702	3.45976	0.412735	1.33121	0.237135	0.625005	0.635607	EPS8-like 1 [Source:MGI Symbol;Acc:MGI:1914675]
chr3	121424236	121427574	-1	1	TEC	ENSMUSG00000105813	Gm42928	-0.589901	-0.498315	-0.6774	-1.93963	-2.53126	-1.20059	-2.05925	-0.838936	-1.30321	-0.813723	-0.245757	0.296185	-1.23952	-0.827447	0.412069	1.33059	0.427615	0.368947	0.78094	predicted gene 42928 [Source:MGI Symbol;Acc:MGI:5663065]
chr4	11579665	11587591	1	1	protein_coding	ENSMUSG00000094595	Fsbp	-0.308825	-0.410963	-0.6774	-1.20709	-3.19695	0.473421	-0.195715	-2.1078	0.526621	-0.813723	-0.727632	0.460209	-0.887969	-0.476341	0.411628	1.33019	0.480369	0.318425	0.813542	fibrinogen silencer binding protein [Source:MGI Symbol;Acc:MGI:5301008]
chr10	67886103	67912662	-1	4	protein_coding	ENSMUSG00000037855	Zfp365	-0.00311125	-1.32693	-1.38252	0.0520574	-1.33362	-1.06362	-0.667488	-0.174439	0.433518	-0.686656	-0.727632	-0.768028	-0.842957	-0.431788	0.411169	1.32976	0.533938	0.272509	0.841046	zinc finger protein 365 [Source:MGI Symbol;Acc:MGI:2143676]
chr4	107801869	107876840	1	23	protein_coding	ENSMUSG00000028613	Lrp8	3.86063	3.43066	2.85779	3.28479	2.57517	2.97174	3.57059	3.18733	3.48073	3.52561	3.73295	3.94685	3.16346	3.57401	0.410547	1.32919	0.0499748	1.30125	0.325519	low density lipoprotein receptor-related protein 8, apolipoprotein e receptor [Source:MGI Symbol;Acc:MGI:1340044]
chr9	107984223	107985879	-1	2	protein_coding	ENSMUSG00000042106	Inka1	-0.0736832	-0.0393962	0.71423	0.925263	0.404768	0.682625	0.443836	0.826872	0.812006	1.38501	0.487648	1.11388	0.435634	0.844874	0.40924	1.32799	0.0979932	1.0088	0.439765	inka box actin regulator 1 [Source:MGI Symbol;Acc:MGI:1915426]
chr14	20687236	20703028	-1	2	lncRNA	ENSMUSG00000097577	6230400D17Rik	0.69343	1.25525	1.51062	0.787911	0.716831	0.932349	1.16153	1.30724	1.2545	1.02542	1.87861	1.72149	0.982731	1.39147	0.408735	1.32752	0.0793953	1.10021	0.402332	RIKEN cDNA 6230400D17 gene [Source:MGI Symbol;Acc:MGI:1923383]
chr8	70184340	70212305	-1	5	protein_coding	ENSMUSG00000002346	Slc25a42	6.46149	6.2396	6.85176	6.39139	6.9828	6.79014	6.82202	7.32591	6.87691	7.25536	6.66142	7.22419	6.61953	7.02764	0.408107	1.32694	0.00996116	2.00169	0.130019	solute carrier family 25, member 42 [Source:MGI Symbol;Acc:MGI:1920345]
chr8	85324303	85386345	-1	5	protein_coding	ENSMUSG00000031698	Mylk3	0.249012	0.992326	1.05363	1.27286	1.08618	1.33057	1.82866	1.27974	1.73602	0.987812	1.11137	1.48797	0.997429	1.40526	0.407831	1.32669	0.0755756	1.12162	0.393616	myosin light chain kinase 3 [Source:MGI Symbol;Acc:MGI:2443063]
chr19	44739879	44743444	1	2	lncRNA	ENSMUSG00000117823	Gm35610	-0.939321	-0.410963	-0.569951	0.510731	-0.481036	-0.277387	-0.909996	-0.252588	0.281526	0.437882	0.313251	0.40758	-0.361321	0.0462759	0.407597	1.32647	0.194914	0.710157	0.590022	predicted gene, 35610 [Source:MGI Symbol;Acc:MGI:5594769]
chr19	4742913	4811612	-1	6	protein_coding	ENSMUSG00000096370	Gm21992	0.891658	0.892838	0.626589	0.787911	-0.190489	1.20061	1.41971	1.16418	1.38456	0.783477	0.313251	1.58596	0.701519	1.10852	0.407003	1.32593	0.113948	0.943293	0.471387	predicted gene 21992 [Source:MGI Symbol;Acc:MGI:5439461]
chr15	78574411	78581616	-1	1	lncRNA	ENSMUSG00000116097	Gm36738	-0.813208	-2.17226	-0.205841	-1.52736	-0.0888888	-1.06362	-0.195715	-0.422859	-1.66568	-0.1792	0.0606543	-1.03311	-0.978529	-0.572652	0.405877	1.32489	0.332436	0.478292	0.717484	predicted gene, 36738 [Source:MGI Symbol;Acc:MGI:5595897]
chr4	133253090	133263113	-1	4	protein_coding	ENSMUSG00000028860	Sytl1	1.46488	1.3077	1.67254	1.76894	1.08618	1.44979	1.80874	0.971387	2.09641	2.29762	1.4219	2.58696	1.45834	1.86384	0.405498	1.32455	0.085666	1.06719	0.415166	synaptotagmin-like 1 [Source:MGI Symbol;Acc:MGI:1933365]
chr14	63860364	63919859	1	3	protein_coding	ENSMUSG00000021958	Pinx1	2.45304	3.10729	2.90511	2.98824	1.6826	2.67165	2.65069	3.10355	3.1115	2.84173	3.06126	3.47046	2.63465	3.03987	0.405212	1.32428	0.0707877	1.15004	0.382703	PIN2/TERF1 interacting, telomerase inhibitor 1 [Source:MGI Symbol;Acc:MGI:1919650]
chr19	3992752	3999512	1	1	protein_coding	ENSMUSG00000037477	Tbx10	-1.40138	-2.17226	-2.06791	-3.50267	-3.19695	-1.20059	-1.20167	-1.8431	-4.47039	-0.361356	-1.45634	-1.77831	-2.25696	-1.85186	0.405097	1.32418	0.458924	0.33826	0.801669	T-box 10 [Source:MGI Symbol;Acc:MGI:1261436]
chr19	47105353	47138294	-1	2	protein_coding	ENSMUSG00000033033	Calhm2	0.69343	0.454971	-0.7935	0.751428	0.949565	0.427677	0.922959	0.748797	0.952861	1.16676	0.60587	0.510986	0.413929	0.818039	0.404111	1.32327	0.211704	0.674271	0.611458	calcium homeostasis modulator family member 2 [Source:MGI Symbol;Acc:MGI:1919941]
chr2	166792531	166799505	1	3	protein_coding	ENSMUSG00000042854	Trp53rkb	-0.589901	0.0246747	0.0846447	1.19349	0.630089	-0.355217	0.807253	0.578699	-0.225385	0.437882	1.02911	0.783012	0.164631	0.568429	0.403798	1.32299	0.213866	0.669858	0.613921	transformation related protein 53 regulating kinase B [Source:MGI Symbol;Acc:MGI:1914050]
chr17	32795676	32809931	-1	3	protein_coding	ENSMUSG00000055202	Zfp811	1.75689	1.62952	2.47426	0.713999	2.35845	2.39092	3.21716	3.04758	1.1413	2.31291	1.64082	2.38399	1.88734	2.29063	0.403285	1.32252	0.41398	0.383021	0.773082	zinc finger protein 811 [Source:MGI Symbol;Acc:MGI:2682944]
chr3	106481982	106485913	-1	5	lncRNA	ENSMUSG00000091575	2010016I18Rik	0.605826	-2.17226	-2.39475	-4.47039	-2.53126	0.117795	-0.278527	-1.1028	-3.47193	-1.28008	-2.03105	-0.262517	-1.8075	-1.40449	0.403019	1.32227	0.552683	0.257524	0.85055	RIKEN cDNA 2010016I18 gene [Source:MGI Symbol;Acc:MGI:1916456]
chrMT	3706	3774	1	1	Mt_tRNA	ENSMUSG00000064342	mt-Ti	0.559945	-0.690691	0.148967	0.675572	-0.0406515	-0.133293	0.336627	2.46248	-1.15124	0.0570454	0.403083	0.823751	0.0866412	0.488624	0.401983	1.32132	0.421767	0.374927	0.777153	mitochondrially encoded tRNA isoleucine [Source:MGI Symbol;Acc:MGI:102484]
chr16	98001310	98082450	-1	6	protein_coding	ENSMUSG00000116673	A630089N07Rik	0.891658	0.255806	0.756131	-0.723567	0.258217	0.758492	0.336627	0.666253	1.98599	0.692886	1.18919	-0.262517	0.366123	0.768072	0.401949	1.32129	0.224931	0.64795	0.624864	RIKEN cDNA A630089N07 gene [Source:MGI Symbol;Acc:MGI:2444323]
chr17	57080066	57087782	-1	1	protein_coding	ENSMUSG00000062591	Tubb4a	0.605826	1.08539	1.27153	1.10951	0.439193	0.0589998	0.724617	1.03855	1.08118	1.38501	1.16371	1.58596	0.761742	1.16317	0.401429	1.32082	0.142011	0.847679	0.518723	tubulin, beta 4A class IVA [Source:MGI Symbol;Acc:MGI:107848]
chr1	75507077	75510366	1	1	protein_coding	ENSMUSG00000032968	Inha	-0.939321	0.201401	-2.06791	-0.830117	-0.190489	-0.82344	0.591046	-0.516176	-0.888255	-0.461855	-0.315702	-0.651763	-0.77498	-0.373784	0.401196	1.3206	0.247304	0.60677	0.644529	inhibin alpha [Source:MGI Symbol;Acc:MGI:96569]
chr15	79346621	79359076	1	4	protein_coding	ENSMUSG00000042622	Maff	0.36027	-1.17526	-0.127555	-0.210422	0.439193	0.79498	0.391227	0.708115	0.111616	0.259994	0.00435837	1.01179	0.0135345	0.414517	0.400983	1.32041	0.165596	0.780951	0.551483	v-maf musculoaponeurotic fibrosarcoma oncogene family, protein F (avian) [Source:MGI Symbol;Acc:MGI:96910]
chr6	39871461	40255150	1	4	protein_coding	ENSMUSG00000057716	Tmem178b	1.81664	2.64976	2.72694	1.95691	1.77982	2.39092	2.77909	2.26627	2.87527	3.12767	2.57344	2.09876	2.22017	2.62008	0.399917	1.31943	0.0481221	1.31766	0.319882	transmembrane protein 178B [Source:MGI Symbol;Acc:MGI:3647581]
chr10	122448499	122453452	1	1	protein_coding	ENSMUSG00000020123	Avpr1a	4.15491	4.20032	4.33674	4.10111	3.2098	3.99137	4.34047	4.29781	4.65323	4.68433	4.09154	4.32226	3.99904	4.39828	0.399235	1.31881	0.0358247	1.44582	0.27296	arginine vasopressin receptor 1A [Source:MGI Symbol;Acc:MGI:1859216]
chr11	32000463	32059202	1	3	protein_coding	ENSMUSG00000020297	Nsg2	1.75689	0.588152	1.75751	1.71312	1.08618	1.96408	1.88682	1.86502	1.75538	1.35578	1.52554	2.86585	1.47766	1.87573	0.398076	1.31775	0.166555	0.778443	0.552675	neuron specific gene family member 2 [Source:MGI Symbol;Acc:MGI:1202070]
chr10	29452416	29535867	-1	2	protein_coding	ENSMUSG00000019880	Rspo3	-0.00311125	-0.912726	-1.05815	-0.073221	0.00602505	1.05777	0.959553	0.900938	1.17044	-2.73821	1.00062	0.111092	-0.163903	0.234072	0.397976	1.31766	0.586845	0.231477	0.866813	R-spondin 3 [Source:MGI Symbol;Acc:MGI:1920030]
chr1	72159442	72212307	-1	1	protein_coding	ENSMUSG00000039395	Mreg	2.26567	1.4072	2.35662	1.85743	2.67964	2.07209	2.32576	2.46248	2.58183	2.6383	2.32029	2.68971	2.10644	2.50306	0.396619	1.31642	0.117158	0.931226	0.477551	melanoregulin [Source:MGI Symbol;Acc:MGI:2151839]
chr4	148130384	148145699	1	8	protein_coding	ENSMUSG00000029003	Mad2l2	2.89313	2.91783	2.71636	3.3894	2.6058	3.14429	3.55871	3.02291	3.19896	3.25977	3.51353	3.48958	2.94447	3.34058	0.39611	1.31595	0.011092	1.95499	0.139067	MAD2 mitotic arrest deficient-like 2 [Source:MGI Symbol;Acc:MGI:1919140]
chr5	67259971	67261262	-1	1	lncRNA	ENSMUSG00000107319	Gm42670	-0.226112	-0.690691	0.756131	-1.35836	-0.190489	-0.617595	0.279879	0.222119	0.227083	0.437882	-0.466668	-0.651763	-0.387852	0.00808852	0.395941	1.3158	0.304392	0.516567	0.696619	predicted gene 42670 [Source:MGI Symbol;Acc:MGI:5662807]
chr7	30184144	30186078	1	2	protein_coding	ENSMUSG00000074218	Cox7a1	3.95671	4.17936	4.25142	4.14747	3.25881	4.26612	4.11572	4.59418	4.28142	4.49289	4.07796	4.87134	4.00998	4.40559	0.395604	1.31549	0.0475012	1.3233	0.318164	cytochrome c oxidase subunit 7A1 [Source:MGI Symbol;Acc:MGI:1316714]
chr10	83487450	83534140	-1	7	protein_coding	ENSMUSG00000020256	Aldh1l2	3.09161	2.05471	2.3836	1.78708	1.87091	2.75735	2.98837	3.28045	2.52655	2.78804	2.29705	2.43747	2.32421	2.71965	0.395444	1.31535	0.153145	0.814898	0.534083	aldehyde dehydrogenase 1 family, member L2 [Source:MGI Symbol;Acc:MGI:2444680]
chr7	128215616	128220788	-1	1	lncRNA	ENSMUSG00000108604	Gm44850	-0.939321	-1.49644	-0.37644	-0.624349	-0.244105	1.02742	-0.1174	1.27974	-0.473282	-0.953071	-0.315702	0.296185	-0.442205	-0.0472555	0.39495	1.3149	0.409848	0.387377	0.77074	predicted gene 44850 [Source:MGI Symbol;Acc:MGI:5753426]
chr9	21607863	21608327	-1	1	processed_pseudogene	ENSMUSG00000111812	Gm7904	-4.47039	-4.47039	-4.47039	-4.47039	-3.6975	-3.49911	-4.47039	-4.47039	-4.47039	-4.47039	-2.03105	-2.79911	-4.17969	-3.78528	0.394409	1.3144	0.583981	0.233601	0.865368	predicted gene 7904 [Source:MGI Symbol;Acc:MGI:3648696]
chr8	60719291	60725806	1	1	lncRNA	ENSMUSG00000109992	Gm45650	0.854132	0.201401	0.269598	-0.073221	0.137625	0.643141	0.159213	2.45019	-2.15093	2.32804	0.313251	1.29863	0.338779	0.733067	0.394288	1.31429	0.539982	0.267621	0.843737	predicted gene 45650 [Source:MGI Symbol;Acc:MGI:5791486]
chr8	71882019	71895727	1	4	protein_coding	ENSMUSG00000056019	Zfp709	2.20734	2.22801	2.07144	2.03487	2.27515	1.98002	2.38076	2.85606	2.42137	2.84173	2.33178	2.32845	2.13281	2.52669	0.393885	1.31393	0.00455219	2.34178	0.0792362	zinc finger protein 709 [Source:MGI Symbol;Acc:MGI:2384299]
chr8	40423815	40510268	1	6	protein_coding	ENSMUSG00000039470	Zdhhc2	1.13012	1.25525	0.874994	1.78708	1.6969	0.380435	1.3662	1.43738	1.75538	1.13271	2.09623	1.69976	1.18746	1.58128	0.393816	1.31386	0.111595	0.952356	0.467716	zinc finger, DHHC domain containing 2 [Source:MGI Symbol;Acc:MGI:1923452]
chr14	54640952	54648293	1	1	protein_coding	ENSMUSG00000091306	Gm17606	-1.23038	-0.410963	-1.05815	-1.35836	-1.11807	-1.06362	-1.79261	0.436519	-1.66568	0.127915	-0.727632	-0.262517	-1.03992	-0.647335	0.39259	1.31275	0.317567	0.498165	0.707061	predicted gene, 17606 [Source:MGI Symbol;Acc:MGI:4937240]
chr8	11637282	11638324	1	1	TEC	ENSMUSG00000109810	Gm45592	-0.939321	-0.328599	-0.7935	-1.71882	-2.07749	-1.93363	-0.667488	-1.25536	-0.303379	-1.47637	-0.548521	-1.18649	-1.29856	-0.906268	0.392292	1.31248	0.410804	0.386365	0.771293	predicted gene 45592 [Source:MGI Symbol;Acc:MGI:5791428]
chrX	56797858	56822326	-1	2	protein_coding	ENSMUSG00000067878	Map7d3	0.36027	0.0860207	-0.37644	-1.35836	-0.418057	0.0589998	0.591046	-0.100308	-0.151393	0.195465	0.715134	-0.544173	-0.274594	0.117629	0.392223	1.31241	0.268306	0.571369	0.664977	MAP7 domain containing 3 [Source:MGI Symbol;Acc:MGI:2445051]
chr1	67123026	67231259	1	1	protein_coding	ENSMUSG00000025991	Cps1	-1.5954	0.670565	-2.39475	-2.20046	-4.47039	-2.1947	-3.41399	-2.1078	-2.88748	-1.47637	0.313251	-0.262517	-2.03085	-1.63915	0.391702	1.31194	0.768675	0.114257	0.93589	carbamoyl-phosphate synthetase 1 [Source:MGI Symbol;Acc:MGI:891996]
chr1	178313328	178318549	-1	1	lncRNA	ENSMUSG00000086350	B230369F24Rik	0.928233	-1.03803	0.433512	0.787911	1.43218	0.560775	0.681453	1.071	0.48082	0.783477	0.971546	1.46239	0.517431	0.908449	0.391018	1.31132	0.186899	0.728392	0.581926	RIKEN cDNA B230369F24 gene [Source:MGI Symbol;Acc:MGI:2443392]
chr8	105258286	105264609	-1	4	protein_coding	ENSMUSG00000031887	Tradd	2.69512	3.12931	2.93278	3.55732	2.81032	3.28562	3.43423	3.28045	3.22698	3.38078	3.44116	3.99223	3.06841	3.45931	0.390896	1.31121	0.0239246	1.62115	0.21635	TNFRSF1A-associated via death domain [Source:MGI Symbol;Acc:MGI:109200]
chr7	45729983	45784669	-1	8	protein_coding	ENSMUSG00000003271	Sult2b1	-1.40138	0.54511	0.0846447	0.274053	0.333353	0.228651	0.885412	0.62314	0.48082	0.195465	0.403083	-0.179653	0.0107394	0.401378	0.390638	1.31097	0.152242	0.817465	0.532945	sulfotransferase family, cytosolic, 2B, member 1 [Source:MGI Symbol;Acc:MGI:1926342]
chr7	45121917	45124144	1	1	lncRNA	ENSMUSG00000110279	Gm45552	-0.697238	0.358823	1.05363	0.274053	0.258217	1.17315	0.391227	1.60186	0.614078	0.826725	0.0606543	1.26944	0.403439	0.793996	0.390558	1.3109	0.160413	0.794761	0.54421	predicted gene 45552 [Source:MGI Symbol;Acc:MGI:5791388]
chr5	64593857	64610700	-1	2	lncRNA	ENSMUSG00000105402	Gm3716	3.34933	3.29436	3.3434	2.77762	2.94218	3.6266	3.69517	3.57441	3.81655	3.71015	3.65281	3.22644	3.22225	3.61259	0.390342	1.3107	0.0113267	1.9459	0.140701	predicted gene 3716 [Source:MGI Symbol;Acc:MGI:3781892]
chr5	76928372	76947758	1	2	transcribed_unprocessed_pseudogene	ENSMUSG00000072852	2310040G07Rik	-0.589901	0.201401	0.912534	-0.531517	-1.45481	-1.06362	-0.559984	-0.723139	0.170504	0.596224	0.358866	-0.0269688	-0.420986	-0.0307497	0.390237	1.31061	0.523706	0.280913	0.836266	RIKEN cDNA 2310040G07 gene [Source:MGI Symbol;Acc:MGI:1917534]
chr12	84100654	84111349	1	2	protein_coding	ENSMUSG00000043487	Acot6	3.81741	4.21412	3.77393	3.67886	3.5813	3.43181	4.44418	3.65153	4.19896	4.3993	4.26029	3.88082	3.74957	4.13918	0.389607	1.31004	0.0131465	1.88119	0.15341	acyl-CoA thioesterase 6 [Source:MGI Symbol;Acc:MGI:1921287]
chr6	88724412	88828360	1	10	protein_coding	ENSMUSG00000033174	Mgll	5.94467	5.99568	5.77927	5.7194	6.06377	6.09914	6.43383	6.32926	6.2287	6.26957	6.3022	6.37568	5.93366	6.32321	0.389551	1.30999	0.00633831	2.19803	0.0975572	monoglyceride lipase [Source:MGI Symbol;Acc:MGI:1346042]
chr2	32414487	32451445	-1	12	protein_coding	ENSMUSG00000026819	Slc25a25	6.49006	7.52841	6.13039	6.55908	6.85635	6.60217	6.0873	7.64161	7.52547	7.0107	7.24863	6.98865	6.69441	7.08373	0.389317	1.30977	0.316955	0.499002	0.706721	solute carrier family 25 (mitochondrial carrier, phosphate carrier), member 25 [Source:MGI Symbol;Acc:MGI:1915913]
chr9	70407692	70421547	-1	1	protein_coding	ENSMUSG00000032218	Ccnb2	0.998714	0.54511	-1.05815	-0.531517	0.569221	-2.5137	-1.04847	-0.615949	0.384612	0.437882	0.445985	0.741089	-0.331721	0.0575239	0.389244	1.30971	0.41114	0.38601	0.771428	cyclin B2 [Source:MGI Symbol;Acc:MGI:88311]
chr1	139804167	139858702	-1	2	protein_coding	ENSMUSG00000033898	Cfhr2	-1.23038	-0.0393962	-4.47039	-3.50267	-3.19695	-4.47039	-2.8107	-4.47039	-2.4727	-1.47637	-0.548521	-2.79911	-2.81836	-2.42963	0.388729	1.30924	0.675217	0.170557	0.901522	complement factor H-related 2 [Source:MGI Symbol;Acc:MGI:3611575]
chr15	81678296	81697287	-1	4	protein_coding	ENSMUSG00000063765	Chadl	-0.939321	0.308234	0.269598	-0.00922238	0.219129	0.473421	0.279879	0.708115	-0.0139034	0.949195	0.217452	0.510986	0.0536398	0.441954	0.388314	1.30886	0.190643	0.719779	0.585835	chondroadherin-like [Source:MGI Symbol;Acc:MGI:3036284]
chr14	25459980	25462387	1	1	lncRNA	ENSMUSG00000114709	Gm47920	-1.07752	0.0246747	-0.469953	0.37343	-0.418057	-1.06362	-0.1174	-0.723139	-0.473282	-0.0960782	0.167056	0.93949	-0.438509	-0.0505589	0.38795	1.30853	0.241614	0.616879	0.6395	predicted gene, 47920 [Source:MGI Symbol;Acc:MGI:6097174]
chr5	30588170	30625271	1	2	protein_coding	ENSMUSG00000049265	Kcnk3	-0.308825	-2.90523	-1.05815	0.595505	-0.764675	1.73913	1.0973	-0.0297997	0.227083	-0.953071	1.05705	-1.77831	-0.450375	-0.0632913	0.387084	1.30775	0.554123	0.256394	0.850959	potassium channel, subfamily K, member 3 [Source:MGI Symbol;Acc:MGI:1100509]
chrX	101376378	101385629	1	3	protein_coding	ENSMUSG00000047797	Gjb1	5.17227	5.01357	5.56468	5.52777	4.93732	5.25627	5.72633	5.76633	5.39071	5.68454	5.3686	5.85188	5.24531	5.6314	0.386083	1.30684	0.00424129	2.3725	0.0760454	gap junction protein, beta 1 [Source:MGI Symbol;Acc:MGI:95719]
chr7	126623249	126630861	-1	6	protein_coding	ENSMUSG00000030717	Nupr1	4.52394	4.32959	3.88668	5.44737	3.8188	5.52148	5.09547	5.13669	4.97568	4.13688	5.71838	4.78112	4.58798	4.97404	0.38606	1.30682	0.267082	0.573355	0.663971	nuclear protein transcription regulator 1 [Source:MGI Symbol;Acc:MGI:1891834]
chr12	76580488	76710547	-1	3	protein_coding	ENSMUSG00000021061	Sptb	3.72688	2.90086	3.66267	3.64445	2.91186	3.78464	4.01066	3.97671	3.68135	3.47214	4.03996	3.7653	3.43856	3.82435	0.385793	1.30658	0.0226719	1.64451	0.209315	spectrin beta, erythrocytic [Source:MGI Symbol;Acc:MGI:98387]
chr17	25951472	25963610	1	1	lncRNA	ENSMUSG00000097405	D630044L22Rik	0.305713	0.255806	1.43524	0.324597	1.17055	-0.277387	0.807253	1.2517	0.571012	1.02542	0.971546	0.901932	0.535754	0.921478	0.385724	1.30652	0.318679	0.496646	0.708064	RIKEN cDNA gene D630044L22 gene [Source:MGI Symbol;Acc:MGI:3709661]
chr5	87124960	87140318	-1	1	protein_coding	ENSMUSG00000054630	Ugt2b5	-0.0736832	1.28171	0.32633	-0.140191	0.973251	0.0589998	0.846862	0.578699	1.11155	0.596224	0.783634	0.823751	0.404403	0.79012	0.385717	1.30651	0.21724	0.66306	0.617431	UDP glucuronosyltransferase 2 family, polypeptide B5 [Source:MGI Symbol;Acc:MGI:98900]
chr6	38287396	38299259	-1	1	protein_coding	ENSMUSG00000047749	Zc3hav1l	2.40195	1.62952	2.19845	1.82268	1.87091	2.08689	2.38076	2.20911	2.49233	2.66237	2.30872	2.27069	2.00173	2.38733	0.385599	1.3064	0.0720594	1.14231	0.385711	zinc finger CCCH-type, antiviral 1-like [Source:MGI Symbol;Acc:MGI:2443387]
chr8	24836140	24948804	-1	8	protein_coding	ENSMUSG00000037437	Adam32	0.998714	-0.328599	-0.569951	0.167321	-0.930579	-0.524731	0.220807	-0.615949	0.774533	0.321759	0.313251	0.111092	-0.197971	0.187582	0.385553	1.30636	0.155277	0.808892	0.537244	a disintegrin and metallopeptidase domain 32 [Source:MGI Symbol;Acc:MGI:2653822]
chr5	53918444	53920214	1	1	TEC	ENSMUSG00000107173	Gm43266	-3.43055	0.0860207	-3.41952	-0.444299	-1.58713	-0.938539	-0.909996	-1.25536	-2.15093	-0.953071	0.217452	-2.37364	-1.62234	-1.23759	0.384746	1.30563	0.500616	0.300495	0.82402	predicted gene 43266 [Source:MGI Symbol;Acc:MGI:5663403]
chr12	86056745	86079041	-1	1	protein_coding	ENSMUSG00000021253	Tgfb3	1.09837	1.52263	1.40921	1.32345	1.44917	1.70118	1.80874	1.84639	1.71639	2.11779	1.93992	1.38284	1.41734	1.80201	0.384675	1.30557	0.0143896	1.84195	0.162042	transforming growth factor, beta 3 [Source:MGI Symbol;Acc:MGI:98727]
chr14	30879200	30881610	1	1	protein_coding	ENSMUSG00000042485	Mustn1	1.71563	1.20082	2.07144	2.03487	1.53125	1.27998	2.01405	1.90156	1.77449	1.89209	2.17485	2.38399	1.639	2.0235	0.384503	1.30541	0.0438063	1.35846	0.305099	musculoskeletal, embryonic nuclear protein 1 [Source:MGI Symbol;Acc:MGI:1913425]
chr13	33935567	33960181	1	3	lncRNA	ENSMUSG00000085457	1110046J04Rik	-2.41103	-2.90523	-0.469953	-0.210422	-1.73282	-1.06362	-0.909996	-0.964845	-1.30321	-0.569881	0.0606543	-2.79911	-1.46551	-1.08106	0.384449	1.30536	0.544313	0.264151	0.846377	RIKEN cDNA 1110046J04 gene [Source:MGI Symbol;Acc:MGI:1916058]
chr18	37755731	37841873	1	1	protein_coding	ENSMUSG00000102742	Pcdhga11	-2.83255	-0.912726	0.0173207	-0.531517	-0.190489	0.228651	-0.667488	-0.838936	0.774533	0.0570454	-0.0542239	-1.18649	-0.703551	-0.319259	0.384292	1.30522	0.386996	0.412294	0.754533	protocadherin gamma subfamily A, 11 [Source:MGI Symbol;Acc:MGI:1935228]
chr10	40683282	40811083	1	1	protein_coding	ENSMUSG00000045555	Mettl24	-1.5954	-0.328599	-4.47039	-2.20046	0.137625	-0.938539	0.159213	-0.838936	-2.88748	-0.813723	-0.932174	-1.77831	-1.56596	-1.1819	0.384056	1.30501	0.531902	0.274168	0.840162	methyltransferase like 24 [Source:MGI Symbol;Acc:MGI:3045338]
chr17	7738569	7827302	-1	5	protein_coding	ENSMUSG00000071984	Fndc1	1.19159	0.926769	1.01963	0.957651	1.46597	2.57004	2.77909	2.28022	1.95283	0.783477	1.98426	0.653401	1.35527	1.73888	0.383605	1.3046	0.289314	0.538631	0.683497	fibronectin type III domain containing 1 [Source:MGI Symbol;Acc:MGI:1915905]
chr2	92382538	92385708	1	4	protein_coding	ENSMUSG00000044916	1700029I15Rik	-0.0736832	0.629947	1.18214	0.925263	0.569221	0.117795	1.5454	0.436519	0.111616	0.826725	1.48497	1.23964	0.558448	0.940812	0.382365	1.30348	0.153118	0.814974	0.534079	RIKEN cDNA 1700029I15 gene [Source:MGI Symbol;Acc:MGI:1916742]
chr7	44302687	44306902	-1	1	protein_coding	ENSMUSG00000004473	Clec11a	1.3347	1.84003	1.38271	2.21982	0.949565	1.96408	2.29745	1.57948	2.39692	2.10027	1.90959	1.69976	1.61515	1.99724	0.382095	1.30323	0.0781448	1.1071	0.399082	C-type lectin domain family 11, member a [Source:MGI Symbol;Acc:MGI:1298219]
chr13	91701665	91741872	-1	3	lncRNA	ENSMUSG00000074782	4833422C13Rik	-0.147886	-0.176763	-0.37644	-0.531517	0.219129	0.473421	-0.667488	-0.100308	1.30794	0.195465	0.114836	0.901932	-0.0900091	0.292063	0.382072	1.30321	0.178891	0.747413	0.571399	RIKEN cDNA 4833422C13 gene [Source:MGI Symbol;Acc:MGI:3603826]
chr7	128234458	128238031	-1	1	protein_coding	ENSMUSG00000062944	9130023H24Rik	2.55011	2.61896	2.41009	2.54162	2.76354	2.68143	3.08262	3.34821	3.02639	2.65038	2.8459	2.90435	2.59429	2.97631	0.382017	1.30316	0.00205354	2.6875	0.0462499	RIKEN cDNA 9130023H24 gene [Source:MGI Symbol;Acc:MGI:2442738]
chr6	47819266	47830867	-1	3	protein_coding	ENSMUSG00000051499	Zfp786	-1.40138	-0.797441	-0.569951	0.510731	0.369502	-0.524731	-0.1174	-0.615949	-0.888255	-0.0174858	0.403083	1.11388	-0.402211	-0.0203553	0.381856	1.30302	0.281949	0.549829	0.676803	zinc finger protein 786 [Source:MGI Symbol;Acc:MGI:3026883]
chr15	89322720	89324731	1	1	protein_coding	ENSMUSG00000054136	Adm2	-0.39657	1.43103	0.433512	1.32345	0.404768	1.05777	1.25282	0.101651	0.918915	1.09782	1.21422	1.95946	0.708993	1.09082	0.381823	1.30299	0.317188	0.498684	0.706875	adrenomedullin 2 [Source:MGI Symbol;Acc:MGI:2675256]
chr4	141746672	141759263	1	1	protein_coding	ENSMUSG00000040706	Agmat	-0.939321	1.20082	-0.469953	0.324597	0.824926	-0.133293	0.027526	0.971387	-0.0810109	0.321759	0.679624	1.17813	0.13463	0.516235	0.381606	1.30279	0.270758	0.567419	0.666825	agmatine ureohydrolase (agmatinase) [Source:MGI Symbol;Acc:MGI:1923236]
chr7	44136767	44141610	1	1	protein_coding	ENSMUSG00000038968	Klk1b16	-4.47039	-3.48521	-3.41952	-0.723567	-1.58713	-4.47039	-4.47039	-1.61952	-4.47039	-2.73821	-2.03105	-0.544173	-3.02603	-2.64562	0.380414	1.30171	0.617565	0.209317	0.87873	kallikrein 1-related peptidase b16 [Source:MGI Symbol;Acc:MGI:891982]
chr6	72598475	72608425	1	6	protein_coding	ENSMUSG00000056666	Retsat	7.3834	7.68127	7.60615	7.40428	7.62491	7.31119	7.77662	7.90386	7.83002	7.69494	7.75525	8.33162	7.50187	7.88205	0.380186	1.30151	0.0127229	1.89541	0.150884	retinol saturase (all trans retinol 13,14 reductase) [Source:MGI Symbol;Acc:MGI:1914692]
chr3	89350219	89365253	-1	6	protein_coding	ENSMUSG00000042672	Dcst1	1.22137	1.54465	0.580688	1.67467	0.876081	1.33057	1.72619	0.900938	1.50385	1.67261	2.02727	1.67771	1.20467	1.58476	0.38009	1.30142	0.082366	1.08425	0.408174	DC-STAMP domain containing 1 [Source:MGI Symbol;Acc:MGI:1925022]
chr9	107539007	107542193	-1	5	protein_coding	ENSMUSG00000037190	Cyb561d2	3.13919	3.56061	3.09667	3.32258	3.37894	3.22004	3.3745	3.6781	3.85296	3.53868	3.65738	3.89522	3.28634	3.66614	0.379802	1.30116	0.0104273	1.98183	0.133596	cytochrome b-561 domain containing 2 [Source:MGI Symbol;Acc:MGI:1929280]
chr8	10898169	10900558	-1	1	lncRNA	ENSMUSG00000109291	Gm2814	-0.0736832	-0.250684	0.210543	1.10951	0.333353	-1.52104	0.391227	0.163142	0.281526	-0.361356	0.528141	1.08064	-0.0320017	0.347221	0.379222	1.30064	0.278917	0.554524	0.67357	predicted gene 2814 [Source:MGI Symbol;Acc:MGI:3780984]
chr8	14090461	14092590	1	1	TEC	ENSMUSG00000074461	Gm10699	-0.00311125	0.710071	-0.6774	-1.07019	-0.299791	-0.133293	0.027526	-0.174439	-0.566379	0.868714	-0.179047	0.823751	-0.24562	0.133354	0.378974	1.30042	0.228946	0.640267	0.628757	predicted gene 10699 [Source:MGI Symbol;Acc:MGI:3642530]
chr11	57011387	57330244	1	5	protein_coding	ENSMUSG00000020524	Gria1	-2.83255	-1.91022	-2.81799	-4.47039	-1.89489	-0.82344	-0.909996	-4.47039	-1.888	-1.97352	-1.45634	-1.77831	-2.45825	-2.07943	0.37882	1.30028	0.613066	0.212493	0.877169	glutamate receptor, ionotropic, AMPA1 (alpha 1) [Source:MGI Symbol;Acc:MGI:95808]
chr8	123117374	123135182	1	5	protein_coding	ENSMUSG00000034796	Cpne7	1.41421	2.51126	-0.0532994	1.84016	1.06429	1.05777	1.28201	1.36071	1.88411	0.692886	2.46289	2.42429	1.30573	1.68448	0.378753	1.30022	0.342105	0.46584	0.724999	copine VII [Source:MGI Symbol;Acc:MGI:2142747]
chr15	101254269	101274795	1	4	protein_coding	ENSMUSG00000023034	Nr4a1	3.69009	4.07731	1.75751	4.5061	3.04635	4.37256	3.59406	3.95948	4.17399	3.91439	5.16539	2.91381	3.57499	3.95352	0.378535	1.30002	0.438622	0.357909	0.789432	nuclear receptor subfamily 4, group A, member 1 [Source:MGI Symbol;Acc:MGI:1352454]
chr2	152415587	152444330	1	3	protein_coding	ENSMUSG00000032680	6820408C15Rik	0.128451	0.822485	-0.37644	0.858221	0.659586	-0.355217	0.724617	1.00536	0.884152	1.35578	0.217452	-0.179653	0.289514	0.667952	0.378437	1.29993	0.197466	0.704508	0.593125	RIKEN cDNA 6820408C15 gene [Source:MGI Symbol;Acc:MGI:3045333]
chr8	116969594	116978959	-1	2	protein_coding	ENSMUSG00000031847	1700030J22Rik	1.71563	1.60876	2.13634	0.892132	1.17055	1.40328	1.88682	2.17965	2.14127	1.9123	1.64082	1.43636	1.48778	1.8662	0.378418	1.29992	0.0822742	1.08474	0.408061	RIKEN cDNA 1700030J22 gene [Source:MGI Symbol;Acc:MGI:1916778]
chr14	57999323	58003697	1	2	lncRNA	ENSMUSG00000097303	3110083C13Rik	-0.00311125	0.0860207	0.836451	0.11084	0.178952	0.602546	0.027526	0.62314	1.38456	0.195465	0.313251	1.53779	0.30195	0.680289	0.378339	1.29984	0.18899	0.723562	0.584513	RIKEN cDNA 3110083C13 gene [Source:MGI Symbol;Acc:MGI:1920458]
chr7	127434422	127439392	1	1	lncRNA	ENSMUSG00000108483	Gm45184	-1.40138	-0.328599	-1.05815	-0.723567	-0.418057	0.117795	-0.366383	-1.25536	0.614078	0.0570454	-0.635299	0.0437125	-0.635326	-0.257034	0.378292	1.2998	0.225954	0.64598	0.626204	predicted gene 45184 [Source:MGI Symbol;Acc:MGI:5753760]
chr8	114133557	114154739	1	5	protein_coding	ENSMUSG00000031767	Nudt7	4.44094	4.48286	4.42381	4.29101	4.41742	4.15822	4.85686	4.63273	4.85296	4.74195	4.52826	4.86403	4.36904	4.74613	0.377089	1.29872	0.00035545	3.44922	0.0137829	nudix (nucleoside diphosphate linked moiety X)-type motif 7 [Source:MGI Symbol;Acc:MGI:1914778]
chr2	70553072	70602014	1	8	protein_coding	ENSMUSG00000070880	Gad1	-1.5954	-1.03803	-1.38252	-0.830117	-0.546891	-0.437486	-0.667488	-0.723139	0.33399	-0.686656	-0.932174	-0.894491	-0.971739	-0.594993	0.376746	1.29841	0.472458	0.325636	0.808219	glutamate decarboxylase 1 [Source:MGI Symbol;Acc:MGI:95632]
chr6	38625693	38637242	-1	3	protein_coding	ENSMUSG00000071537	Klrg2	0.650293	-0.328599	-1.05815	0.787911	0.178952	0.682625	1.61588	1.2517	0.48082	-1.10733	1.11137	-0.179653	0.152171	0.528798	0.376626	1.2983	0.389542	0.409445	0.756428	killer cell lectin-like receptor subfamily G, member 2 [Source:MGI Symbol;Acc:MGI:1921503]
chr10	82354255	82422882	1	5	protein_coding	ENSMUSG00000073427	Gm4924	1.797	1.76698	1.89514	0.787911	1.63884	1.53854	1.31063	1.98906	2.91025	2.11779	1.76461	1.58596	1.57074	1.94638	0.375645	1.29742	0.088421	1.05344	0.421222	predicted gene 4924 [Source:MGI Symbol;Acc:MGI:3643133]
chr13	78198017	78279391	1	7	lncRNA	ENSMUSG00000087143	A830082K12Rik	-0.813208	-0.690691	-0.569951	-0.444299	-0.546891	-1.35194	-0.1174	-0.838936	-1.01376	-0.361356	-0.245757	0.40758	-0.736163	-0.361605	0.374558	1.29644	0.29305	0.533059	0.686028	RIKEN cDNA A830082K12 gene [Source:MGI Symbol;Acc:MGI:2443527]
chrX	52791200	52799468	1	1	protein_coding	ENSMUSG00000073207	Ccdc160	3.02562	3.07739	2.78881	3.1157	2.46253	2.78483	3.35403	3.58569	3.31444	3.21977	2.67611	3.35012	2.87581	3.25003	0.374213	1.29613	0.0227042	1.64389	0.209404	coiled-coil domain containing 160 [Source:MGI Symbol;Acc:MGI:3588225]
chr2	70474923	70477729	1	1	protein_coding	ENSMUSG00000075304	Sp5	1.48956	1.60876	1.95033	1.75057	1.48257	1.7761	2.06532	1.78904	1.83034	1.87158	2.30872	2.43747	1.67632	2.05041	0.374094	1.29603	0.0290693	1.53656	0.243237	trans-acting transcription factor 5 [Source:MGI Symbol;Acc:MGI:1927715]
chr13	104173722	104178439	-1	1	protein_coding	ENSMUSG00000118537	Shld3	-1.5954	-0.0393962	-0.205841	0.55374	0.472815	-0.277387	-0.366383	0.222119	0.986026	-0.267405	0.403083	0.175465	-0.181911	0.192151	0.374062	1.296	0.234711	0.629466	0.633797	shieldin complex subunit 3 [Source:MGI Symbol;Acc:MGI:6194609]
chr3	103074014	103099720	1	5	protein_coding	ENSMUSG00000070385	Ampd1	-3.43055	-4.47039	-4.47039	2.29779	0.537796	-4.47039	0.543626	-4.47039	-4.47039	0.645364	-4.47039	0.460209	-2.33435	-1.96033	0.374027	1.29597	0.767024	0.115191	0.935493	adenosine monophosphate deaminase 1 [Source:MGI Symbol;Acc:MGI:88015]
chr8	70776815	70777823	1	1	lncRNA	ENSMUSG00000100691	2010320M18Rik	2.47793	2.72882	2.41009	2.92413	2.88714	2.2403	3.01469	3.0394	2.65583	2.95326	2.9613	3.28596	2.6114	2.98507	0.373673	1.29565	0.0304059	1.51704	0.249575	RIKEN cDNA 2010320M18 gene [Source:MGI Symbol;Acc:MGI:1919343]
chr7	89510007	89511873	1	4	lncRNA	ENSMUSG00000030623	Prss23os	-0.697238	-0.0393962	-0.0532994	-0.444299	0.0512386	0.473421	0.391227	0.101651	1.17044	0.195465	0.114836	-0.444052	-0.118262	0.254928	0.37319	1.29521	0.259116	0.586505	0.655536	protease, serine 23, opposite strand [Source:MGI Symbol;Acc:MGI:1916654]
chr10	85131700	85185064	-1	4	protein_coding	ENSMUSG00000020038	Cry1	1.22137	0.144864	2.00349	1.76894	2.17658	1.72028	1.59277	2.43781	1.83034	1.67261	1.78145	1.95946	1.50592	1.87907	0.373156	1.29518	0.267663	0.572412	0.664469	cryptochrome 1 (photolyase-like) [Source:MGI Symbol;Acc:MGI:1270841]
chr12	76797960	76822908	-1	8	protein_coding	ENSMUSG00000021062	Rab15	2.74723	2.65989	2.89577	3.17199	2.43721	3.19295	3.47271	3.54584	2.82116	3.08378	3.4778	2.94184	2.85084	3.22386	0.373017	1.29506	0.0370831	1.43082	0.277558	RAB15, member RAS oncogene family [Source:MGI Symbol;Acc:MGI:1916865]
chr14	118875882	118880860	1	1	lncRNA	ENSMUSG00000115718	Gm49179	1.92919	2.15831	2.25799	1.29838	1.94465	2.22701	2.43375	2.47465	2.52655	2.87302	2.33178	1.40985	1.96925	2.3416	0.372344	1.29445	0.157951	0.801478	0.540797	predicted gene, 49179 [Source:MGI Symbol;Acc:MGI:6118614]
chr2	177314520	177324307	-1	1	protein_coding	ENSMUSG00000078868	Gm14412	1.73641	1.74813	1.05363	-0.830117	1.26953	1.98002	2.1783	1.22312	1.40922	1.52288	2.2494	0.607474	1.1596	1.53173	0.372133	1.29427	0.341505	0.466604	0.724712	predicted gene 14412 [Source:MGI Symbol;Acc:MGI:3652251]
chr7	127244274	127254803	1	3	protein_coding	ENSMUSG00000054716	Zfp771	1.30719	1.3077	0.580688	1.22044	0.716831	0.721057	1.16153	1.2517	0.774533	1.44175	1.21422	2.24091	0.975649	1.34744	0.371793	1.29396	0.184463	0.73409	0.57881	zinc finger protein 771 [Source:MGI Symbol;Acc:MGI:2442050]
chrX	153832225	153834243	1	3	protein_coding	ENSMUSG00000046550	Spin2c	0.249012	0.54511	-0.469953	0.37343	-1.02128	-0.938539	0.591046	0.485485	-0.6659	-0.267405	0.528141	0.296185	-0.21037	0.161259	0.371629	1.29381	0.263502	0.579216	0.660119	spindlin family, member 2C [Source:MGI Symbol;Acc:MGI:3605548]
chr6	125546774	125686679	1	11	protein_coding	ENSMUSG00000001930	Vwf	1.41421	2.30743	2.30109	2.13739	2.5982	2.60128	2.72697	3.0146	2.39692	2.3725	2.94644	2.13158	2.2266	2.59817	0.371567	1.29376	0.161811	0.790992	0.546139	Von Willebrand factor [Source:MGI Symbol;Acc:MGI:98941]
chr8	92357625	92376286	1	2	protein_coding	ENSMUSG00000031737	Irx5	0.735314	1.89248	1.73673	1.57381	0.569221	1.66221	1.90569	1.30724	1.75538	1.87158	1.73031	1.82545	1.36163	1.73261	0.370982	1.29323	0.15174	0.818899	0.53239	Iroquois homeobox 5 [Source:MGI Symbol;Acc:MGI:1859086]
chr7	80980846	80993415	-1	2	lncRNA	ENSMUSG00000109008	Gm44899	-0.00311125	-1.91022	-3.41952	-0.945167	-1.02128	-1.35194	-1.79261	-0.516176	-3.47193	0.259994	-0.727632	-0.179653	-1.44187	-1.07134	0.370538	1.29284	0.517462	0.286121	0.833099	predicted gene 44899 [Source:MGI Symbol;Acc:MGI:5753475]
chr7	19678083	19681479	-1	2	protein_coding	ENSMUSG00000074336	Apoc4	-4.47039	-4.47039	-4.47039	-4.47039	-4.47039	-2.92386	-4.47039	-4.47039	-4.47039	-3.35859	-1.81305	-4.47039	-4.21263	-3.8422	0.370435	1.29274	0.630474	0.200333	0.883742	apolipoprotein C-IV [Source:MGI Symbol;Acc:MGI:87878]
chr12	76940475	76941793	-1	1	TEC	ENSMUSG00000112008	Gm47218	-1.40138	-1.03803	-0.127555	-1.35836	-0.190489	-0.938539	-1.04847	0.163142	-0.0139034	-0.461855	-0.115286	-1.35812	-0.842391	-0.472417	0.369974	1.29233	0.339169	0.469584	0.722519	predicted gene, 47218 [Source:MGI Symbol;Acc:MGI:6096027]
chr2	168230622	168232594	1	1	protein_coding	ENSMUSG00000074576	Mocs3	2.76756	2.29449	2.72694	2.28508	1.90825	2.22701	2.55827	2.95499	2.6661	2.77706	2.83787	2.63353	2.36822	2.73797	0.36975	1.29213	0.00471155	2.32684	0.0807406	molybdenum cofactor synthesis 3 [Source:MGI Symbol;Acc:MGI:1916622]
chr6	52156902	52162119	1	3	lncRNA	ENSMUSG00000087658	Hotairm1	0.963904	-0.912726	1.15107	1.05067	0.296274	0.643141	0.336627	1.33422	-0.303379	0.987812	1.31023	1.74289	0.532055	0.9014	0.369344	1.29177	0.268167	0.571595	0.66487	Hoxa transcript antisense RNA, myeloid-specific 1 [Source:MGI Symbol;Acc:MGI:3705155]
chr14	55575617	55576954	1	1	protein_coding	ENSMUSG00000022215	Fitm1	3.03404	3.12201	3.072	3.17888	3.52632	2.81179	3.54071	4.02305	2.96117	3.60228	3.409	3.42485	3.12417	3.49351	0.369338	1.29176	0.0244362	1.61197	0.218885	fat storage-inducing transmembrane protein 1 [Source:MGI Symbol;Acc:MGI:1915930]
chr1	55170159	55226782	-1	5	protein_coding	ENSMUSG00000025978	Rftn2	1.46488	1.95958	2.22853	2.37176	1.75271	2.71989	2.53421	2.28022	2.77447	2.1691	2.69402	2.25588	2.08289	2.45132	0.368425	1.29094	0.0476382	1.32204	0.318486	raftlin family member 2 [Source:MGI Symbol;Acc:MGI:1921263]
chr18	5491503	5593505	-1	8	lncRNA	ENSMUSG00000063087	Gm10125	-1.07752	-0.250684	-1.38252	-0.830117	-1.02128	-1.71264	0.0948716	-0.838936	-1.15124	-0.569881	0.445985	-2.04548	-1.04579	-0.677447	0.368346	1.29087	0.373532	0.427672	0.74579	predicted gene 10125 [Source:MGI Symbol;Acc:MGI:3642044]
chr12	103763594	103773592	-1	1	protein_coding	ENSMUSG00000071177	Serpina1d	5.10197	4.44823	6.27341	5.49505	5.51302	5.33272	5.82631	5.38755	6.06956	5.6668	5.30739	6.11657	5.36073	5.72903	0.368298	1.29083	0.14436	0.840552	0.522033	serine (or cysteine) peptidase inhibitor, clade A, member 1D [Source:MGI Symbol;Acc:MGI:891968]
chr7	43463151	43472019	1	5	protein_coding	ENSMUSG00000070604	Vsig10l	3.01716	3.09987	3.02135	3.14412	2.84924	2.8728	3.44717	3.2735	3.46317	3.52561	3.04042	3.46403	3.00076	3.36898	0.368227	1.29077	0.00146847	2.83314	0.0369806	V-set and immunoglobulin domain containing 10 like [Source:MGI Symbol;Acc:MGI:1922940]
chr2	69789623	69800005	1	6	protein_coding	ENSMUSG00000027088	Phospho2	4.87956	4.76898	5.12733	4.8738	4.74434	5.08452	5.31788	5.27019	5.56955	5.23272	5.10978	5.18649	4.91309	5.2811	0.368016	1.29058	0.00384468	2.41514	0.0714831	phosphatase, orphan 2 [Source:MGI Symbol;Acc:MGI:1920623]
chr8	94532990	94570531	1	6	protein_coding	ENSMUSG00000034361	Cpne2	3.79778	3.64966	3.68453	3.80437	3.45241	4.2199	4.00629	4.14237	4.22002	3.72165	4.49545	4.23055	3.76811	4.13605	0.367945	1.29051	0.0595515	1.22511	0.352771	copine II [Source:MGI Symbol;Acc:MGI:2387578]
chr11	11279626	11462408	-1	1	protein_coding	ENSMUSG00000020193	Zpbp	-0.308825	-0.0393962	-0.7935	-0.00922238	0.219129	-0.277387	0.443836	-1.1028	0.774533	0.127915	0.643218	0.111092	-0.201534	0.166299	0.367832	1.29041	0.244806	0.611177	0.642804	zona pellucida binding protein [Source:MGI Symbol;Acc:MGI:1855701]
chr1	96816270	96872171	-1	1	protein_coding	ENSMUSG00000040693	Slco4c1	3.10764	2.99182	3.743	2.1654	2.74302	3.16534	3.25446	3.18733	3.78863	3.09266	3.10876	3.69018	2.98604	3.35367	0.367632	1.29023	0.0629423	1.20106	0.361256	solute carrier organic anion transporter family, member 4C1 [Source:MGI Symbol;Acc:MGI:2442784]
chr5	17574281	17730268	1	5	protein_coding	ENSMUSG00000028780	Sema3c	5.35967	5.69212	5.16281	5.06059	5.44689	5.27899	5.79502	5.85866	5.65581	5.73932	5.99968	5.1569	5.33351	5.7009	0.367386	1.29001	0.0145886	1.83599	0.163539	sema domain, immunoglobulin domain (Ig), short basic domain, secreted, (semaphorin) 3C [Source:MGI Symbol;Acc:MGI:107557]
chr13	78188973	78199757	-1	6	protein_coding	ENSMUSG00000069171	Nr2f1	0.463559	-0.106445	0.0846447	1.24689	0.630089	0.996421	0.922959	0.666253	0.812006	1.32595	0.849029	0.93949	0.552526	0.919281	0.366755	1.28945	0.17482	0.757409	0.566435	nuclear receptor subfamily 2, group F, member 1 [Source:MGI Symbol;Acc:MGI:1352451]
chr7	142079490	142095843	-1	2	protein_coding	ENSMUSG00000037887	Dusp8	0.463559	0.407698	0.626589	1.87449	1.23075	1.08749	2.06532	1.43738	1.40922	0.826725	1.28682	0.863371	0.948429	1.31481	0.366376	1.28911	0.131419	0.881342	0.501396	dual specificity phosphatase 8 [Source:MGI Symbol;Acc:MGI:106626]
chr2	152626951	152635198	1	3	protein_coding	ENSMUSG00000000359	Rem1	2.14655	3.35168	2.30109	2.94042	1.98015	3.16534	2.97948	3.16496	2.91886	2.7436	2.99058	3.28596	2.64754	3.01391	0.366365	1.2891	0.131777	0.880161	0.502144	rad and gem related GTP binding protein 1 [Source:MGI Symbol;Acc:MGI:1097696]
chrX	95048935	95196856	-1	20	protein_coding	ENSMUSG00000025656	Arhgef9	3.83196	3.64966	4.11718	3.24598	3.23451	3.91469	4.43447	3.6886	3.80731	4.1065	4.11831	4.03623	3.66566	4.0319	0.366239	1.28899	0.0452576	1.34431	0.310636	CDC42 guanine nucleotide exchange factor (GEF) 9 [Source:MGI Symbol;Acc:MGI:2442233]
chrX	167471309	168577231	-1	7	protein_coding	ENSMUSG00000049176	Frmpd4	0.69343	0.588152	1.38271	-1.20709	1.06429	0.96474	1.70479	0.86438	1.05015	0.738893	1.02911	0.296185	0.581037	0.947252	0.366215	1.28897	0.236209	0.626704	0.634753	FERM and PDZ domain containing 4 [Source:MGI Symbol;Acc:MGI:3042378]
chr7	137375574	137410762	-1	5	protein_coding	ENSMUSG00000040139	9430038I01Rik	1.30719	1.43103	1.15107	1.78708	1.63884	1.6017	1.52113	1.62389	1.84849	1.71926	2.23724	2.16367	1.48615	1.85228	0.36613	1.28889	0.0787818	1.10357	0.400935	RIKEN cDNA 9430038I01 gene [Source:MGI Symbol;Acc:MGI:1924502]
chr11	9016054	9048991	-1	2	protein_coding	ENSMUSG00000040985	Sun3	1.16118	1.3077	1.71565	1.615	1.14992	1.17315	1.70479	1.38672	1.52657	1.62441	1.83085	2.24091	1.35377	1.71904	0.365276	1.28813	0.0298548	1.52499	0.247047	Sad1 and UNC84 domain containing 3 [Source:MGI Symbol;Acc:MGI:3041199]
chr12	20804381	20815779	-1	1	lncRNA	ENSMUSG00000099759	1700030C10Rik	-0.49	-0.0393962	1.40921	0.510731	-1.73282	0.643141	0.159213	0.578699	-0.225385	1.16676	0.114836	0.697911	0.0501454	0.41534	0.365194	1.28805	0.396818	0.401408	0.762076	RIKEN cDNA 1700030C10 gene [Source:MGI Symbol;Acc:MGI:1916763]
chr5	134656039	134688598	-1	6	protein_coding	ENSMUSG00000029674	Limk1	2.13095	2.29449	2.22853	2.57332	1.98015	2.27946	2.54629	2.91086	2.86639	2.55073	2.2494	2.55101	2.24782	2.61245	0.364633	1.28755	0.0103788	1.98385	0.13319	LIM-domain containing, protein kinase [Source:MGI Symbol;Acc:MGI:104572]
chr7	4504570	4516382	-1	13	protein_coding	ENSMUSG00000064179	Tnnt1	-0.589901	-1.03803	-1.21124	-0.723567	-1.02128	-0.277387	-0.459939	-0.174439	-1.15124	-0.461855	-1.17058	0.741089	-0.810234	-0.446161	0.364073	1.28705	0.331713	0.479238	0.717084	troponin T1, skeletal, slow [Source:MGI Symbol;Acc:MGI:1333868]
chr16	23057865	23082078	1	4	protein_coding	ENSMUSG00000022875	Kng1	-0.147886	1.89248	-0.28862	0.713999	-0.244105	0.602546	0.0948716	0.708115	0.526621	-0.267405	1.76461	1.88441	0.421402	0.785203	0.363801	1.28681	0.580402	0.236271	0.864118	kininogen 1 [Source:MGI Symbol;Acc:MGI:1097705]
chr10	3973118	4167081	1	4	protein_coding	ENSMUSG00000040675	Mthfd1l	1.25054	0.892838	0.984805	1.34809	1.44917	0.96474	1.19261	1.48632	0.884152	1.38501	1.71285	2.41098	1.14837	1.51199	0.363621	1.28665	0.386411	0.412951	0.754117	methylenetetrahydrofolate dehydrogenase (NADP+ dependent) 1-like [Source:MGI Symbol;Acc:MGI:1924836]
chr5	43151686	43235355	-1	3	lncRNA	ENSMUSG00000085720	Gm7854	-0.0736832	-1.32693	0.148967	-1.07019	-0.688368	-1.35194	-0.459939	-0.838936	-0.0810109	-0.461855	-0.635299	0.296185	-0.727024	-0.363476	0.363549	1.28659	0.480837	0.318002	0.813542	predicted gene 7854 [Source:MGI Symbol;Acc:MGI:3648234]
chr11	45946843	45955494	-1	5	protein_coding	ENSMUSG00000011254	Thg1l	3.42806	3.07739	3.47468	3.27197	2.38519	3.1372	3.47271	3.45041	3.60335	3.28325	3.67552	3.47046	3.12908	3.49262	0.363536	1.28658	0.0221995	1.65366	0.206735	tRNA-histidine guanylyltransferase 1-like (S. cerevisiae) [Source:MGI Symbol;Acc:MGI:1913878]
chr6	110645581	111567230	1	5	protein_coding	ENSMUSG00000056755	Grm7	0.18999	-1.32693	0.269598	-0.723567	-1.89489	-0.133293	0.336627	-1.61952	0.433518	0.0570454	-0.466668	-0.179653	-0.603181	-0.239775	0.363407	1.28646	0.477851	0.320707	0.811901	glutamate receptor, metabotropic 7 [Source:MGI Symbol;Acc:MGI:1351344]
chr7	143021784	143053686	-1	3	lncRNA	ENSMUSG00000059277	R74862	-1.40138	-0.0393962	0.210543	0.11084	0.00602505	-0.0663072	0.220807	-0.252588	-0.566379	0.949195	0.60587	0.0437125	-0.196612	0.16677	0.363382	1.28644	0.369591	0.432278	0.743062	expressed sequence R74862 [Source:MGI Symbol;Acc:MGI:2142382]
chr6	83149361	83156397	-1	6	protein_coding	ENSMUSG00000030032	Wdr54	-0.00311125	0.201401	0.484257	0.0520574	0.659586	0.996421	1.19261	1.10273	0.696535	-0.267405	0.0606543	1.78476	0.398435	0.761648	0.363213	1.28629	0.296066	0.528612	0.689538	WD repeat domain 54 [Source:MGI Symbol;Acc:MGI:1922909]
chr12	76344525	76345381	-1	1	TEC	ENSMUSG00000112096	A430103D13Rik	-0.00311125	-0.498315	-1.21124	0.0520574	-1.11807	-0.0663072	-0.0431179	-0.516176	-0.772798	0.259994	-0.0542239	0.460209	-0.474164	-0.111019	0.363145	1.28623	0.314908	0.501817	0.704994	RIKEN cDNA A430103D13 gene [Source:MGI Symbol;Acc:MGI:1925025]
chr9	50494525	50505482	1	2	protein_coding	ENSMUSG00000032068	Plet1	4.7629	4.93239	4.58361	4.67388	4.95528	5.24643	5.29479	5.81503	5.21128	4.83755	5.24954	4.92381	4.85908	5.222	0.362919	1.28603	0.0661468	1.17949	0.370174	placenta expressed transcript 1 [Source:MGI Symbol;Acc:MGI:1923759]
chr18	37746993	37841873	1	1	protein_coding	ENSMUSG00000102222	Pcdhga10	-1.07752	1.54465	0.32633	-0.00922238	-0.244105	1.70118	1.16153	1.41227	0.526621	1.02542	0.643218	-0.350431	0.373552	0.736439	0.362887	1.286	0.351887	0.453597	0.732308	protocadherin gamma subfamily A, 10 [Source:MGI Symbol;Acc:MGI:1935227]
chr10	43518571	43555817	1	1	lncRNA	ENSMUSG00000111368	Gm47889	-0.813208	-0.498315	0.949122	0.823495	-0.481036	-0.355217	1.0973	-0.100308	-0.888255	0.321759	0.217452	1.14636	-0.0625266	0.299051	0.361578	1.28483	0.285274	0.544738	0.679741	predicted gene, 47889 [Source:MGI Symbol;Acc:MGI:6097120]
chr13	67729262	67756838	1	3	lncRNA	ENSMUSG00000044081	Zfp85os	1.65145	1.33322	1.30014	1.37232	0.716831	1.81215	1.80874	1.84639	1.84849	1.78652	1.13778	1.92242	1.36435	1.72506	0.360704	1.28405	0.0833809	1.07893	0.410263	zinc finger protein 85, opposite strand [Source:MGI Symbol;Acc:MGI:1915521]
chr7	29155680	29156920	1	2	lncRNA	ENSMUSG00000099098	1110035H17Rik	-0.147886	-0.176763	-0.37644	-1.07019	-1.45481	-0.524731	-0.195715	-0.252588	0.384612	-0.569881	-1.3064	0.352957	-0.625138	-0.264502	0.360636	1.28399	0.217829	0.661884	0.617871	RIKEN cDNA 1110035H17 gene [Source:MGI Symbol;Acc:MGI:1915936]
chr11	95509845	95514570	-1	1	protein_coding	ENSMUSG00000046719	Nxph3	0.559945	-0.106445	0.0173207	1.34809	0.439193	0.643141	0.443836	0.708115	1.33393	0.783477	0.971546	0.823751	0.483541	0.84411	0.360569	1.28393	0.203848	0.690694	0.600685	neurexophilin 3 [Source:MGI Symbol;Acc:MGI:1336188]
chr2	26352176	26360918	-1	3	protein_coding	ENSMUSG00000026928	Card9	-0.308825	-0.797441	-0.7935	-1.52736	-0.481036	-1.35194	-0.278527	-0.335213	-1.01376	-0.686656	-0.826281	0.0437125	-0.876683	-0.516121	0.360562	1.28393	0.311394	0.50669	0.702672	caspase recruitment domain family, member 9 [Source:MGI Symbol;Acc:MGI:2685628]
chr3	36620482	36690167	-1	5	protein_coding	ENSMUSG00000027716	Trpc3	0.128451	1.60876	1.38271	0.713999	1.71105	0.427677	1.03007	1.62389	1.17044	1.87158	1.02911	1.40985	0.995442	1.35582	0.360383	1.28377	0.165087	0.782288	0.550496	transient receptor potential cation channel, subfamily C, member 3 [Source:MGI Symbol;Acc:MGI:109526]
chr11	107732357	107794557	-1	2	protein_coding	ENSMUSG00000020723	Cacng4	-1.40138	-0.106445	-2.39475	-0.723567	-1.45481	-0.617595	-2.05925	-0.838936	-2.15093	0.321759	-0.635299	0.823751	-1.11642	-0.756483	0.35994	1.28337	0.473874	0.324337	0.809145	calcium channel, voltage-dependent, gamma subunit 4 [Source:MGI Symbol;Acc:MGI:1859167]
chr18	41875600	41951242	-1	3	protein_coding	ENSMUSG00000056671	Prelid2	3.01716	3.20731	2.6623	3.22617	2.25597	2.94764	3.17888	2.6567	3.4749	3.15338	3.29628	3.71205	2.88609	3.24536	0.359275	1.28278	0.102322	0.99003	0.447812	PRELI domain containing 2 [Source:MGI Symbol;Acc:MGI:1924869]
chr5	149614287	149636376	-1	11	protein_coding	ENSMUSG00000029657	Hsph1	7.36392	7.11176	7.24888	7.28531	7.22771	7.77964	7.82359	7.99308	7.83685	7.23995	7.81042	7.46776	7.3362	7.69528	0.359073	1.2826	0.135473	0.868146	0.507223	heat shock 105kDa/110kDa protein 1 [Source:MGI Symbol;Acc:MGI:105053]
chr5	114130386	114139323	1	6	protein_coding	ENSMUSG00000029591	Ung	0.928233	0.407698	-0.0532994	0.823495	1.17055	0.643141	1.03007	1.60186	0.736061	0.437882	1.40024	0.863371	0.653304	1.01158	0.358277	1.28189	0.263836	0.578665	0.660442	uracil DNA glycosylase [Source:MGI Symbol;Acc:MGI:109352]
chr4	13743436	13893649	1	6	protein_coding	ENSMUSG00000006586	Runx1t1	0.0641689	-0.106445	0.671075	1.05067	0.505671	0.899213	1.3932	0.385831	1.52657	1.02542	0.60587	0.296185	0.514058	0.872181	0.358122	1.28176	0.201213	0.696343	0.596743	RUNX1 translocation partner 1 [Source:MGI Symbol;Acc:MGI:104793]
chr4	96195197	96236659	-1	1	protein_coding	ENSMUSG00000081362	Cyp2j7	2.16199	2.24155	2.69498	1.41959	1.75271	1.7761	2.63946	1.86502	2.43344	2.4982	2.4733	2.28534	2.00782	2.36579	0.357973	1.28162	0.104805	0.979619	0.453803	cytochrome P450, family 2, subfamily j, polypeptide 7 [Source:MGI Symbol;Acc:MGI:2449816]
chr17	34629533	34633126	1	2	protein_coding	ENSMUSG00000015476	Prrt1	1.87401	2.03929	2.35662	2.29779	0.798652	2.48326	2.19375	2.28022	2.14127	2.79894	2.22498	2.35649	1.97494	2.33261	0.357669	1.28135	0.125755	0.900476	0.491961	proline-rich transmembrane protein 1 [Source:MGI Symbol;Acc:MGI:1932118]
chr8	70629393	70632456	-1	2	protein_coding	ENSMUSG00000038508	Gdf15	1.13012	0.85809	1.08685	1.39615	0.688493	-0.0663072	1.0973	1.46205	1.01845	1.06208	1.11137	1.48797	0.848897	1.20654	0.357638	1.28133	0.326389	0.486264	0.713038	growth differentiation factor 15 [Source:MGI Symbol;Acc:MGI:1346047]
chr1	88055393	88218584	-1	2	lncRNA	ENSMUSG00000092220	Gm20528	0.69343	0.95992	1.58225	0.892132	0.876081	1.51686	0.766527	2.47465	1.30794	1.52288	0.849029	1.74289	1.08678	1.44399	0.357207	1.28094	0.370703	0.430974	0.743961	predicted gene 20528 [Source:MGI Symbol;Acc:MGI:5141993]
chr4	136172394	136196057	1	2	protein_coding	ENSMUSG00000018983	E2f2	1.60702	2.14396	0.756131	2.19286	1.26953	1.81215	2.1783	1.82753	1.84849	2.04641	2.13607	1.88441	1.63028	1.98687	0.356592	1.2804	0.113746	0.944065	0.471143	E2F transcription factor 2 [Source:MGI Symbol;Acc:MGI:1096341]
chr12	98794448	98797069	1	1	TEC	ENSMUSG00000113852	Gm48062	1.25054	1.05503	1.81811	1.32345	0.996554	1.05777	1.76805	1.38672	1.22702	2.00935	1.28682	1.95946	1.25024	1.60624	0.355994	1.27987	0.0800241	1.09678	0.403344	predicted gene, 48062 [Source:MGI Symbol;Acc:MGI:6097387]
chr19	41845972	41848132	-1	1	protein_coding	ENSMUSG00000047604	Frat2	-0.697238	-1.03803	-1.21124	0.324597	-0.930579	-0.277387	-0.366383	-0.964845	-0.473282	-0.686656	-0.179047	0.976094	-0.638312	-0.282353	0.355959	1.27984	0.364324	0.438512	0.739555	frequently rearranged in advanced T cell lymphomas 2 [Source:MGI Symbol;Acc:MGI:2673967]
chr1	107590006	107610484	1	4	protein_coding	ENSMUSG00000026315	Serpinb8	3.91176	3.52229	3.8677	3.27839	3.72076	3.22004	3.90204	3.55734	4.46317	4.06647	3.57764	4.08732	3.58682	3.94233	0.355505	1.27943	0.0920576	1.03594	0.427962	serine (or cysteine) peptidase inhibitor, clade B, member 8 [Source:MGI Symbol;Acc:MGI:894657]
chr10	41303980	41434534	1	1	protein_coding	ENSMUSG00000091415	Ak9	-0.39657	-0.690691	-1.5769	-1.93963	-0.244105	-1.20059	0.681453	-1.42598	-1.47309	0.195465	-0.115286	-1.77831	-1.00808	-0.652625	0.355457	1.27939	0.530507	0.275308	0.839505	adenylate kinase 9 [Source:MGI Symbol;Acc:MGI:2685080]
chrX	36328353	36362341	1	3	protein_coding	ENSMUSG00000016239	Lonrf3	1.60702	-0.250684	1.53489	0.510731	2.42867	1.6017	1.16153	2.00594	1.40922	1.59969	2.27342	1.11388	1.23872	1.59395	0.355225	1.27919	0.258785	0.58706	0.655456	LON peptidase N-terminal domain and ring finger 3 [Source:MGI Symbol;Acc:MGI:1921615]
chr6	141971845	142011414	-1	3	protein_coding	ENSMUSG00000079263	Gm6614	-2.41103	-1.32693	-0.0532994	-3.50267	-1.58713	-2.92386	-1.04847	-0.252588	-2.15093	-3.35859	-2.60077	-0.262517	-1.96749	-1.61231	0.355174	1.27914	0.550303	0.259398	0.849406	predicted gene 6614 [Source:MGI Symbol;Acc:MGI:3647159]
chr11	23479561	23479667	-1	1	snRNA	ENSMUSG00000065591	Gm22753	-2.41103	-0.410963	0.210543	-0.444299	-1.45481	-2.1947	-0.195715	-1.25536	-1.01376	-0.461855	-1.6237	-0.0269688	-1.11755	-0.762893	0.354652	1.27868	0.389067	0.409975	0.756015	predicted gene, 22753 [Source:MGI Symbol;Acc:MGI:5452530]
chr7	6315660	6331285	-1	6	protein_coding	ENSMUSG00000030443	Zfp583	1.22137	0.144864	0.380916	0.221674	0.296274	0.721057	1.03007	1.19395	0.696535	1.23256	0.60587	0.352957	0.497692	0.85199	0.354298	1.27836	0.244059	0.612504	0.642153	zinc finger protein 583 [Source:MGI Symbol;Acc:MGI:2682297]
chr9	54544794	54560218	-1	1	protein_coding	ENSMUSG00000037493	Cib2	1.43977	0.54511	1.11932	1.50972	1.1909	2.14458	1.63863	2.03912	0.384612	2.00935	1.565	2.43747	1.3249	1.67903	0.354131	1.27822	0.189645	0.722059	0.585009	calcium and integrin binding family member 2 [Source:MGI Symbol;Acc:MGI:1929293]
chr10	75933130	75937747	1	3	protein_coding	ENSMUSG00000049422	Chchd10	8.20416	8.38302	8.3018	8.61153	7.1454	8.25928	8.2902	8.50432	8.38897	8.41025	8.38507	9.05007	8.15086	8.50481	0.353948	1.27805	0.111789	0.951602	0.46821	coiled-coil-helix-coiled-coil-helix domain containing 10 [Source:MGI Symbol;Acc:MGI:2143558]
chr1	38793645	38836711	-1	3	protein_coding	ENSMUSG00000048814	Lonrf2	-0.589901	-0.410963	-2.39475	-1.35836	-0.299791	-0.938539	0.027526	-0.252588	-0.772798	-0.686656	-0.826281	-1.35812	-0.998716	-0.64482	0.353896	1.27801	0.286597	0.542729	0.681153	LON peptidase N-terminal domain and ring finger 2 [Source:MGI Symbol;Acc:MGI:1920209]
chr3	94464983	94480341	-1	3	protein_coding	ENSMUSG00000028139	Riiad1	-1.23038	-1.91022	-2.39475	-2.92863	-1.89489	-0.617595	-1.79261	-0.964845	-2.4727	-1.70364	-2.03105	0.111092	-1.82941	-1.47563	0.353783	1.27791	0.577537	0.23842	0.862609	regulatory subunit of type II PKA R-subunit (RIIa) domain containing 1 [Source:MGI Symbol;Acc:MGI:1913603]
chr2	109674700	109727007	1	11	protein_coding	ENSMUSG00000048482	Bdnf	1.25054	2.73841	1.89514	1.48771	2.20686	2.36689	2.16269	2.07155	2.19898	2.78804	2.9613	1.88441	1.99093	2.3445	0.353571	1.27772	0.151366	0.81997	0.531817	brain derived neurotrophic factor [Source:MGI Symbol;Acc:MGI:88145]
chr19	40550257	40588463	-1	8	protein_coding	ENSMUSG00000025007	Aldh18a1	2.2368	2.11482	1.58225	2.45352	2.27515	2.17258	2.32576	2.57987	2.82116	2.4982	2.43121	2.29986	2.13919	2.49268	0.353487	1.27765	0.078027	1.10776	0.39886	aldehyde dehydrogenase 18 family, member A1 [Source:MGI Symbol;Acc:MGI:1888908]
chr9	98422961	98446575	1	1	protein_coding	ENSMUSG00000046402	Rbp1	3.37605	4.0886	3.46839	4.32554	2.84924	3.62153	3.52248	3.8793	3.91455	3.72737	4.17997	4.62565	3.62156	3.97489	0.353328	1.2775	0.114363	0.941716	0.47194	retinol binding protein 1, cellular [Source:MGI Symbol;Acc:MGI:97876]
chr1	193207699	193343878	1	9	protein_coding	ENSMUSG00000026639	Lamb3	1.25054	1.17282	0.32633	2.15146	1.96841	3.16534	2.9434	2.70918	2.19898	0.949195	2.74644	0.607474	1.67249	2.02578	0.353292	1.27747	0.411105	0.386047	0.771428	laminin, beta 3 [Source:MGI Symbol;Acc:MGI:99915]
chr2	131146324	131160081	-1	7	protein_coding	ENSMUSG00000027327	1700037H04Rik	2.42772	3.00776	2.54768	3.16508	3.23451	2.95572	3.2322	3.38739	2.8841	3.25977	3.09535	3.59924	2.88974	3.24301	0.353262	1.27745	0.021076	1.67621	0.200577	RIKEN cDNA 1700037H04 gene [Source:MGI Symbol;Acc:MGI:1914576]
chr3	110250015	110253706	1	1	lncRNA	ENSMUSG00000105509	C130013H08Rik	2.61885	3.10729	3.28018	3.20609	2.67243	3.22004	3.47271	3.29426	3.54334	3.58349	3.25466	3.07436	3.01748	3.37047	0.352992	1.27721	0.039352	1.40503	0.287059	RIKEN cDNA C130013H08 gene [Source:MGI Symbol;Acc:MGI:3697343]
chr10	80329953	80336441	1	7	protein_coding	ENSMUSG00000035504	Reep6	5.12775	6.18982	5.72096	5.75669	4.49514	5.10282	5.93941	5.6436	5.39997	5.65034	5.34613	6.52983	5.39886	5.75155	0.352684	1.27693	0.206084	0.685956	0.603821	receptor accessory protein 6 [Source:MGI Symbol;Acc:MGI:1917585]
chr3	134236484	134262161	1	5	protein_coding	ENSMUSG00000044365	Cxxc4	0.69343	0.407698	-0.205841	-0.531517	-0.418057	-0.355217	0.159213	1.16418	-0.385831	0.0570454	0.358866	0.352957	-0.0682506	0.284405	0.352656	1.27691	0.244702	0.611362	0.642638	CXXC finger 4 [Source:MGI Symbol;Acc:MGI:2442112]
chr11	109669749	109722279	-1	4	protein_coding	ENSMUSG00000020614	Fam20a	1.27914	2.81288	1.89514	2.5201	2.28465	2.72935	2.47225	2.03912	2.736	2.79894	3.075	2.51415	2.25354	2.60591	0.352366	1.27665	0.12505	0.902916	0.491226	family with sequence similarity 20, member A [Source:MGI Symbol;Acc:MGI:2388266]
chr7	83932857	84086502	-1	5	protein_coding	ENSMUSG00000052353	Cemip	-0.589901	-1.17526	-1.5769	-1.93963	-0.930579	-0.617595	-0.559984	-0.100308	-0.772798	-1.47637	-1.45634	-0.350431	-1.13831	-0.786039	0.352272	1.27657	0.545284	0.263377	0.846644	cell migration inducing protein, hyaluronan binding [Source:MGI Symbol;Acc:MGI:2443629]
chr17	25188397	25234443	1	7	protein_coding	ENSMUSG00000015127	Unkl	4.17407	4.30723	3.28018	4.53858	3.44396	4.40833	4.1869	4.58859	4.87747	3.29869	4.94197	4.37118	4.02539	4.37746	0.352073	1.27639	0.365072	0.437622	0.740293	unkempt family like zinc finger [Source:MGI Symbol;Acc:MGI:1921404]
chr1	158711727	158980490	-1	6	protein_coding	ENSMUSG00000073530	Pappa2	-1.07752	0.358823	-0.6774	0.11084	0.537796	0.643141	1.5454	1.27974	0.33399	-0.461855	-0.245757	-0.444052	-0.0173873	0.334578	0.351965	1.2763	0.383916	0.415764	0.752586	pappalysin 2 [Source:MGI Symbol;Acc:MGI:3051647]
chr14	32785963	32817984	1	5	protein_coding	ENSMUSG00000041707	Tmem273	-0.39657	-0.797441	-1.80162	-0.284247	-0.688368	-1.93363	-0.667488	-1.25536	-0.772798	-0.569881	-0.932174	0.40758	-0.983646	-0.631687	0.351959	1.27629	0.482333	0.316653	0.814042	transmembrane protein 273 [Source:MGI Symbol;Acc:MGI:1916319]
chr15	78439667	78468634	-1	7	protein_coding	ENSMUSG00000016942	Tmprss6	1.60702	1.62952	0.433512	2.29779	1.23075	0.932349	1.47131	1.66699	1.63509	1.29549	1.58433	2.58696	1.35516	1.70669	0.351537	1.27592	0.664808	0.177304	0.897146	transmembrane serine protease 6 [Source:MGI Symbol;Acc:MGI:1919003]
chr10	127290774	127296288	1	3	protein_coding	ENSMUSG00000025408	Ddit3	3.45964	3.48292	3.33651	3.70771	3.05747	3.44909	3.50402	3.95079	3.71141	3.43768	3.98284	4.0144	3.41555	3.76686	0.351303	1.27571	0.0443625	1.35298	0.307244	DNA-damage inducible transcript 3 [Source:MGI Symbol;Acc:MGI:109247]
chr10	40883475	40938570	1	2	protein_coding	ENSMUSG00000019831	Wasf1	0.605826	0.0246747	0.71423	0.713999	1.10774	1.6017	1.49643	1.55674	0.986026	0.949195	1.18919	0.697911	0.794695	1.14592	0.351222	1.27564	0.143078	0.844426	0.519897	WAS protein family, member 1 [Source:MGI Symbol;Acc:MGI:1890563]
chr2	25289915	25291180	1	1	protein_coding	ENSMUSG00000026961	Lrrc26	-0.939321	-2.17226	-2.81799	-2.51908	-1.58713	-0.82344	-1.79261	-1.42598	-1.47309	-1.28008	-2.60077	-0.179653	-1.80987	-1.4587	0.351172	1.2756	0.658885	0.181191	0.895383	leucine rich repeat containing 26 [Source:MGI Symbol;Acc:MGI:2385129]
chr2	74711927	74748442	1	6	protein_coding	ENSMUSG00000079277	Hoxd3	3.36275	3.20731	2.89577	2.80458	2.05975	2.79387	3.32627	3.16496	3.46317	3.07484	3.14176	3.05738	2.854	3.20473	0.350726	1.2752	0.0897848	1.0468	0.42354	homeobox D3 [Source:MGI Symbol;Acc:MGI:96207]
chr6	145738693	145746273	-1	1	lncRNA	ENSMUSG00000085658	Gm15704	-0.226112	-3.48521	0.533278	-0.830117	-0.930579	-0.617595	-0.559984	-0.422859	-0.0139034	-0.953071	-0.315702	-1.18649	-0.926056	-0.575334	0.350722	1.2752	0.415571	0.381355	0.773757	predicted gene 15704 [Source:MGI Symbol;Acc:MGI:3783144]
chr1	166130238	166166510	1	4	protein_coding	ENSMUSG00000000544	Gpa33	-1.81963	-2.90523	-4.47039	-3.50267	-3.6975	0.682625	-2.8107	-1.42598	-2.4727	-1.70364	-0.727632	-4.47039	-2.6188	-2.26851	0.350291	1.27482	0.686061	0.163637	0.906637	glycoprotein A33 (transmembrane) [Source:MGI Symbol;Acc:MGI:1891703]
chr4	93334138	93335511	-1	1	protein_coding	ENSMUSG00000054000	Tusc1	1.98234	1.85772	1.58225	2.07971	0.798652	1.17315	1.8483	1.74949	1.30794	1.80826	2.46289	2.39755	1.57897	1.92907	0.350103	1.27465	0.160881	0.793494	0.544803	tumor suppressor candidate 1 [Source:MGI Symbol;Acc:MGI:2684283]
chr9	104262105	104263617	1	1	TEC	ENSMUSG00000104040	Gm37563	-1.23038	-1.32693	-1.05815	-2.51908	-1.22182	-0.716849	-0.195715	-1.25536	-0.772798	-0.0174858	-0.932174	-2.79911	-1.34554	-0.99544	0.350096	1.27465	0.419763	0.376996	0.775854	predicted gene, 37563 [Source:MGI Symbol;Acc:MGI:5610791]
chr17	24727820	24736143	1	3	protein_coding	ENSMUSG00000002500	Rpl3l	-0.147886	0.407698	-1.05815	1.85743	-0.190489	-1.52104	-0.278527	0.86438	-1.01376	0.321759	0.0606543	1.48797	-0.108741	0.240412	0.349153	1.27381	0.546326	0.262548	0.847478	ribosomal protein L3-like [Source:MGI Symbol;Acc:MGI:1913461]
chr1	193281271	193283843	1	1	TEC	ENSMUSG00000104348	Gm37691	-0.939321	0.255806	-0.127555	-1.07019	-0.190489	0.380435	-0.459939	0.578699	-0.303379	-0.0960782	0.445985	0.237087	-0.281886	0.0670625	0.348949	1.27363	0.267931	0.571977	0.664696	predicted gene, 37691 [Source:MGI Symbol;Acc:MGI:5610919]
chr9	9660891	10904775	-1	5	protein_coding	ENSMUSG00000039488	Cntn5	-0.813208	-2.17226	-0.919767	-4.47039	-1.45481	-0.82344	-0.783652	-0.516176	-2.15093	-0.953071	0.313251	-4.47039	-1.77565	-1.42683	0.348818	1.27352	0.628153	0.201934	0.883463	contactin 5 [Source:MGI Symbol;Acc:MGI:3042287]
chr1	150100031	150108227	1	2	protein_coding	ENSMUSG00000032487	Ptgs2	0.815603	0.201401	-0.7935	0.37343	1.12898	1.94797	1.25282	0.0374224	1.38456	0.645364	2.79703	-0.350431	0.612314	0.961128	0.348814	1.27351	0.513221	0.289696	0.830651	prostaglandin-endoperoxide synthase 2 [Source:MGI Symbol;Acc:MGI:97798]
chrMT	15289	15355	1	1	Mt_tRNA	ENSMUSG00000064371	mt-Tt	-1.07752	-0.591299	-1.21124	0.420664	-1.11807	-0.82344	-1.04847	-0.615949	-0.0810109	-0.1792	0.0606543	-0.444052	-0.733485	-0.384672	0.348813	1.27351	0.288402	0.540002	0.68274	mitochondrially encoded tRNA threonine [Source:MGI Symbol;Acc:MGI:102473]
chr19	10182888	10196877	1	8	protein_coding	ENSMUSG00000010663	Fads1	6.60041	6.60245	6.92132	6.78908	6.6236	6.63399	7.10173	7.17922	7.11664	7.0916	6.96824	6.80501	6.69514	7.04374	0.348598	1.27332	0.00692691	2.15946	0.103259	fatty acid desaturase 1 [Source:MGI Symbol;Acc:MGI:1923517]
chr1	120113280	120121078	-1	7	protein_coding	ENSMUSG00000026385	Dbi	8.34714	8.41382	8.44077	8.43963	8.44532	8.33654	8.64432	8.88788	8.61978	8.77132	8.57068	9.02025	8.40387	8.75237	0.3485	1.27324	0.00191897	2.71693	0.0444317	diazepam binding inhibitor [Source:MGI Symbol;Acc:MGI:94865]
chr15	42424723	42676977	-1	2	protein_coding	ENSMUSG00000022309	Angpt1	4.71922	4.60838	4.86307	4.49235	4.65928	4.69326	5.08101	4.84227	5.19009	5.27041	5.07433	4.66541	4.67259	5.02059	0.347993	1.27279	0.00366548	2.43587	0.0689883	angiopoietin 1 [Source:MGI Symbol;Acc:MGI:108448]
chr9	99708399	99756043	1	1	lncRNA	ENSMUSG00000089655	Gm16004	-4.47039	-4.47039	-4.47039	-4.47039	-4.47039	-4.47039	-2.38659	-4.47039	-4.47039	-4.47039	-4.47039	-4.47039	-4.47039	-4.12309	0.347299	1.27218	0.559359	0.252309	0.853253	predicted gene 16004 [Source:MGI Symbol;Acc:MGI:3801846]
chr11	3703731	3863903	-1	6	protein_coding	ENSMUSG00000020435	Osbp2	3.23719	3.01567	2.95094	2.32287	2.76354	3.01105	3.5102	3.17991	3.3969	3.14486	3.28451	2.86585	2.88354	3.23037	0.346831	1.27176	0.0186638	1.729	0.187517	oxysterol binding protein 2 [Source:MGI Symbol;Acc:MGI:1921559]
chr10	81863934	81881081	1	1	protein_coding	ENSMUSG00000112640	Gm32687	0.0641689	-0.912726	-1.21124	-3.50267	-1.02128	-2.1947	-0.667488	-1.42598	-0.303379	-1.70364	-1.04646	-1.55298	-1.46307	-1.11665	0.346421	1.2714	0.548848	0.260548	0.848631	predicted gene, 32687 [Source:MGI Symbol;Acc:MGI:5591846]
chr16	86770227	86806513	-1	2	lncRNA	ENSMUSG00000116993	Gm32461	3.41523	3.06982	2.81877	3.02691	3.45662	2.82066	3.53466	3.59129	2.98597	3.19523	3.784	3.59336	3.10134	3.44742	0.346084	1.27111	0.0700573	1.15455	0.380576	predicted gene, 32461 [Source:MGI Symbol;Acc:MGI:5591620]
chr5	147957320	148316065	1	11	protein_coding	ENSMUSG00000029651	Mtus2	-0.39657	0.710071	-1.21124	0.324597	-0.244105	0.758492	1.22303	-0.615949	-0.151393	-0.267405	0.816702	1.01179	-0.00979245	0.33613	0.345922	1.27096	0.463367	0.334075	0.8032	microtubule associated tumor suppressor candidate 2 [Source:MGI Symbol;Acc:MGI:1915388]
chr4	83455680	83486459	-1	7	protein_coding	ENSMUSG00000028484	Psip1	5.96901	5.65591	5.61536	5.27496	5.15489	5.70284	6.00106	5.77988	6.22349	5.94467	5.83191	5.66693	5.56216	5.90799	0.345828	1.27088	0.0235315	1.62835	0.213981	PC4 and SFRS1 interacting protein 1 [Source:MGI Symbol;Acc:MGI:2142116]
chr13	98316422	98324415	1	4	lncRNA	ENSMUSG00000048603	Gm9828	0.0641689	0.454971	0.671075	-0.444299	0.630089	-0.355217	0.159213	0.666253	0.433518	0.738893	0.487648	0.607474	0.170131	0.5155	0.345368	1.27048	0.119693	0.921933	0.482414	predicted gene 9828 [Source:MGI Symbol;Acc:MGI:3642913]
chr7	81600481	81707527	-1	9	protein_coding	ENSMUSG00000025813	Homer2	0.128451	1.02402	-0.127555	1.13805	0.137625	1.35522	0.681453	0.62314	1.35947	1.32595	1.08447	0.653401	0.609301	0.954646	0.345345	1.27045	0.315865	0.500499	0.705817	homer scaffolding protein 2 [Source:MGI Symbol;Acc:MGI:1347354]
chr11	120007313	120047167	-1	9	protein_coding	ENSMUSG00000025375	Aatk	0.815603	1.43103	1.65049	1.89136	1.43218	1.3055	2.36721	1.36071	1.2545	2.10027	1.40024	2.11527	1.42103	1.76637	0.345338	1.27045	0.105448	0.976962	0.454716	apoptosis-associated tyrosine kinase [Source:MGI Symbol;Acc:MGI:1197518]
chr2	157087055	157096482	1	2	protein_coding	ENSMUSG00000074628	Tldc2	2.29398	2.71917	2.60612	2.27227	2.48742	2.57004	3.26911	2.75982	2.84847	2.67426	2.74644	2.7224	2.4915	2.83675	0.345251	1.27037	0.0360251	1.44339	0.273419	TBC/LysM associated domain containing 2 [Source:MGI Symbol;Acc:MGI:2686178]
chr9	72355075	72356633	1	1	TEC	ENSMUSG00000103133	Gm37303	0.36027	0.255806	-0.919767	-1.35836	0.0512386	-1.71264	0.391227	0.222119	-0.151393	-1.28008	0.217452	-0.651763	-0.553908	-0.20874	0.345167	1.2703	0.390124	0.408797	0.75671	predicted gene, 37303 [Source:MGI Symbol;Acc:MGI:5610531]
chr11	22512088	22519234	1	1	protein_coding	ENSMUSG00000049904	Tmem17	1.797	1.84003	2.42316	2.15146	1.41499	2.10153	2.33971	2.20911	1.9695	2.32804	2.13607	2.81624	1.95469	2.29978	0.345085	1.27023	0.0417538	1.3793	0.296188	transmembrane protein 17 [Source:MGI Symbol;Acc:MGI:2144205]
chr2	127425199	127436092	1	1	protein_coding	ENSMUSG00000046338	Gpat2	-2.83255	-2.49269	-1.5769	-0.140191	-0.615896	-0.524731	0.391227	-1.1028	-1.15124	-0.569881	-1.3064	-2.37364	-1.36383	-1.01879	0.345037	1.27018	0.553525	0.256863	0.85083	glycerol-3-phosphate acyltransferase 2, mitochondrial [Source:MGI Symbol;Acc:MGI:2684962]
chr11	94501347	94521742	-1	6	protein_coding	ENSMUSG00000039110	Mycbpap	2.65203	2.73841	2.73744	2.58374	2.74302	3.02648	3.33326	3.49294	3.08113	2.77706	3.46743	2.39755	2.74685	3.09156	0.344709	1.2699	0.0859838	1.06558	0.415808	MYCBP associated protein [Source:MGI Symbol;Acc:MGI:2388726]
chr7	44816387	44840809	1	6	protein_coding	ENSMUSG00000074141	Il4i1	0.998714	-0.250684	-0.569951	-0.362054	-0.845243	-0.355217	0.391227	0.62314	0.227083	-0.569881	-0.548521	0.560036	-0.230739	0.113847	0.344587	1.26979	0.253538	0.595956	0.650177	interleukin 4 induced 1 [Source:MGI Symbol;Acc:MGI:109552]
chr7	64153835	64269775	1	23	protein_coding	ENSMUSG00000030523	Trpm1	-1.23038	-0.0393962	0.380916	-0.073221	-0.546891	-0.716849	0.279879	0.163142	1.1413	-0.813723	-0.389211	-0.544173	-0.37097	-0.0271314	0.343839	1.26913	0.271475	0.56627	0.666937	transient receptor potential cation channel, subfamily M, member 1 [Source:MGI Symbol;Acc:MGI:1330305]
chr8	104886862	104902787	1	2	transcribed_unprocessed_pseudogene	ENSMUSG00000110597	Gm8798	0.815603	0.500745	0.626589	0.823495	1.12898	0.117795	-0.278527	1.30724	0.952861	1.29549	1.31023	1.48797	0.668868	1.01254	0.343674	1.26898	0.254904	0.593623	0.651834	predicted gene 8798 [Source:MGI Symbol;Acc:MGI:3646429]
chrX	17132049	17319368	-1	1	protein_coding	ENSMUSG00000025038	Efhc2	0.463559	1.28171	0.626589	0.0520574	0.0512386	0.899213	0.336627	0.62314	0.736061	1.02542	1.35594	1.35531	0.562395	0.905417	0.343022	1.26841	0.153452	0.814028	0.534548	EF-hand domain (C-terminal) containing 2 [Source:MGI Symbol;Acc:MGI:1921655]
chr10	9622936	9675208	-1	2	protein_coding	ENSMUSG00000060487	Samd5	1.3347	0.588152	1.08685	0.55374	1.14992	0.865298	1.49643	1.2517	1.22702	1.16676	1.31023	1.17813	0.929775	1.27171	0.341939	1.26746	0.215573	0.666405	0.615393	sterile alpha motif domain containing 5 [Source:MGI Symbol;Acc:MGI:2444815]
chr17	12584132	12628488	1	2	protein_coding	ENSMUSG00000040966	Slc22a2	6.43234	7.02827	6.71172	7.23582	7.0124	7.00297	7.1396	7.20777	7.27136	7.09603	7.3467	7.41333	6.90392	7.2458	0.341878	1.26741	0.0152724	1.81609	0.167471	solute carrier family 22 (organic cation transporter), member 2 [Source:MGI Symbol;Acc:MGI:1335072]
chr16	57624258	57754737	-1	2	protein_coding	ENSMUSG00000068196	Col8a1	3.17767	3.47147	3.93309	2.57332	3.8188	3.85545	3.59986	3.86087	3.60335	4.18753	3.93846	3.69018	3.47163	3.81338	0.341741	1.26729	0.0689763	1.1613	0.377761	collagen, type VIII, alpha 1 [Source:MGI Symbol;Acc:MGI:88463]
chr6	115583544	115592576	-1	2	protein_coding	ENSMUSG00000068011	Mkrn2os	2.81716	2.64976	2.7582	2.79565	2.61335	3.01105	2.98837	2.9375	3.35309	2.95326	3.19931	3.26393	2.7742	3.11591	0.341714	1.26726	0.00404327	2.39327	0.0738947	makorin, ring finger protein 2, opposite strand [Source:MGI Symbol;Acc:MGI:1917541]
chr15	54745702	54754039	1	1	protein_coding	ENSMUSG00000037362	Ccn3	-1.23038	-1.03803	-0.919767	-2.20046	-0.930579	0.174287	-0.195715	-1.42598	-0.772798	-0.569881	-1.3064	0.175465	-1.02415	-0.682551	0.341603	1.26716	0.440879	0.355681	0.790515	cellular communication network factor 3 [Source:MGI Symbol;Acc:MGI:109185]
chr16	15552077	15595773	-1	6	protein_coding	ENSMUSG00000022674	Ube2v2	2.49021	2.47732	2.00349	1.9245	3.26841	2.10153	2.83924	2.56855	2.75536	2.72085	2.87759	2.55101	2.37758	2.71877	0.34119	1.2668	0.0956056	1.01952	0.435588	ubiquitin-conjugating enzyme E2 variant 2 [Source:MGI Symbol;Acc:MGI:1917870]
chr8	84661331	84662854	-1	1	protein_coding	ENSMUSG00000053560	Ier2	3.20774	4.1723	3.11289	4.3623	2.51995	2.81179	2.97055	3.75999	3.48073	3.64519	4.51573	3.86138	3.36449	3.70559	0.341101	1.26672	0.34878	0.457449	0.730516	immediate early response 2 [Source:MGI Symbol;Acc:MGI:104815]
chr6	126532551	126535412	-1	1	protein_coding	ENSMUSG00000045534	Kcna5	0.0641689	1.05503	1.08685	1.29838	1.44917	0.380435	1.47131	1.071	1.86641	1.02542	1.48497	0.460209	0.889006	1.22989	0.340882	1.26653	0.26523	0.576377	0.661872	potassium voltage-gated channel, shaker-related subfamily, member 5 [Source:MGI Symbol;Acc:MGI:96662]
chr13	47012557	47014850	-1	1	protein_coding	ENSMUSG00000044231	Nhlrc1	-0.147886	1.3077	0.71423	1.50972	1.37998	-0.00229366	1.33868	0.436519	1.28147	1.32595	1.31023	1.11388	0.793574	1.13445	0.34088	1.26653	0.29394	0.531742	0.687062	NHL repeat containing 1 [Source:MGI Symbol;Acc:MGI:2145264]
chr12	108790035	108792743	-1	1	TEC	ENSMUSG00000114045	Gm34220	0.249012	0.0860207	-0.569951	0.787911	0.569221	-0.0663072	1.5454	0.163142	-0.151393	0.321759	0.567529	0.653401	0.175984	0.51664	0.340656	1.26633	0.242746	0.614849	0.640318	predicted gene, 34220 [Source:MGI Symbol;Acc:MGI:5593379]
chr7	142325837	142373753	-1	6	protein_coding	ENSMUSG00000045777	Ifitm10	-1.5954	-0.912726	-1.05815	0.0520574	-0.615896	-1.93363	-1.04847	-0.615949	-0.225385	-0.461855	-0.115286	-1.55298	-1.01062	-0.669988	0.340636	1.26632	0.285231	0.544804	0.679688	interferon induced transmembrane protein 10 [Source:MGI Symbol;Acc:MGI:2444776]
chr9	58524298	58555437	-1	4	protein_coding	ENSMUSG00000035914	Cd276	0.0641689	0.629947	0.210543	0.0520574	0.0950781	-0.277387	0.681453	0.0374224	-0.0810109	0.259994	0.679624	1.23964	0.129068	0.46952	0.340452	1.26615	0.196234	0.707225	0.591911	CD276 antigen [Source:MGI Symbol;Acc:MGI:2183926]
chr11	114982274	114989922	-1	1	protein_coding	ENSMUSG00000034641	Cd300ld	1.46488	1.22829	-0.0532994	-0.073221	0.333353	0.174287	0.279879	0.101651	1.45731	0.380988	1.33327	1.56208	0.512382	0.852529	0.340147	1.26589	0.251622	0.599251	0.647757	CD300 molecule like family member d [Source:MGI Symbol;Acc:MGI:2442358]
chr2	57106830	57124003	-1	6	protein_coding	ENSMUSG00000026826	Nr4a2	0.891658	0.95992	-0.127555	0.274053	0.505671	1.08749	0.027526	1.13378	1.17044	1.52288	1.87861	-0.101292	0.598539	0.938658	0.340119	1.26586	0.235956	0.627169	0.634753	nuclear receptor subfamily 4, group A, member 2 [Source:MGI Symbol;Acc:MGI:1352456]
chr12	69370484	69372468	-1	2	lncRNA	ENSMUSG00000052673	Gm9887	1.77708	0.95992	1.58225	1.24689	0.0512386	0.830567	1.33868	1.51018	1.33393	1.52288	1.05705	1.72149	1.07466	1.41404	0.339378	1.26521	0.143245	0.843921	0.520103	predicted gene 9887 [Source:MGI Symbol;Acc:MGI:3642578]
chr12	17902389	17904675	1	1	unprocessed_pseudogene	ENSMUSG00000114025	Gm49331	0.463559	0.670565	-0.0532994	-0.830117	1.12898	-0.0663072	0.636958	0.333298	0.952861	0.868714	0.445985	0.111092	0.218897	0.558151	0.339254	1.2651	0.277813	0.556248	0.672619	predicted gene, 49331 [Source:MGI Symbol;Acc:MGI:6121516]
chr12	84417196	84418578	1	1	protein_coding	ENSMUSG00000098134	Rnf113a2	3.65232	3.5552	3.60077	3.63947	3.3611	3.63668	3.79979	3.82802	4.03433	3.55805	3.72426	4.53655	3.57426	3.9135	0.339242	1.26509	0.0194406	1.71129	0.191925	ring finger protein 113A2 [Source:MGI Symbol;Acc:MGI:1913631]
chr13	62836877	62858422	-1	2	protein_coding	ENSMUSG00000021456	Fbp2	4.88422	5.31041	4.46229	4.3471	4.66657	4.48291	4.70887	5.04166	4.94016	4.92224	5.25859	5.31707	4.69225	5.03143	0.339181	1.26504	0.064839	1.18816	0.366928	fructose bisphosphatase 2 [Source:MGI Symbol;Acc:MGI:95491]
chr5	66676091	66687234	1	4	protein_coding	ENSMUSG00000029223	Uchl1	2.05028	2.22801	2.02078	2.44212	1.87091	2.55947	2.2391	2.71945	2.43344	2.00935	2.56373	3.24155	2.19526	2.53444	0.339176	1.26503	0.0954321	1.02031	0.435315	ubiquitin carboxy-terminal hydrolase L1 [Source:MGI Symbol;Acc:MGI:103149]
chr16	45945606	45971370	1	3	lncRNA	ENSMUSG00000085826	Gm15638	3.75261	3.2813	3.49338	3.4071	3.44396	3.11572	3.80985	3.08778	3.9528	3.6632	3.91956	4.09566	3.41568	3.75481	0.339128	1.26499	0.0430489	1.36604	0.301725	predicted gene 15638 [Source:MGI Symbol;Acc:MGI:3783082]
chr7	140967221	140969825	1	3	protein_coding	ENSMUSG00000025491	Ifitm1	2.3624	3.09242	2.71636	3.58867	2.78377	3.07179	3.32627	3.08778	3.35309	3.04768	3.50342	3.32905	2.9359	3.27455	0.338644	1.26457	0.133475	0.874599	0.504781	interferon induced transmembrane protein 1 [Source:MGI Symbol;Acc:MGI:1915963]
chrX	166457253	166479867	-1	3	protein_coding	ENSMUSG00000079316	Rab9	5.31203	5.25306	5.49679	5.33783	5.24156	5.34969	5.60452	5.62869	5.62981	5.57149	5.65922	5.92859	5.33182	5.67039	0.338564	1.2645	0.000127835	3.89335	0.00631988	RAB9, member RAS oncogene family [Source:MGI Symbol;Acc:MGI:1890695]
chr6	69764523	69765022	-1	1	IG_V_gene	ENSMUSG00000076564	Igkv12-46	-2.83255	-4.47039	-2.39475	-2.20046	-4.47039	-2.1947	-1.79261	-4.47039	-4.47039	-2.30578	-4.47039	0.976094	-3.09387	-2.75558	0.338295	1.26426	0.685451	0.164024	0.906313	immunoglobulin kappa variable 12-46 [Source:MGI Symbol;Acc:MGI:4439773]
chr11	50236461	50238616	-1	7	protein_coding	ENSMUSG00000020377	Ltc4s	1.0327	1.28171	0.79685	1.05067	0.824926	0.682625	1.3932	0.86438	1.08118	0.826725	1.05705	2.47632	0.944914	1.28314	0.33823	1.2642	0.380221	0.419964	0.750371	leukotriene C4 synthase [Source:MGI Symbol;Acc:MGI:107498]
chr6	145250529	145251849	1	1	lncRNA	ENSMUSG00000086013	Gm15706	0.776017	1.05503	1.15107	1.69402	1.25027	1.05777	1.63863	0.708115	1.61403	1.85078	1.35594	1.84537	1.16403	1.50214	0.338114	1.2641	0.0898198	1.04663	0.42354	predicted gene 15706 [Source:MGI Symbol;Acc:MGI:3783146]
chr4	135494790	135537803	1	3	protein_coding	ENSMUSG00000028801	Stpg1	-0.0736832	0.54511	0.71423	0.37343	-0.138795	-0.203542	1.47131	-0.516176	0.0502208	0.783477	0.715134	0.741089	0.202792	0.540842	0.338051	1.26405	0.250052	0.60197	0.646452	sperm tail PG rich repeat containing 1 [Source:MGI Symbol;Acc:MGI:1926056]
chr13	38960619	38966605	1	1	lncRNA	ENSMUSG00000096932	5033403F01Rik	-1.81963	-0.591299	-1.21124	-1.20709	-1.11807	-1.52104	-0.783652	-1.25536	-0.225385	-0.686656	-1.3064	-1.18649	-1.24473	-0.907323	0.337405	1.26348	0.501787	0.29948	0.824679	RIKEN cDNA 5033403F01 gene [Source:MGI Symbol;Acc:MGI:1923208]
chr11	59208321	59210738	1	1	protein_coding	ENSMUSG00000020441	2310033P09Rik	3.30829	3.53884	3.29447	3.75455	3.00673	3.10123	3.67331	4.0189	3.37829	3.45156	3.56796	3.9376	3.33402	3.67127	0.337253	1.26335	0.0298989	1.52435	0.247051	RIKEN cDNA 2310033P09 gene [Source:MGI Symbol;Acc:MGI:1915112]
chr2	139493913	139637674	1	2	protein_coding	ENSMUSG00000039092	Sptlc3	3.01716	1.84003	3.20653	2.59407	2.20686	1.99578	2.36721	3.0146	2.79333	2.5763	2.83787	3.29323	2.47674	2.81376	0.337017	1.26314	0.185194	0.732374	0.579849	serine palmitoyltransferase, long chain base subunit 3 [Source:MGI Symbol;Acc:MGI:2444678]
chrX	135797594	135891081	1	5	protein_coding	ENSMUSG00000072964	Bhlhb9	4.04263	4.01164	4.09286	4.02673	4.03116	4.02248	4.45063	4.30465	4.27137	4.52607	4.24215	4.45461	4.03792	4.37491	0.336994	1.26312	0.0158229	1.80071	0.17067	basic helix-loop-helix domain containing, class B9 [Source:MGI Symbol;Acc:MGI:1917487]
chr2	4919019	4938730	1	3	protein_coding	ENSMUSG00000026664	Phyh	8.05761	8.10482	8.22974	8.25508	8.39578	8.11318	8.42899	8.50413	8.64059	8.43426	8.36216	8.80775	8.1927	8.52965	0.336944	1.26308	0.000853548	3.06877	0.0253419	phytanoyl-CoA hydroxylase [Source:MGI Symbol;Acc:MGI:891978]
chr19	42593982	42612813	-1	5	protein_coding	ENSMUSG00000025185	Loxl4	0.650293	2.15831	1.11932	2.24628	1.01949	1.79424	1.74727	1.66699	1.54894	1.87158	2.56373	1.60945	1.49799	1.83466	0.336671	1.26284	0.274539	0.561396	0.669811	lysyl oxidase-like 4 [Source:MGI Symbol;Acc:MGI:1914823]
chr9	48162023	48400025	1	4	protein_coding	ENSMUSG00000044229	Nxpe4	1.99963	1.54465	-1.5769	0.989328	1.93262	0.758492	0.391227	0.748797	1.63509	2.028	1.16371	1.69976	0.941302	1.27777	0.336463	1.26266	0.467994	0.32976	0.806116	neurexophilin and PC-esterase domain family, member 4 [Source:MGI Symbol;Acc:MGI:1924792]
chr16	92391953	92470867	-1	7	protein_coding	ENSMUSG00000022951	Rcan1	5.41388	5.47138	5.54539	5.58332	5.67885	5.76509	5.71433	6.23844	6.13108	5.89473	6.20798	5.28825	5.57632	5.91247	0.33615	1.26238	0.0843214	1.07406	0.412126	regulator of calcineurin 1 [Source:MGI Symbol;Acc:MGI:1890564]
chr1	171503478	171504750	1	1	protein_coding	ENSMUSG00000060244	Alyref2	1.48956	1.28171	1.85714	1.71312	0.900994	1.4725	1.68307	2.28022	2.00229	1.67261	0.880647	2.21051	1.4525	1.78823	0.335721	1.26201	0.136614	0.864505	0.509194	Aly/REF export factor 2 [Source:MGI Symbol;Acc:MGI:1913144]
chr3	146852367	146984009	1	6	protein_coding	ENSMUSG00000036745	Ttll7	1.75689	1.74813	1.71565	1.59455	2.12464	1.93168	2.20902	2.14959	2.03435	2.34301	1.87861	2.27069	1.81192	2.14754	0.335622	1.26192	0.122854	0.910611	0.487214	tubulin tyrosine ligase-like family, member 7 [Source:MGI Symbol;Acc:MGI:1918142]
chr1	66830839	66863277	-1	2	protein_coding	ENSMUSG00000026003	Acadl	9.04206	9.16514	9.00464	8.99753	8.52861	9.09546	9.1545	9.18966	9.37397	9.29529	9.32276	9.51013	8.97224	9.30772	0.335482	1.2618	0.0117558	1.92975	0.143804	acyl-Coenzyme A dehydrogenase, long-chain [Source:MGI Symbol;Acc:MGI:87866]
chr2	145934784	146215039	1	14	protein_coding	ENSMUSG00000037143	Cfap61	-1.40138	-1.03803	-2.39475	-1.20709	-1.02128	-1.93363	-1.20167	-1.1028	-0.6659	-0.813723	-0.826281	-2.37364	-1.49936	-1.164	0.335357	1.26169	0.269032	0.570195	0.665102	cilia and flagella associated protein 61 [Source:MGI Symbol;Acc:MGI:1926024]
chr9	92538801	92542869	-1	1	TEC	ENSMUSG00000103622	Gm38391	-0.39657	-0.106445	0.484257	-0.531517	-0.615896	0.932349	0.159213	-0.100308	0.170504	0.783477	0.528141	0.237087	-0.0389705	0.296353	0.335323	1.26166	0.285966	0.543686	0.680681	predicted gene, 38391 [Source:MGI Symbol;Acc:MGI:5613630]
chr7	29953621	29970352	1	7	transcribed_unprocessed_pseudogene	ENSMUSG00000063623	C230062I16Rik	0.463559	-0.250684	0.269598	-0.531517	0.630089	0.380435	0.807253	1.00536	0.655896	-0.1792	0.445985	0.237087	0.160247	0.495397	0.33515	1.26151	0.274922	0.560791	0.670207	RIKEN cDNA C230062I16 gene [Source:MGI Symbol;Acc:MGI:2442417]
chr4	137277489	137299726	1	1	protein_coding	ENSMUSG00000036856	Wnt4	1.27914	1.20082	1.6281	2.5309	1.49898	2.80286	2.89698	2.60224	2.22699	0.692886	2.94644	1.58596	1.82347	2.15858	0.335115	1.26148	0.489117	0.310588	0.817083	wingless-type MMTV integration site family, member 4 [Source:MGI Symbol;Acc:MGI:98957]
chr13	73319838	73328542	-1	4	protein_coding	ENSMUSG00000021606	Ndufs6	7.59475	7.65463	7.6869	7.91914	6.50318	7.52992	7.65603	7.93615	7.80323	7.73024	7.55945	8.20891	7.48142	7.81567	0.334248	1.26072	0.14113	0.850381	0.517095	NADH:ubiquinone oxidoreductase core subunit S6 [Source:MGI Symbol;Acc:MGI:107932]
chr5	5781615	5783555	-1	1	processed_pseudogene	ENSMUSG00000100801	Gm15459	1.51383	0.710071	1.58225	1.71312	1.30729	1.35522	1.59277	2.11888	1.54894	1.57454	1.52554	1.82545	1.36363	1.69769	0.334055	1.26055	0.160387	0.79483	0.54421	predicted gene 15459 [Source:MGI Symbol;Acc:MGI:3705702]
chr13	73626911	73649843	1	7	protein_coding	ENSMUSG00000021611	Tert	2.19238	2.06998	2.51144	1.97284	1.83257	2.69114	2.79942	2.9198	2.46906	2.34301	2.74644	1.99556	2.21172	2.54555	0.333824	1.26035	0.113223	0.946064	0.469823	telomerase reverse transcriptase [Source:MGI Symbol;Acc:MGI:1202709]
chr17	36958592	36965625	1	4	protein_coding	ENSMUSG00000036214	Znrd1as	3.13919	3.26813	3.39072	3.10127	2.40274	3.33601	3.04905	3.39381	3.64028	3.32154	3.41441	3.81667	3.10634	3.43929	0.332952	1.25959	0.0686592	1.1633	0.377537	zinc ribbon domain containing 1, antisense [Source:MGI Symbol;Acc:MGI:1923666]
chr10	79777272	79782630	1	3	protein_coding	ENSMUSG00000020325	Fstl3	2.75743	3.00776	2.83841	3.6041	2.61335	3.04174	3.03197	3.45041	3.16316	3.25977	3.4778	3.47686	2.97713	3.31	0.332863	1.25951	0.134609	0.870926	0.506163	follistatin-like 3 [Source:MGI Symbol;Acc:MGI:1890391]
chr15	99590782	99594829	1	6	protein_coding	ENSMUSG00000044217	Aqp5	-1.5954	-0.498315	-3.41952	-1.93963	-1.33362	-0.133293	-0.1174	0.163142	-1.01376	-2.30578	-0.245757	-3.40517	-1.48663	-1.15412	0.332508	1.2592	0.666475	0.176216	0.897818	aquaporin 5 [Source:MGI Symbol;Acc:MGI:106215]
chr10	34087815	34096519	-1	1	protein_coding	ENSMUSG00000049872	Calhm5	-0.147886	-0.591299	-0.205841	-1.71882	-0.190489	0.380435	-0.559984	0.101651	0.281526	0.645364	-0.0542239	-0.894491	-0.412317	-0.0800263	0.33229	1.25901	0.388044	0.411119	0.755159	calcium homeostasis modulator family member 5 [Source:MGI Symbol;Acc:MGI:2143897]
chr16	42884370	42912065	-1	1	lncRNA	ENSMUSG00000116903	Gm19522	1.65145	0.95992	0.79685	-0.830117	0.771891	-0.355217	0.766527	1.16418	1.22702	0.437882	0.880647	0.510986	0.49913	0.831207	0.332077	1.25882	0.340962	0.467294	0.723991	predicted gene, 19522 [Source:MGI Symbol;Acc:MGI:5011707]
chr2	6097607	6130211	-1	4	protein_coding	ENSMUSG00000045319	Proser2	2.01671	2.11482	1.35571	2.32287	2.26559	2.49439	2.52203	2.74983	2.15591	1.76445	2.8298	2.53883	2.09502	2.42681	0.331792	1.25858	0.165004	0.782505	0.550496	proline and serine rich 2 [Source:MGI Symbol;Acc:MGI:2442238]
chrX	136707982	136711478	1	1	protein_coding	ENSMUSG00000049536	Tceal1	1.58428	1.89248	2.22853	2.00419	1.60891	1.72028	2.06532	2.14959	1.67632	2.31291	2.21261	2.61043	1.83978	2.17119	0.331416	1.25825	0.0894792	1.04828	0.423141	transcription elongation factor A (SII)-like 1 [Source:MGI Symbol;Acc:MGI:2385317]
chr12	57230427	57497199	1	10	protein_coding	ENSMUSG00000047022	Mipol1	2.64106	2.98379	2.7582	2.32287	2.28465	3.07179	2.9434	2.88372	3.31444	3.40238	2.95389	2.55101	2.67706	3.00814	0.331081	1.25796	0.0589201	1.22974	0.351575	mirror-image polydactyly 1 [Source:MGI Symbol;Acc:MGI:1920740]
chr17	22713782	22716937	-1	1	processed_pseudogene	ENSMUSG00000117183	Gm20008	3.60792	3.70936	3.5361	2.41905	3.24914	3.29838	3.81485	3.24535	4.29472	4.02992	3.85735	2.56309	3.30332	3.63421	0.330888	1.25779	0.164934	0.78269	0.550496	predicted gene, 20008 [Source:MGI Symbol;Acc:MGI:5012193]
chr3	90511034	90514392	-1	2	protein_coding	ENSMUSG00000044080	S100a1	8.24574	8.25928	8.06787	8.49981	7.20131	8.1526	8.21841	8.59409	8.12713	8.28332	8.29683	8.89038	8.0711	8.40169	0.330594	1.25753	0.117518	0.929895	0.478396	S100 calcium binding protein A1 [Source:MGI Symbol;Acc:MGI:1338917]
chr8	67494858	67502584	1	2	protein_coding	ENSMUSG00000051147	Nat2	3.36275	2.70946	2.62886	2.62465	2.89336	2.69114	2.90639	3.40658	3.10397	3.19523	2.91624	3.364	2.81837	3.14873	0.330365	1.25733	0.0271229	1.56666	0.232966	N-acetyltransferase 2 (arylamine N-acetyltransferase) [Source:MGI Symbol;Acc:MGI:109201]
chr11	33973961	34098554	-1	3	protein_coding	ENSMUSG00000085684	4930469K13Rik	1.06591	1.54465	1.15107	0.595505	0.439193	-0.437486	1.19261	1.22312	1.30794	1.44175	0.715134	0.460209	0.726475	1.05679	0.330318	1.25729	0.191282	0.718327	0.58633	RIKEN cDNA 4930469K13 gene [Source:MGI Symbol;Acc:MGI:1924124]
chr6	71543192	71544114	-1	1	lncRNA	ENSMUSG00000107406	1700040L08Rik	-0.589901	-1.03803	-0.7935	-1.20709	-2.53126	-0.437486	-0.667488	0.163142	-1.888	-0.953071	-1.6237	0.352957	-1.09955	-0.769359	0.330186	1.25718	0.442696	0.353895	0.791429	RIKEN cDNA 1700040L08 gene [Source:MGI Symbol;Acc:MGI:1920544]
chr5	135887919	135889563	1	2	protein_coding	ENSMUSG00000004951	Hspb1	0.776017	1.14426	1.91377	2.23311	2.18674	2.48326	2.54629	2.75982	1.98599	0.54535	2.52424	2.35649	1.78953	2.1197	0.330169	1.25716	0.345531	0.461513	0.727596	heat shock protein 1 [Source:MGI Symbol;Acc:MGI:96240]
chr3	40744495	40796103	1	8	protein_coding	ENSMUSG00000025757	Hspa4l	5.56669	5.48568	5.38439	5.33629	5.4793	5.73019	5.91749	5.80542	6.16224	5.74638	6.13365	5.19816	5.49709	5.82722	0.330135	1.25713	0.0412649	1.38442	0.294516	heat shock protein 4 like [Source:MGI Symbol;Acc:MGI:107422]
chr6	56069804	56652487	-1	15	protein_coding	ENSMUSG00000004347	Pde1c	1.77708	1.54465	1.65049	0.823495	2.18674	2.57004	2.16269	2.53405	2.37204	1.41366	2.26146	1.78476	1.75875	2.08811	0.329361	1.25646	0.379922	0.420306	0.75028	phosphodiesterase 1C [Source:MGI Symbol;Acc:MGI:108413]
chr11	80477023	80481184	1	2	protein_coding	ENSMUSG00000048895	Cdk5r1	-1.40138	-1.49644	-2.81799	-2.51908	-1.58713	-0.437486	-0.366383	-0.615949	-3.47193	-0.569881	-3.55599	0.296185	-1.70992	-1.38066	0.329259	1.25637	0.600614	0.221405	0.872575	cyclin-dependent kinase 5, regulatory subunit 1 (p35) [Source:MGI Symbol;Acc:MGI:101764]
chr1	66765626	66768731	-1	1	TEC	ENSMUSG00000102559	Gm37570	-0.0736832	0.255806	-0.28862	-1.07019	-0.138795	-0.437486	0.681453	-0.422859	-0.225385	0.321759	-0.245757	0.111092	-0.292162	0.0367171	0.328879	1.25604	0.387817	0.411374	0.755071	predicted gene, 37570 [Source:MGI Symbol;Acc:MGI:5610798]
chr15	74702301	74709535	-1	1	protein_coding	ENSMUSG00000046380	Jrk	2.27989	2.60855	2.12039	2.06492	2.23652	1.96408	2.84902	2.6133	1.95283	2.86266	2.44185	2.52654	2.21239	2.54103	0.328642	1.25583	0.060747	1.21648	0.355858	jerky [Source:MGI Symbol;Acc:MGI:106214]
chr15	82899080	82905818	1	1	lncRNA	ENSMUSG00000100199	Gm20324	-1.81963	-3.48521	-0.127555	-0.624349	-1.33362	-0.355217	-0.559984	-1.25536	-1.30321	-1.28008	-0.932174	-0.444052	-1.29093	-0.962477	0.328453	1.25567	0.4728	0.325322	0.808239	predicted gene, 20324 [Source:MGI Symbol;Acc:MGI:5012509]
chr7	116504369	116540584	1	4	protein_coding	ENSMUSG00000030659	Nucb2	4.86784	5.00764	4.81184	4.97418	4.0424	4.72197	4.65411	4.95522	5.3046	5.03947	5.12471	5.31707	4.73764	5.06586	0.328217	1.25546	0.0724268	1.1401	0.386553	nucleobindin 2 [Source:MGI Symbol;Acc:MGI:1858179]
chr1	16688051	16709611	1	3	protein_coding	ENSMUSG00000025779	Ly96	2.57339	2.03929	2.77868	2.25933	1.80644	2.69114	2.32576	2.28022	3.01839	2.88329	2.86183	2.74379	2.35804	2.68555	0.327503	1.25484	0.132581	0.877518	0.503539	lymphocyte antigen 96 [Source:MGI Symbol;Acc:MGI:1341909]
chr18	21550377	21654718	-1	2	protein_coding	ENSMUSG00000042514	Klhl14	3.65778	3.4008	3.97804	3.2328	3.43546	3.46049	3.50402	4.16133	3.73599	4.1065	3.67552	3.94685	3.52756	3.85503	0.327472	1.25481	0.0263885	1.57859	0.229723	kelch-like 14 [Source:MGI Symbol;Acc:MGI:1921249]
chr18	67390717	67402749	1	2	protein_coding	ENSMUSG00000001473	Tubb6	1.58428	2.21434	2.02078	2.09435	1.6826	2.2403	2.26857	2.30771	2.65583	2.29762	2.18754	2.08207	1.97277	2.29989	0.327116	1.2545	0.176272	0.753817	0.568436	tubulin, beta 6 class V [Source:MGI Symbol;Acc:MGI:1915201]
chr14	55854010	55874736	1	3	protein_coding	ENSMUSG00000075592	Nynrin	4.50893	4.46565	4.85827	4.3532	3.94993	4.37859	4.8025	4.66763	4.91023	4.81088	4.71085	4.57285	4.41909	4.74582	0.326728	1.25417	0.0263198	1.57972	0.229374	NYN domain and retroviral integrase containing [Source:MGI Symbol;Acc:MGI:2652872]
chr6	34302434	34317478	-1	6	protein_coding	ENSMUSG00000001642	Akr1b3	4.24465	3.56601	3.66816	4.74055	5.16778	5.65153	5.38668	5.1949	5.12085	3.47893	6.1532	3.66237	4.50645	4.83282	0.326378	1.25386	0.472179	0.325893	0.808219	aldo-keto reductase family 1, member B3 (aldose reductase) [Source:MGI Symbol;Acc:MGI:1353494]
chr13	100735955	100744659	-1	6	protein_coding	ENSMUSG00000061474	Mrps36	3.95228	4.10721	3.78914	4.18899	3.5813	4.16171	4.06625	4.50496	3.84395	4.39212	4.39776	4.53348	3.96344	4.28975	0.326313	1.25381	0.0573268	1.24164	0.347645	mitochondrial ribosomal protein S36 [Source:MGI Symbol;Acc:MGI:1913378]
chr1	172261641	172319841	1	8	protein_coding	ENSMUSG00000038034	Igsf8	4.14329	4.16166	4.32635	4.41573	3.49803	4.13705	4.337	4.68083	4.10018	4.31828	4.33352	4.8689	4.11368	4.43979	0.326102	1.25362	0.0313353	1.50397	0.25415	immunoglobulin superfamily, member 8 [Source:MGI Symbol;Acc:MGI:2154090]
chr6	36714929	36810220	-1	2	protein_coding	ENSMUSG00000029838	Ptn	1.41421	1.45449	1.69426	0.957651	1.54712	0.28104	2.06532	1.33422	0.812006	1.76445	1.565	1.76398	1.22479	1.55083	0.326033	1.25356	0.23007	0.63814	0.630176	pleiotrophin [Source:MGI Symbol;Acc:MGI:97804]
chr13	32842092	32851185	-1	4	protein_coding	ENSMUSG00000044734	Serpinb1a	3.8841	3.88791	3.82404	3.96035	3.64905	3.51619	4.04937	4.05585	4.39072	4.05287	3.77141	4.35737	3.78694	4.11293	0.325991	1.25353	0.00487413	2.3121	0.0821784	serine (or cysteine) peptidase inhibitor, clade B, member 1a [Source:MGI Symbol;Acc:MGI:1913472]
chr5	137729899	137741607	-1	4	protein_coding	ENSMUSG00000045348	Nyap1	0.891658	0.358823	1.32819	1.02032	0.900994	1.64232	1.66102	2.13431	1.33393	0.596224	1.90959	0.460209	1.02372	1.34922	0.325497	1.2531	0.236822	0.625579	0.635367	neuronal tyrosine-phosphorylated phosphoinositide 3-kinase adaptor 1 [Source:MGI Symbol;Acc:MGI:2443880]
chr3	54755582	54801257	1	1	protein_coding	ENSMUSG00000027796	Smad9	2.50239	2.3827	2.35662	2.40737	2.04864	2.29227	2.4075	2.56855	3.0501	2.96299	2.58308	2.3703	2.33167	2.65709	0.325419	1.25303	0.142138	0.847289	0.518802	SMAD family member 9 [Source:MGI Symbol;Acc:MGI:1859993]
chr2	175129493	175142012	-1	5	protein_coding	ENSMUSG00000090093	Gm14399	2.81716	1.69004	2.62886	1.87449	2.38519	2.68143	3.00597	2.94628	3.1115	2.90363	2.52424	1.53779	2.34619	2.67157	0.325376	1.25299	0.19338	0.713589	0.588422	predicted gene 14399 [Source:MGI Symbol;Acc:MGI:3650082]
chr15	99579055	99584547	1	1	protein_coding	ENSMUSG00000023013	Aqp2	5.74386	6.05345	5.60106	6.46223	6.12056	6.15197	6.56133	6.57033	6.07149	5.71794	6.79135	6.36709	6.02219	6.34659	0.324402	1.25215	0.105257	0.977748	0.454663	aquaporin 2 [Source:MGI Symbol;Acc:MGI:1096865]
chr17	55970467	55976625	1	7	protein_coding	ENSMUSG00000039154	Shd	3.06722	2.54443	2.72694	3.34112	2.42007	2.44932	3.13155	2.78937	3.01839	2.95326	2.8459	3.75481	2.75818	3.08222	0.324034	1.25183	0.122193	0.912953	0.486175	src homology 2 domain-containing transforming protein D [Source:MGI Symbol;Acc:MGI:1099461]
chr5	104435121	104436372	1	1	TEC	ENSMUSG00000105954	Gm42793	1.38819	3.06982	1.60536	1.34809	0.876081	1.79424	2.4075	1.88341	2.60336	1.85078	2.20013	1.08064	1.6803	2.0043	0.324008	1.2518	0.357719	0.446458	0.735691	predicted gene 42793 [Source:MGI Symbol;Acc:MGI:5662930]
chr19	42786539	43388355	-1	3	protein_coding	ENSMUSG00000074852	Hpse2	0.0641689	-0.176763	-0.919767	-0.830117	-0.190489	0.380435	0.959553	0.222119	0.33399	-0.0960782	-0.115286	-1.03311	-0.278755	0.0451972	0.323952	1.25176	0.348269	0.458085	0.72997	heparanase 2 [Source:MGI Symbol;Acc:MGI:2685814]
chr5	29195992	29228457	1	12	protein_coding	ENSMUSG00000029130	Rnf32	0.559945	1.3077	1.30014	1.13805	2.00334	0.865298	1.22303	1.22312	1.9695	1.59969	1.35594	1.74289	1.19575	1.51903	0.323282	1.25117	0.137361	0.862138	0.510093	ring finger protein 32 [Source:MGI Symbol;Acc:MGI:1861747]
chr2	49787688	49948849	1	3	protein_coding	ENSMUSG00000026765	Lypd6b	2.25131	1.47756	2.05475	2.06492	2.15603	2.33006	2.60522	2.20911	2.45729	2.20232	2.28528	2.51415	2.05577	2.37889	0.323124	1.25104	0.0353331	1.45182	0.271075	LY6/PLAUR domain containing 6B [Source:MGI Symbol;Acc:MGI:1919147]
chr17	25942233	25944961	-1	3	protein_coding	ENSMUSG00000090113	Nhlrc4	0.18999	-1.17526	-0.569951	-0.073221	0.369502	-0.00229366	-0.559984	0.936592	0.0502208	0.127915	-0.389211	0.510986	-0.210205	0.112753	0.322958	1.25089	0.391328	0.407459	0.757723	NHL repeat containing 4 [Source:MGI Symbol;Acc:MGI:3687200]
chr6	29272488	29275446	1	2	protein_coding	ENSMUSG00000043421	Hilpda	-0.697238	-0.912726	-1.05815	0.11084	0.949565	-0.203542	0.543626	0.222119	0.614078	-0.813723	-0.179047	-0.262517	-0.301876	0.020756	0.322632	1.25061	0.371096	0.430514	0.744084	hypoxia inducible lipid droplet associated [Source:MGI Symbol;Acc:MGI:1916823]
chrX	136213972	136215513	-1	4	protein_coding	ENSMUSG00000050071	Bex1	1.98234	1.72902	2.61753	2.01961	1.34409	1.73913	2.04843	2.30771	1.59266	2.3725	2.36569	2.67865	1.90529	2.2276	0.322317	1.25034	0.257796	0.588724	0.655019	brain expressed X-linked 1 [Source:MGI Symbol;Acc:MGI:1328321]
chr2	103411688	103450989	1	7	protein_coding	ENSMUSG00000027186	Elf5	1.797	1.43103	1.43524	1.34809	2.53594	3.1372	2.36721	2.79909	2.89287	1.35578	3.22417	0.976094	1.94742	2.2692	0.321785	1.24988	0.457554	0.339558	0.801027	E74-like factor 5 [Source:MGI Symbol;Acc:MGI:1335079]
chr17	12942890	12960747	-1	4	protein_coding	ENSMUSG00000023832	Acat2	5.373	5.64831	5.44008	6.30906	5.75513	5.62391	5.87741	6.16236	6.07246	5.77426	6.00507	6.18852	5.69158	6.01335	0.321768	1.24986	0.0742439	1.12934	0.390586	acetyl-Coenzyme A acetyltransferase 2 [Source:MGI Symbol;Acc:MGI:87871]
chr10	80130451	80140835	-1	15	protein_coding	ENSMUSG00000035640	Cbarp	1.87401	2.5224	2.18317	3.17199	1.89591	2.25347	2.87799	2.91086	2.49233	2.5247	1.98426	3.0402	2.31683	2.63839	0.321564	1.24968	0.106317	0.973397	0.457142	calcium channel, voltage-dependent, beta subunit associated regulatory protein [Source:MGI Symbol;Acc:MGI:1354170]
chr17	25727670	25731464	1	4	protein_coding	ENSMUSG00000041199	Rpusd1	1.92919	1.84003	1.38271	2.06492	2.11403	1.14516	2.19375	1.97198	1.91888	2.21865	2.06904	2.03079	1.746	2.06718	0.321176	1.24935	0.14482	0.839173	0.52252	RNA pseudouridylate synthase domain containing 1 [Source:MGI Symbol;Acc:MGI:1919186]
chr19	36554639	36621135	1	9	protein_coding	ENSMUSG00000041180	Hectd2	0.963904	-0.0393962	0.984805	0.4664	1.51521	0.560775	1.90569	0.788362	1.01845	1.16676	0.487648	1.01179	0.741949	1.06312	0.321169	1.24934	0.192127	0.716412	0.586668	HECT domain E3 ubiquitin protein ligase 2 [Source:MGI Symbol;Acc:MGI:2442663]
chr11	78541817	78550777	-1	1	protein_coding	ENSMUSG00000037278	Tmem97	3.68475	3.84862	3.66816	4.09384	3.55408	3.68609	4.31951	3.96381	3.93167	3.87373	4.04695	4.31513	3.75592	4.07513	0.31921	1.24765	0.00918675	2.03684	0.124026	transmembrane protein 97 [Source:MGI Symbol;Acc:MGI:1916321]
chr1	151339604	151345231	-1	3	lncRNA	ENSMUSG00000100954	Gm10138	1.25054	0.822485	1.01963	1.27286	0.219129	1.14516	1.31063	2.0875	0.774533	1.69613	1.16371	0.607474	0.954967	1.27333	0.318362	1.24691	0.227625	0.64278	0.627753	predicted gene 10138 [Source:MGI Symbol;Acc:MGI:3708522]
chr6	6557294	6578663	-1	2	protein_coding	ENSMUSG00000042541	Sem1	7.05062	7.05632	7.03045	7.16651	6.01183	6.90778	6.88699	7.3714	7.11852	7.16347	6.98515	7.60592	6.87059	7.18858	0.31799	1.24659	0.136718	0.864174	0.509256	SEM1, 26S proteasome complex subunit [Source:MGI Symbol;Acc:MGI:109238]
chr17	34956436	34959238	-1	1	protein_coding	ENSMUSG00000090877	Hspa1b	3.49664	3.26149	3.18369	3.94428	3.94395	4.48571	4.20987	4.82573	3.64028	3.35885	4.48777	3.70115	3.71929	4.03727	0.317981	1.24658	0.337076	0.472272	0.721417	heat shock protein 1B [Source:MGI Symbol;Acc:MGI:99517]
chr7	113315626	113369392	-1	6	protein_coding	ENSMUSG00000038187	Btbd10	3.57946	3.42474	3.61222	3.4071	3.68535	3.79368	4.12381	4.16509	3.67119	4.07097	3.91193	3.46403	3.58376	3.90117	0.31741	1.24609	0.0122327	1.91248	0.148062	BTB (POZ) domain containing 10 [Source:MGI Symbol;Acc:MGI:1916065]
chr7	73375509	73419899	1	5	protein_coding	ENSMUSG00000070509	Rgma	2.01671	2.3827	2.48676	2.98824	2.07077	2.6618	2.48485	2.79909	2.62458	2.8935	3.075	2.63353	2.4345	2.75176	0.317262	1.24596	0.0616942	1.20976	0.357549	repulsive guidance molecule family member A [Source:MGI Symbol;Acc:MGI:2679262]
chr4	73714579	73790994	-1	3	protein_coding	ENSMUSG00000043003	Rasef	1.06591	1.22829	1.58225	-0.140191	1.59371	0.79498	1.28201	1.36071	1.88411	0.826725	1.69517	0.976094	1.02082	1.33747	0.316647	1.24543	0.258057	0.588285	0.655138	RAS and EF hand domain containing [Source:MGI Symbol;Acc:MGI:2448565]
chr2	74697727	74700208	1	1	protein_coding	ENSMUSG00000043342	Hoxd9	4.21905	4.51109	4.19541	4.72652	4.0452	4.14414	4.36796	4.60253	4.52371	4.60892	4.69092	4.94705	4.3069	4.62351	0.316612	1.2454	0.0158681	1.79947	0.170974	homeobox D9 [Source:MGI Symbol;Acc:MGI:96210]
chr9	20873808	20879727	-1	1	protein_coding	ENSMUSG00000038742	Angptl6	-0.589901	-0.106445	-0.6774	0.11084	-0.190489	-0.524731	0.220807	-0.100308	-0.303379	-0.0174858	-0.389211	0.510986	-0.329688	-0.0130984	0.316589	1.24538	0.181687	0.740677	0.575562	angiopoietin-like 6 [Source:MGI Symbol;Acc:MGI:1917976]
chr3	8802146	8923918	-1	1	protein_coding	ENSMUSG00000040269	Mrps28	3.74237	4.37331	4.23299	4.39814	3.59663	4.17215	3.97088	4.45359	4.45727	4.42063	4.22377	4.88824	4.08593	4.4024	0.316463	1.24527	0.0659091	1.18105	0.369357	mitochondrial ribosomal protein S28 [Source:MGI Symbol;Acc:MGI:1913480]
chrX	102284639	102505359	-1	5	protein_coding	ENSMUSG00000067567	Hdac8	3.61915	3.9511	4.18778	3.91572	3.2827	3.99529	4.05783	4.07597	4.14124	4.24844	4.00453	4.32226	3.82529	4.14171	0.316421	1.24524	0.0302172	1.51975	0.248711	histone deacetylase 8 [Source:MGI Symbol;Acc:MGI:1917565]
chr7	6343759	6355956	1	2	protein_coding	ENSMUSG00000109398	Gm3854	-0.147886	0.255806	0.0173207	0.420664	0.137625	0.380435	-0.195715	0.163142	0.571012	0.692886	0.679624	1.04663	0.177327	0.49293	0.315602	1.24453	0.191059	0.718833	0.58604	predicted gene 3854 [Source:MGI Symbol;Acc:MGI:3782026]
chr17	56119678	56122001	-1	1	protein_coding	ENSMUSG00000037095	Lrg1	-0.00311125	0.0246747	0.269598	-1.07019	-1.11807	0.996421	-0.459939	-0.174439	-0.225385	0.0570454	0.358866	1.43636	-0.150114	0.165418	0.315532	1.24447	0.442965	0.353631	0.791706	leucine-rich alpha-2-glycoprotein 1 [Source:MGI Symbol;Acc:MGI:1924155]
chr5	104044619	104047397	-1	1	TEC	ENSMUSG00000106035	Gm43545	-0.697238	-0.912726	0.79685	-0.830117	-0.244105	0.427677	0.336627	0.163142	-0.225385	-0.569881	-0.0542239	0.783012	-0.243276	0.0722151	0.315492	1.24444	0.395221	0.40316	0.760698	predicted gene 43545 [Source:MGI Symbol;Acc:MGI:5663682]
chr15	68338295	68341216	-1	1	TEC	ENSMUSG00000104116	Gm37296	-3.43055	-1.32693	-0.6774	-1.52736	0.178952	-2.5137	-0.195715	-0.964845	-0.888255	-1.28008	-2.03105	-2.04548	-1.5495	-1.23424	0.315257	1.24423	0.612376	0.212982	0.876957	predicted gene, 37296 [Source:MGI Symbol;Acc:MGI:5610524]
chr9	75625741	75637771	1	3	protein_coding	ENSMUSG00000032184	Lysmd2	-0.697238	-1.17526	-0.6774	-0.531517	-0.418057	0.643141	0.636958	-0.335213	-0.0139034	-0.1792	-1.04646	-0.0269688	-0.476055	-0.160798	0.315257	1.24423	0.321633	0.492639	0.709927	LysM, putative peptidoglycan-binding, domain containing 2 [Source:MGI Symbol;Acc:MGI:1917332]
chr8	70450219	70476968	-1	5	protein_coding	ENSMUSG00000055707	Klhl26	3.1235	3.66482	3.50572	3.75455	3.12775	3.35447	3.63423	3.87011	3.39072	3.7612	3.57281	4.19217	3.4218	3.73687	0.315073	1.24407	0.0274509	1.56144	0.234718	kelch-like 26 [Source:MGI Symbol;Acc:MGI:2443079]
chr5	114444269	114460591	1	7	protein_coding	ENSMUSG00000041939	Mvk	3.10764	3.04686	2.92362	3.28479	2.65788	2.6618	3.3051	3.33491	3.37203	2.98224	3.09535	3.48323	2.9471	3.26214	0.315046	1.24405	0.0345296	1.46181	0.267397	mevalonate kinase [Source:MGI Symbol;Acc:MGI:107624]
chr7	81533308	81566944	-1	1	protein_coding	ENSMUSG00000038663	Fsd2	-4.47039	-4.47039	-4.47039	1.32345	-1.02128	-4.47039	-0.667488	-3.44484	-4.47039	-1.28008	-4.47039	-1.35812	-2.9299	-2.61522	0.314677	1.24373	0.758281	0.12017	0.932895	fibronectin type III and SPRY domain containing 2 [Source:MGI Symbol;Acc:MGI:2444310]
chr18	77456110	77565161	-1	7	protein_coding	ENSMUSG00000025427	Rnf165	-1.5954	-0.591299	-0.469953	-3.50267	-1.73282	-0.437486	-1.20167	-1.1028	-1.888	-1.28008	0.217452	-1.18649	-1.38827	-1.0736	0.314672	1.24373	0.455879	0.34115	0.800004	ring finger protein 165 [Source:MGI Symbol;Acc:MGI:2444521]
chr14	59625308	59631660	1	2	protein_coding	ENSMUSG00000044461	Shisa2	0.249012	1.14426	0.836451	1.41959	1.04206	1.17315	1.33868	1.16418	0.281526	1.82968	1.62223	1.5131	0.97742	1.29157	0.314145	1.24327	0.27104	0.566967	0.666937	shisa family member 2 [Source:MGI Symbol;Acc:MGI:2444716]
chr8	72424176	72443870	-1	2	protein_coding	ENSMUSG00000019732	Calr3	1.0327	0.926769	0.874994	0.510731	1.65357	0.721057	0.443836	1.53365	1.19901	1.29549	1.18919	1.94106	0.953304	1.26704	0.313733	1.24292	0.292517	0.533849	0.685828	calreticulin 3 [Source:MGI Symbol;Acc:MGI:1920566]
chr9	99575799	99584501	1	6	protein_coding	ENSMUSG00000032469	Dbr1	3.6794	3.43066	3.8436	3.8352	3.43119	3.95152	4.07043	4.01056	3.71636	3.81051	4.13807	4.30797	3.69526	4.00898	0.313721	1.24291	0.0100031	1.99986	0.130101	debranching RNA lariats 1 [Source:MGI Symbol;Acc:MGI:1931520]
chr12	56712634	57197472	-1	5	protein_coding	ENSMUSG00000035472	Slc25a21	3.70597	3.72872	3.53007	2.99606	3.52231	3.11572	3.88311	3.73995	3.82574	3.69272	3.92715	3.41154	3.43314	3.7467	0.313559	1.24277	0.058973	1.22935	0.351575	solute carrier family 25 (mitochondrial oxodicarboxylate carrier), member 21 [Source:MGI Symbol;Acc:MGI:2445059]
chr15	102967443	103017429	1	2	protein_coding	ENSMUSG00000022485	Hoxc5	1.99963	2.21434	1.83776	1.65505	1.73895	1.99578	1.97882	2.33468	1.45731	2.4575	2.48363	2.61043	1.90692	2.2204	0.31348	1.2427	0.0559483	1.25221	0.343896	homeobox C5 [Source:MGI Symbol;Acc:MGI:96196]
chr6	49036546	49070929	1	5	protein_coding	ENSMUSG00000029816	Gpnmb	-0.49	-1.68854	-1.5769	0.221674	-1.33362	-0.0663072	-1.20167	-0.335213	-0.473282	-1.47637	-0.179047	0.607474	-0.822283	-0.509685	0.312598	1.24194	0.497737	0.303	0.822152	glycoprotein (transmembrane) nmb [Source:MGI Symbol;Acc:MGI:1934765]
chr7	30712209	30725534	1	5	protein_coding	ENSMUSG00000005553	Atp4a	4.70084	4.92611	5.10521	5.99866	5.01925	4.89582	4.93014	5.60949	5.49663	5.27041	5.29425	5.91687	5.10765	5.41963	0.311983	1.24141	0.157372	0.803073	0.539699	ATPase, H+/K+ exchanging, gastric, alpha polypeptide [Source:MGI Symbol;Acc:MGI:88113]
chr10	22262742	22263367	-1	1	processed_pseudogene	ENSMUSG00000097295	Hmgb1-ps8	0.0641689	-2.90523	-1.38252	-2.51908	-4.47039	-2.92386	-2.05925	-0.335213	-1.66568	-1.70364	-2.03105	-4.47039	-2.35615	-2.0442	0.311948	1.24138	0.684038	0.16492	0.905699	high mobility group box 1, pseudogene 8 [Source:MGI Symbol;Acc:MGI:96114]
chr12	24651274	24662789	1	4	protein_coding	ENSMUSG00000020653	Klf11	3.47826	3.24141	3.66267	2.56283	4.30291	3.39663	3.24707	3.64076	3.72621	3.884	3.87315	4.14472	3.44078	3.75265	0.31187	1.24132	0.235268	0.628438	0.634027	Kruppel-like factor 11 [Source:MGI Symbol;Acc:MGI:2653368]
chr19	58973356	59076100	-1	3	protein_coding	ENSMUSG00000041362	Shtn1	4.83691	4.35162	4.10101	4.06811	3.74848	4.49959	4.47295	4.478	4.89504	4.67549	4.60834	4.34692	4.26762	4.57946	0.311835	1.24129	0.0328236	1.48381	0.2603	shootin 1 [Source:MGI Symbol;Acc:MGI:1918903]
chr4	153957237	153961925	1	7	protein_coding	ENSMUSG00000047613	A430005L14Rik	3.96113	4.06974	4.33328	4.47846	3.86701	4.06418	4.46978	4.59139	4.28142	4.46236	4.10833	4.72846	4.12897	4.44029	0.31132	1.24084	0.0471919	1.32613	0.317192	RIKEN cDNA A430005L14 gene [Source:MGI Symbol;Acc:MGI:2140680]
chr14	66135039	66152948	1	2	protein_coding	ENSMUSG00000022041	Chrna2	-4.47039	-4.47039	-2.39475	-4.47039	-3.6975	-1.52104	-2.38659	-1.61952	-3.47193	-2.73821	-4.47039	-4.47039	-3.50407	-3.19284	0.311238	1.24077	0.547843	0.261344	0.848308	cholinergic receptor, nicotinic, alpha polypeptide 2 (neuronal) [Source:MGI Symbol;Acc:MGI:87886]
chr17	33289544	33307241	1	2	protein_coding	ENSMUSG00000096910	Zfp955b	4.31884	4.16876	4.45277	3.26551	3.63055	4.13705	3.90673	3.94643	4.73598	4.54885	4.47488	4.22676	3.99558	4.3066	0.311023	1.24059	0.116213	0.934745	0.475611	zinc finger protein 955B [Source:MGI Symbol;Acc:MGI:4834573]
chr18	24579881	24603817	-1	4	protein_coding	ENSMUSG00000024270	Slc39a6	3.55042	3.77136	3.76882	3.9033	3.2827	4.28548	4.20225	4.1115	4.39072	4.00661	3.73727	3.97877	3.76035	4.07119	0.310838	1.24043	0.038552	1.41395	0.283861	solute carrier family 39 (metal ion transporter), member 6 [Source:MGI Symbol;Acc:MGI:2147279]
chr2	121453290	121458672	1	5	protein_coding	ENSMUSG00000027245	Hypk	2.05028	1.84003	2.34294	1.9245	1.17055	1.58095	2.1783	1.78904	2.43344	2.51151	2.09623	1.76398	1.81821	2.12875	0.310539	1.24017	0.106507	0.97262	0.457411	huntingtin interacting protein K [Source:MGI Symbol;Acc:MGI:1914943]
chr8	46471037	46536051	1	11	protein_coding	ENSMUSG00000018796	Acsl1	8.80127	8.93782	9.16997	8.97187	8.95284	9.35956	9.318	9.43141	9.40199	9.38867	9.31211	9.20206	9.03222	9.34237	0.310151	1.23984	0.0315504	1.50099	0.254888	acyl-CoA synthetase long-chain family member 1 [Source:MGI Symbol;Acc:MGI:102797]
chr18	5210029	5334807	-1	3	protein_coding	ENSMUSG00000050945	Zfp438	2.51447	2.10003	1.98598	2.37176	2.21682	2.40279	2.36721	2.64597	2.69647	2.7436	2.35447	2.64495	2.26531	2.57544	0.310135	1.23982	0.0152527	1.81665	0.167322	zinc finger protein 438 [Source:MGI Symbol;Acc:MGI:2444919]
chr14	34370274	34374789	-1	1	protein_coding	ENSMUSG00000023064	Sncg	3.34933	2.91783	3.29447	3.78194	2.41143	3.58031	3.79979	3.76496	3.10397	3.25977	3.49322	3.77052	3.22255	3.53204	0.309487	1.23927	0.138857	0.857433	0.512908	synuclein, gamma [Source:MGI Symbol;Acc:MGI:1298397]
chr13	119488039	119611059	1	5	protein_coding	ENSMUSG00000074634	Tmem267	3.40878	4.69215	4.55422	3.44757	3.37005	4.41421	3.49781	5.49159	3.91024	4.5996	4.54068	3.70115	3.98116	4.29018	0.309017	1.23886	0.500036	0.300998	0.823963	transmembrane protein 267 [Source:MGI Symbol;Acc:MGI:3648543]
chr13	62603013	62624182	-1	3	protein_coding	ENSMUSG00000072066	6720489N17Rik	1.09837	1.3077	0.484257	-1.52736	1.04206	-0.203542	0.443836	0.385831	0.614078	1.09782	0.60587	0.901932	0.366914	0.674895	0.307981	1.23797	0.412932	0.384121	0.772221	RIKEN cDNA 6720489N17 gene [Source:MGI Symbol;Acc:MGI:2443901]
chr10	80380355	80387659	-1	2	protein_coding	ENSMUSG00000048696	Mex3d	1.67317	1.78559	2.16773	2.28508	1.49898	2.2403	2.68388	2.1647	1.88411	2.1522	1.81457	2.79591	1.94181	2.24923	0.307419	1.23749	0.114843	0.939896	0.472406	mex3 RNA binding family member D [Source:MGI Symbol;Acc:MGI:2681847]
chr3	96577872	96594181	-1	4	protein_coding	ENSMUSG00000028104	Polr3gl	4.87254	4.66727	5.10115	4.99384	4.00555	4.86612	5.10775	5.19674	4.85071	5.01162	4.96058	5.22312	4.75108	5.05842	0.307341	1.23742	0.0528695	1.2768	0.3334	polymerase (RNA) III (DNA directed) polypeptide G like [Source:MGI Symbol;Acc:MGI:1917120]
chr13	42301476	42307990	1	1	protein_coding	ENSMUSG00000021367	Edn1	0.36027	-1.49644	0.0846447	0.595505	-0.138795	0.996421	-0.0431179	0.532845	0.384612	-0.0960782	1.05705	0.40758	0.0669348	0.373816	0.306881	1.23703	0.467734	0.330001	0.805847	endothelin 1 [Source:MGI Symbol;Acc:MGI:95283]
chr10	82224850	82241280	-1	2	protein_coding	ENSMUSG00000062931	Zfp938	2.29398	2.71917	2.44893	1.9408	3.09574	2.69114	2.89698	2.46248	2.89287	3.01065	3.0334	2.73313	2.53163	2.83825	0.306625	1.23681	0.0967833	1.0142	0.437605	zinc finger protein 938 [Source:MGI Symbol;Acc:MGI:3621440]
chr10	116018213	116274932	1	7	protein_coding	ENSMUSG00000020151	Ptprr	-0.0736832	0.54511	0.0173207	1.02032	0.369502	0.996421	1.19261	0.278779	0.696535	0.949195	1.4219	0.175465	0.479166	0.785747	0.306581	1.23677	0.220416	0.656757	0.620841	protein tyrosine phosphatase, receptor type, R [Source:MGI Symbol;Acc:MGI:109559]
chr17	35071443	35078065	-1	5	protein_coding	ENSMUSG00000073413	Ly6g6d	-0.39657	0.588152	0.0846447	0.274053	-0.764675	-0.437486	0.279879	-1.1028	0.655896	0.195465	0.74979	0.40758	-0.108647	0.197635	0.306281	1.23652	0.353805	0.451236	0.733143	lymphocyte antigen 6 complex, locus G6D [Source:MGI Symbol;Acc:MGI:2148931]
chr9	107950136	107972270	1	7	protein_coding	ENSMUSG00000032586	Traip	-0.697238	-1.03803	-1.21124	-2.92863	-0.299791	0.174287	-1.79261	-0.0297997	-0.385831	-0.0960782	-0.826281	-1.03311	-1.00011	-0.693953	0.306153	1.23641	0.495795	0.304698	0.821323	TRAF-interacting protein [Source:MGI Symbol;Acc:MGI:1096377]
chr3	92428032	92429423	-1	2	protein_coding	ENSMUSG00000042165	Gm9774	-0.813208	-1.49644	-0.919767	-0.284247	-0.688368	-0.524731	-0.459939	-0.252588	-1.47309	-0.361356	0.00435837	-0.350431	-0.787793	-0.482174	0.305619	1.23595	0.409301	0.387957	0.770078	predicted pseudogene 9774 [Source:MGI Symbol;Acc:MGI:3642386]
chr3	84442198	84480429	-1	5	protein_coding	ENSMUSG00000041842	Fhdc1	0.998714	0.95992	1.15107	1.13805	0.599976	1.02742	1.19261	1.22312	0.774533	1.44175	1.44323	1.63256	0.979192	1.28463	0.305442	1.2358	0.333756	0.47657	0.718717	FH2 domain containing 1 [Source:MGI Symbol;Acc:MGI:2684972]
chr7	143665809	143685872	-1	4	protein_coding	ENSMUSG00000037613	Tnfrsf23	0.559945	0.785978	0.756131	0.751428	0.296274	1.66221	1.28201	0.936592	1.11155	1.13271	0.911587	1.26944	0.801994	1.10731	0.305321	1.23569	0.242974	0.61444	0.640607	tumor necrosis factor receptor superfamily, member 23 [Source:MGI Symbol;Acc:MGI:1930269]
chr9	14353990	14381507	-1	3	protein_coding	ENSMUSG00000037419	Endod1	4.55351	4.73826	4.37422	4.77048	4.76314	5.15464	5.19474	5.0252	5.10396	4.87151	5.30885	4.67936	4.72571	5.0306	0.304893	1.23533	0.0221286	1.65505	0.206371	endonuclease domain containing 1 [Source:MGI Symbol;Acc:MGI:1919196]
chr3	101275899	101287939	-1	3	protein_coding	ENSMUSG00000027863	Cd2	-0.0736832	-1.49644	-1.5769	-0.140191	-2.28661	-1.06362	-0.459939	-0.964845	-0.225385	-1.10733	-2.28797	0.237087	-1.10624	-0.801397	0.304843	1.23528	0.52101	0.283154	0.835111	CD2 antigen [Source:MGI Symbol;Acc:MGI:88320]
chr2	121017891	121037072	-1	7	protein_coding	ENSMUSG00000023216	Epb42	0.412839	-0.797441	-1.5769	0.823495	-0.0888888	-0.133293	-0.909996	0.0374224	0.111616	0.127915	0.403083	0.697911	-0.226699	0.0779919	0.30469	1.23515	0.367599	0.434626	0.741696	erythrocyte membrane protein band 4.2 [Source:MGI Symbol;Acc:MGI:95402]
chr3	28263214	28675858	1	18	protein_coding	ENSMUSG00000027692	Tnik	0.854132	0.0246747	0.912534	0.823495	0.219129	0.28104	0.391227	1.22312	1.1413	0.949195	0.941878	0.296185	0.519167	0.823816	0.304649	1.23512	0.218229	0.661088	0.618155	TRAF2 and NCK interacting kinase [Source:MGI Symbol;Acc:MGI:1916264]
chr1	60703932	60705149	1	1	processed_pseudogene	ENSMUSG00000101188	Eif4a-ps4	-2.41103	-2.49269	-2.06791	-3.50267	-0.481036	-1.06362	-0.909996	-1.61952	-2.4727	-1.97352	-1.17058	-2.04548	-2.00316	-1.69863	0.304526	1.23501	0.5127	0.290137	0.8304	eukaryotic translation initiation factor 4A, pseudogene 4 [Source:MGI Symbol;Acc:MGI:1195958]
chr16	5008730	5013553	-1	10	protein_coding	ENSMUSG00000022540	Rogdi	6.6236	6.90549	6.56841	7.05118	6.13638	6.67066	6.88699	7.08853	6.77623	7.02237	6.84843	7.15902	6.65928	6.96359	0.30431	1.23483	0.0315901	1.50045	0.255056	rogdi homolog [Source:MGI Symbol;Acc:MGI:1913299]
chr18	37742094	37841873	1	1	protein_coding	ENSMUSG00000103088	Pcdhgb6	0.650293	1.3583	1.69426	0.274053	0.716831	1.22756	1.41971	1.51018	2.08115	1.02542	1.05705	0.653401	0.986882	1.29115	0.30427	1.23479	0.3486	0.457672	0.730385	protocadherin gamma subfamily B, 6 [Source:MGI Symbol;Acc:MGI:1935197]
chr7	28739641	28741820	-1	4	protein_coding	ENSMUSG00000045948	Mrps12	4.85602	5.04674	4.82174	5.32392	4.15024	4.98538	5.136	5.14624	4.92527	5.10461	5.13949	5.55796	4.86401	5.16826	0.304256	1.23478	0.10355	0.984852	0.450722	mitochondrial ribosomal protein S12 [Source:MGI Symbol;Acc:MGI:1346333]
chr2	62500943	62574075	-1	9	protein_coding	ENSMUSG00000000392	Fap	0.69343	-1.91022	-2.39475	-0.140191	-0.481036	-0.437486	-1.04847	0.163142	0.526621	-1.10733	-0.727632	-0.651763	-0.778375	-0.47424	0.304136	1.23468	0.544018	0.264387	0.846246	fibroblast activation protein [Source:MGI Symbol;Acc:MGI:109608]
chr1	154390731	154884501	-1	9	protein_coding	ENSMUSG00000004110	Cacna1e	1.43977	0.308234	0.949122	-2.20046	0.258217	-0.277387	0.681453	-0.174439	0.281526	1.02542	0.74979	-0.262517	0.0795822	0.383539	0.303957	1.23453	0.466947	0.330732	0.805458	calcium channel, voltage-dependent, R type, alpha 1E subunit [Source:MGI Symbol;Acc:MGI:106217]
chr2	34874396	34892132	1	5	protein_coding	ENSMUSG00000026870	Cutal	6.36889	6.40219	6.27431	6.19142	5.81042	6.38673	6.3901	6.4976	6.70395	6.59836	6.50029	6.56405	6.239	6.54239	0.303397	1.23405	0.0107116	1.97014	0.136199	cutA divalent cation tolerance homolog-like [Source:MGI Symbol;Acc:MGI:1925246]
chr5	3890581	3893933	-1	3	protein_coding	ENSMUSG00000040429	Mterf1a	2.2368	2.34556	1.95033	1.50972	1.75271	2.31758	2.53421	1.97198	2.29474	2.29762	2.06904	2.76486	2.01878	2.32208	0.303293	1.23396	0.151389	0.819906	0.531817	mitochondrial transcription termination factor 1a [Source:MGI Symbol;Acc:MGI:1918240]
chr11	101418812	101425333	-1	5	protein_coding	ENSMUSG00000097487	Ptges3l	-0.589901	-1.17526	0.626589	1.08039	0.569221	0.96474	-0.559984	0.708115	1.05015	0.783477	0.487648	0.823751	0.245963	0.54886	0.302897	1.23362	0.408045	0.389292	0.769054	prostaglandin E synthase 3 like [Source:MGI Symbol;Acc:MGI:1916146]
chr3	94760069	94786515	-1	6	protein_coding	ENSMUSG00000068876	Cgn	4.28751	4.31365	4.29471	4.26859	4.26023	4.73376	4.92089	4.80417	4.80032	4.51619	4.64563	4.28627	4.35974	4.66225	0.302504	1.23328	0.0251216	1.59995	0.222609	cingulin [Source:MGI Symbol;Acc:MGI:1927237]
chr5	36747378	36748650	-1	1	protein_coding	ENSMUSG00000060708	Bloc1s4	2.64106	2.73841	3.19896	2.98038	2.40274	2.75735	3.10729	3.30794	3.37203	2.40139	2.95389	3.39136	2.78648	3.08898	0.302501	1.23328	0.0976832	1.01018	0.439244	biogenesis of lysosomal organelles complex-1, subunit 4, cappuccino [Source:MGI Symbol;Acc:MGI:1929230]
chr2	62330073	62412231	-1	6	protein_coding	ENSMUSG00000035000	Dpp4	7.15074	7.10853	7.19087	6.73522	7.18619	7.24967	7.37539	7.2146	7.611	7.65837	7.34316	7.23319	7.10354	7.40595	0.302417	1.23321	0.00380004	2.42021	0.0709345	dipeptidylpeptidase 4 [Source:MGI Symbol;Acc:MGI:94919]
chr3	90612882	90624181	1	4	protein_coding	ENSMUSG00000001025	S100a6	3.23719	3.09987	3.06368	3.86112	3.32474	4.03778	3.78457	4.20218	3.48073	2.93362	4.03996	3.9967	3.4374	3.73963	0.302231	1.23305	0.203106	0.692276	0.599614	S100 calcium binding protein A6 (calcyclin) [Source:MGI Symbol;Acc:MGI:1339467]
chr4	127169204	127237022	1	4	protein_coding	ENSMUSG00000042388	Dlgap3	-0.813208	-2.49269	-1.80162	-2.20046	-2.82605	-2.5137	-1.04847	-1.8431	-0.888255	-1.28008	-1.3064	-4.47039	-2.10795	-1.80612	0.301836	1.23271	0.587827	0.230751	0.867218	DLG associated protein 3 [Source:MGI Symbol;Acc:MGI:3039563]
chr6	72347029	72348458	-1	1	lncRNA	ENSMUSG00000108435	Gm45051	1.91103	1.90955	2.34294	2.27227	1.34409	1.66221	1.56928	2.23797	2.25447	2.10027	2.22498	2.86585	1.90701	2.2088	0.301791	1.23267	0.187063	0.728012	0.582248	predicted gene 45051 [Source:MGI Symbol;Acc:MGI:5753627]
chr1	42707061	42713454	-1	2	lncRNA	ENSMUSG00000097063	Pantr2	3.03404	2.83091	2.98657	3.36546	2.94817	3.00327	3.5102	3.25244	3.00228	3.13629	3.35374	3.72286	3.02807	3.32963	0.301562	1.23248	0.0341717	1.46633	0.265776	POU domain, class 3, transcription factor 3 adjacent noncoding transcript 2 [Source:MGI Symbol;Acc:MGI:1913870]
chr2	69238282	69342616	-1	4	protein_coding	ENSMUSG00000027048	Abcb11	-1.5954	-1.68854	-4.47039	-4.47039	-4.47039	-4.47039	-4.47039	-4.47039	-3.47193	-4.47039	-2.03105	-0.444052	-3.52758	-3.22637	0.301215	1.23218	0.788182	0.103373	0.94205	ATP-binding cassette, sub-family B (MDR/TAP), member 11 [Source:MGI Symbol;Acc:MGI:1351619]
chr6	4747306	4760517	1	3	protein_coding	ENSMUSG00000092035	Peg10	-0.939321	-0.690691	0.626589	0.11084	-0.190489	0.865298	1.0973	0.385831	0.48082	-0.1792	-0.548521	0.352957	-0.0362958	0.264864	0.30116	1.23213	0.345637	0.461379	0.727629	paternally expressed 10 [Source:MGI Symbol;Acc:MGI:2157785]
chr1	182763860	182896591	1	5	protein_coding	ENSMUSG00000038576	Susd4	2.72661	2.3827	2.39691	3.1085	3.06851	2.22701	3.24707	3.09568	2.96949	2.56357	2.95389	2.88523	2.65171	2.95249	0.300781	1.23181	0.0614111	1.21175	0.357148	sushi domain containing 4 [Source:MGI Symbol;Acc:MGI:2138351]
chr8	105276140	105281939	1	1	protein_coding	ENSMUSG00000014776	Nol3	3.34257	3.10729	3.072	3.65437	2.7222	3.01878	3.39468	3.21663	3.72621	3.25186	3.12205	4.01	3.15287	3.45357	0.300703	1.23174	0.0746266	1.12711	0.391633	nucleolar protein 3 (apoptosis repressor with CARD domain) [Source:MGI Symbol;Acc:MGI:1925938]
chrX	111569931	111697079	-1	2	protein_coding	ENSMUSG00000034551	Hdx	-1.07752	-1.32693	-0.7935	-1.93963	0.0950781	-0.0663072	-0.1174	0.0374224	-0.888255	-0.1792	-0.115286	-2.04548	-0.851469	-0.551367	0.300102	1.23123	0.517413	0.286163	0.833084	highly divergent homeobox [Source:MGI Symbol;Acc:MGI:2685226]
chr19	8880014	8880923	-1	1	protein_coding	ENSMUSG00000071654	Uqcc3	5.0469	5.03512	5.13727	5.26691	4.29118	5.06784	5.1179	5.11352	5.09638	5.23674	5.15735	5.92274	4.9742	5.2741	0.299901	1.23106	0.0893074	1.04911	0.422998	ubiquinol-cytochrome c reductase complex assembly factor 3 [Source:MGI Symbol;Acc:MGI:2147553]
chr3	89234177	89246309	-1	6	protein_coding	ENSMUSG00000042766	Trim46	2.58489	2.90086	2.4361	2.98038	2.29408	2.5381	2.68388	2.85606	2.8841	2.98224	2.90859	3.21882	2.6224	2.92228	0.299877	1.23104	0.106013	0.974642	0.456268	tripartite motif-containing 46 [Source:MGI Symbol;Acc:MGI:2673000]
chr8	104442271	104443786	1	1	lncRNA	ENSMUSG00000110630	K230015D01Rik	0.128451	-0.328599	0.148967	-0.723567	-0.0406515	-0.716849	-0.366383	0.578699	-0.566379	0.127915	-0.115286	0.607474	-0.255375	0.0443398	0.299715	1.2309	0.297561	0.526424	0.690686	RIKEN cDNA K230015D01 gene [Source:MGI Symbol;Acc:MGI:3642019]
chr7	64867052	64872997	-1	1	protein_coding	ENSMUSG00000070520	Nsmce3	3.49664	3.35168	3.56585	3.48694	3.34303	3.56982	3.42117	3.78466	3.598	3.63914	3.73727	4.43173	3.46899	3.76866	0.299666	1.23086	0.0272768	1.56421	0.233851	NSE3 homolog, SMC5-SMC6 complex component [Source:MGI Symbol;Acc:MGI:1913897]
chr2	32775786	32777597	1	3	protein_coding	ENSMUSG00000053746	Ptrh1	0.776017	1.17282	0.671075	2.1792	0.949565	1.05777	1.33868	1.30724	0.884152	1.32595	1.98426	1.76398	1.13441	1.43404	0.299635	1.23083	0.242794	0.614761	0.640395	peptidyl-tRNA hydrolase 1 homolog [Source:MGI Symbol;Acc:MGI:1913779]
chrX	136168984	136172342	-1	4	protein_coding	ENSMUSG00000051579	Tceal8	5.96791	6.09601	6.06417	6.09007	4.97594	5.84774	5.92098	6.30474	6.18563	6.12656	6.13775	6.16394	5.84031	6.13993	0.299625	1.23082	0.101803	0.992241	0.446743	transcription elongation factor A (SII)-like 8 [Source:MGI Symbol;Acc:MGI:1913934]
chr19	22139046	22995410	1	24	protein_coding	ENSMUSG00000052387	Trpm3	3.25889	2.1866	2.95094	2.74087	2.74302	2.77573	3.52248	2.5911	3.1115	3.29869	3.05435	2.87557	2.77601	3.07561	0.299609	1.23081	0.149135	0.82642	0.528304	transient receptor potential cation channel, subfamily M, member 3 [Source:MGI Symbol;Acc:MGI:2443101]
chr11	46051354	46052321	-1	2	protein_coding	ENSMUSG00000069899	Gm12166	-4.47039	-1.32693	-1.38252	-1.52736	-0.357712	-1.52104	-2.38659	-1.61952	-1.888	-1.28008	-1.17058	-0.444052	-1.76432	-1.4648	0.29952	1.23073	0.551784	0.258231	0.850127	predicted gene 12166 [Source:MGI Symbol;Acc:MGI:3650635]
chr10	21882184	21999903	1	13	protein_coding	ENSMUSG00000019970	Sgk1	6.54482	5.82063	6.1244	6.48324	7.18143	7.27087	6.93372	7.54494	7.1143	6.5223	6.84643	6.25799	6.5709	6.86995	0.299049	1.23033	0.272724	0.564277	0.668038	serum/glucocorticoid regulated kinase 1 [Source:MGI Symbol;Acc:MGI:1340062]
chr19	4622591	4625641	-1	11	protein_coding	ENSMUSG00000024889	Rce1	3.61355	3.75729	3.72729	4.28464	3.78908	3.65168	3.99311	4.22037	4.13016	3.9829	4.01168	4.27896	3.80392	4.10287	0.298944	1.23024	0.0156304	1.80603	0.16932	Ras converting CAAX endopeptidase 1 [Source:MGI Symbol;Acc:MGI:1336895]
chrX	166499812	166518567	-1	3	protein_coding	ENSMUSG00000051224	Tceanc	1.71563	1.84003	1.01963	0.787911	2.20686	1.49485	1.86769	1.2517	1.05015	2.23479	2.21261	2.24091	1.51082	1.80964	0.298824	1.23014	0.281339	0.55077	0.676206	transcription elongation factor A (SII) N-terminal and central domain containing [Source:MGI Symbol;Acc:MGI:2685236]
chr1	90915085	90951142	1	3	protein_coding	ENSMUSG00000026303	Mlph	3.65232	3.66482	3.22903	3.50349	3.77904	3.86835	4.00191	4.08394	4.01437	3.83189	3.79234	3.7653	3.61617	3.91496	0.298786	1.23011	0.0447836	1.34888	0.308678	melanophilin [Source:MGI Symbol;Acc:MGI:2176380]
chr11	83662584	83664683	1	1	protein_coding	ENSMUSG00000018930	Ccl4	0.18999	-0.912726	-4.47039	-1.71882	-1.89489	-1.35194	-1.04847	-1.25536	-1.888	-1.97352	-1.3064	-0.894491	-1.69313	-1.39437	0.298754	1.23008	0.649974	0.187104	0.891699	chemokine (C-C motif) ligand 4 [Source:MGI Symbol;Acc:MGI:98261]
chr7	118785143	118787200	1	1	TEC	ENSMUSG00000109379	Gm44550	-2.08523	0.407698	0.433512	-0.531517	-0.190489	-0.437486	0.220807	-0.174439	-0.6659	0.54535	0.114836	-0.651763	-0.400586	-0.101852	0.298735	1.23007	0.378839	0.421546	0.749429	predicted gene 44550 [Source:MGI Symbol;Acc:MGI:5753126]
chr16	90826719	90905109	1	11	protein_coding	ENSMUSG00000039903	Eva1c	2.84612	2.94292	1.55876	2.99606	2.7222	2.2403	2.61672	2.5911	2.91025	3.02	2.65798	3.30047	2.55106	2.84942	0.298358	1.22974	0.338047	0.471023	0.721801	eva-1 homolog C (C. elegans) [Source:MGI Symbol;Acc:MGI:1918217]
chr19	47083464	47090647	-1	4	protein_coding	ENSMUSG00000071528	Atp5md	6.46771	6.62006	6.69296	6.83612	5.85811	6.51394	6.52974	6.64363	6.85968	6.71301	6.80943	7.22324	6.49815	6.79645	0.298304	1.2297	0.11766	0.929373	0.478609	ATP synthase membrane subunit DAPIT [Source:MGI Symbol;Acc:MGI:1891435]
chr17	33875659	33890661	-1	7	protein_coding	ENSMUSG00000079553	Kifc1	-1.23038	-0.176763	-0.7935	-1.35836	-0.190489	-0.0663072	-0.559984	0.666253	-1.66568	-0.1792	-0.115286	-0.179653	-0.635966	-0.338925	0.297041	1.22862	0.59409	0.226148	0.86967	kinesin family member C1 [Source:MGI Symbol;Acc:MGI:109596]
chr9	45079183	45108534	1	7	protein_coding	ENSMUSG00000048534	Jaml	1.99963	-0.912726	-0.37644	0.55374	-0.418057	-0.437486	0.443836	0.748797	0.812006	0.127915	-0.179047	0.237087	0.0681095	0.365099	0.296989	1.22858	0.432578	0.363935	0.784584	junction adhesion molecule like [Source:MGI Symbol;Acc:MGI:2685484]
chr2	75978247	75981967	-1	1	protein_coding	ENSMUSG00000075271	Ttc30a1	2.3624	2.41892	2.02078	2.03487	2.00334	2.14458	2.59363	2.26627	2.57094	2.65038	2.35447	2.32845	2.16415	2.46069	0.296544	1.2282	0.029671	1.52767	0.246137	tetratricopeptide repeat domain 30A1 [Source:MGI Symbol;Acc:MGI:1926052]
chr4	45184875	45285936	1	3	protein_coding	ENSMUSG00000035615	Frmpd1	0.18999	-1.49644	-1.38252	-0.073221	-1.33362	-0.437486	-0.783652	-0.422859	-0.0139034	-0.0960782	0.114836	-1.55298	-0.755548	-0.459105	0.296443	1.22811	0.483369	0.315722	0.814202	FERM and PDZ domain containing 1 [Source:MGI Symbol;Acc:MGI:2446274]
chr6	49822710	49829507	1	1	protein_coding	ENSMUSG00000029819	Npy	-0.147886	1.70966	1.05363	1.80499	0.369502	1.49485	1.22303	1.6456	0.986026	0.738893	1.565	1.90354	1.04746	1.34368	0.296224	1.22793	0.317411	0.498378	0.707026	neuropeptide Y [Source:MGI Symbol;Acc:MGI:97374]
chr19	12599974	12628251	1	2	protein_coding	ENSMUSG00000071633	Gm4952	0.815603	1.54465	0.671075	0.713999	1.08618	0.996421	1.52113	1.16418	1.52657	0.645364	1.31023	1.43636	0.971321	1.26731	0.295985	1.22772	0.212139	0.673379	0.611892	predicted gene 4952 [Source:MGI Symbol;Acc:MGI:3643569]
chr8	124893108	124897705	-1	1	protein_coding	ENSMUSG00000074030	Exoc8	3.83196	3.82183	4.15683	3.72663	3.8796	4.09743	4.35428	4.3778	4.53496	4.23245	3.9534	3.83671	3.91905	4.21493	0.295888	1.22764	0.0144021	1.84158	0.162125	exocyst complex component 8 [Source:MGI Symbol;Acc:MGI:2142527]
chr19	15955773	15984989	-1	3	protein_coding	ENSMUSG00000041491	Cep78	2.3624	2.17252	2.42316	1.89136	2.34943	1.94797	2.29745	2.45019	2.74571	2.67426	2.48363	2.27069	2.19114	2.48699	0.295849	1.22761	0.0411537	1.38559	0.294331	centrosomal protein 78 [Source:MGI Symbol;Acc:MGI:1924386]
chr12	79156017	79172667	-1	4	protein_coding	ENSMUSG00000021124	Vti1b	6.27262	6.316	6.14524	6.37873	5.88255	6.28619	6.40261	6.47277	6.40228	6.57398	6.37546	6.82647	6.21356	6.50893	0.295372	1.2272	0.0156437	1.80566	0.169407	vesicle transport through interaction with t-SNAREs 1B [Source:MGI Symbol;Acc:MGI:1855688]
chr7	16175090	16186504	1	9	protein_coding	ENSMUSG00000041420	Meis3	1.51383	1.54465	1.69426	1.55276	0.996554	0.996421	1.76805	1.82753	2.06572	1.35578	1.11137	1.94106	1.38308	1.67825	0.295171	1.22703	0.183846	0.735547	0.577988	Meis homeobox 3 [Source:MGI Symbol;Acc:MGI:108519]
chrX	160488549	160499870	-1	1	lncRNA	ENSMUSG00000087505	Gm15241	-1.07752	-1.17526	-0.205841	-0.723567	-1.33362	-1.20059	-0.909996	-0.838936	-1.66568	-1.70364	-0.315702	1.48797	-0.952734	-0.657663	0.29507	1.22694	0.508107	0.294045	0.828206	predicted gene 15241 [Source:MGI Symbol;Acc:MGI:3705127]
chr5	96910341	96922175	-1	1	lncRNA	ENSMUSG00000105283	Gm33370	-2.83255	-2.17226	-0.6774	-1.20709	-1.45481	-2.1947	-1.79261	-0.723139	-1.888	-1.28008	-1.3064	-1.77831	-1.75647	-1.46142	0.295044	1.22692	0.537666	0.269487	0.842692	predicted gene, 33370 [Source:MGI Symbol;Acc:MGI:5592529]
chr18	49755794	49757189	1	1	lncRNA	ENSMUSG00000087020	Gm16283	-3.43055	-2.90523	-1.05815	-1.35836	-1.89489	-2.1947	-1.56765	-1.61952	-2.15093	-2.73821	-3.55599	0.560036	-2.14031	-1.84538	0.294936	1.22683	0.63998	0.193833	0.887157	predicted gene 16283 [Source:MGI Symbol;Acc:MGI:3826591]
chr4	116824903	116830603	1	1	lncRNA	ENSMUSG00000086417	Gm12996	-0.0736832	-0.250684	-0.569951	-1.20709	-0.244105	-0.82344	-0.459939	-1.1028	0.0502208	-0.1792	-0.115286	0.40758	-0.528159	-0.233238	0.294922	1.22682	0.337468	0.471767	0.721417	predicted gene 12996 [Source:MGI Symbol;Acc:MGI:3650481]
chr2	163336242	163397993	-1	2	protein_coding	ENSMUSG00000017817	Jph2	-0.308825	0.454971	0.671075	2.24628	1.28853	1.02742	1.03007	1.48632	1.2545	0.909516	1.08447	1.38284	0.896576	1.19128	0.294709	1.22664	0.303538	0.517787	0.695973	junctophilin 2 [Source:MGI Symbol;Acc:MGI:1891496]
chr10	81590904	81601073	-1	14	protein_coding	ENSMUSG00000034758	Tle6	-1.5954	-1.17526	-0.37644	-2.20046	-0.418057	-2.5137	-1.37309	-1.25536	-2.15093	-0.569881	-1.6237	0.460209	-1.37988	-1.08546	0.294427	1.2264	0.573798	0.241241	0.861059	transducin-like enhancer of split 6 [Source:MGI Symbol;Acc:MGI:2149593]
chr8	22073616	22125053	-1	4	protein_coding	ENSMUSG00000037738	Nek5	1.96484	1.3077	1.71565	1.55276	1.39759	1.66221	2.03134	1.62389	2.01841	2.1691	1.65916	1.86502	1.60012	1.89449	0.294365	1.22634	0.140864	0.851199	0.516529	NIMA (never in mitosis gene a)-related expressed kinase 5 [Source:MGI Symbol;Acc:MGI:2142824]
chr2	152353615	152354566	1	1	processed_pseudogene	ENSMUSG00000081434	Gm14165	1.0327	1.38296	0.984805	2.28508	0.178952	2.18638	2.04843	0.971387	0.33399	1.44175	2.38786	2.63353	1.34181	1.63616	0.294344	1.22633	0.493954	0.306314	0.820088	predicted gene 14165 [Source:MGI Symbol;Acc:MGI:3650537]
chr2	70503433	70509199	-1	1	lncRNA	ENSMUSG00000086515	Erich2os	0.963904	1.05503	0.380916	-0.723567	0.688493	0.602546	0.220807	-0.0297997	1.30794	1.49634	1.08447	0.653401	0.494554	0.788859	0.294305	1.22629	0.337211	0.472098	0.721417	glutamate rich 2, opposite strand [Source:MGI Symbol;Acc:MGI:3826593]
chr4	152115934	152120119	1	4	protein_coding	ENSMUSG00000024793	Tnfrsf25	0.854132	-1.17526	0.32633	0.274053	0.876081	0.602546	0.922959	1.84639	0.281526	0.738893	-0.826281	0.560036	0.29298	0.587255	0.294274	1.22627	0.528587	0.276884	0.838411	tumor necrosis factor receptor superfamily, member 25 [Source:MGI Symbol;Acc:MGI:1934667]
chr6	72206177	72235577	-1	3	protein_coding	ENSMUSG00000037621	Atoh8	2.29398	2.59806	2.05475	2.98824	1.37998	2.37896	2.53421	2.42531	2.18477	2.48476	2.78036	3.04881	2.28233	2.57637	0.294045	1.22607	0.240495	0.618894	0.638173	atonal bHLH transcription factor 8 [Source:MGI Symbol;Acc:MGI:1918343]
chr5	123907175	123928835	1	5	protein_coding	ENSMUSG00000023106	Denr	6.00155	6.07347	6.15898	6.08732	5.34957	6.00591	6.13807	5.96284	6.37828	6.19314	6.24792	6.51979	5.94613	6.24001	0.293872	1.22593	0.0790227	1.10225	0.401336	density-regulated protein [Source:MGI Symbol;Acc:MGI:1915434]
chr10	81357491	81366225	1	2	protein_coding	ENSMUSG00000034854	Mfsd12	4.22273	4.39468	3.90542	4.49511	3.85112	4.37558	4.45063	4.41304	4.54612	4.57445	4.32779	4.69316	4.20744	4.50086	0.293423	1.22554	0.0688337	1.1622	0.377646	major facilitator superfamily domain containing 12 [Source:MGI Symbol;Acc:MGI:3604804]
chr19	29321344	29325356	-1	1	protein_coding	ENSMUSG00000050957	Insl6	1.06591	-0.106445	0.0846447	-0.531517	0.900994	0.79498	0.543626	0.86438	1.08118	0.868714	0.313251	0.296185	0.368094	0.661223	0.293128	1.22529	0.309994	0.508647	0.701674	insulin-like 6 [Source:MGI Symbol;Acc:MGI:1351595]
chr16	18620502	18629954	-1	5	protein_coding	ENSMUSG00000072214	2005-09-01	0.36027	0.926769	0.949122	0.55374	-0.930579	1.42672	1.12977	0.936592	0.986026	-0.686656	1.21422	1.46239	0.547674	0.840392	0.292718	1.22495	0.434696	0.361814	0.786368	septin 5 [Source:MGI Symbol;Acc:MGI:1195461]
chr11	3530157	3536856	1	2	lncRNA	ENSMUSG00000087291	Gm11946	-1.23038	-0.0393962	-0.205841	-1.07019	-1.73282	0.427677	-0.667488	0.485485	-0.303379	-0.569881	-0.389211	-0.651763	-0.641825	-0.349373	0.292453	1.22472	0.492478	0.307613	0.818906	predicted gene 11946 [Source:MGI Symbol;Acc:MGI:3650071]
chr9	101105084	101251795	-1	7	protein_coding	ENSMUSG00000043154	Ppp2r3a	7.14347	7.01354	7.28243	6.66891	6.95964	7.24101	7.45644	7.3575	7.43417	7.50208	7.38475	6.92864	7.0515	7.34393	0.292428	1.2247	0.0129914	1.88635	0.152152	protein phosphatase 2, regulatory subunit B'', alpha [Source:MGI Symbol;Acc:MGI:2442104]
chr11	29511757	29515033	-1	2	protein_coding	ENSMUSG00000032673	Prorsd1	3.49054	3.58738	3.68995	3.73599	3.36558	4.01862	3.57059	3.9895	3.99006	3.86338	3.85735	4.37118	3.64801	3.94034	0.292333	1.22462	0.026408	1.57826	0.229786	prolyl-tRNA synthetase domain containing 1 [Source:MGI Symbol;Acc:MGI:1915189]
chr14	108908800	108914158	-1	1	protein_coding	ENSMUSG00000075478	Slitrk1	-0.39657	-2.17226	1.01963	1.13805	0.744623	0.473421	0.391227	0.101651	0.986026	0.195465	0.0606543	0.823751	0.134482	0.426462	0.29198	1.22432	0.489094	0.310608	0.817083	SLIT and NTRK-like family, member 1 [Source:MGI Symbol;Acc:MGI:2679446]
chr16	95183639	95355676	-1	2	lncRNA	ENSMUSG00000116720	Gm31641	2.69512	2.47732	2.44893	2.23311	3.07946	2.35472	2.54629	2.92868	2.98597	3.119	2.8854	2.57508	2.54811	2.84007	0.291959	1.2243	0.070078	1.15442	0.380576	predicted gene, 31641 [Source:MGI Symbol;Acc:MGI:5590800]
chr19	16956118	17223932	1	9	protein_coding	ENSMUSG00000039126	Prune2	-0.147886	-0.250684	-0.28862	-0.945167	0.505671	0.517759	1.31063	0.222119	-0.566379	-0.1792	-0.0542239	0.40758	-0.101488	0.190087	0.291575	1.22398	0.332258	0.478525	0.717291	prune homolog 2 [Source:MGI Symbol;Acc:MGI:1925004]
chr5	111417362	111457033	1	2	protein_coding	ENSMUSG00000070576	Mn1	-0.39657	0.0246747	0.32633	0.957651	0.333353	0.331593	0.443836	1.22312	1.08118	0.0570454	0.0606543	0.460209	0.262839	0.55434	0.291501	1.22391	0.343569	0.463986	0.725604	meningioma 1 [Source:MGI Symbol;Acc:MGI:1261813]
chr16	17572018	17583214	-1	11	protein_coding	ENSMUSG00000022756	Slc7a4	1.27914	1.47756	1.43524	0.989328	1.60891	0.865298	1.47131	1.7694	0.918915	1.64871	1.46425	2.13158	1.27591	1.56736	0.291448	1.22387	0.233699	0.631343	0.633103	solute carrier family 7 (cationic amino acid transporter, y+ system), member 4 [Source:MGI Symbol;Acc:MGI:2146512]
chrMT	3914	4951	1	1	protein_coding	ENSMUSG00000064345	mt-Nd2	13.3878	13.5758	13.4915	13.3376	12.7477	13.4857	13.4575	13.7892	13.6682	13.7581	13.652	13.448	13.3377	13.6288	0.291165	1.22363	0.0423386	1.37326	0.29869	mitochondrially encoded NADH dehydrogenase 2 [Source:MGI Symbol;Acc:MGI:102500]
chr13	32338819	32342643	1	1	TEC	ENSMUSG00000113965	A730091E23Rik	-0.147886	-0.106445	0.484257	-0.830117	0.137625	0.427677	1.19261	1.16418	0.0502208	-0.461855	-0.0542239	-0.179653	-0.0058148	0.285213	0.291028	1.22351	0.334765	0.47526	0.719336	RIKEN cDNA A730091E23 gene [Source:MGI Symbol;Acc:MGI:2442493]
chr2	75704770	75710024	1	1	lncRNA	ENSMUSG00000087222	E030042O20Rik	-0.308825	-0.797441	-1.05815	-0.531517	-0.615896	-0.82344	0.027526	-0.174439	-1.01376	-0.461855	-0.115286	-0.651763	-0.689212	-0.398263	0.290949	1.22344	0.321966	0.49219	0.710237	RIKEN cDNA E030042O20 gene [Source:MGI Symbol;Acc:MGI:2444099]
chr4	6686353	6991557	-1	4	protein_coding	ENSMUSG00000041272	Tox	1.62941	0.629947	1.46081	1.19349	-0.764675	0.682625	1.28201	1.36071	0.696535	1.69613	1.02911	0.510986	0.805268	1.09591	0.290646	1.22319	0.501073	0.300099	0.824227	thymocyte selection-associated high mobility group box [Source:MGI Symbol;Acc:MGI:2181659]
chr18	37484795	37489454	1	1	protein_coding	ENSMUSG00000046387	Pcdhb17	0.891658	1.4072	0.912534	-0.210422	0.333353	1.22756	0.681453	1.2517	1.28147	0.987812	1.16371	0.93949	0.760313	1.05094	0.290628	1.22317	0.321534	0.492774	0.709871	protocadherin beta 17 [Source:MGI Symbol;Acc:MGI:2136754]
chr14	55478758	55490340	1	8	protein_coding	ENSMUSG00000022210	Dhrs4	7.44622	7.49946	7.60794	7.48531	7.05151	7.38073	7.59737	7.74546	7.5953	7.60813	7.63902	8.02925	7.41186	7.70242	0.290561	1.22312	0.026382	1.57869	0.229723	dehydrogenase/reductase (SDR family) member 4 [Source:MGI Symbol;Acc:MGI:90169]
chr13	34133860	34137654	1	1	lncRNA	ENSMUSG00000113883	Gm36500	0.0641689	0.0860207	-0.28862	-0.073221	-0.930579	-0.0663072	-0.366383	0.278779	0.696535	0.0570454	0.217452	-0.350431	-0.201423	0.0888329	0.290256	1.22286	0.292853	0.53335	0.685982	predicted gene, 36500 [Source:MGI Symbol;Acc:MGI:5595659]
chr8	77595982	77610698	-1	3	protein_coding	ENSMUSG00000031617	Tmem184c	6.18276	6.20977	6.14721	5.67504	5.30009	5.93922	6.14006	5.95417	6.37202	6.21873	6.41041	6.10008	5.90902	6.19924	0.290228	1.22283	0.0727717	1.13804	0.38725	transmembrane protein 184C [Source:MGI Symbol;Acc:MGI:2384562]
chr6	122505845	122529290	1	7	protein_coding	ENSMUSG00000030116	Mfap5	-1.5954	-1.49644	-1.5769	-1.52736	-0.244105	-1.06362	-0.459939	-1.8431	-2.15093	-1.10733	0.0606543	-0.262517	-1.25064	-0.960527	0.29011	1.22273	0.462905	0.334508	0.8032	microfibrillar associated protein 5 [Source:MGI Symbol;Acc:MGI:1354387]
chr2	36081953	36105408	-1	9	protein_coding	ENSMUSG00000026890	Lhx6	0.512557	0.748524	0.71423	0.787911	0.716831	0.228651	1.66102	0.485485	0.111616	1.09782	1.48497	0.607474	0.618117	0.908065	0.289947	1.2226	0.335819	0.473895	0.720529	LIM homeobox protein 6 [Source:MGI Symbol;Acc:MGI:1306803]
chr1	74542888	74567794	1	11	protein_coding	ENSMUSG00000026173	Plcd4	2.03359	2.46583	1.81811	2.32287	2.42867	2.18638	2.70558	2.43781	2.18477	2.5247	2.0827	3.05738	2.20924	2.49882	0.289581	1.22228	0.112817	0.947624	0.469578	phospholipase C, delta 4 [Source:MGI Symbol;Acc:MGI:107469]
chr19	39269405	39330713	1	3	protein_coding	ENSMUSG00000003053	Cyp2c29	-2.83255	-1.49644	-4.47039	-1.71882	-4.47039	-2.1947	-4.47039	-2.85147	-4.47039	-2.30578	-0.315702	-1.03311	-2.86388	-2.57447	0.289407	1.22214	0.811395	0.0907677	0.948701	cytochrome P450, family 2, subfamily c, polypeptide 29 [Source:MGI Symbol;Acc:MGI:103238]
chr9	66065176	66069719	-1	2	protein_coding	ENSMUSG00000039452	Snx22	1.38819	1.67015	1.46081	0.858221	0.824926	1.62215	0.724617	2.05543	1.59266	1.62441	1.62223	1.94106	1.30407	1.5934	0.289327	1.22207	0.231444	0.635554	0.63169	sorting nexin 22 [Source:MGI Symbol;Acc:MGI:2685966]
chr5	3583978	3596585	-1	5	protein_coding	ENSMUSG00000040302	Rbm48	3.96113	3.72391	4.17625	3.50349	3.16936	3.8116	3.93457	3.97671	4.41831	4.06195	3.60629	4.08313	3.72429	4.01349	0.289205	1.22197	0.0882863	1.05411	0.421012	RNA binding motif protein 48 [Source:MGI Symbol;Acc:MGI:2442653]
chr4	101068983	101152370	1	3	protein_coding	ENSMUSG00000035275	Raver2	1.85514	2.58749	2.97775	2.5309	2.35845	2.26652	2.58194	1.9372	2.84847	3.13629	2.61162	3.19572	2.42938	2.71854	0.289166	1.22193	0.176902	0.752267	0.568773	ribonucleoprotein, PTB-binding 2 [Source:MGI Symbol;Acc:MGI:2443623]
chr12	83950608	83952951	1	1	protein_coding	ENSMUSG00000046791	Riox1	2.09922	2.05471	2.24333	2.5201	2.50378	2.35472	2.6729	2.6567	2.64549	2.3725	2.2494	2.91381	2.29598	2.58513	0.289156	1.22193	0.0538658	1.26869	0.336538	ribosomal oxygenase 1 [Source:MGI Symbol;Acc:MGI:1919202]
chr11	58322988	58324439	1	1	lncRNA	ENSMUSG00000087347	1700047K16Rik	-0.589901	-3.48521	-4.47039	-2.51908	-2.07749	-4.47039	-1.79261	-2.85147	-2.4727	-2.73821	-4.47039	-1.55298	-2.93541	-2.64639	0.289018	1.22181	0.674409	0.171076	0.901191	RIKEN cDNA 1700047K16 gene [Source:MGI Symbol;Acc:MGI:1920585]
chr16	17069696	17087045	1	8	protein_coding	ENSMUSG00000022773	Ypel1	0.559945	0.358823	-0.569951	0.4664	0.744623	0.331593	0.846862	0.101651	0.48082	0.738893	0.217452	1.23964	0.315239	0.604219	0.28898	1.22178	0.297501	0.526511	0.690671	yippee like 1 [Source:MGI Symbol;Acc:MGI:1913303]
chr6	116410077	116461178	-1	8	protein_coding	ENSMUSG00000025701	Alox5	-1.81963	-0.591299	-1.21124	-0.073221	-1.22182	-0.00229366	-0.909996	-1.42598	0.170504	0.0570454	-0.727632	-0.350431	-0.819917	-0.531081	0.288836	1.22165	0.393679	0.404858	0.759699	arachidonate 5-lipoxygenase [Source:MGI Symbol;Acc:MGI:87999]
chrX	68761839	68804567	1	3	protein_coding	ENSMUSG00000062170	Fmr1nb	-4.47039	-4.47039	-4.47039	-4.47039	-4.47039	-4.47039	-4.47039	-4.47039	-4.47039	-2.73821	-4.47039	-4.47039	-4.47039	-4.18169	0.288696	1.22154	0.653169	0.184974	0.893381	Fmr1 neighbor [Source:MGI Symbol;Acc:MGI:2672032]
chr2	105966709	106003549	-1	5	protein_coding	ENSMUSG00000027166	Dnajc24	2.08309	2.33296	2.34294	2.20641	2.27515	2.59094	2.68388	2.62427	2.26802	2.75484	2.62101	2.61043	2.30525	2.59374	0.288495	1.22137	0.0515701	1.2876	0.329966	DnaJ heat shock protein family (Hsp40) member C24 [Source:MGI Symbol;Acc:MGI:1919522]
chr10	128494157	128498685	-1	2	protein_coding	ENSMUSG00000039824	Myl6b	2.95648	3.12931	2.57134	2.58374	2.17658	2.77573	3.15541	2.95499	3.52089	2.62611	2.49389	3.17225	2.69886	2.98726	0.288396	1.22128	0.155636	0.80789	0.537957	myosin, light polypeptide 6B [Source:MGI Symbol;Acc:MGI:1917789]
chr10	82845733	82859008	-1	1	lncRNA	ENSMUSG00000112375	Gm38560	-2.08523	-1.91022	0.756131	-1.20709	-1.02128	-0.82344	-0.459939	-0.964845	-0.385831	-0.686656	-1.17058	-0.894491	-1.04852	-0.760391	0.288133	1.22106	0.521639	0.28263	0.835374	predicted gene, 38560 [Source:MGI Symbol;Acc:MGI:5621445]
chr5	73322199	73341028	-1	6	protein_coding	ENSMUSG00000029153	Ociad2	2.65203	3.00776	3.23645	2.95654	2.81688	3.29201	2.91573	3.11915	3.3969	3.43768	3.13522	3.68466	2.99361	3.28156	0.287945	1.2209	0.182682	0.738303	0.576586	OCIA domain containing 2 [Source:MGI Symbol;Acc:MGI:1916377]
chr2	65316430	65364034	-1	8	protein_coding	ENSMUSG00000061171	Slc38a11	-0.939321	-2.17226	-1.21124	-2.92863	-0.299791	-2.1947	0.159213	-0.838936	-0.0139034	-2.30578	-0.548521	-4.47039	-1.62432	-1.33639	0.287937	1.22089	0.685509	0.163987	0.906313	solute carrier family 38, member 11 [Source:MGI Symbol;Acc:MGI:2443383]
chr7	46104523	46180033	-1	8	protein_coding	ENSMUSG00000040136	Abcc8	-0.939321	-1.49644	-2.39475	-1.20709	-1.22182	-1.52104	-1.56765	0.163142	-0.6659	-1.97352	-0.635299	-2.37364	-1.46341	-1.17548	0.287933	1.22089	0.593842	0.226329	0.869493	ATP-binding cassette, sub-family C (CFTR/MRP), member 8 [Source:MGI Symbol;Acc:MGI:1352629]
chr19	38055011	38074423	1	6	protein_coding	ENSMUSG00000024989	Cep55	0.735314	-0.410963	-2.39475	-3.50267	-1.22182	-1.35194	-1.79261	-1.42598	-2.15093	-0.1792	-1.04646	0.175465	-1.3578	-1.06995	0.287851	1.22082	0.661032	0.179777	0.896115	centrosomal protein 55 [Source:MGI Symbol;Acc:MGI:1921357]
chr11	97598511	97622893	1	2	lncRNA	ENSMUSG00000085860	2410003L11Rik	-0.308825	0.85809	0.269598	-2.20046	0.925484	-0.133293	-0.909996	0.0374224	1.30794	0.0570454	-0.0542239	0.697911	-0.0982344	0.18935	0.287584	1.22059	0.507716	0.294379	0.828029	RIKEN cDNA 2410003L11 gene [Source:MGI Symbol;Acc:MGI:1916979]
chr13	66900617	66905378	-1	2	protein_coding	ENSMUSG00000021520	Uqcrb	8.92364	9.01353	9.1684	9.07408	7.93207	8.97776	8.99728	8.87803	9.18027	9.14322	9.06748	9.54833	8.84825	9.13577	0.287521	1.22054	0.144812	0.839194	0.52252	ubiquinol-cytochrome c reductase binding protein [Source:MGI Symbol;Acc:MGI:1914780]
chrX	109004534	109013404	-1	1	protein_coding	ENSMUSG00000031245	Hmgn5	4.62209	4.38556	4.37422	3.64445	3.96182	4.5106	4.54093	4.39713	4.59799	4.5996	4.37851	4.70956	4.24979	4.53729	0.287495	1.22052	0.109692	0.959824	0.463359	high-mobility group nucleosome binding domain 5 [Source:MGI Symbol;Acc:MGI:1355295]
chr11	53567379	53601967	1	8	protein_coding	ENSMUSG00000018395	Kif3a	4.3894	4.48286	4.42056	3.91159	3.97654	4.36044	4.51658	4.66497	4.84846	4.44165	4.56278	4.23055	4.2569	4.54416	0.287266	1.22033	0.0315152	1.50148	0.254782	kinesin family member 3A [Source:MGI Symbol;Acc:MGI:107689]
chrX	133908426	133932446	1	2	protein_coding	ENSMUSG00000031253	Srpx2	2.27989	3.36412	2.78881	3.77286	2.73611	3.53788	3.52248	3.55734	3.14859	3.33658	3.5968	3.0402	3.07995	3.367	0.287052	1.22014	0.142683	0.845629	0.519527	sushi-repeat-containing protein, X-linked 2 [Source:MGI Symbol;Acc:MGI:1916042]
chr14	18573575	18894267	-1	14	protein_coding	ENSMUSG00000058317	Ube2e2	3.99169	3.92616	4.09286	4.23265	3.34303	4.07164	4.40823	4.13471	4.18117	4.0977	4.21139	4.34692	3.94301	4.23002	0.287015	1.22011	0.0415189	1.38175	0.295499	ubiquitin-conjugating enzyme E2E 2 [Source:MGI Symbol;Acc:MGI:2384997]
chr11	116171888	116199045	-1	7	protein_coding	ENSMUSG00000020777	Acox1	9.14179	9.05332	9.12058	8.96466	9.3695	8.96117	9.3281	9.58157	9.47279	9.35225	9.13417	9.46407	9.10184	9.38882	0.286988	1.22009	0.00650914	2.18648	0.0995286	acyl-Coenzyme A oxidase 1, palmitoyl [Source:MGI Symbol;Acc:MGI:1330812]
chr5	8893717	8959231	1	5	protein_coding	ENSMUSG00000042476	Abcb4	-0.308825	-1.17526	-0.7935	0.420664	-0.244105	-1.06362	0.279879	0.163142	-0.566379	-0.1792	-0.245757	-0.894491	-0.527441	-0.240468	0.286974	1.22008	0.611771	0.213411	0.876809	ATP-binding cassette, sub-family B (MDR/TAP), member 4 [Source:MGI Symbol;Acc:MGI:97569]
chr7	55927177	55928908	-1	1	TEC	ENSMUSG00000108701	Gm44616	-0.49	-1.03803	-2.06791	-0.624349	-2.07749	-1.35194	-0.667488	-0.723139	-0.566379	-0.569881	-1.6237	-1.77831	-1.27495	-0.98815	0.286804	1.21993	0.63035	0.200418	0.883716	predicted gene 44616 [Source:MGI Symbol;Acc:MGI:5753192]
chr11	59783897	59787645	-1	2	protein_coding	ENSMUSG00000043648	Pld6	0.249012	-0.690691	-0.28862	-0.723567	-2.53126	-1.52104	-0.667488	-1.1028	0.227083	-1.70364	0.00435837	-0.544173	-0.917696	-0.63111	0.286586	1.21975	0.448965	0.347788	0.795338	phospholipase D family, member 6 [Source:MGI Symbol;Acc:MGI:2687283]
chr9	102626296	102634425	1	5	protein_coding	ENSMUSG00000035048	Anapc13	6.15891	6.21578	6.26527	6.49777	5.59068	6.13071	6.12605	6.5337	6.39458	6.38438	6.30584	6.83334	6.14319	6.42965	0.286459	1.21964	0.0973671	1.01159	0.438766	anaphase promoting complex subunit 13 [Source:MGI Symbol;Acc:MGI:1916260]
chr8	122282141	122337251	1	5	protein_coding	ENSMUSG00000049577	Zfpm1	2.20734	2.03929	2.78881	2.75014	1.83257	2.20005	2.55827	2.54564	2.59264	2.29762	2.67611	2.86585	2.30303	2.58935	0.286321	1.21953	0.160065	0.795703	0.543928	zinc finger protein, multitype 1 [Source:MGI Symbol;Acc:MGI:1095400]
chr14	43925390	43933411	1	1	protein_coding	ENSMUSG00000089901	Gm8113	-1.07752	-0.328599	-2.06791	-0.362054	0.0950781	-0.355217	-0.278527	-0.838936	0.384612	-1.70364	-0.179047	0.237087	-0.682705	-0.396408	0.286297	1.21951	0.414094	0.382901	0.773128	predicted gene 8113 [Source:MGI Symbol;Acc:MGI:3648791]
chr5	7960457	7982213	1	1	protein_coding	ENSMUSG00000012428	Steap4	1.16118	1.38296	0.756131	0.510731	0.900994	2.42625	1.80874	1.48632	1.40922	1.89209	0.849029	1.40985	1.18971	1.47587	0.286166	1.2194	0.30849	0.510759	0.700517	STEAP family member 4 [Source:MGI Symbol;Acc:MGI:1923560]
chrX	16709282	16817366	-1	4	protein_coding	ENSMUSG00000040147	Maob	2.58489	2.80378	2.41009	2.85703	2.67964	3.19977	3.00597	2.78937	3.39072	2.60142	3.02635	3.43803	2.75587	3.04198	0.28611	1.21935	0.125784	0.900374	0.491961	monoamine oxidase B [Source:MGI Symbol;Acc:MGI:96916]
chr8	83666678	83672753	1	3	protein_coding	ENSMUSG00000019464	Ptger1	4.23373	4.47428	4.24775	4.48403	3.67455	4.72433	4.50115	5.02933	4.05401	4.44165	4.87093	4.65698	4.30645	4.59234	0.285895	1.21917	0.168951	0.772238	0.556204	prostaglandin E receptor 1 (subtype EP1) [Source:MGI Symbol;Acc:MGI:97793]
chr19	5068078	5070682	1	1	protein_coding	ENSMUSG00000056481	Cd248	2.2368	2.82192	2.89577	3.18573	1.79319	3.01105	2.76881	3.28045	3.17759	2.48476	3.00499	2.94184	2.65741	2.94308	0.285665	1.21897	0.242466	0.61535	0.640219	CD248 antigen, endosialin [Source:MGI Symbol;Acc:MGI:1917695]
chr19	4611785	4615667	-1	2	protein_coding	ENSMUSG00000045045	Lrfn4	1.06591	1.3583	1.55876	1.84016	1.30729	1.6017	2.19375	1.46205	0.952861	1.71926	2.06904	2.04809	1.45535	1.74084	0.285486	1.21882	0.193297	0.713775	0.588366	leucine rich repeat and fibronectin type III domain containing 4 [Source:MGI Symbol;Acc:MGI:2385612]
chr2	91118144	91136516	1	3	protein_coding	ENSMUSG00000002100	Mybpc3	-3.43055	-4.47039	-1.80162	-4.47039	-3.19695	-2.92386	-4.47039	-1.8431	-2.15093	-3.35859	-2.28797	-4.47039	-3.38229	-3.09689	0.285397	1.21875	0.768411	0.114406	0.93589	myosin binding protein C, cardiac [Source:MGI Symbol;Acc:MGI:102844]
chr3	96245554	96248509	1	1	lncRNA	ENSMUSG00000070392	Gm20634	-0.308825	0.201401	-0.0532994	0.324597	-0.190489	1.11661	0.807253	1.22312	0.111616	-0.0174858	0.217452	0.460209	0.181666	0.467026	0.285361	1.21871	0.383489	0.416247	0.752345	predicted gene 20634 [Source:MGI Symbol;Acc:MGI:5313081]
chr8	70616155	70621483	1	2	protein_coding	ENSMUSG00000049988	Lrrc25	-0.147886	-0.250684	-2.06791	-0.140191	-0.688368	-2.5137	-0.195715	-0.422859	-1.01376	-0.953071	-1.6237	0.111092	-0.968123	-0.683002	0.285121	1.21851	0.446406	0.35027	0.793851	leucine rich repeat containing 25 [Source:MGI Symbol;Acc:MGI:2445284]
chr19	44333092	44346743	1	2	protein_coding	ENSMUSG00000050195	Scd4	-0.226112	-0.328599	-0.469953	-0.723567	-1.33362	-0.938539	0.336627	-0.0297997	-1.15124	-0.813723	0.114836	-0.768028	-0.670065	-0.385221	0.284844	1.21828	0.597382	0.223748	0.871334	stearoyl-coenzyme A desaturase 4 [Source:MGI Symbol;Acc:MGI:2670997]
chr17	22361453	22377281	1	4	protein_coding	ENSMUSG00000044501	Zfp758	3.28027	3.14381	2.92362	2.5309	3.38778	3.6616	3.77434	3.0394	3.59263	3.32154	3.68898	3.21882	3.15466	3.43928	0.284621	1.21809	0.123363	0.908816	0.488281	zinc finger protein 758 [Source:MGI Symbol;Acc:MGI:2385044]
chr13	111680979	111718596	1	11	protein_coding	ENSMUSG00000032727	Mier3	5.08384	4.83747	5.35912	4.96026	5.00496	5.58276	5.83865	5.34175	5.63113	5.30905	5.85398	4.56085	5.13807	5.42257	0.284497	1.21799	0.126605	0.897549	0.493312	MIER family member 3 [Source:MGI Symbol;Acc:MGI:2442317]
chr6	86848399	86849440	-1	1	lncRNA	ENSMUSG00000100164	2610306M01Rik	1.69456	1.90955	2.16773	2.49825	2.20686	1.89852	1.80874	2.69884	2.29474	1.89209	2.48363	2.90435	2.06258	2.34706	0.284484	1.21797	0.101615	0.993043	0.446299	RIKEN cDNA 2610306M01 gene [Source:MGI Symbol;Acc:MGI:1914420]
chr12	81026808	81186414	1	3	protein_coding	ENSMUSG00000021136	Smoc1	-2.83255	0.500745	-0.205841	-1.71882	0.333353	1.49485	-0.667488	-0.335213	-0.772798	0.127915	0.880647	0.0437125	-0.40471	-0.120537	0.284173	1.21771	0.589695	0.229373	0.86752	SPARC related modular calcium binding 1 [Source:MGI Symbol;Acc:MGI:1929878]
chr9	4417896	4796234	-1	4	protein_coding	ENSMUSG00000025892	Gria4	1.58428	2.22801	1.81811	1.73197	1.1909	1.99578	2.04843	1.48632	1.9016	2.4982	2.18754	2.13158	1.75817	2.04228	0.284103	1.21765	0.153059	0.815142	0.533988	glutamate receptor, ionotropic, AMPA4 (alpha 4) [Source:MGI Symbol;Acc:MGI:95811]
chr7	44225360	44229618	1	3	protein_coding	ENSMUSG00000063903	Klk1	10.5992	10.7246	10.6509	11.1348	10.5607	10.6216	10.8881	10.8325	10.9188	10.8764	10.936	11.5442	10.7153	10.9994	0.284045	1.2176	0.0432688	1.36382	0.302995	kallikrein 1 [Source:MGI Symbol;Acc:MGI:102850]
chr7	113207465	113314126	1	6	protein_coding	ENSMUSG00000055116	Arntl	2.06678	2.88369	1.18214	2.09435	0.404768	2.59094	2.57015	1.86502	3.1704	1.64871	2.46289	1.20921	1.87044	2.1544	0.283953	1.21753	0.459955	0.337284	0.801981	aryl hydrocarbon receptor nuclear translocator-like [Source:MGI Symbol;Acc:MGI:1096381]
chr15	76626002	76639958	-1	8	protein_coding	ENSMUSG00000059323	Tonsl	1.62941	0.710071	1.35571	1.22044	1.21096	0.865298	1.03007	1.97198	1.50385	1.23256	1.44323	1.5131	1.16531	1.44913	0.283817	1.21741	0.145684	0.836588	0.523868	tonsoku-like, DNA repair protein [Source:MGI Symbol;Acc:MGI:1919999]
chr6	142161493	142173796	1	1	lncRNA	ENSMUSG00000092500	Gm20400	1.92919	1.90955	1.21256	0.221674	2.14564	0.682625	1.3932	0.485485	1.95283	2.20232	2.02727	1.74289	1.35021	1.634	0.283793	1.21739	0.508326	0.293858	0.828223	predicted gene 20400 [Source:MGI Symbol;Acc:MGI:5141865]
chr18	56562443	56587712	1	3	protein_coding	ENSMUSG00000008301	Phax	5.24837	5.20374	5.40429	5.26852	4.79506	5.26605	5.39672	5.4194	5.53215	5.42264	5.45121	5.66553	5.19767	5.48128	0.283605	1.21723	0.0176412	1.75347	0.181905	phosphorylated adaptor for RNA export [Source:MGI Symbol;Acc:MGI:1891839]
chr8	22168160	22185819	-1	3	protein_coding	ENSMUSG00000037725	Ckap2	0.305713	0.308234	-0.6774	-1.52736	0.404768	-0.716849	0.027526	-0.422859	0.384612	-0.0960782	0.167056	-0.262517	-0.317149	-0.03371	0.283439	1.21709	0.555246	0.255515	0.8514	cytoskeleton associated protein 2 [Source:MGI Symbol;Acc:MGI:1931797]
chr5	136038496	136046487	1	1	protein_coding	ENSMUSG00000042985	Upk3b	1.94712	1.02402	1.55876	0.675572	1.84546	2.44932	2.26857	2.37422	1.67632	1.35578	1.93992	1.58596	1.58338	1.8668	0.283417	1.21707	0.400073	0.397861	0.763743	uroplakin 3B [Source:MGI Symbol;Acc:MGI:2140882]
chr15	77015487	77050670	-1	6	protein_coding	ENSMUSG00000018893	Mb	-4.47039	-3.48521	-2.39475	2.75014	0.744623	-2.5137	1.28201	-2.43224	-4.47039	0.195465	-4.47039	2.22579	-1.56155	-1.27829	0.283256	1.21694	0.862396	0.0642931	0.965673	myoglobin [Source:MGI Symbol;Acc:MGI:96922]
chrX	10715013	10719690	1	5	protein_coding	ENSMUSG00000008035	Mid1ip1	4.59391	4.79906	4.70625	4.90942	4.489	4.68842	4.8225	5.43663	4.80962	4.73629	5.03623	5.0429	4.69768	4.98069	0.283019	1.21674	0.0184248	1.7346	0.186208	Mid1 interacting protein 1 (gastrulation specific G12-like (zebrafish)) [Source:MGI Symbol;Acc:MGI:1915291]
chr19	44756045	44837871	1	3	protein_coding	ENSMUSG00000004231	Pax2	6.06657	6.03995	5.83532	6.35309	5.07368	6.33114	6.30556	6.30815	6.23389	5.91491	6.614	6.02017	5.94996	6.23278	0.282821	1.21657	0.150619	0.822121	0.530861	paired box 2 [Source:MGI Symbol;Acc:MGI:97486]
chr15	84167837	84187236	1	2	protein_coding	ENSMUSG00000041653	Pnpla3	-1.40138	-1.17526	-4.47039	-2.51908	-2.53126	0.380435	-0.459939	-1.25536	-1.01376	-2.73821	-3.00073	-1.55298	-1.95282	-1.67016	0.282659	1.21644	0.713321	0.146715	0.916865	patatin-like phospholipase domain containing 3 [Source:MGI Symbol;Acc:MGI:2151796]
chr2	156144039	156145797	1	4	protein_coding	ENSMUSG00000067847	Romo1	5.44576	5.49277	5.37937	5.68354	4.70598	5.59833	5.51362	5.69915	5.26124	5.66382	5.67283	6.18852	5.38429	5.66653	0.282238	1.21608	0.179128	0.746835	0.57164	reactive oxygen species modulator 1 [Source:MGI Symbol;Acc:MGI:1914317]
chrX	9654267	9663003	-1	4	protein_coding	ENSMUSG00000031176	Dynlt3	7.82525	7.68189	7.77616	7.28331	7.05395	7.7593	7.79572	7.68517	8.19519	7.93741	7.84213	7.61719	7.56331	7.84547	0.282159	1.21601	0.0523776	1.28085	0.332505	dynein light chain Tctex-type 3 [Source:MGI Symbol;Acc:MGI:1914367]
chr11	102761439	102780262	1	9	protein_coding	ENSMUSG00000020926	Adam11	2.16199	2.33296	2.51144	2.06492	1.83257	2.2403	3.06594	2.36116	2.70645	2.73227	2.2494	1.72149	2.1907	2.47279	0.28209	1.21595	0.136146	0.865995	0.508402	a disintegrin and metallopeptidase domain 11 [Source:MGI Symbol;Acc:MGI:1098667]
chr2	174643534	174710832	1	1	protein_coding	ENSMUSG00000050600	Zfp831	0.36027	-2.17226	-1.5769	-0.945167	-1.89489	-1.35194	-1.37309	-1.42598	-0.888255	-0.361356	-1.81305	-0.0269688	-1.26348	-0.981449	0.282031	1.21591	0.650738	0.186594	0.892003	zinc finger protein 831 [Source:MGI Symbol;Acc:MGI:3641861]
chr2	119269201	119271272	-1	1	protein_coding	ENSMUSG00000034226	Rhov	2.92062	2.1866	2.64009	3.55202	2.49562	2.54883	3.03197	3.28045	2.80267	2.75484	2.93142	3.23401	2.72396	3.00589	0.281932	1.21582	0.275427	0.559994	0.670267	ras homolog family member V [Source:MGI Symbol;Acc:MGI:2444227]
chr7	100176502	100184869	1	8	protein_coding	ENSMUSG00000035165	Kcne3	0.249012	-0.410963	-0.205841	-0.140191	-0.615896	-1.71264	-0.909996	-0.615949	-0.0139034	-0.813723	1.16371	0.0437125	-0.472753	-0.191024	0.281728	1.21565	0.499481	0.301481	0.823798	potassium voltage-gated channel, Isk-related subfamily, gene 3 [Source:MGI Symbol;Acc:MGI:1891124]
chr13	67831106	67844035	1	5	protein_coding	ENSMUSG00000058246	Gm10037	-0.0736832	-1.03803	0.671075	0.11084	0.973251	0.331593	0.846862	-0.100308	-0.225385	0.645364	0.715134	0.783012	0.162508	0.444113	0.281605	1.21555	0.331601	0.479384	0.717077	predicted gene 10037 [Source:MGI Symbol;Acc:MGI:3645096]
chr19	33555160	33761951	-1	4	protein_coding	ENSMUSG00000024766	Lipo3	2.84612	3.04686	2.73744	2.49825	3.42261	2.95572	2.8684	3.15742	3.46317	3.32154	3.218	3.16435	2.91783	3.19881	0.280983	1.21502	0.0710324	1.14854	0.383091	lipase, member O3 [Source:MGI Symbol;Acc:MGI:2147592]
chr8	83932329	83955343	-1	4	lncRNA	ENSMUSG00000074219	Gm10644	1.94712	1.69004	1.89514	1.78708	1.62395	1.81215	2.1783	2.72965	2.32097	2.44368	1.62223	1.14636	1.79258	2.07353	0.28095	1.21499	0.183881	0.735463	0.577988	predicted gene 10644 [Source:MGI Symbol;Acc:MGI:3704314]
chr14	29786828	29852408	-1	3	lncRNA	ENSMUSG00000114774	Gm35281	1.38819	2.14396	0.0173207	1.24689	1.54712	1.11661	1.3932	1.13378	1.45731	1.85078	1.67728	1.63256	1.24335	1.52415	0.280806	1.21487	0.264815	0.577057	0.66135	predicted gene, 35281 [Source:MGI Symbol;Acc:MGI:5594440]
chr6	87788853	87812164	-1	7	protein_coding	ENSMUSG00000030055	Rab43	0.963904	0.144864	0.0846447	0.221674	-0.481036	-0.617595	-0.0431179	1.03855	0.736061	0.987812	0.313251	-1.03311	0.0527425	0.333241	0.280499	1.21461	0.418424	0.378384	0.775008	RAB43, member RAS oncogene family [Source:MGI Symbol;Acc:MGI:1917084]
chr3	37348346	37410108	1	8	protein_coding	ENSMUSG00000037225	Fgf2	2.05028	1.89248	2.47426	2.10884	1.87091	2.62174	2.9525	2.0875	2.01841	2.62611	2.44185	2.57508	2.16975	2.45024	0.280491	1.21461	0.161694	0.791306	0.545946	fibroblast growth factor 2 [Source:MGI Symbol;Acc:MGI:95516]
chr12	83763634	83792382	1	3	protein_coding	ENSMUSG00000021223	Papln	2.41489	2.72882	2.2725	1.32345	1.81956	1.86459	2.97055	2.49871	2.60336	2.20232	2.14911	1.67771	2.07064	2.35029	0.279656	1.21391	0.342202	0.465718	0.725019	papilin, proteoglycan-like sulfated glycoprotein [Source:MGI Symbol;Acc:MGI:2386139]
chr6	31141979	31142663	-1	1	processed_pseudogene	ENSMUSG00000086922	Gm13835	-0.308825	-1.17526	-0.469953	-0.073221	-1.02128	-0.203542	0.027526	-0.964845	-0.888255	-0.0960782	0.445985	-0.101292	-0.542014	-0.262827	0.279187	1.21351	0.268082	0.571732	0.664815	predicted gene 13835 [Source:MGI Symbol;Acc:MGI:3650921]
chr11	75830999	75938429	-1	5	protein_coding	ENSMUSG00000020847	Rph3al	3.78288	3.72872	4.23669	4.43599	3.29215	3.94341	4.13185	4.1115	4.03433	4.17921	4.24215	4.39503	3.90331	4.18234	0.279036	1.21338	0.0612103	1.21318	0.356579	rabphilin 3A-like (without C2 domains) [Source:MGI Symbol;Acc:MGI:1923492]
chr1	58646903	58695989	-1	6	protein_coding	ENSMUSG00000047528	Flacc1	2.52645	2.82192	2.65124	2.07971	1.92048	2.39092	2.85874	1.68806	3.08113	2.5763	2.94644	2.91381	2.39845	2.67741	0.278959	1.21332	0.241685	0.616751	0.6395	flagellum associated containing coiled-coil domains 1 [Source:MGI Symbol;Acc:MGI:1918359]
chr4	141239499	141257564	1	8	protein_coding	ENSMUSG00000028919	Arhgef19	3.5737	3.08492	3.00407	3.46458	3.1539	3.46049	3.65669	3.64076	3.71636	3.59605	3.52358	3.27865	3.29027	3.56868	0.278407	1.21286	0.0774708	1.11086	0.398284	Rho guanine nucleotide exchange factor (GEF) 19 [Source:MGI Symbol;Acc:MGI:1925912]
chr19	6977741	6980501	-1	4	protein_coding	ENSMUSG00000056629	Fkbp2	6.73166	6.86231	6.77741	7.03372	5.82188	6.62705	6.64024	7.04682	6.82	6.80374	6.76247	7.45079	6.64234	6.92068	0.278339	1.2128	0.189642	0.722066	0.585009	FK506 binding protein 2 [Source:MGI Symbol;Acc:MGI:95542]
chr9	20606133	20607616	-1	1	TEC	ENSMUSG00000111547	Gm48069	-0.589901	-0.106445	-0.6774	-0.444299	0.0950781	-0.203542	-0.0431179	0.333298	-0.772798	0.127915	-0.727632	0.823751	-0.321085	-0.0430974	0.277987	1.2125	0.387629	0.411584	0.754975	predicted gene, 48069 [Source:MGI Symbol;Acc:MGI:6097398]
chr15	63824346	63845177	-1	3	protein_coding	ENSMUSG00000056293	Gsdmc2	1.87401	2.03929	1.30014	1.50972	2.18674	2.54883	2.39419	2.57987	2.03435	1.62441	2.66707	1.82545	1.90979	2.18756	0.277769	1.21232	0.325756	0.487107	0.712819	gasdermin C2 [Source:MGI Symbol;Acc:MGI:2146102]
chr17	74338987	74391115	1	5	protein_coding	ENSMUSG00000024068	Spast	4.1158	4.08108	4.29471	3.92803	4.45154	4.34821	4.49493	4.51679	4.4952	4.59022	4.49033	4.29716	4.20323	4.48077	0.277541	1.21213	0.00456944	2.34014	0.079304	spastin [Source:MGI Symbol;Acc:MGI:1858896]
chr10	18011260	18023288	-1	5	protein_coding	ENSMUSG00000078453	Abracl	5.27701	5.29425	5.30015	5.04748	4.61103	5.23817	5.32491	5.215	5.24763	5.38877	5.3686	5.88714	5.12802	5.40534	0.277327	1.21195	0.0718827	1.14338	0.385434	ABRA C-terminal like [Source:MGI Symbol;Acc:MGI:1920362]
chr3	96557957	96561883	1	6	protein_coding	ENSMUSG00000038393	Txnip	8.86265	8.71504	9.05534	8.2845	9.30752	8.66109	8.67077	9.36489	9.06058	9.15122	8.95026	9.35201	8.81436	9.09162	0.277263	1.21189	0.068769	1.16261	0.377625	thioredoxin interacting protein [Source:MGI Symbol;Acc:MGI:1889549]
chr6	124663027	124704418	1	9	protein_coding	ENSMUSG00000004270	Lpcat3	6.45288	6.70255	6.72562	6.75781	6.69745	6.76449	6.94289	7.08108	7.07535	6.9757	6.7007	6.98697	6.68347	6.96045	0.276978	1.21165	0.0149001	1.82681	0.16536	lysophosphatidylcholine acyltransferase 3 [Source:MGI Symbol;Acc:MGI:1315211]
chr2	67565871	68122689	1	4	protein_coding	ENSMUSG00000034780	B3galt1	0.815603	-1.03803	-0.37644	-0.210422	0.688493	0.79498	1.03007	-0.422859	1.83034	0.437882	0.00435837	-0.544173	0.112364	0.38927	0.276906	1.21159	0.493186	0.306989	0.819406	UDP-Gal:betaGlcNAc beta 1,3-galactosyltransferase, polypeptide 1 [Source:MGI Symbol;Acc:MGI:1349403]
chr4	96444596	96507386	-1	1	protein_coding	ENSMUSG00000082932	Cyp2j8	0.18999	0.0246747	1.48593	-0.723567	-0.138795	0.28104	1.3662	-0.964845	0.33399	0.783477	0.358866	0.901932	0.186545	0.46327	0.276725	1.21144	0.489643	0.31012	0.817193	cytochrome P450, family 2, subfamily j, polypeptide 8 [Source:MGI Symbol;Acc:MGI:2449817]
chr6	108470355	108472575	-1	1	TEC	ENSMUSG00000108219	Gm44101	-0.308825	-0.498315	-0.0532994	-1.71882	-1.73282	-0.716849	-1.20167	0.0374224	0.571012	-0.953071	-1.17058	-0.651763	-0.838154	-0.561442	0.276712	1.21143	0.475318	0.323016	0.809903	predicted gene, 44101 [Source:MGI Symbol;Acc:MGI:5690493]
chr15	33083129	33594552	1	7	protein_coding	ENSMUSG00000039007	Cpq	5.89009	5.68965	5.77927	6.02278	5.81534	5.66761	5.96439	6.07307	6.0442	5.95445	6.17249	6.31625	5.81079	6.08747	0.276684	1.21141	0.00121519	2.91536	0.0325914	carboxypeptidase Q [Source:MGI Symbol;Acc:MGI:1889205]
chr4	154895504	154899135	-1	3	protein_coding	ENSMUSG00000029059	Prxl2b	2.64106	2.54443	2.60612	2.98038	3.21974	2.78483	3.1475	2.91086	2.98597	2.98224	2.67611	3.73359	2.79609	3.07271	0.27662	1.21135	0.155039	0.809558	0.536936	peroxiredoxin like 2B [Source:MGI Symbol;Acc:MGI:1913719]
chr19	23758887	23949596	1	2	protein_coding	ENSMUSG00000024897	Apba1	1.92919	1.94309	1.40921	2.1654	1.62395	1.88166	2.61672	2.34798	2.17041	1.97131	2.14911	1.35531	1.82542	2.10181	0.276392	1.21116	0.19953	0.699992	0.59504	amyloid beta (A4) precursor protein binding, family A, member 1 [Source:MGI Symbol;Acc:MGI:1860297]
chr6	5264147	5298455	-1	4	protein_coding	ENSMUSG00000032667	Pon2	5.43468	5.55511	5.13727	5.48258	5.11552	5.55378	5.4966	5.65435	5.73476	5.55551	5.76466	5.73125	5.37982	5.65619	0.276364	1.21114	0.0153902	1.81276	0.168224	paraoxonase 2 [Source:MGI Symbol;Acc:MGI:106687]
chr12	55275381	55278714	1	1	unprocessed_pseudogene	ENSMUSG00000112368	Gm49376	0.891658	0.629947	1.30014	0.420664	0.369502	0.830567	1.44574	1.00536	0.986026	1.67261	0.167056	0.823751	0.740413	1.01676	0.276345	1.21112	0.274405	0.561607	0.66971	predicted gene, 49376 [Source:MGI Symbol;Acc:MGI:6121596]
chr12	9570116	9581500	1	2	protein_coding	ENSMUSG00000048387	Osr1	0.463559	0.308234	0.380916	-0.444299	-0.190489	0.721057	0.636958	0.788362	-0.303379	0.783477	0.167056	0.823751	0.206496	0.482704	0.276208	1.21101	0.29557	0.529339	0.688932	odd-skipped related transcription factor 1 [Source:MGI Symbol;Acc:MGI:1344424]
chr10	127759721	127768297	1	1	protein_coding	ENSMUSG00000089789	Rdh1	0.891658	-0.176763	0.756131	0.787911	1.10774	-1.20059	0.543626	0.436519	0.33399	0.949195	0.445985	1.11388	0.361014	0.637198	0.276184	1.21099	0.43174	0.364778	0.784266	retinol dehydrogenase 1 (all trans) [Source:MGI Symbol;Acc:MGI:1195275]
chr4	15917240	15945507	-1	3	protein_coding	ENSMUSG00000028223	Decr1	8.00695	8.2713	8.01976	7.95091	7.98764	8.07312	8.19198	8.36181	8.28662	8.32962	8.37609	8.41959	8.05161	8.32762	0.276006	1.21084	0.00417893	2.37893	0.0755164	2,4-dienoyl CoA reductase 1, mitochondrial [Source:MGI Symbol;Acc:MGI:1914710]
chr3	93468754	93471980	1	1	protein_coding	ENSMUSG00000027908	Tchhl1	1.38819	2.12946	2.44893	1.80499	1.80644	2.29227	2.01405	2.6133	2.68642	2.26655	1.44323	2.50165	1.97838	2.2542	0.275817	1.21068	0.319256	0.495861	0.708598	trichohyalin-like 1 [Source:MGI Symbol;Acc:MGI:1918575]
chr11	121701544	121716306	1	3	protein_coding	ENSMUSG00000039208	Metrnl	4.23373	3.72391	4.08055	4.28145	4.02551	3.72443	4.06204	4.35163	4.18474	4.32584	4.24215	4.55783	4.0116	4.28737	0.275778	1.21065	0.0698636	1.15575	0.380198	meteorin, glial cell differentiation regulator-like [Source:MGI Symbol;Acc:MGI:2384806]
chr6	72635147	72638555	-1	1	TEC	ENSMUSG00000102577	Gm37969	-0.813208	-0.797441	-0.919767	-2.51908	-0.299791	-0.82344	-0.278527	-0.723139	-0.888255	-0.686656	-0.389211	-1.55298	-1.02879	-0.753127	0.275661	1.21055	0.457914	0.339216	0.801126	predicted gene, 37969 [Source:MGI Symbol;Acc:MGI:5611197]
chrX	37187588	37191163	-1	1	protein_coding	ENSMUSG00000016427	Ndufa1	6.43473	6.53736	6.47191	6.63364	6.1585	6.44817	6.4644	7.36283	6.45726	6.64593	6.55153	6.85623	6.44738	6.72303	0.275644	1.21053	0.193333	0.713694	0.588366	NADH:ubiquinone oxidoreductase subunit A1 [Source:MGI Symbol;Acc:MGI:1929511]
chr2	180456245	180474867	1	5	protein_coding	ENSMUSG00000038963	Slco4a1	3.87476	3.87493	3.58342	4.69804	4.34437	4.77773	5.25486	4.13854	4.82345	3.40238	5.27801	3.90949	4.19221	4.46779	0.275581	1.21048	0.376094	0.424703	0.747234	solute carrier organic anion transporter family, member 4a1 [Source:MGI Symbol;Acc:MGI:1351866]
chrX	72918557	72958514	1	2	protein_coding	ENSMUSG00000031349	Nsdhl	5.69296	5.70684	5.89398	5.93908	5.69497	5.59833	6.16867	6.11841	6.11898	6.09374	5.90484	5.77476	5.75436	6.0299	0.275541	1.21045	0.0307166	1.51263	0.250945	NAD(P) dependent steroid dehydrogenase-like [Source:MGI Symbol;Acc:MGI:1099438]
chr6	65117293	65144908	-1	3	protein_coding	ENSMUSG00000029919	Hpgds	2.5963	1.97588	2.03786	1.50972	2.25597	1.79424	2.53421	1.91949	2.43344	2.10027	2.21261	2.62203	2.02833	2.30368	0.275347	1.21029	0.199348	0.700388	0.594774	hematopoietic prostaglandin D synthase [Source:MGI Symbol;Acc:MGI:1859384]
chr3	61002795	61008982	1	3	protein_coding	ENSMUSG00000027765	P2ry1	1.99963	1.52263	2.49915	2.4872	2.64319	1.82985	2.80948	2.33468	2.30791	2.7436	1.86286	2.57508	2.16361	2.43893	0.275327	1.21027	0.260792	0.583706	0.657573	purinergic receptor P2Y, G-protein coupled 1 [Source:MGI Symbol;Acc:MGI:105049]
chr19	46341121	46375252	1	5	protein_coding	ENSMUSG00000025227	Mfsd13a	2.64106	2.75739	2.34294	2.68393	2.94817	2.33006	2.77909	3.12688	2.78393	2.84173	2.85389	2.96934	2.61726	2.89248	0.275219	1.21018	0.0963354	1.01621	0.437008	major facilitator superfamily domain containing 13a [Source:MGI Symbol;Acc:MGI:1922396]
chr13	41016292	41022586	1	1	protein_coding	ENSMUSG00000021361	Tmem14c	6.67562	6.64575	6.56325	6.89008	6.00394	6.70402	6.65147	7.00493	6.929	6.76674	6.64425	7.13746	6.58044	6.85564	0.2752	1.21016	0.111198	0.953903	0.467145	transmembrane protein 14C [Source:MGI Symbol;Acc:MGI:1913404]
chr7	41599230	41628533	1	6	protein_coding	ENSMUSG00000091474	2610021A01Rik	3.7475	3.61885	4.02164	3.01157	4.0396	3.93526	4.1557	3.79926	4.24421	4.08884	4.13807	3.59924	3.72907	4.00422	0.275148	1.21012	0.129611	0.887357	0.497657	RIKEN cDNA 2610021A01 gene [Source:MGI Symbol;Acc:MGI:1922662]
chr6	146549632	146577835	-1	11	protein_coding	ENSMUSG00000040250	Ints13	5.08182	5.08856	5.2442	4.98601	4.96712	5.23817	5.33713	5.45518	5.61664	5.39057	5.27653	5.18062	5.10098	5.37611	0.275134	1.21011	0.00239459	2.62077	0.0514469	integrator complex subunit 13 [Source:MGI Symbol;Acc:MGI:1918427]
chr16	32247227	32257083	1	4	protein_coding	ENSMUSG00000022787	Wdr53	2.72661	2.58749	3.19134	2.94042	2.74989	2.90654	2.90639	3.32822	2.80267	3.17026	2.73784	3.80654	2.85038	3.12532	0.274935	1.20994	0.0964141	1.01586	0.437138	WD repeat domain 53 [Source:MGI Symbol;Acc:MGI:1916230]
chr1	139197056	139377100	-1	7	protein_coding	ENSMUSG00000063681	Crb1	-0.308825	-1.68854	0.874994	-0.723567	1.25027	0.682625	0.766527	0.101651	0.281526	1.23256	0.00435837	-0.651763	0.0144918	0.289143	0.274652	1.2097	0.587109	0.231281	0.866963	crumbs family member 1, photoreceptor morphogenesis associated [Source:MGI Symbol;Acc:MGI:2136343]
chr8	85108553	85123095	-1	2	protein_coding	ENSMUSG00000074194	Zfp791	2.40195	1.56634	2.22853	2.35969	1.95658	2.10153	2.01405	2.98935	1.86641	3.35885	1.67728	2.35649	2.10244	2.37707	0.274636	1.20969	0.293391	0.532554	0.686427	zinc finger protein 791 [Source:MGI Symbol;Acc:MGI:3648473]
chr3	152462815	152668360	-1	3	protein_coding	ENSMUSG00000039058	Ak5	2.22215	2.97571	1.38271	2.9323	1.49898	2.48326	2.26857	2.28022	3.01839	2.70934	2.37682	2.48904	2.24918	2.52373	0.274548	1.20962	0.32091	0.493617	0.70984	adenylate kinase 5 [Source:MGI Symbol;Acc:MGI:2677491]
chr11	75431732	75439591	-1	4	protein_coding	ENSMUSG00000038224	Serpinf2	4.79296	5.35315	4.77919	5.16657	4.80664	5.05096	5.05376	5.291	5.3128	5.35593	5.28541	5.29731	4.99158	5.26604	0.274459	1.20954	0.0217057	1.66343	0.204747	serine (or cysteine) peptidase inhibitor, clade F, member 2 [Source:MGI Symbol;Acc:MGI:107173]
chr5	31251691	31253202	1	10	protein_coding	ENSMUSG00000029149	Krtcap3	1.16118	1.60876	0.71423	1.615	1.14992	1.3055	1.72619	1.38672	0.774533	1.49634	1.62223	2.19507	1.2591	1.53351	0.274414	1.2095	0.148697	0.827698	0.527516	keratinocyte associated protein 3 [Source:MGI Symbol;Acc:MGI:1917065]
chr2	152962485	153008482	1	9	protein_coding	ENSMUSG00000074673	Ttll9	-1.5954	-0.690691	-0.569951	-1.35836	-0.299791	-0.716849	-1.04847	-1.1028	0.170504	-0.953071	-0.389211	-0.262517	-0.871839	-0.597595	0.274244	1.20936	0.569983	0.244138	0.859142	tubulin tyrosine ligase-like family, member 9 [Source:MGI Symbol;Acc:MGI:1913589]
chr3	152236982	152266350	-1	16	protein_coding	ENSMUSG00000039103	Nexn	2.64106	1.94309	2.03786	2.13739	1.60891	2.11602	2.38076	2.19446	2.14127	2.53777	2.50408	2.3703	2.08072	2.35477	0.27405	1.2092	0.054758	1.26155	0.339664	nexilin [Source:MGI Symbol;Acc:MGI:1916060]
chr1	192190774	192510159	1	3	protein_coding	ENSMUSG00000058248	Kcnh1	1.38819	1.25525	1.11932	1.34809	1.08618	1.20061	1.19261	1.51018	1.2545	1.41366	1.74756	1.92242	1.23294	1.50682	0.273884	1.20906	0.362585	0.440591	0.738778	potassium voltage-gated channel, subfamily H (eag-related), member 1 [Source:MGI Symbol;Acc:MGI:1341721]
chr11	49165585	49187159	-1	5	protein_coding	ENSMUSG00000040283	Btnl9	3.67402	4.54698	4.48115	3.79544	4.18868	4.56179	4.36114	4.40032	4.42438	4.81357	4.44346	4.44811	4.20801	4.48183	0.273818	1.209	0.0745249	1.1277	0.391591	butyrophilin-like 9 [Source:MGI Symbol;Acc:MGI:2442439]
chr18	37640491	37644204	-1	1	protein_coding	ENSMUSG00000051316	Taf7	2.11517	2.08508	2.13634	1.90803	1.93262	2.08689	2.22414	2.6133	2.11152	1.87158	2.64882	2.43747	2.04402	2.31781	0.273786	1.20898	0.0606683	1.21704	0.35585	TATA-box binding protein associated factor 7 [Source:MGI Symbol;Acc:MGI:1346348]
chr9	75232020	75305451	1	7	protein_coding	ENSMUSG00000033590	Myo5c	3.8841	4.12924	4.26599	3.91159	3.95291	4.12635	4.57081	4.46279	4.24421	4.34456	4.31049	3.97877	4.04503	4.3186	0.273574	1.2088	0.0212727	1.67218	0.202138	myosin VC [Source:MGI Symbol;Acc:MGI:2442485]
chr13	55523231	55529296	-1	3	protein_coding	ENSMUSG00000035711	Dok3	1.5377	0.407698	0.71423	0.11084	1.01949	1.62215	1.47131	1.10273	1.2545	1.23256	0.911587	1.08064	0.902018	1.17556	0.273539	1.20877	0.371546	0.429988	0.744491	docking protein 3 [Source:MGI Symbol;Acc:MGI:1351490]
chr6	124913681	124920103	-1	5	protein_coding	ENSMUSG00000030122	Ptms	5.90851	5.91345	5.74196	6.23914	5.02067	5.85208	5.77462	7.07659	5.54334	6.0804	5.7107	6.13084	5.7793	6.05275	0.273446	1.20869	0.343173	0.464487	0.725408	parathymosin [Source:MGI Symbol;Acc:MGI:1916452]
chrX	159627272	159978069	1	14	protein_coding	ENSMUSG00000040990	Sh3kbp1	3.7475	3.33283	3.77902	4.01908	3.31086	4.08643	3.99752	4.04772	3.94016	3.89421	3.80475	4.23055	3.71262	3.98582	0.273199	1.20848	0.0538912	1.26848	0.336538	SH3-domain kinase binding protein 1 [Source:MGI Symbol;Acc:MGI:1889583]
chr2	29869164	29882840	1	5	protein_coding	ENSMUSG00000039787	Cercam	0.128451	-0.250684	-0.7935	-0.830117	-0.357712	-0.716849	-0.459939	0.222119	-0.566379	-0.953071	0.114836	0.460209	-0.470069	-0.197037	0.273031	1.20834	0.374992	0.425978	0.746412	cerebral endothelial cell adhesion molecule [Source:MGI Symbol;Acc:MGI:2139134]
chr5	122707544	122729738	1	9	protein_coding	ENSMUSG00000029470	P2rx4	6.35804	6.62588	6.41174	6.42072	5.77884	6.39493	6.53354	6.51981	6.56339	6.5724	6.5361	6.90213	6.33169	6.60456	0.272868	1.20821	0.0246374	1.6084	0.219831	purinergic receptor P2X, ligand-gated ion channel 4 [Source:MGI Symbol;Acc:MGI:1338859]
chr12	4769022	4778813	1	4	protein_coding	ENSMUSG00000020639	Pfn4	-0.00311125	-0.0393962	0.0173207	0.0520574	-0.0406515	0.865298	-0.278527	0.485485	0.986026	0.783477	-0.727632	1.23964	0.14192	0.414745	0.272825	1.20817	0.352886	0.452365	0.732633	profilin family, member 4 [Source:MGI Symbol;Acc:MGI:1920121]
chr11	69059717	69061578	1	1	protein_coding	ENSMUSG00000045176	Borcs6	2.5618	2.60855	2.00349	2.75014	2.58289	2.39092	2.73754	2.91086	2.17041	2.70934	2.4733	3.53322	2.48296	2.75578	0.272816	1.20816	0.16399	0.785182	0.549415	BLOC-1 related complex subunit 6 [Source:MGI Symbol;Acc:MGI:1919173]
chr12	8291024	8293694	-1	1	lncRNA	ENSMUSG00000112441	Gm48898	0.249012	1.62952	1.08685	1.57381	1.59371	1.35522	1.49643	1.33422	1.40922	1.85078	1.35594	1.67771	1.24802	1.52072	0.2727	1.20807	0.317416	0.498371	0.707026	predicted gene, 48898 [Source:MGI Symbol;Acc:MGI:6098663]
chr15	102028180	102032027	1	1	protein_coding	ENSMUSG00000023043	Krt18	3.37605	3.70448	3.41708	3.66911	3.88897	4.34206	3.90204	4.31146	3.73111	3.71015	4.20516	4.17259	3.73296	4.00542	0.272458	1.20786	0.106246	0.973686	0.457021	keratin 18 [Source:MGI Symbol;Acc:MGI:96692]
chr15	77961674	77967126	1	1	lncRNA	ENSMUSG00000097057	Gm17638	-1.40138	-0.410963	0.210543	-1.71882	-0.930579	-1.20059	-0.909996	0.385831	-0.6659	-0.686656	-1.04646	-0.894491	-0.908631	-0.636279	0.272352	1.20778	0.385018	0.414519	0.753447	predicted gene, 17638 [Source:MGI Symbol;Acc:MGI:4937272]
chr6	39462378	39557867	-1	5	protein_coding	ENSMUSG00000038456	Dennd2a	0.891658	1.67015	1.95033	2.71268	2.0148	2.21359	2.38076	1.88341	2.34673	2.21865	2.17485	2.08207	1.90887	2.18108	0.272207	1.20765	0.190724	0.719595	0.585835	DENN/MADD domain containing 2A [Source:MGI Symbol;Acc:MGI:2444961]
chr3	121459528	121532404	-1	3	protein_coding	ENSMUSG00000039865	Slc44a3	4.20421	4.15451	4.13714	4.50883	4.03116	4.36348	4.54996	4.51973	4.34031	4.48616	4.498	4.63712	4.23322	4.50521	0.27199	1.20747	0.0157963	1.80145	0.170497	solute carrier family 44, member 3 [Source:MGI Symbol;Acc:MGI:2384860]
chr11	4091480	4095445	-1	2	protein_coding	ENSMUSG00000004748	Mtfp1	3.97431	3.9837	3.83874	4.23925	4.11872	3.80267	4.45063	4.24902	3.93167	4.31828	3.97919	4.6598	3.9929	4.26477	0.271865	1.20737	0.0220462	1.65667	0.206211	mitochondrial fission process 1 [Source:MGI Symbol;Acc:MGI:1916686]
chr10	31332376	31445958	-1	5	protein_coding	ENSMUSG00000000296	Tpd52l1	4.07561	4.32642	3.8677	4.06811	3.91367	4.48849	4.29824	4.35822	4.43041	4.31828	4.18947	4.77594	4.12333	4.39509	0.271762	1.20728	0.044339	1.35321	0.307202	tumor protein D52-like 1 [Source:MGI Symbol;Acc:MGI:1298386]
chr11	83582056	83623693	1	3	lncRNA	ENSMUSG00000051832	E230016K23Rik	1.27914	2.06998	1.53489	1.615	0.949565	2.30498	2.08201	1.6456	1.63509	1.78652	1.69517	2.53883	1.62559	1.8972	0.271612	1.20716	0.30929	0.509634	0.701283	RIKEN cDNA E230016K23 gene [Source:MGI Symbol;Acc:MGI:3041204]
chr14	77820681	77875125	-1	3	protein_coding	ENSMUSG00000022013	Dnajc15	6.4115	6.47638	6.54095	6.63051	5.74312	6.4496	6.42159	6.60606	6.71202	6.66019	6.50347	6.97798	6.37534	6.64689	0.271542	1.2071	0.0994124	1.00256	0.442652	DnaJ heat shock protein family (Hsp40) member C15 [Source:MGI Symbol;Acc:MGI:1913398]
chr15	88862186	88865726	1	2	protein_coding	ENSMUSG00000035828	Pim3	5.99402	5.84412	5.71831	6.10189	6.83308	6.17983	6.27956	6.63619	6.17398	6.40504	6.289	6.51669	6.11188	6.38341	0.271536	1.20709	0.201192	0.69639	0.596743	proviral integration site 3 [Source:MGI Symbol;Acc:MGI:1355297]
chr8	88521354	88594884	1	3	protein_coding	ENSMUSG00000031661	Nkd1	1.65145	2.8923	2.34294	2.69358	1.94465	2.61154	2.55827	2.38717	2.51523	2.66237	2.87759	2.76486	2.35608	2.62758	0.271506	1.20707	0.138312	0.859139	0.512014	naked cuticle 1 [Source:MGI Symbol;Acc:MGI:2135954]
chr1	195017892	195018242	-1	1	lncRNA	ENSMUSG00000104077	Gm37027	0.0641689	0.308234	0.533278	-0.210422	-1.02128	0.517759	0.591046	-0.335213	-0.0139034	-0.0960782	0.528141	1.14636	0.0319563	0.303392	0.271436	1.20701	0.346265	0.460591	0.728158	predicted gene, 37027 [Source:MGI Symbol;Acc:MGI:5610255]
chr7	128523616	128546981	1	1	protein_coding	ENSMUSG00000030847	Bag3	5.28761	5.34533	5.35572	5.70397	4.59966	5.53772	5.51976	5.81143	5.71635	5.38154	5.50546	5.52282	5.305	5.57623	0.271229	1.20684	0.164079	0.784947	0.549445	BCL2-associated athanogene 3 [Source:MGI Symbol;Acc:MGI:1352493]
chr3	108571698	108583222	1	4	protein_coding	ENSMUSG00000048100	Taf13	4.61088	4.43356	4.3018	4.35927	4.25299	4.43169	4.70349	4.478	4.75775	4.56809	4.67297	4.83692	4.39837	4.66954	0.27117	1.20679	0.047228	1.3258	0.317192	TATA-box binding protein associated factor 13 [Source:MGI Symbol;Acc:MGI:1913500]
chr17	34981862	34985891	1	11	protein_coding	ENSMUSG00000007050	Lsm2	2.82687	2.71917	3.0469	3.32879	2.67243	3.03413	3.27638	3.15742	3.03434	3.00124	2.98331	3.80145	2.93805	3.20902	0.270976	1.20662	0.083061	1.0806	0.409566	LSM2 homolog, U6 small nuclear RNA and mRNA degradation associated [Source:MGI Symbol;Acc:MGI:90676]
chr4	99030954	99046111	1	3	protein_coding	ENSMUSG00000028553	Angptl3	4.87956	4.60315	4.80437	4.26536	4.36242	4.48571	4.43771	4.65965	5.15952	4.88692	4.6364	5.24578	4.56676	4.83766	0.270902	1.20656	0.105941	0.974936	0.456135	angiopoietin-like 3 [Source:MGI Symbol;Acc:MGI:1353627]
chr5	8798147	8866315	1	9	protein_coding	ENSMUSG00000028970	Abcb1b	5.39113	4.90712	5.8341	5.18549	5.24643	5.10646	5.79502	5.55175	5.38451	5.62606	5.42598	5.51196	5.27845	5.54921	0.270759	1.20644	0.204593	0.689108	0.601227	ATP-binding cassette, sub-family B (MDR/TAP), member 1B [Source:MGI Symbol;Acc:MGI:97568]
chr4	109406623	109444745	1	8	protein_coding	ENSMUSG00000028555	Ttc39a	1.797	0.0860207	0.756131	1.10951	0.876081	1.64232	1.5454	1.53365	0.736061	1.02542	1.69517	1.35531	1.04451	1.31517	0.270662	1.20636	0.375851	0.424985	0.747232	tetratricopeptide repeat domain 39A [Source:MGI Symbol;Acc:MGI:2444350]
chr14	86655367	87141235	-1	9	protein_coding	ENSMUSG00000022021	Diaph3	-0.00311125	-1.32693	-0.28862	-1.93963	-1.33362	-1.52104	-0.559984	-0.964845	0.227083	-0.569881	-0.548521	-2.37364	-1.06883	-0.798298	0.270529	1.20625	0.60914	0.215283	0.875673	diaphanous related formin 3 [Source:MGI Symbol;Acc:MGI:1927222]
chr7	12965838	12974236	1	4	protein_coding	ENSMUSG00000004500	Zfp324	2.88385	3.12201	2.77868	2.92413	2.90572	2.93951	3.48532	3.21663	2.75536	3.26764	3.218	3.23401	2.92565	3.19616	0.270511	1.20623	0.0265743	1.57554	0.230344	zinc finger protein 324 [Source:MGI Symbol;Acc:MGI:2444641]
chr5	15934691	16374511	1	12	protein_coding	ENSMUSG00000040118	Cacna2d1	2.81716	3.64966	3.22903	2.81345	2.85562	3.42601	3.74843	2.96366	3.119	3.86857	3.53356	3.18012	3.13182	3.40222	0.270403	1.20614	0.121325	0.916051	0.484756	calcium channel, voltage-dependent, alpha2/delta subunit 1 [Source:MGI Symbol;Acc:MGI:88295]
chr6	124808661	124810619	1	5	protein_coding	ENSMUSG00000038451	Spsb2	3.10764	3.35791	2.98657	3.67886	3.03514	3.30472	3.38799	3.32822	3.24764	3.58349	3.7587	3.78607	3.24514	3.51535	0.27021	1.20598	0.0959193	1.01809	0.436202	splA/ryanodine receptor domain and SOCS box containing 2 [Source:MGI Symbol;Acc:MGI:1315199]
chr16	38498347	38522663	-1	2	protein_coding	ENSMUSG00000002846	Timmdc1	4.11183	4.12924	3.80919	4.17872	4.1134	4.23989	4.30536	4.49004	4.21653	4.32207	4.37296	4.49616	4.09705	4.36719	0.270142	1.20593	0.024216	1.6159	0.217648	translocase of inner mitochondrial membrane domain containing 1 [Source:MGI Symbol;Acc:MGI:1922139]
chr17	26195999	26199087	-1	4	protein_coding	ENSMUSG00000024184	Pdia2	-1.23038	-4.47039	-2.39475	-2.51908	-1.89489	-0.524731	0.159213	-0.615949	-2.88748	-3.35859	-1.3064	-3.40517	-2.17237	-1.9024	0.269972	1.20578	0.698989	0.15553	0.910996	protein disulfide isomerase associated 2 [Source:MGI Symbol;Acc:MGI:1916441]
chr4	148960297	148984671	1	3	lncRNA	ENSMUSG00000086740	Gm17029	0.735314	1.47756	1.11932	0.858221	1.71105	0.758492	1.72619	1.27974	0.884152	1.38501	1.67728	1.32725	1.10999	1.37994	0.269943	1.20576	0.196397	0.706865	0.592116	predicted gene 17029 [Source:MGI Symbol;Acc:MGI:4937856]
chr15	101347444	101370162	-1	5	protein_coding	ENSMUSG00000037185	Krt80	3.82228	3.75729	3.91007	4.11194	3.72076	3.95555	4.05783	4.35163	4.01839	4.19992	4.15756	4.1122	3.87965	4.14959	0.269938	1.20576	0.00565419	2.24763	0.0905728	keratin 80 [Source:MGI Symbol;Acc:MGI:1921377]
chr15	98949837	98953703	-1	1	protein_coding	ENSMUSG00000072235	Tuba1a	3.57946	4.0583	3.80919	4.59372	3.7067	4.11918	4.29466	4.04772	4.30789	4.1196	4.16721	4.54875	3.97776	4.24764	0.26988	1.20571	0.0771707	1.11255	0.397543	tubulin, alpha 1A [Source:MGI Symbol;Acc:MGI:98869]
chr1	58383512	58386134	-1	1	TEC	ENSMUSG00000103839	Gm37607	0.0641689	0.201401	-0.127555	0.4664	0.688493	1.17315	0.724617	1.60186	0.526621	0.692886	-0.245757	0.783012	0.41101	0.680539	0.26953	1.20541	0.314569	0.502285	0.704725	predicted gene, 37607 [Source:MGI Symbol;Acc:MGI:5610835]
chr2	9857078	9890034	-1	6	protein_coding	ENSMUSG00000015619	Gata3	4.17787	4.25476	4.24775	4.47007	3.83505	4.61123	4.73285	4.82335	4.3814	4.37401	4.60124	4.30077	4.26612	4.5356	0.269482	1.20538	0.0538703	1.26865	0.336538	GATA binding protein 3 [Source:MGI Symbol;Acc:MGI:95663]
chr9	121680045	121705490	-1	7	protein_coding	ENSMUSG00000061536	Sec22c	3.56791	3.58738	3.57173	3.60921	3.46499	3.39068	4.02799	3.60797	3.88848	3.84246	4.05043	3.39136	3.53198	3.80145	0.269464	1.20536	0.00859414	2.0658	0.118648	SEC22 homolog C, vesicle trafficking protein [Source:MGI Symbol;Acc:MGI:2447871]
chr17	32120820	32166852	-1	3	protein_coding	ENSMUSG00000038146	Notch3	3.54454	4.00768	4.24407	4.19579	4.20378	3.77097	4.43447	4.34832	4.19187	4.0844	4.33922	4.18437	3.99447	4.26377	0.269301	1.20522	0.0177462	1.7509	0.182224	notch 3 [Source:MGI Symbol;Acc:MGI:99460]
chr3	88081971	88121048	1	6	protein_coding	ENSMUSG00000028068	Iqgap3	-0.00311125	-1.68854	-1.05815	-0.210422	-0.0406515	-1.71264	-0.195715	-0.422859	-1.47309	0.492616	-0.466668	-1.03311	-0.785587	-0.516472	0.269115	1.20507	0.556946	0.254187	0.852294	IQ motif containing GTPase activating protein 3 [Source:MGI Symbol;Acc:MGI:3028642]
chr4	123712710	123718202	-1	4	protein_coding	ENSMUSG00000028648	Ndufs5	5.9469	6.26635	6.44654	6.609	5.08595	6.40086	6.10782	6.10867	6.73781	6.54109	6.3131	6.56029	6.12593	6.3948	0.268864	1.20486	0.267381	0.57287	0.664251	NADH:ubiquinone oxidoreductase core subunit S5 [Source:MGI Symbol;Acc:MGI:1890889]
chr2	172345565	172355749	1	1	protein_coding	ENSMUSG00000027495	Fam210b	5.10596	5.20028	5.14321	5.14388	4.63906	5.101	5.293	5.39077	5.37671	5.33923	5.45647	5.08959	5.05557	5.3243	0.268729	1.20475	0.00970549	2.01298	0.128385	family with sequence similarity 210, member B [Source:MGI Symbol;Acc:MGI:1914267]
chr4	129608331	129614257	-1	3	protein_coding	ENSMUSG00000078552	Dcdc2b	1.62941	0.95992	1.51062	0.858221	1.81956	1.6017	1.94272	1.74949	1.45731	1.78652	1.18919	1.86502	1.39657	1.66504	0.268471	1.20453	0.139593	0.855135	0.513977	doublecortin domain containing 2b [Source:MGI Symbol;Acc:MGI:2686212]
chr16	31947050	31948494	-1	1	protein_coding	ENSMUSG00000107002	0610012G03Rik	4.50288	4.65973	4.5952	4.86102	4.24328	4.55383	4.78731	4.71716	4.80498	4.7782	4.63176	5.30633	4.56932	4.83762	0.2683	1.20439	0.0497792	1.30295	0.324837	RIKEN cDNA 0610012G03 gene [Source:MGI Symbol;Acc:MGI:1913301]
chr9	46232933	46235636	-1	5	protein_coding	ENSMUSG00000032081	Apoc3	1.62941	1.78559	0.533278	2.29779	2.0148	1.68183	1.25282	1.6456	1.84849	1.64871	1.98426	3.17225	1.65712	1.92536	0.268241	1.20434	0.413836	0.383172	0.772961	apolipoprotein C-III [Source:MGI Symbol;Acc:MGI:88055]
chr1	54472994	54557684	-1	4	protein_coding	ENSMUSG00000073678	Pgap1	5.12381	4.97558	5.36421	4.74519	5.27886	5.15814	5.63737	5.12515	5.35783	5.47114	5.67057	4.99242	5.10763	5.37575	0.268114	1.20423	0.032543	1.48754	0.259189	post-GPI attachment to proteins 1 [Source:MGI Symbol;Acc:MGI:2443342]
chr7	5059277	5062049	-1	1	TEC	ENSMUSG00000109274	Gm45133	0.854132	-0.328599	0.0846447	1.16604	-0.190489	0.517759	0.885412	0.666253	0.281526	0.492616	0.445985	0.93949	0.350581	0.618547	0.267966	1.20411	0.418927	0.377862	0.775545	predicted gene 45133 [Source:MGI Symbol;Acc:MGI:5753709]
chr8	84974484	84978718	-1	2	protein_coding	ENSMUSG00000052837	Junb	3.7475	5.19507	3.67364	5.30202	2.80373	3.47743	3.70598	4.14237	3.88409	4.03454	5.33333	4.70684	4.03323	4.30119	0.267962	1.20411	0.540967	0.266829	0.844349	jun B proto-oncogene [Source:MGI Symbol;Acc:MGI:96647]
chr8	26977325	26981461	1	4	protein_coding	ENSMUSG00000085795	Zfp703	3.46587	3.75257	4.05559	4.07919	3.074	4.26287	3.97088	4.14237	4.02638	3.91439	4.11499	4.12448	3.78168	4.04891	0.267233	1.2035	0.190442	0.720237	0.585797	zinc finger protein 703 [Source:MGI Symbol;Acc:MGI:2662729]
chr4	123312645	123343252	-1	2	protein_coding	ENSMUSG00000032726	Bmp8a	-0.49	-1.49644	-0.28862	-0.830117	0.00602505	-0.938539	-0.783652	-0.0297997	-0.473282	-0.267405	-0.115286	-0.768028	-0.672948	-0.406242	0.266705	1.20306	0.417737	0.379097	0.774762	bone morphogenetic protein 8a [Source:MGI Symbol;Acc:MGI:104515]
chr13	13862534	13893979	1	1	lncRNA	ENSMUSG00000113811	Gm47882	-0.226112	0.201401	-0.469953	0.420664	0.537796	-0.617595	0.494593	0.101651	-0.566379	0.195465	0.567529	0.653401	-0.0256332	0.241043	0.266677	1.20303	0.333762	0.476564	0.718717	predicted gene, 47882 [Source:MGI Symbol;Acc:MGI:6097109]
chr11	115462474	115474398	1	9	protein_coding	ENSMUSG00000045775	Slc16a5	4.17787	4.54698	4.33674	5.00162	4.76484	4.02632	4.4666	4.90436	4.65323	4.53261	4.76479	5.13076	4.47573	4.74206	0.26633	1.20274	0.147321	0.831734	0.525587	solute carrier family 16 (monocarboxylic acid transporters), member 5 [Source:MGI Symbol;Acc:MGI:2443515]
chr2	156311846	156312747	-1	1	protein_coding	ENSMUSG00000046229	Scand1	2.14655	1.99199	2.10426	2.84842	0.973251	2.11602	2.29745	3.12688	1.59266	2.028	2.30872	2.42429	2.03008	2.29633	0.266249	1.20268	0.363496	0.439501	0.739486	SCAN domain-containing 1 [Source:MGI Symbol;Acc:MGI:1343132]
chr5	86071746	86106125	1	6	protein_coding	ENSMUSG00000029254	Stap1	2.44044	2.03929	1.46081	1.75057	2.24628	1.9152	2.36721	2.13431	2.28144	2.47119	2.27342	1.92242	1.97543	2.24167	0.266237	1.20267	0.15274	0.816046	0.533572	signal transducing adaptor family member 1 [Source:MGI Symbol;Acc:MGI:1926193]
chr5	137294629	137295665	1	2	protein_coding	ENSMUSG00000051502	Ufsp1	2.5618	3.22787	3.072	3.36546	2.15603	3.02648	3.10729	3.32149	2.49233	3.19523	3.24861	3.63973	2.9016	3.16745	0.265845	1.20234	0.189028	0.723473	0.58452	UFM1-specific peptidase 1 [Source:MGI Symbol;Acc:MGI:1917490]
chr5	124328089	124341844	1	2	protein_coding	ENSMUSG00000047635	2810006K23Rik	3.40229	3.17943	3.08027	3.40122	3.063	3.14429	3.56466	3.22386	3.56546	3.45156	3.42517	3.63402	3.21175	3.47746	0.265705	1.20222	0.00508975	2.2933	0.084481	RIKEN cDNA 2810006K23 gene [Source:MGI Symbol;Acc:MGI:1919900]
chr11	106065077	106066305	-1	1	lncRNA	ENSMUSG00000085255	Taco1os	-2.08523	-1.03803	-2.81799	-0.723567	-1.45481	-1.93363	-1.56765	-1.61952	-1.15124	-0.686656	-0.635299	-2.79911	-1.67554	-1.40991	0.265632	1.20216	0.561623	0.250555	0.854381	translational activator of mitochondrially encoded cytochrome c oxidase I, opposite strand [Source:MGI Symbol;Acc:MGI:1915441]
chr8	104961718	104969537	1	2	protein_coding	ENSMUSG00000031877	Ces2g	3.63583	3.6032	3.8191	3.68854	3.55014	3.36056	3.79473	3.83748	4.37202	3.86338	3.4778	3.90475	3.60956	3.87503	0.265464	1.20202	0.114793	0.940085	0.472406	carboxylesterase 2G [Source:MGI Symbol;Acc:MGI:1919611]
chr14	78849052	79202310	1	5	protein_coding	ENSMUSG00000058997	Vwa8	8.23506	8.24422	8.17021	8.046	8.06218	8.11634	8.40929	8.28047	8.59295	8.51228	8.40882	8.26268	8.14567	8.41108	0.265415	1.20198	0.00234558	2.62975	0.0509038	von Willebrand factor A domain containing 8 [Source:MGI Symbol;Acc:MGI:1919008]
chr8	93809966	93969388	1	12	protein_coding	ENSMUSG00000031748	Gnao1	1.5377	2.14396	2.05475	2.29779	2.14564	3.00327	2.8684	2.64597	2.28144	2.028	2.51419	2.43747	2.19719	2.46258	0.265392	1.20196	0.151093	0.820756	0.531436	guanine nucleotide binding protein, alpha O [Source:MGI Symbol;Acc:MGI:95775]
chr5	123876736	123880020	-1	1	protein_coding	ENSMUSG00000049241	Hcar1	2.29398	2.75739	2.6623	2.83976	1.94465	3.09392	3.01469	3.02291	2.11152	2.86266	3.3761	2.79591	2.59866	2.86396	0.2653	1.20189	0.193121	0.714171	0.588134	hydrocarboxylic acid receptor 1 [Source:MGI Symbol;Acc:MGI:2441671]
chr1	93478964	93510260	1	13	protein_coding	ENSMUSG00000026276	2002-09-01	1.27914	1.3077	1.98598	-0.140191	0.85073	0.996421	1.44574	1.13378	1.01845	1.26437	1.83085	1.17813	1.04663	1.31189	0.265255	1.20185	0.297101	0.527096	0.69034	septin 2 [Source:MGI Symbol;Acc:MGI:97298]
chr16	21794318	21809040	1	8	lncRNA	ENSMUSG00000097290	1300002E11Rik	4.55935	4.46276	4.8939	4.43886	4.30758	4.39353	4.69537	4.64086	4.82345	4.84546	4.51068	5.13076	4.50933	4.77443	0.265099	1.20172	0.0290745	1.53649	0.243237	RIKEN cDNA 1300002E11 gene [Source:MGI Symbol;Acc:MGI:1919001]
chr14	49023930	49028569	-1	1	TEC	ENSMUSG00000115624	Gm49204	0.249012	0.144864	0.0846447	-1.93963	0.85073	-0.133293	-0.459939	0.163142	-0.225385	0.783477	1.02911	-0.444052	-0.123946	0.141059	0.265005	1.20164	0.488538	0.311101	0.816879	predicted gene, 49204 [Source:MGI Symbol;Acc:MGI:6118653]
chr14	63145150	63179578	-1	5	protein_coding	ENSMUSG00000021273	Fdft1	4.88887	4.8397	5.03461	5.26852	4.57858	4.66397	5.26951	5.21137	4.93804	4.81893	5.14275	5.48364	4.87904	5.14404	0.265	1.20164	0.15448	0.811128	0.53565	farnesyl diphosphate farnesyl transferase 1 [Source:MGI Symbol;Acc:MGI:102706]
chr11	120805846	120824547	-1	6	protein_coding	ENSMUSG00000025153	Fasn	5.38127	5.36866	5.6848	5.79192	5.52609	7.31119	7.13561	6.35666	6.06762	5.86522	5.65122	5.57745	5.84399	6.10896	0.264976	1.20162	0.485602	0.31372	0.815178	fatty acid synthase [Source:MGI Symbol;Acc:MGI:95485]
chr19	8850768	8853909	1	2	protein_coding	ENSMUSG00000071656	Lrrn4cl	-0.939321	0.588152	-0.28862	0.892132	-0.764675	-0.0663072	-0.0431179	0.532845	0.384612	-0.0960782	-0.466668	0.697911	-0.0964398	0.168251	0.26469	1.20138	0.509322	0.293008	0.828805	LRRN4 C-terminal like [Source:MGI Symbol;Acc:MGI:1916102]
chr8	56311304	56314909	1	1	TEC	ENSMUSG00000110397	Gm45540	-1.81963	-0.690691	-0.569951	-4.47039	-1.73282	-0.277387	-0.783652	-2.1078	-1.66568	0.127915	-1.17058	-2.37364	-1.59348	-1.32891	0.26457	1.20128	0.711632	0.147745	0.916394	predicted gene 45540 [Source:MGI Symbol;Acc:MGI:5791376]
chr2	121140428	121156680	1	10	protein_coding	ENSMUSG00000027259	Adal	3.94783	3.70448	3.75339	3.35334	3.95589	3.85545	4.08707	4.09976	4.06569	4.07097	3.9534	3.88082	3.76173	4.02628	0.264555	1.20127	0.0160971	1.79325	0.172632	adenosine deaminase-like [Source:MGI Symbol;Acc:MGI:1923144]
chr17	43568098	43612201	1	6	protein_coding	ENSMUSG00000023913	Pla2g7	4.15105	4.82403	4.63505	4.48681	4.70774	4.54582	4.53791	4.51089	4.94859	4.50625	4.90785	5.52591	4.55842	4.8229	0.264485	1.20121	0.0990586	1.00411	0.441673	phospholipase A2, group VII (platelet-activating factor acetylhydrolase, plasma) [Source:MGI Symbol;Acc:MGI:1351327]
chr11	5106265	5152257	-1	8	protein_coding	ENSMUSG00000034164	Emid1	1.36169	1.99199	1.91377	2.40737	2.12464	2.07209	2.39419	1.97198	1.91888	2.32804	2.4205	2.42429	1.97859	2.24298	0.264385	1.20112	0.142128	0.847321	0.518802	EMI domain containing 1 [Source:MGI Symbol;Acc:MGI:2155091]
chr6	54595111	54645839	1	2	protein_coding	ENSMUSG00000005225	Plekha8	5.06549	5.20201	5.23497	5.05686	5.22686	5.389	5.72633	5.60396	5.48218	5.56032	5.54669	4.84189	5.19586	5.46023	0.264364	1.20111	0.0295054	1.5301	0.245375	pleckstrin homology domain containing, family A (phosphoinositide binding specific) member 8 [Source:MGI Symbol;Acc:MGI:2681164]
chr4	12140264	12146731	1	4	protein_coding	ENSMUSG00000046667	Rbm12b1	1.3347	0.992326	0.912534	-0.723567	2.02617	1.49485	1.74727	1.55674	0.571012	1.23256	1.00062	1.5131	1.00617	1.27022	0.264048	1.20084	0.404311	0.393285	0.767011	RNA binding motif protein 12 B1 [Source:MGI Symbol;Acc:MGI:1919647]
chr7	99624082	99627103	-1	1	protein_coding	ENSMUSG00000096606	Tpbgl	-0.589901	-1.03803	-0.469953	0.751428	-0.138795	0.427677	-0.783652	-0.335213	0.48082	-0.0174858	0.528141	0.653401	-0.176262	0.0876686	0.263931	1.20075	0.386875	0.412429	0.754434	trophoblast glycoprotein-like [Source:MGI Symbol;Acc:MGI:3646425]
chr17	80307407	80400081	1	12	protein_coding	ENSMUSG00000054901	Arhgef33	-1.23038	-0.797441	-0.469953	-0.073221	-0.546891	-0.00229366	0.159213	-0.174439	0.227083	0.0570454	-1.45634	-0.350431	-0.52003	-0.256312	0.263718	1.20057	0.411899	0.385209	0.771917	Rho guanine nucleotide exchange factor (GEF) 33 [Source:MGI Symbol;Acc:MGI:2685787]
chr12	44221370	44322532	1	7	protein_coding	ENSMUSG00000036257	Pnpla8	7.34036	7.27378	7.33737	6.77949	7.04419	7.21726	7.40844	7.27938	7.54473	7.58037	7.40698	7.35415	7.16541	7.42901	0.263598	1.20047	0.00709908	2.1488	0.10524	patatin-like phospholipase domain containing 8 [Source:MGI Symbol;Acc:MGI:1914702]
chr19	44293674	44306864	1	2	protein_coding	ENSMUSG00000025203	Scd2	7.21737	7.06492	7.01921	7.49706	7.19125	7.06077	7.74323	7.62498	7.58655	7.16821	7.68648	6.8227	7.1751	7.43869	0.263593	1.20046	0.188703	0.724222	0.583984	stearoyl-Coenzyme A desaturase 2 [Source:MGI Symbol;Acc:MGI:98240]
chr2	33177902	33181881	1	1	lncRNA	ENSMUSG00000085087	Gm13528	1.58428	1.70966	1.18214	0.989328	1.34409	1.6017	1.80874	1.55674	2.01841	1.64871	1.00062	1.95946	1.40187	1.66545	0.263578	1.20045	0.160943	0.793327	0.544838	predicted gene 13528 [Source:MGI Symbol;Acc:MGI:3651630]
chr12	69157722	69159186	-1	2	protein_coding	ENSMUSG00000034892	Rps29	-0.49	-1.17526	-2.06791	-0.624349	-0.845243	-0.938539	-0.1174	-0.838936	-2.15093	-1.10733	0.00435837	-0.350431	-1.02355	-0.760111	0.263439	1.20034	0.565402	0.247643	0.85697	ribosomal protein S29 [Source:MGI Symbol;Acc:MGI:107681]
chr7	45335290	45338974	1	2	protein_coding	ENSMUSG00000038239	Hrc	-0.697238	-0.176763	-0.469953	1.39615	-0.0406515	-1.71264	-0.667488	-0.335213	-0.0139034	0.596224	-0.0542239	0.352957	-0.283516	-0.0202746	0.263242	1.20017	0.608483	0.215751	0.875198	histidine rich calcium binding protein [Source:MGI Symbol;Acc:MGI:96226]
chr16	32777419	32797435	-1	2	protein_coding	ENSMUSG00000035638	Muc20	4.03845	4.05063	4.50899	4.58597	4.24084	5.90416	5.57829	5.64495	5.14491	3.67508	5.58558	3.27865	4.55484	4.81791	0.263073	1.20003	0.575858	0.239685	0.862019	mucin 20 [Source:MGI Symbol;Acc:MGI:2385039]
chr2	165055627	165072948	1	7	protein_coding	ENSMUSG00000017652	Cd40	1.797	0.629947	1.43524	0.4664	1.46597	0.560775	1.5454	1.10273	1.35947	1.23256	1.4219	1.26944	1.05922	1.32192	0.262696	1.19972	0.289873	0.537792	0.684015	CD40 antigen [Source:MGI Symbol;Acc:MGI:88336]
chr13	21945094	21960779	1	6	protein_coding	ENSMUSG00000006720	Zfp184	1.09837	0.588152	0.756131	0.858221	0.925484	0.899213	1.31063	1.41227	0.918915	1.09782	0.783634	1.17813	0.854262	1.1169	0.262637	1.19967	0.233397	0.631904	0.633103	zinc finger protein 184 (Kruppel-like) [Source:MGI Symbol;Acc:MGI:1922244]
chr1	184896789	184999570	-1	2	protein_coding	ENSMUSG00000026620	Mark1	1.89264	2.12946	2.05475	2.19286	2.38519	2.33006	2.54629	2.52236	2.82116	2.31291	2.65798	1.69976	2.16416	2.42675	0.262584	1.19963	0.156563	0.805311	0.538828	MAP/microtubule affinity regulating kinase 1 [Source:MGI Symbol;Acc:MGI:2664902]
chr15	5120654	5121135	-1	1	processed_pseudogene	ENSMUSG00000068706	Gm10250	-1.5954	-1.68854	-0.919767	-1.35836	0.137625	-1.52104	-1.20167	-0.422859	-1.66568	-0.953071	-1.17058	0.0437125	-1.15758	-0.895025	0.262556	1.1996	0.569917	0.244188	0.85912	predicted pseudogene 10250 [Source:MGI Symbol;Acc:MGI:3642408]
chr7	3660098	3665840	-1	1	protein_coding	ENSMUSG00000078813	Leng1	3.85589	4.02345	4.26599	4.52514	3.57744	4.11196	4.22873	4.42564	4.13016	4.26032	4.51573	4.37461	4.05998	4.32253	0.262549	1.1996	0.144649	0.839686	0.522365	leukocyte receptor cluster (LRC) member 1 [Source:MGI Symbol;Acc:MGI:1917007]
chrX	136138996	136140443	1	1	protein_coding	ENSMUSG00000047844	Bex4	5.78058	5.90709	6.22201	5.86097	4.45785	5.66761	5.77719	5.75014	5.66863	6.06242	5.93527	6.27736	5.64935	5.91184	0.262484	1.19954	0.28832	0.540125	0.68274	brain expressed X-linked 4 [Source:MGI Symbol;Acc:MGI:3606746]
chr19	57323193	57360775	-1	2	lncRNA	ENSMUSG00000097785	B230217O12Rik	-0.939321	-0.250684	-0.37644	-0.073221	-1.73282	0.28104	-0.0431179	-0.100308	-0.0139034	-0.461855	-0.245757	-0.651763	-0.51524	-0.252784	0.262457	1.19952	0.391806	0.406929	0.758164	RIKEN cDNA B230217O12 gene [Source:MGI Symbol;Acc:MGI:2444948]
chr15	68334715	68337430	-1	2	lncRNA	ENSMUSG00000096967	Gm26621	1.3347	1.3583	1.6281	0.751428	1.04206	1.51686	2.08201	0.532845	2.32097	1.9123	1.84695	0.510986	1.27191	1.53434	0.262434	1.1995	0.385148	0.414372	0.75347	predicted gene, 26621 [Source:MGI Symbol;Acc:MGI:5477115]
chr14	21983959	21989601	-1	1	protein_coding	ENSMUSG00000039081	Zfp503	6.05628	6.1616	6.08897	6.12078	5.51504	6.17031	6.24013	6.91618	6.32823	6.17547	6.08613	5.94137	6.01883	6.28125	0.262424	1.19949	0.10642	0.972977	0.457401	zinc finger protein 503 [Source:MGI Symbol;Acc:MGI:1353644]
chr13	48532905	48546500	-1	1	lncRNA	ENSMUSG00000097375	6720427I07Rik	3.7007	3.56061	3.76369	3.59898	3.39657	3.61644	3.61715	3.70936	3.83942	3.94415	3.88099	4.21914	3.60616	3.86837	0.262204	1.19931	0.0296959	1.5273	0.246259	RIKEN cDNA 6720427I07 gene [Source:MGI Symbol;Acc:MGI:1924398]
chr10	81135220	81152995	1	6	protein_coding	ENSMUSG00000035011	Zbtb7a	6.01861	5.84745	5.95597	5.92379	5.31986	5.97842	6.14702	6.35995	6.22088	5.93605	6.12378	5.82954	5.84068	6.10287	0.262189	1.1993	0.0589273	1.22968	0.351575	zinc finger and BTB domain containing 7a [Source:MGI Symbol;Acc:MGI:1335091]
chr9	44799258	44802838	1	1	lncRNA	ENSMUSG00000110750	Gm48702	-0.00311125	0.454971	0.836451	0.324597	-0.615896	0.721057	-0.1174	1.41227	-0.473282	0.54535	0.487648	1.43636	0.286345	0.548491	0.262146	1.19926	0.429458	0.367079	0.782124	predicted gene, 48702 [Source:MGI Symbol;Acc:MGI:6098340]
chr14	54426909	54429756	1	7	protein_coding	ENSMUSG00000010406	Mrpl52	2.80737	3.4772	3.38405	3.5835	3.05747	3.14429	3.12351	3.69902	3.32744	3.48569	3.30796	4.08313	3.24231	3.50446	0.262146	1.19926	0.124134	0.90611	0.489535	mitochondrial ribosomal protein L52 [Source:MGI Symbol;Acc:MGI:1916086]
chrX	99821021	99848790	1	1	protein_coding	ENSMUSG00000071719	Tmem28	1.69456	1.43103	1.24235	2.10884	1.1909	1.11661	1.22303	2.11888	1.84849	1.49634	2.01308	1.65531	1.46405	1.72585	0.261807	1.19898	0.163551	0.786348	0.548875	transmembrane protein 28 [Source:MGI Symbol;Acc:MGI:3648377]
chr8	35587798	35679449	1	3	protein_coding	ENSMUSG00000070056	Mfhas1	5.38292	5.24635	5.21633	5.13505	5.31059	5.20973	5.55157	5.71592	5.59127	5.57783	5.5368	5.09792	5.25016	5.51189	0.261724	1.19891	0.012241	1.91218	0.148107	malignant fibrous histiocytoma amplified sequence 1 [Source:MGI Symbol;Acc:MGI:1098644]
chr1	40805601	40856887	1	1	protein_coding	ENSMUSG00000079588	Tmem182	0.815603	0.358823	1.73673	2.23311	0.85073	1.6017	2.14691	0.86438	1.79335	1.85078	1.46425	1.04663	1.26612	1.52772	0.261601	1.19881	0.399449	0.398538	0.763604	transmembrane protein 182 [Source:MGI Symbol;Acc:MGI:1923725]
chr17	12118704	12219645	1	6	protein_coding	ENSMUSG00000023827	Agpat4	2.13095	0.748524	1.38271	1.76894	1.79319	1.27998	1.97882	1.82753	1.9016	1.74203	1.98426	1.23964	1.51738	1.77898	0.261598	1.19881	0.267263	0.573061	0.664096	1-acylglycerol-3-phosphate O-acyltransferase 4 (lysophosphatidic acid acyltransferase, delta) [Source:MGI Symbol;Acc:MGI:1915512]
chr14	57806561	57826185	-1	5	protein_coding	ENSMUSG00000021965	Ska3	-4.47039	-2.49269	-4.47039	-1.71882	-0.764675	-2.5137	-4.47039	-2.85147	-3.47193	-1.70364	-2.60077	0.237087	-2.73844	-2.47685	0.261591	1.1988	0.726108	0.138999	0.921923	spindle and kinetochore associated complex subunit 3 [Source:MGI Symbol;Acc:MGI:3041235]
chr5	140505550	140525724	1	2	protein_coding	ENSMUSG00000036599	Chst12	1.797	2.53346	2.10426	2.54162	1.34409	2.5273	2.42068	2.19446	1.9695	2.29762	2.63961	2.89482	2.14129	2.40278	0.261494	1.19872	0.215492	0.666569	0.615276	carbohydrate sulfotransferase 12 [Source:MGI Symbol;Acc:MGI:1929064]
chr10	63024315	63058813	1	3	protein_coding	ENSMUSG00000020072	Pbld2	4.95683	4.57934	4.9079	4.57296	4.97741	4.42006	4.92089	4.88167	5.23733	5.0163	4.56764	5.35925	4.73575	4.99718	0.261431	1.19867	0.197385	0.704687	0.593125	phenazine biosynthesis-like protein domain containing 2 [Source:MGI Symbol;Acc:MGI:1914557]
chrX	169975043	169978917	-1	1	lncRNA	ENSMUSG00000072844	G530011O06Rik	0.36027	-0.328599	-0.127555	-0.723567	0.00602505	0.331593	-0.366383	0.485485	-0.0810109	0.54535	0.266146	0.237087	-0.0803054	0.181112	0.261418	1.19866	0.482138	0.316829	0.814042	RIKEN cDNA G530011O06 gene [Source:MGI Symbol;Acc:MGI:3603513]
chr6	90333284	90364551	1	2	protein_coding	ENSMUSG00000034456	Uroc1	6.1618	5.92084	6.03787	6.44591	5.61441	5.81369	6.29397	6.23307	6.52159	5.91992	5.85497	6.73865	5.99909	6.26036	0.261273	1.19854	0.246653	0.607914	0.643818	urocanase domain containing 1 [Source:MGI Symbol;Acc:MGI:2385332]
chr17	46442448	46487675	-1	3	protein_coding	ENSMUSG00000015599	Ttbk1	2.30792	2.69968	1.73673	2.29779	2.0148	2.04205	2.66184	2.71945	2.46906	2.04641	2.8854	1.88441	2.18316	2.44443	0.261266	1.19853	0.185927	0.730657	0.580853	tau tubulin kinase 1 [Source:MGI Symbol;Acc:MGI:2147036]
chr3	95871522	95889093	1	3	lncRNA	ENSMUSG00000080727	C920021L13Rik	0.412839	0.95992	0.32633	0.858221	1.28853	-1.35194	0.159213	0.333298	0.0502208	0.909516	0.783634	1.82545	0.415651	0.676889	0.261238	1.19851	0.43927	0.357268	0.789844	RIKEN cDNA C920021L13 gene [Source:MGI Symbol;Acc:MGI:1923991]
chr10	62107655	62143920	-1	11	protein_coding	ENSMUSG00000020083	Fam241b	1.27914	1.17282	1.01963	1.67467	1.6969	1.11661	1.72619	1.60186	1.63509	1.23256	1.02911	2.29986	1.32663	1.58744	0.260816	1.19816	0.152181	0.81764	0.532945	family with sequence similarity 241, member B [Source:MGI Symbol;Acc:MGI:1917144]
chr16	18498901	18501658	1	1	protein_coding	ENSMUSG00000086965	Rtl10	-0.147886	-2.90523	-1.05815	-1.71882	-0.845243	-0.716849	0.391227	-0.516176	-1.01376	0.645364	-3.55599	-1.77831	-1.23203	-0.971275	0.260755	1.19811	0.645371	0.190191	0.889416	retrotransposon Gag like 10 [Source:MGI Symbol;Acc:MGI:3833934]
chr6	112359324	112388023	-1	4	protein_coding	ENSMUSG00000034387	Ssu2	-1.81963	-0.912726	-0.205841	-0.362054	-0.546891	-0.524731	-0.278527	-0.964845	-0.566379	-0.686656	-0.548521	0.237087	-0.728645	-0.467973	0.260671	1.19804	0.536418	0.270497	0.84215	ssu-2 homolog (C. elegans) [Source:MGI Symbol;Acc:MGI:2443733]
chr13	114833081	114932100	-1	2	protein_coding	ENSMUSG00000015533	Itga2	1.3347	0.926769	1.53489	1.95691	1.23075	2.8728	2.68388	2.20911	2.32097	0.868714	2.87759	0.460209	1.6428	1.90341	0.260609	1.19798	0.62778	0.202193	0.883404	integrin alpha 2 [Source:MGI Symbol;Acc:MGI:96600]
chrX	94636069	94643244	1	2	protein_coding	ENSMUSG00000071723	Gspt2	2.3757	2.14396	2.55956	1.9408	2.03745	2.10153	2.48485	2.75982	2.29474	2.21865	2.46289	2.50165	2.19317	2.45377	0.260601	1.19798	0.0674194	1.17121	0.373207	G1 to S phase transition 2 [Source:MGI Symbol;Acc:MGI:1316727]
chr2	69670120	69684230	1	1	protein_coding	ENSMUSG00000075307	Klhl41	-0.00311125	-2.49269	-3.41952	1.13805	-0.190489	-4.47039	0.0948716	-4.47039	-1.01376	-0.0960782	-2.28797	-0.101292	-1.57302	-1.31244	0.260588	1.19797	0.788022	0.103461	0.94205	kelch-like 41 [Source:MGI Symbol;Acc:MGI:2683854]
chr17	24163866	24169702	-1	6	protein_coding	ENSMUSG00000024121	Atp6v0c	4.29103	4.60577	3.48094	5.26529	4.97594	4.6466	4.55296	5.50798	4.92313	3.38802	5.13294	5.32241	4.54426	4.80457	0.260312	1.19774	0.480444	0.318357	0.813542	ATPase, H+ transporting, lysosomal V0 subunit C [Source:MGI Symbol;Acc:MGI:88116]
chr11	97777527	97782437	-1	5	protein_coding	ENSMUSG00000071415	Rpl23	8.95473	9.0426	8.98247	9.01591	8.07027	8.84892	8.81754	9.21665	8.9749	9.08109	8.99428	9.38407	8.81915	9.07809	0.25894	1.1966	0.136999	0.863283	0.509613	ribosomal protein L23 [Source:MGI Symbol;Acc:MGI:1929455]
chr1	66821226	66825914	-1	1	TEC	ENSMUSG00000103553	Gm38218	0.18999	0.407698	-0.0532994	-2.20046	0.219129	0.380435	-0.195715	-0.516176	0.986026	-0.0174858	0.266146	-0.0269688	-0.176084	0.0826378	0.258722	1.19642	0.489655	0.31011	0.817193	predicted gene, 38218 [Source:MGI Symbol;Acc:MGI:5611446]
chr16	16753016	16829456	-1	7	protein_coding	ENSMUSG00000022783	Spag6l	0.36027	0.0860207	0.671075	0.751428	0.659586	0.427677	0.922959	1.071	0.884152	0.492616	0.313251	0.823751	0.492676	0.751288	0.258612	1.19633	0.313863	0.50326	0.703952	sperm associated antigen 6-like [Source:MGI Symbol;Acc:MGI:1354388]
chr14	57826234	57829296	1	2	protein_coding	ENSMUSG00000021967	Mrpl57	3.61355	3.78992	3.52402	3.99588	3.39657	3.77097	3.71136	4.14998	3.64028	3.9194	4.23605	3.98327	3.68182	3.94005	0.258238	1.19602	0.0609965	1.2147	0.356476	mitochondrial ribosomal protein L57 [Source:MGI Symbol;Acc:MGI:1915090]
chr2	30400471	30415813	-1	13	protein_coding	ENSMUSG00000026853	Crat	7.30994	7.44233	7.36979	7.47136	7.13296	7.48944	7.53508	7.60122	7.51521	7.62393	7.72862	7.76081	7.3693	7.62748	0.258178	1.19597	0.0025493	2.59358	0.0538011	carnitine acetyltransferase [Source:MGI Symbol;Acc:MGI:109501]
chr3	37714190	37724490	-1	4	protein_coding	ENSMUSG00000058174	Gm5148	2.25131	2.55531	2.60612	2.37176	2.36742	2.29227	2.74804	3.21663	2.52655	2.028	2.36569	3.10774	2.40737	2.66544	0.258073	1.19588	0.303406	0.517976	0.695973	predicted gene 5148 [Source:MGI Symbol;Acc:MGI:3646006]
chr7	5051538	5053723	1	2	protein_coding	ENSMUSG00000055633	Zfp580	2.17727	1.92642	1.89514	2.56283	0.824926	2.33006	1.8483	2.26627	1.84849	2.35783	2.20013	2.74379	1.95278	2.2108	0.258026	1.19584	0.269257	0.569832	0.665274	zinc finger protein 580 [Source:MGI Symbol;Acc:MGI:1916242]
chr7	19903578	19921160	-1	5	protein_coding	ENSMUSG00000040511	Pvr	3.0424	2.8923	3.27298	3.00383	3.39657	3.25974	3.6788	3.33491	3.55444	3.42367	3.53853	2.88523	3.14464	3.4026	0.257958	1.19578	0.0548697	1.26067	0.340125	poliovirus receptor [Source:MGI Symbol;Acc:MGI:107741]
chr7	30865402	30880342	-1	16	protein_coding	ENSMUSG00000030577	Cd22	0.559945	-0.250684	-0.0532994	-1.07019	-2.28661	-0.524731	-0.559984	-0.422859	0.33399	-0.569881	-0.315702	-0.544173	-0.604262	-0.346435	0.257828	1.19568	0.532792	0.273442	0.840393	CD22 antigen [Source:MGI Symbol;Acc:MGI:88322]
chr12	78840725	78861638	-1	4	protein_coding	ENSMUSG00000021114	Atp6v1d	7.94638	7.92003	8.11743	8.00276	7.27493	7.91323	7.90266	8.19335	8.29595	8.08859	7.99982	8.24052	7.86246	8.12015	0.257686	1.19556	0.0702721	1.15322	0.381117	ATPase, H+ transporting, lysosomal V1 subunit D [Source:MGI Symbol;Acc:MGI:1921084]
chr6	50188888	50263862	-1	7	protein_coding	ENSMUSG00000029821	Gsdme	2.83653	3.22105	2.46165	2.8741	2.89336	2.63186	3.12351	2.84672	2.83032	3.25186	3.14827	3.26393	2.81976	3.07743	0.257678	1.19555	0.085487	1.0681	0.414728	gasdermin E [Source:MGI Symbol;Acc:MGI:1889850]
chr2	168634438	168742409	-1	11	protein_coding	ENSMUSG00000027546	Atp9a	5.04482	5.27627	4.96931	5.25555	5.21324	5.24148	5.35097	5.52272	5.40917	5.35039	5.40303	5.5104	5.16678	5.42445	0.257667	1.19554	0.00123202	2.90938	0.032824	ATPase, class II, type 9A [Source:MGI Symbol;Acc:MGI:1330826]
chr17	78916500	78920306	1	3	protein_coding	ENSMUSG00000062691	Cebpzos	4.65247	4.35474	4.4173	4.51701	4.29353	4.36954	4.65131	4.46585	4.54055	4.74195	4.69092	5.05792	4.4341	4.69142	0.257319	1.19526	0.0323547	1.49006	0.258388	CCAAT/enhancer binding protein (C/EBP), zeta, opposite strand [Source:MGI Symbol;Acc:MGI:1915804]
chr12	84996321	85070515	1	8	protein_coding	ENSMUSG00000021244	Ylpm1	5.92783	6.08197	6.18414	5.57028	5.53805	6.0854	6.21671	6.25794	6.30049	6.10476	6.23422	5.81573	5.89794	6.15497	0.25703	1.19502	0.0364417	1.4384	0.274734	YLP motif containing 1 [Source:MGI Symbol;Acc:MGI:1926195]
chr4	47091909	47123070	1	2	protein_coding	ENSMUSG00000039774	Galnt12	2.42772	2.1866	1.81811	1.80499	1.80644	1.62215	2.59363	1.74949	2.60336	1.93224	1.99874	2.32845	1.94433	2.20099	0.25665	1.1947	0.236432	0.626294	0.634957	polypeptide N-acetylgalactosaminyltransferase 12 [Source:MGI Symbol;Acc:MGI:2444664]
chrX	134601179	134607060	1	5	protein_coding	ENSMUSG00000045427	Hnrnph2	6.68166	6.79041	6.77486	6.60326	6.28632	6.79971	6.94174	6.85985	7.05351	6.88207	6.91627	6.82208	6.65604	6.91258	0.256549	1.19462	0.0113187	1.94621	0.140701	heterogeneous nuclear ribonucleoprotein H2 [Source:MGI Symbol;Acc:MGI:1201779]
chr13	35659833	35874063	1	4	protein_coding	ENSMUSG00000059288	Cdyl	2.84612	2.8923	3.55995	3.3894	2.7222	2.6618	3.2322	3.26651	3.64548	3.43768	3.57764	2.45054	3.01196	3.26834	0.256378	1.19448	0.142956	0.844797	0.519848	chromodomain protein, Y chromosome-like [Source:MGI Symbol;Acc:MGI:1339956]
chr16	58670292	58717636	1	6	protein_coding	ENSMUSG00000022742	Cpox	5.88661	6.17401	6.24702	5.95521	5.90428	6.20038	6.42487	6.32758	6.43942	6.31678	6.22962	6.16691	6.06125	6.31753	0.25628	1.19439	0.00455901	2.34113	0.0792398	coproporphyrinogen oxidase [Source:MGI Symbol;Acc:MGI:104841]
chr10	76531588	76557138	1	8	protein_coding	ENSMUSG00000033105	Lss	4.6193	4.62139	4.80437	4.7076	4.64091	4.53238	4.8617	5.05592	4.77919	4.76715	5.02743	4.97218	4.65432	4.91059	0.25627	1.19439	0.0255736	1.59221	0.225311	lanosterol synthase [Source:MGI Symbol;Acc:MGI:1336155]
chr7	143634806	143649661	-1	4	protein_coding	ENSMUSG00000010751	Tnfrsf22	1.96484	2.06998	1.98598	2.20641	1.80644	2.5381	2.82939	2.63516	2.44541	2.21865	2.23724	1.74289	2.09529	2.35146	0.256165	1.1943	0.173399	0.760954	0.563305	tumor necrosis factor receptor superfamily, member 22 [Source:MGI Symbol;Acc:MGI:1930270]
chr5	14974113	14978935	-1	1	protein_coding	ENSMUSG00000072188	Gm10354	-0.0736832	-0.591299	-0.205841	-0.531517	-0.845243	-1.52104	-0.783652	-0.335213	-0.151393	-0.813723	0.114836	-0.262517	-0.628105	-0.371944	0.256161	1.1943	0.677139	0.169322	0.902442	predicted gene 10354 [Source:MGI Symbol;Acc:MGI:3809109]
chr8	85026823	85030286	1	1	protein_coding	ENSMUSG00000041203	Trir	5.98429	5.96743	5.89515	6.33779	4.95081	5.91456	5.95082	6.07707	5.98493	5.9581	6.00148	6.61426	5.84167	6.09778	0.256107	1.19425	0.196793	0.70599	0.592618	telomerase RNA component interacting RNase [Source:MGI Symbol;Acc:MGI:1922833]
chr11	16257724	16427310	1	5	protein_coding	ENSMUSG00000048834	Vstm2a	3.72688	3.80368	3.63486	3.50896	2.94817	3.44909	3.48532	3.7349	3.84395	3.65722	3.88099	4.00558	3.51194	3.76799	0.256051	1.19421	0.100812	0.996488	0.444579	V-set and transmembrane domain containing 2A [Source:MGI Symbol;Acc:MGI:2384826]
chr12	31073861	31080251	1	1	protein_coding	ENSMUSG00000036136	Fam110c	3.64135	3.36412	3.02992	3.18573	3.2827	2.77573	3.47903	3.20205	3.22003	3.57083	3.57281	3.77052	3.21326	3.46921	0.255954	1.19412	0.0895516	1.04793	0.423141	family with sequence similarity 110, member C [Source:MGI Symbol;Acc:MGI:1918813]
chr16	20566358	20568508	1	1	lncRNA	ENSMUSG00000116604	Gm49745	-1.81963	-2.17226	-0.0532994	-2.20046	-0.244105	-1.93363	-0.366383	-1.42598	-1.15124	0.259994	0.266146	-4.47039	-1.4039	-1.14797	0.255921	1.1941	0.676227	0.169907	0.902197	predicted gene, 49745 [Source:MGI Symbol;Acc:MGI:6215237]
chr7	3620324	3629929	-1	7	protein_coding	ENSMUSG00000006335	Tfpt	2.46554	2.60855	2.78881	3.04962	2.88089	2.85563	2.85874	3.19471	2.71637	2.92369	2.93895	3.55153	2.77484	3.03066	0.255825	1.19402	0.105456	0.976928	0.454716	TCF3 (E2A) fusion partner [Source:MGI Symbol;Acc:MGI:1916964]
chr8	79711820	79779059	1	3	protein_coding	ENSMUSG00000036977	Anapc10	3.53272	3.79911	3.743	3.44186	3.2296	3.54325	3.60565	3.85156	3.7457	3.73306	3.9004	3.98776	3.54826	3.80402	0.255764	1.19397	0.0385195	1.41432	0.283809	anaphase promoting complex subunit 10 [Source:MGI Symbol;Acc:MGI:1916249]
chr9	51054640	51077094	-1	4	protein_coding	ENSMUSG00000060594	Layn	2.66293	2.28144	2.49915	2.5309	1.98015	3.29201	3.15541	2.77959	2.94439	2.42972	2.96867	2.50165	2.5411	2.79657	0.255476	1.19373	0.219485	0.658595	0.619368	layilin [Source:MGI Symbol;Acc:MGI:2685357]
chr9	22126727	22135711	-1	6	protein_coding	ENSMUSG00000001348	Acp5	5.00257	4.72627	4.97376	4.91974	5.12744	5.05285	5.07476	5.39077	4.99005	5.23071	5.05886	5.58931	4.9671	5.22241	0.255309	1.19359	0.0172971	1.76203	0.179345	acid phosphatase 5, tartrate resistant [Source:MGI Symbol;Acc:MGI:87883]
chr5	137501438	137502518	-1	2	protein_coding	ENSMUSG00000029715	Pop7	1.30719	1.74813	1.18214	2.06492	2.2267	1.81215	2.14691	2.00594	1.75538	1.89209	1.92484	2.14772	1.72354	1.97881	0.255276	1.19356	0.2451	0.610657	0.643032	processing of precursor 7, ribonuclease P family, (S. cerevisiae) [Source:MGI Symbol;Acc:MGI:1921347]
chr12	21543307	21554521	1	3	transcribed_unprocessed_pseudogene	ENSMUSG00000109975	Gm19196	0.605826	-0.176763	0.148967	0.4664	-0.299791	0.0589998	-0.1174	0.748797	-0.566379	0.692886	0.114836	1.46239	0.13394	0.389189	0.255249	1.19354	0.41492	0.382035	0.773409	predicted gene, 19196 [Source:MGI Symbol;Acc:MGI:5011381]
chr4	4133531	4138819	-1	2	protein_coding	ENSMUSG00000045573	Penk	-0.226112	0.85809	0.626589	0.892132	0.258217	1.35522	0.336627	1.22312	0.84853	1.02542	0.715134	1.14636	0.627356	0.882531	0.255176	1.19348	0.384573	0.415021	0.752957	preproenkephalin [Source:MGI Symbol;Acc:MGI:104629]
chr17	24426641	24439348	1	7	protein_coding	ENSMUSG00000024132	Eci1	4.95462	5.17227	4.90325	5.03805	5.76024	5.17727	5.28941	5.42569	5.09638	5.51642	5.39894	5.8094	5.16762	5.42271	0.255093	1.19341	0.12962	0.887329	0.497657	enoyl-Coenzyme A delta isomerase 1 [Source:MGI Symbol;Acc:MGI:94871]
chr2	178414524	178424428	1	2	protein_coding	ENSMUSG00000070476	Fam217b	2.55011	2.63957	2.31517	2.59407	2.26559	2.71037	2.97948	2.68842	2.51523	2.96299	3.075	2.38399	2.51248	2.76752	0.255037	1.19337	0.10074	0.996798	0.444569	family with sequence similarity 217, member B [Source:MGI Symbol;Acc:MGI:1918782]
chr7	140036391	140040602	1	6	protein_coding	ENSMUSG00000025470	Zfp511	3.39578	3.70936	3.90542	3.67399	3.68535	3.73855	3.8248	3.86087	3.91885	4.23245	3.80475	3.9967	3.68474	3.93974	0.254993	1.19333	0.00698844	2.15562	0.103972	zinc finger protein 511 [Source:MGI Symbol;Acc:MGI:1917002]
chr12	80686370	80692466	-1	1	lncRNA	ENSMUSG00000044062	Plekhd1os	-1.81963	-0.498315	-1.05815	-0.284247	-0.357712	-2.1947	-1.20167	0.163142	-1.30321	-1.70364	-1.04646	0.40758	-1.03546	-0.780708	0.254751	1.19313	0.62863	0.201605	0.883522	pleckstrin homology domain containing, family D (with coiled-coil domains) member 1, opposite strand [Source:MGI Symbol;Acc:MGI:1915604]
chr8	121949750	122029258	1	16	protein_coding	ENSMUSG00000025316	Banp	3.95228	3.37645	3.98246	3.59898	3.3745	3.91882	3.88311	4.39072	3.40918	3.99717	3.9682	4.08313	3.70058	3.95525	0.254669	1.19306	0.386046	0.413361	0.753776	BTG3 associated nuclear protein [Source:MGI Symbol;Acc:MGI:1889023]
chr3	104638668	104658462	1	1	protein_coding	ENSMUSG00000032902	Slc16a1	3.99601	4.69461	4.44318	4.07182	4.29588	4.55914	4.55296	4.7017	4.62193	4.39212	4.59411	4.72577	4.34344	4.5981	0.254658	1.19305	0.150883	0.82136	0.531176	solute carrier family 16 (monocarboxylic acid transporters), member 1 [Source:MGI Symbol;Acc:MGI:106013]
chr17	25240170	25242798	1	1	protein_coding	ENSMUSG00000015126	Tsr3	3.34257	3.48861	3.29447	3.6041	3.18972	3.25974	3.40135	3.50486	3.34032	3.64519	3.43052	4.38485	3.3632	3.61785	0.254647	1.19304	0.0947772	1.0233	0.433884	TSR3 20S rRNA accumulation [Source:MGI Symbol;Acc:MGI:1915577]
chr19	46328184	46330446	1	2	protein_coding	ENSMUSG00000025226	Fbxl15	0.412839	1.56634	1.27153	1.69402	1.57835	1.4725	1.3662	1.53365	1.19901	1.52288	1.46425	2.43747	1.3326	1.58724	0.254646	1.19304	0.3346	0.475474	0.719309	F-box and leucine-rich repeat protein 15 [Source:MGI Symbol;Acc:MGI:1915681]
chr15	96994820	97055956	-1	5	protein_coding	ENSMUSG00000022464	Slc38a4	2.73696	2.73841	2.61753	1.41959	2.19684	2.80286	2.72697	2.52236	3.36574	2.86266	2.0827	2.47632	2.4187	2.67279	0.254097	1.19259	0.413438	0.383589	0.772533	solute carrier family 38, member 4 [Source:MGI Symbol;Acc:MGI:1916604]
chr5	130872082	131308497	-1	5	protein_coding	ENSMUSG00000034040	Galnt17	-2.83255	-2.17226	-0.919767	-0.284247	-1.11807	-0.203542	-0.909996	-1.25536	-1.47309	-0.461855	-0.548521	-1.35812	-1.25507	-1.00116	0.253914	1.19244	0.535991	0.270842	0.842103	polypeptide N-acetylgalactosaminyltransferase 17 [Source:MGI Symbol;Acc:MGI:2137594]
chr10	18539498	18546076	-1	3	protein_coding	ENSMUSG00000019853	Hebp2	0.650293	1.60876	1.18214	1.73197	1.21096	1.17315	1.3662	1.66699	1.40922	1.49634	1.46425	1.67771	1.25955	1.51345	0.253904	1.19243	0.113701	0.944236	0.47108	heme binding protein 2 [Source:MGI Symbol;Acc:MGI:1860084]
chr13	108002715	108158623	-1	4	protein_coding	ENSMUSG00000068184	Ndufaf2	3.50877	3.83529	3.37735	3.55732	2.76354	3.43181	3.38126	3.93765	3.53776	3.32154	3.80475	4.0144	3.41235	3.66623	0.253884	1.19241	0.185699	0.731191	0.580576	NADH:ubiquinone oxidoreductase complex assembly factor 2 [Source:MGI Symbol;Acc:MGI:1922847]
chr2	122279247	122298449	-1	3	protein_coding	ENSMUSG00000068452	Duox2	-2.08523	-4.47039	-4.47039	-4.47039	-4.47039	-2.1947	-4.47039	-2.85147	-3.47193	-4.47039	-3.00073	-2.37364	-3.69358	-3.43976	0.253825	1.19236	0.730059	0.136642	0.92316	dual oxidase 2 [Source:MGI Symbol;Acc:MGI:3036280]
chr18	37707039	37841873	1	1	protein_coding	ENSMUSG00000103793	Pcdhga6	-0.813208	-1.17526	-1.05815	-1.20709	0.369502	0.228651	-0.366383	0.163142	-1.01376	-0.686656	-0.466668	0.237087	-0.60926	-0.35554	0.25372	1.19228	0.477885	0.320676	0.811901	protocadherin gamma subfamily A, 6 [Source:MGI Symbol;Acc:MGI:1935218]
chr5	118245227	118266093	1	1	protein_coding	ENSMUSG00000032840	2410131K14Rik	3.88874	3.83975	4.18778	4.23265	4.06738	4.17562	4.49181	4.59418	4.28808	4.33336	4.11499	4.0915	4.06532	4.31899	0.253667	1.19223	0.0108764	1.96352	0.137651	RIKEN cDNA 2410131K14 gene [Source:MGI Symbol;Acc:MGI:1924042]
chr2	129197252	129199194	-1	1	TEC	ENSMUSG00000103009	Gm4430	-0.49	0.144864	0.210543	0.420664	0.0950781	-0.82344	0.591046	-0.335213	0.736061	-0.361356	0.403083	0.0437125	-0.0737151	0.179556	0.253271	1.19191	0.381428	0.418587	0.751199	predicted gene 4430 [Source:MGI Symbol;Acc:MGI:3782614]
chr10	66912489	66920258	-1	2	lncRNA	ENSMUSG00000097134	1110002J07Rik	-4.47039	-2.17226	-2.81799	-0.830117	-0.299791	-1.52104	-1.56765	-2.43224	-1.47309	-1.28008	-2.28797	-1.55298	-2.0186	-1.76567	0.252929	1.19162	0.616398	0.210139	0.878551	RIKEN cDNA 1110002J07 gene [Source:MGI Symbol;Acc:MGI:1915738]
chr18	37400855	37403909	1	1	protein_coding	ENSMUSG00000051242	Pcdhb9	-0.697238	-0.250684	-1.80162	0.636094	-0.244105	-1.35194	0.0948716	0.333298	-0.888255	-0.461855	-0.826281	-0.444052	-0.618248	-0.365379	0.252869	1.19157	0.538214	0.269045	0.842905	protocadherin beta 9 [Source:MGI Symbol;Acc:MGI:2136744]
chr2	127436215	127444565	-1	7	protein_coding	ENSMUSG00000027371	Fahd2a	4.76796	5.18984	4.92867	5.27977	5.45742	4.8532	5.20048	5.28928	5.31116	5.30905	5.11975	5.76433	5.07948	5.33234	0.252866	1.19157	0.0931386	1.03087	0.430519	fumarylacetoacetate hydrolase domain containing 2A [Source:MGI Symbol;Acc:MGI:1915376]
chr12	83520466	83541920	1	8	protein_coding	ENSMUSG00000021222	Dcaf4	2.75743	3.04686	2.49915	1.97284	2.71519	2.67165	2.52203	2.66735	2.92742	2.79894	3.14827	3.11596	2.61052	2.86333	0.252809	1.19152	0.154044	0.812354	0.535266	DDB1 and CUL4 associated factor 4 [Source:MGI Symbol;Acc:MGI:1921078]
[truncated: 14,777 more rows]
