# Supplementary material for: Renal tubular peroxisomes are dispensable for normal kidney function
Source: JCI Insight. 2022 Feb 22;7(4):e155836. doi: 10.1172/jci.insight.155836 (PMC8876468; doi:10.1172/jci.insight.155836)
Supplement: Supplemental table 4 [file jciinsight-7-155836-s073.xlsx]

## Sheet: Table S4 Transporters
Chromosome_Name	Gene_Start	Gene_End	Strand	Transcript_count	Gene_type	GeneID	Gene_Name	Ctrl_M1	Ctrl_M2	Ctrl_M3	Ctrl_M4	Ctrl_M5	Ctrl_M6	KO_M1	KO_M2	KO_M3	KO_M4	KO_M5	KO_M6	Mean Ctrl_M	Mean KO_M	log2FC = (mean KO - mean Ctrl)	Fold Change	p-value	Signed p-value (-log10 p-value * sign(FC))	FDR (male transporters)	Description
chr3	14480697	14505830	1	3	protein_coding	ENSMUSG00000039710	Slc7a12	2.36418	4.01479	3.25208	4.37262	1.19417	3.36042	6.14123	6.79469	7.05643	7.00356	6.68395	6.04978	3.09304	6.62161	3.52856	11.5399	6.86614e-09	8.16329	4.91225e-07	solute carrier family 7 (cationic amino acid transporter, y+ system), member 12 [Source:MGI Symbol;Acc:MGI:2156159]
chr9	119169455	119365553	-1	4	protein_coding	ENSMUSG00000070280	Slc22a14	-2.03916	-0.376441	-1.55033	-0.0464144	-0.958533	-0.311041	1.88932	0.934071	1.89271	1.70992	2.17238	0.720191	-0.880321	1.5531	2.43342	5.40173	2.20138e-07	6.6573	8.12677e-06	solute carrier family 22 (organic cation transporter), member 14 [Source:MGI Symbol;Acc:MGI:2685974]
chr18	60995380	61014222	-1	2	protein_coding	ENSMUSG00000052026	Slc6a7	-1.35126	-1.69512	-3.40358	-2.32929	-1.4816	-1.59742	0.072415	-0.691696	-0.417728	-1.78822	0.321929	-0.207902	-1.97638	-0.451867	1.52451	2.87689	0.000265637	3.57571	0.00202892	solute carrier family 6 (neurotransmitter transporter, L-proline), member 7 [Source:MGI Symbol;Acc:MGI:2147363]
chr10	52690533	53111622	1	1	protein_coding	ENSMUSG00000038602	Slc35f1	2.5708	2.61908	1.72449	1.68935	2.7034	3.11326	3.71958	4.0191	3.41248	4.07144	3.85391	3.70695	2.4034	3.79724	1.39384	2.62778	3.71865e-06	5.42961	8.23681e-05	solute carrier family 35, member F1 [Source:MGI Symbol;Acc:MGI:2139810]
chr17	12418960	12507704	-1	2	protein_coding	ENSMUSG00000023828	Slc22a3	-0.536917	0.731517	0.29912	-0.71476	0.0513201	-3.43175	2.02523	0.741132	-0.517971	0.729682	0.871949	0.685554	-0.600246	0.755929	1.35618	2.56006	0.0205552	1.68708	0.0679547	solute carrier family 22 (organic cation transporter), member 3 [Source:MGI Symbol;Acc:MGI:1333817]
chr11	78394485	78405657	1	1	lncRNA	ENSMUSG00000085747	Slc13a2os	-4.47039	-1.85797	-1.35543	-2.32929	-2.31043	-2.08713	-1.45278	-1.22503	0.538136	-1.04375	-0.677511	-2.62281	-2.40177	-1.08062	1.32115	2.49865	0.0501487	1.29974	0.137987	solute carrier family 13 (sodium-dependent dicarboxylate transporter), member 2, opposite strand [Source:MGI Symbol;Acc:MGI:3649278]
chr19	45791839	45816061	-1	11	protein_coding	ENSMUSG00000025221	Kcnip2	-0.536917	0.673063	-0.259635	0.0280464	0.31599	-0.228336	1.7589	1.44565	1.2056	0.499634	1.781	0.941829	-0.00129807	1.2721	1.2734	2.41731	1.17484e-05	4.93002	0.000206912	Kv channel-interacting protein 2 [Source:MGI Symbol;Acc:MGI:2135916]
chr2	164960802	164999731	1	10	protein_coding	ENSMUSG00000017740	Slc12a5	1.47003	1.12949	1.01477	1.06814	0.375211	1.30488	2.23603	2.34134	2.96971	2.16785	1.94046	2.30163	1.06042	2.32617	1.26575	2.40452	5.87737e-05	4.23082	0.000685178	solute carrier family 12, member 5 [Source:MGI Symbol;Acc:MGI:1862037]
chr19	7864388	7966027	-1	2	protein_coding	ENSMUSG00000067656	Slc22a27	-1.77175	-0.981032	-0.541326	-4.47039	-4.47039	-0.592089	-0.866981	-2.40649	-0.323999	-1.04375	0.0996304	-0.959954	-2.13783	-0.916924	1.2209	2.33093	0.0578882	1.23741	0.153519	solute carrier family 22, member 27 [Source:MGI Symbol;Acc:MGI:3042283]
chr2	102658659	102790784	1	12	protein_coding	ENSMUSG00000005089	Slc1a2	3.41258	3.6709	2.50467	3.39347	2.9667	2.84378	4.13087	4.43419	4.29958	4.48761	4.05322	4.38099	3.13202	4.29774	1.16573	2.24346	7.67995e-05	4.11464	0.000810052	solute carrier family 1 (glial high affinity glutamate transporter), member 2 [Source:MGI Symbol;Acc:MGI:101931]
chr10	128395931	128401229	-1	5	protein_coding	ENSMUSG00000039878	Slc39a5	3.9955	3.84977	3.55456	3.57828	4.1352	4.43226	4.98223	5.28829	5.22809	4.95366	5.13058	4.93942	3.92426	5.08704	1.16278	2.23889	5.26368e-09	8.27871	4.91225e-07	solute carrier family 39 (metal ion transporter), member 5 [Source:MGI Symbol;Acc:MGI:1919336]
chr5	53038081	53071664	1	3	protein_coding	ENSMUSG00000029188	Slc34a2	1.08824	2.11454	1.56508	1.61883	2.07662	1.33239	2.45645	2.6904	2.80313	2.62189	2.99792	3.08516	1.63262	2.77583	1.14321	2.20872	1.93072e-07	6.71428	7.77555e-06	solute carrier family 34 (sodium phosphate), member 2 [Source:MGI Symbol;Acc:MGI:1342284]
chr19	22139046	22995410	1	24	protein_coding	ENSMUSG00000052387	Trpm3	1.70742	2.39329	2.21353	2.42742	1.28961	2.4756	3.37618	2.88045	3.34273	3.05423	3.46827	3.118	2.08448	3.20665	1.12217	2.17674	1.26109e-05	4.89925	0.000206912	transient receptor potential cation channel, subfamily M, member 3 [Source:MGI Symbol;Acc:MGI:2443101]
chr7	24978167	25005958	-1	5	protein_coding	ENSMUSG00000040907	Atp1a3	-1.54624	-1.85797	-0.8917	-4.47039	-3.3618	-0.699413	-0.644351	-0.30318	0.929291	-2.80714	-0.78434	-3.02009	-2.13792	-1.10497	1.03295	2.0462	0.216167	0.66521	0.384587	ATPase, Na+/K+ transporting, alpha 3 polypeptide [Source:MGI Symbol;Acc:MGI:88107]
chr7	45163949	45176142	1	5	protein_coding	ENSMUSG00000070570	Slc17a7	-2.03916	-4.47039	-4.47039	-4.47039	-4.47039	-4.47039	-4.47039	-2.82849	0.538136	-4.47039	-4.47039	-2.62281	-4.06518	-3.05405	1.01113	2.01549	0.190243	0.720691	0.352627	solute carrier family 17 (sodium-dependent inorganic phosphate cotransporter), member 7 [Source:MGI Symbol;Acc:MGI:1920211]
chr11	70212752	70216417	1	11	protein_coding	ENSMUSG00000040938	Slc16a11	1.93009	2.44661	2.42731	2.35695	2.09435	1.53539	3.11947	3.07316	3.32113	3.35232	3.08395	2.60941	2.13178	3.09324	0.961459	1.94728	0.000122234	3.91281	0.0010922	solute carrier family 16 (monocarboxylic acid transporters), member 11 [Source:MGI Symbol;Acc:MGI:2663709]
chrX	21714896	21742355	1	1	protein_coding	ENSMUSG00000031089	Slc6a14	-0.172284	-0.439538	-1.55033	-1.30706	-1.11273	-1.40344	0.192779	-0.691696	-0.517971	0.0998591	-0.899717	1.1844	-0.997565	-0.105391	0.892173	1.85597	0.0780659	1.10754	0.191067	solute carrier family 6 (neurotransmitter transporter), member 14 [Source:MGI Symbol;Acc:MGI:1890216]
chr14	121459621	121505252	-1	2	protein_coding	ENSMUSG00000025557	Slc15a1	0.244556	-0.0467365	-0.8917	-0.207963	0.590417	-0.150115	1.40736	0.611628	0.487327	0.548672	0.973803	0.754015	-0.0769236	0.797134	0.874058	1.83281	0.0164201	1.78462	0.0577311	solute carrier family 15 (oligopeptide transporter), member 1 [Source:MGI Symbol;Acc:MGI:1861376]
chr4	141618824	141623821	-1	1	protein_coding	ENSMUSG00000040740	Slc25a34	4.41623	4.6646	4.76595	4.17787	4.64265	4.36725	5.25014	5.43429	5.31988	5.46555	5.27059	5.44172	4.50576	5.36369	0.857935	1.81244	1.5966e-07	6.7968	7.07295e-06	solute carrier family 25, member 34 [Source:MGI Symbol;Acc:MGI:2686215]
chr16	17572018	17583214	-1	11	protein_coding	ENSMUSG00000022756	Slc7a4	1.83312	1.4757	1.70277	0.408574	1.78061	1.51152	2.36972	2.25723	2.26868	2.46469	1.55865	2.93843	1.45205	2.30957	0.857517	1.81192	0.00158416	2.8002	0.00806647	solute carrier family 7 (cationic amino acid transporter, y+ system), member 4 [Source:MGI Symbol;Acc:MGI:2146512]
chr9	123634770	123678885	-1	3	protein_coding	ENSMUSG00000036814	Slc6a20a	4.61892	5.08181	4.83996	5.26535	5.07203	4.58872	5.80709	5.72134	5.84751	5.63833	5.98163	5.55998	4.91113	5.75931	0.848182	1.80023	5.38353e-06	5.26893	0.000108405	solute carrier family 6 (neurotransmitter transporter), member 20A [Source:MGI Symbol;Acc:MGI:2143217]
chrX	101079210	101086020	-1	7	protein_coding	ENSMUSG00000031297	Slc7a3	-1.77175	-0.981032	-0.34756	-1.99843	-4.47039	-1.40344	-0.992663	-0.390946	-1.52863	0.341648	-2.48207	-0.854248	-1.82877	-0.984484	0.844282	1.79537	0.171935	0.764637	0.327756	solute carrier family 7 (cationic amino acid transporter, y+ system), member 3 [Source:MGI Symbol;Acc:MGI:1100521]
chr19	8160165	8218900	-1	5	protein_coding	ENSMUSG00000075044	Slc22a29	1.79242	1.74053	-2.79702	1.86213	2.07662	2.14423	1.8714	2.12109	0.966866	2.5272	2.30857	1.93956	1.13649	1.95578	0.819294	1.76454	0.171355	0.766104	0.327756	solute carrier family 22. member 29 [Source:MGI Symbol;Acc:MGI:3605624]
chr8	25849623	25937939	1	4	protein_coding	ENSMUSG00000031576	Kcnu1	-0.0195596	-0.574667	-1.35543	-0.71476	-2.31043	-1.23248	-0.203402	-0.933858	0.0705259	-0.555123	0.601939	-0.344401	-1.03455	-0.227387	0.807168	1.74977	0.185124	0.732538	0.346033	potassium channel, subfamily U, member 1 [Source:MGI Symbol;Acc:MGI:1202300]
chr9	108662088	108684641	1	3	protein_coding	ENSMUSG00000032602	Slc25a20	5.23467	5.46225	5.72893	5.06108	5.29734	5.38222	6.15889	6.23345	6.02387	5.98971	6.2664	6.33462	5.36108	6.16782	0.80674	1.74925	7.13735e-07	6.14646	2.25846e-05	solute carrier family 25 (mitochondrial carnitine/acylcarnitine translocase), member 20 [Source:MGI Symbol;Acc:MGI:1928738]
chr1	87386363	87394729	-1	2	protein_coding	ENSMUSG00000079436	Kcnj13	0.46772	-0.981032	-0.765216	-1.13468	-0.692206	-1.8216	-0.363991	0.254764	-0.153044	0.44887	0.158498	-0.495177	-0.821169	-0.0250132	0.796156	1.73647	0.0582194	1.23493	0.153519	potassium inwardly-rectifying channel, subfamily J, member 13 [Source:MGI Symbol;Acc:MGI:3781032]
chr8	125995170	126030685	1	2	protein_coding	ENSMUSG00000033998	Kcnk1	5.12424	5.0916	4.67684	5.20042	4.9556	4.84654	5.55953	5.521	5.80406	5.7926	5.76906	5.79949	4.98254	5.70762	0.725084	1.653	1.80882e-05	4.7426	0.000276313	potassium channel, subfamily K, member 1 [Source:MGI Symbol;Acc:MGI:109322]
chr8	71568882	71587302	1	9	protein_coding	ENSMUSG00000031808	Slc27a1	4.99346	5.52453	5.38974	5.23227	4.92867	5.59732	6.02341	5.8138	5.87865	5.84385	5.98976	6.17211	5.27767	5.9536	0.675931	1.59763	7.78115e-06	5.10896	0.000143627	solute carrier family 27 (fatty acid transporter), member 1 [Source:MGI Symbol;Acc:MGI:1347098]
chr7	44590664	44604754	1	7	protein_coding	ENSMUSG00000062785	Kcnc3	5.5429	5.22474	5.561	5.40985	4.83948	5.12737	5.9665	5.73047	5.91995	6.25645	5.64845	6.20458	5.28423	5.9544	0.670174	1.59127	8.56251e-05	4.0674	0.000862089	potassium voltage gated channel, Shaw-related subfamily, member 3 [Source:MGI Symbol;Acc:MGI:96669]
chr11	55158470	55185077	-1	2	protein_coding	ENSMUSG00000020264	Slc36a2	-3.40111	-0.804534	-0.0240624	0.408574	-4.47039	2.0969	2.58299	0.134184	-2.02263	-0.0381524	-1.67639	-1.19789	-1.03244	-0.369648	0.662788	1.58314	0.580322	0.236331	0.747149	solute carrier family 36 (proton/amino acid symporter), member 2 [Source:MGI Symbol;Acc:MGI:1891430]
chr17	28637783	28690233	-1	8	protein_coding	ENSMUSG00000036196	Slc26a8	-3.40111	0.137481	0.410522	0.292537	-0.184879	0.925942	0.906786	0.366039	-0.000216433	0.225813	0.558884	0.085692	-0.303251	0.357166	0.660418	1.58054	0.194551	0.710968	0.353221	solute carrier family 26, member 8 [Source:MGI Symbol;Acc:MGI:2385046]
chr2	110597298	110647779	1	5	protein_coding	ENSMUSG00000041644	Slc5a12	7.9297	8.48916	8.57108	8.33434	7.71462	8.65145	8.7477	8.9661	8.90803	8.95326	9.24978	8.82182	8.28172	8.94112	0.659391	1.57942	0.00476947	2.32153	0.0213422	solute carrier family 5 (sodium/glucose cotransporter), member 12 [Source:MGI Symbol;Acc:MGI:2138890]
chr10	112271121	112467024	1	5	protein_coding	ENSMUSG00000035681	Kcnc2	1.91121	1.92717	1.88742	1.10301	1.12684	2.03127	2.4322	2.13687	3.06807	2.0192	1.83614	2.40105	1.66449	2.31559	0.651097	1.57036	0.00950399	2.02209	0.0369322	potassium voltage gated channel, Shaw-related subfamily, member 2 [Source:MGI Symbol;Acc:MGI:96668]
chr10	103367783	103419377	1	5	protein_coding	ENSMUSG00000019894	Slc6a15	5.04634	5.22728	5.03512	4.48593	5.29925	4.90267	5.31291	5.91905	5.53684	5.83523	5.73803	5.55878	4.99943	5.65014	0.650709	1.56994	0.016854	1.7733	0.0583541	solute carrier family 6 (neurotransmitter transporter), member 15 [Source:MGI Symbol;Acc:MGI:2143484]
chrX	20105754	20291807	-1	5	protein_coding	ENSMUSG00000037341	Slc9a7	-0.255171	0.300817	0.178389	0.0280464	-1.97844	0.0619232	0.906786	1.25641	0.0705259	0.499634	-1.16249	0.650066	-0.277406	0.370155	0.647561	1.56652	0.0836778	1.07739	0.199297	solute carrier family 9 (sodium/hydrogen exchanger), member 7 [Source:MGI Symbol;Acc:MGI:2444530]
chr14	54722209	54781946	-1	2	protein_coding	ENSMUSG00000022180	Slc7a8	7.86525	7.427	7.2731	7.77482	7.3156	8.06887	8.20525	8.39391	8.17608	8.35758	8.24788	8.14618	7.62077	8.25448	0.633706	1.55155	0.000150845	3.82147	0.00120154	solute carrier family 7 (cationic amino acid transporter, y+ system), member 8 [Source:MGI Symbol;Acc:MGI:1355323]
chr11	109450855	109473598	-1	5	protein_coding	ENSMUSG00000041920	Slc16a6	3.9955	3.73659	4.18741	4.04521	4.02857	4.26032	4.74198	4.85008	5.00469	4.01585	4.96319	4.46253	4.04227	4.67305	0.630783	1.5484	0.00212893	2.67184	0.0103639	solute carrier family 16 (monocarboxylic acid transporters), member 6 [Source:MGI Symbol;Acc:MGI:2144585]
chr7	141429744	141437892	-1	25	protein_coding	ENSMUSG00000019082	Slc25a22	3.89818	4.03524	4.43806	3.8741	3.70418	4.19064	4.58586	4.61404	4.68778	4.72211	4.39669	4.90219	4.0234	4.65144	0.628043	1.54547	0.000100381	3.99835	0.000964888	solute carrier family 25 (mitochondrial carrier, glutamate), member 22 [Source:MGI Symbol;Acc:MGI:1915517]
chr8	121881150	121907694	-1	3	protein_coding	ENSMUSG00000040010	Slc7a5	0.870944	2.56385	1.38583	2.34244	0.981963	1.30488	1.77827	2.62479	1.68294	1.66615	3.01395	2.42224	1.57498	2.19806	0.623073	1.54015	0.078966	1.10256	0.192208	solute carrier family 7 (cationic amino acid transporter, y+ system), member 5 [Source:MGI Symbol;Acc:MGI:1298205]
chr15	100761747	100823968	1	7	protein_coding	ENSMUSG00000023032	Slc4a8	3.13999	3.05646	3.25954	3.54062	2.88755	3.66087	3.93768	3.90856	3.80884	3.75884	3.81784	3.99555	3.25751	3.87122	0.613714	1.53019	4.70139e-05	4.32777	0.000575376	solute carrier family 4 (anion exchanger), member 8 [Source:MGI Symbol;Acc:MGI:1928745]
chr2	167095969	167190155	-1	4	protein_coding	ENSMUSG00000050556	Kcnb1	2.65265	3.34089	3.64846	3.76946	2.24483	3.08927	3.94198	3.84274	4.14016	3.58756	3.5253	3.3895	3.12426	3.73787	0.613612	1.53008	0.00763981	2.11692	0.0302182	potassium voltage gated channel, Shab-related subfamily, member 1 [Source:MGI Symbol;Acc:MGI:96666]
chr7	143203458	143296549	-1	1	lncRNA	ENSMUSG00000101609	Kcnq1ot1	2.1554	2.19983	2.0511	2.42742	1.98454	2.23448	2.85338	2.38163	3.16016	2.79446	2.88915	2.60014	2.17546	2.77982	0.604357	1.5203	2.04199e-05	4.68995	0.000301534	KCNQ1 overlapping transcript 1 [Source:MGI Symbol;Acc:MGI:1926855]
chr17	81373105	81738377	-1	6	protein_coding	ENSMUSG00000054640	Slc8a1	7.7894	6.7681	7.35633	7.07617	6.90777	8.12451	7.56374	8.20617	8.17608	8.09282	8.10297	7.48974	7.33705	7.93858	0.601539	1.51733	0.0109798	1.9594	0.04021	solute carrier family 8 (sodium/calcium exchanger), member 1 [Source:MGI Symbol;Acc:MGI:107956]
chr6	90604725	90646412	1	2	protein_coding	ENSMUSG00000030089	Slc41a3	0.947073	0.787694	-0.0983932	1.13705	0.687068	0.510284	1.33072	1.74231	1.10808	1.39832	0.643746	1.30339	0.661796	1.25443	0.592631	1.50799	0.0296702	1.52768	0.0906476	solute carrier family 41, member 3 [Source:MGI Symbol;Acc:MGI:1918949]
chr13	34179158	34345182	-1	5	protein_coding	ENSMUSG00000038267	Slc22a23	6.3783	6.23528	6.25077	6.39685	5.63682	6.72348	7.00504	6.85436	6.90194	6.89634	6.77435	6.66974	6.27025	6.85029	0.580045	1.4949	0.000123273	3.90913	0.0010922	solute carrier family 22, member 23 [Source:MGI Symbol;Acc:MGI:1920352]
chr3	107467543	107518018	-1	10	protein_coding	ENSMUSG00000027894	Slc6a17	4.18427	4.11425	4.06929	4.16142	3.75523	3.73489	4.22563	4.64195	4.60381	4.79251	4.58013	4.61296	4.00323	4.57616	0.572937	1.48755	4.80563e-05	4.31825	0.000575376	solute carrier family 6 (neurotransmitter transporter), member 17 [Source:MGI Symbol;Acc:MGI:2442535]
chr9	8544142	8680741	1	3	protein_coding	ENSMUSG00000031997	Trpc6	-2.79378	-2.79581	-0.34756	-1.13468	-2.74239	-1.59742	-3.4603	-0.691696	-1.00765	-2.38261	0.762355	-1.3334	-1.90194	-1.35222	0.549724	1.46381	0.315684	0.500748	0.499456	transient receptor potential cation channel, subfamily C, member 6 [Source:MGI Symbol;Acc:MGI:109523]
chr1	83012523	83038448	-1	3	protein_coding	ENSMUSG00000038496	Slc19a3	4.47848	4.39531	4.20683	4.41832	3.95284	4.51561	4.95483	4.97602	4.85492	4.37995	5.08389	5.0111	4.3279	4.87678	0.548885	1.46296	7.51093e-05	4.12431	0.000810052	solute carrier family 19, member 3 [Source:MGI Symbol;Acc:MGI:1931307]
chr16	36750177	36784962	-1	14	protein_coding	ENSMUSG00000022899	Slc15a2	6.14771	5.60978	5.34135	5.88336	5.867	5.71433	6.1403	6.24168	6.19294	6.50186	6.36889	6.19922	5.76059	6.27415	0.513561	1.42757	0.00161883	2.7908	0.00814933	solute carrier family 15 (H+/peptide transporter), member 2 [Source:MGI Symbol;Acc:MGI:1890457]
chr6	113743831	114042613	-1	8	protein_coding	ENSMUSG00000030302	Atp2b2	2.29304	1.62193	2.28836	2.32777	1.64281	2.42539	2.23603	2.54426	2.90343	2.5988	2.61216	2.67268	2.09989	2.59456	0.494673	1.409	0.0020601	2.68611	0.0101403	ATPase, Ca++ transporting, plasma membrane 2 [Source:MGI Symbol;Acc:MGI:105368]
chr13	73679745	73704865	-1	7	protein_coding	ENSMUSG00000021565	Slc6a19	7.78455	8.66863	8.23602	8.24643	7.80388	8.81257	8.67916	8.77878	8.49721	8.77138	8.87623	8.74664	8.25868	8.7249	0.46622	1.38149	0.0138784	1.85766	0.0499848	solute carrier family 6 (neurotransmitter transporter), member 19 [Source:MGI Symbol;Acc:MGI:1921588]
chr12	31519827	31559969	-1	2	protein_coding	ENSMUSG00000020651	Slc26a4	6.14164	6.01324	6.11448	5.6674	5.86571	5.93785	6.17815	6.31719	6.20675	6.81725	6.50342	6.50569	5.95672	6.42141	0.464689	1.38002	0.000454007	3.34294	0.00304735	solute carrier family 26, member 4 [Source:MGI Symbol;Acc:MGI:1346029]
chr14	11161529	11181110	1	3	transcribed_processed_pseudogene	ENSMUSG00000089785	Slc25a5-ps	-1.17952	-1.0781	-2.79702	-1.72947	-2.74239	-2.83414	-2.13235	-2.40649	0.323194	-0.555123	-3.47816	-1.3334	-2.0601	-1.59705	0.46305	1.37845	0.428025	0.368531	0.609694	Slc25a5 retrotransposed pseudogene [Source:MGI Symbol;Acc:MGI:3645403]
chr11	76998603	77032340	1	4	protein_coding	ENSMUSG00000020838	Slc6a4	2.88329	3.31723	2.11828	3.04467	2.40969	2.29165	2.93331	2.8231	3.16824	3.64506	3.33426	2.92364	2.67747	3.13794	0.460466	1.37599	0.0183481	1.73641	0.0620475	solute carrier family 6 (neurotransmitter transporter, serotonin), member 4 [Source:MGI Symbol;Acc:MGI:96285]
chr5	24319589	24351604	-1	5	protein_coding	ENSMUSG00000038319	Kcnh2	0.118534	-0.202191	0.866342	0.515969	0.122177	1.38588	1.57178	0.611628	0.538136	0.851939	0.421428	1.57344	0.467785	0.928058	0.460273	1.3758	0.0930557	1.03126	0.216967	potassium voltage-gated channel, subfamily H (eag-related), member 2 [Source:MGI Symbol;Acc:MGI:1341722]
chr14	14702279	14799940	1	25	protein_coding	ENSMUSG00000021733	Slc4a7	3.50992	3.83984	3.49893	3.76403	2.71491	3.87709	3.97173	4.16087	4.05549	3.66188	4.23857	3.82702	3.53412	3.98593	0.451806	1.36775	0.0329913	1.4816	0.0990978	solute carrier family 4, sodium bicarbonate cotransporter, member 7 [Source:MGI Symbol;Acc:MGI:2443878]
chr8	70184340	70212305	-1	5	protein_coding	ENSMUSG00000002346	Slc25a42	6.55138	6.88538	7.09485	6.66822	6.43168	6.82924	7.33271	7.18498	6.85198	7.078	7.35598	7.25264	6.74346	7.17605	0.43259	1.34965	0.00675535	2.17035	0.0272056	solute carrier family 25, member 42 [Source:MGI Symbol;Acc:MGI:1920345]
chr19	8706882	8723369	-1	9	protein_coding	ENSMUSG00000010095	Slc3a2	7.56091	7.34484	7.43296	7.40434	7.5015	7.60937	7.99447	7.89147	7.85107	7.9378	7.87678	7.89461	7.47565	7.9077	0.432045	1.34914	0.000141211	3.85013	0.00120154	solute carrier family 3 (activators of dibasic and neutral amino acid transport), member 2 [Source:MGI Symbol;Acc:MGI:96955]
chr1	40680574	40769273	1	3	protein_coding	ENSMUSG00000026062	Slc9a2	5.5072	5.20811	5.11952	4.9601	5.22675	5.18131	5.80237	5.72003	5.4648	5.56126	5.67264	5.52612	5.2005	5.62454	0.424038	1.34168	8.80419e-05	4.05531	0.000866724	solute carrier family 9 (sodium/hydrogen exchanger), member 2 [Source:MGI Symbol;Acc:MGI:105075]
chr15	91267696	91573261	-1	3	protein_coding	ENSMUSG00000036298	Slc2a13	2.83401	3.46236	3.00823	3.42136	1.46341	2.84378	3.11947	3.08947	3.20801	3.1918	3.46827	3.41086	2.83886	3.24798	0.40912	1.32788	0.15367	0.81341	0.306648	solute carrier family 2 (facilitated glucose transporter), member 13 [Source:MGI Symbol;Acc:MGI:2146030]
chr6	41652173	41680769	-1	2	protein_coding	ENSMUSG00000036899	Trpv5	4.15648	3.64072	3.60228	3.49541	3.51965	4.16792	4.0927	4.17622	4.41282	4.25624	3.97349	4.10772	3.76374	4.16987	0.406125	1.32512	0.00797211	2.09843	0.0312535	transient receptor potential cation channel, subfamily V, member 5 [Source:MGI Symbol;Acc:MGI:2429764]
chr14	51892889	51896745	1	2	protein_coding	ENSMUSG00000072572	Slc39a2	0.118534	-0.723774	-0.441192	0.515969	0.639552	0.303452	-0.129349	-0.142205	0.768368	0.596098	0.871949	0.8819	0.0687568	0.47446	0.405703	1.32473	0.29759	0.526381	0.480004	solute carrier family 39 (zinc transporter), member 2 [Source:MGI Symbol;Acc:MGI:2684326]
chr9	107650634	107669530	-1	14	protein_coding	ENSMUSG00000010064	Slc38a3	5.45274	5.94926	5.90453	5.65424	5.19628	5.23877	6.2239	5.74598	6.37341	5.64961	5.8235	6.01359	5.56597	5.97167	0.405696	1.32473	0.0176849	1.7524	0.0607319	solute carrier family 38, member 3 [Source:MGI Symbol;Acc:MGI:1923507]
chr14	54906304	54913132	-1	12	protein_coding	ENSMUSG00000022199	Slc22a17	3.74132	4.2678	3.83975	3.59061	3.79373	3.70889	4.27419	4.40843	4.01571	4.19595	4.19353	4.26848	3.82368	4.22605	0.402364	1.32167	0.00585661	2.23235	0.0242759	solute carrier family 22 (organic cation transporter), member 17 [Source:MGI Symbol;Acc:MGI:1926225]
chrX	123103495	123188795	1	6	protein_coding	ENSMUSG00000079450	Cldn34c1	-2.36768	-0.723774	-1.35543	-1.99843	-1.70874	-1.07965	-0.751376	-3.42747	-0.625703	-0.361478	-1.31432	-0.344401	-1.53895	-1.13746	0.401492	1.32087	0.408649	0.388649	0.58968	claudin 34C1 [Source:MGI Symbol;Acc:MGI:1920311]
chr8	46206797	46211284	-1	2	protein_coding	ENSMUSG00000031633	Slc25a4	7.99167	7.78623	8.02109	7.9114	8.51476	8.07244	8.35748	8.62472	8.44137	8.5116	8.48106	8.26622	8.0496	8.44708	0.397475	1.3172	0.000650169	3.18697	0.00384033	solute carrier family 25 (mitochondrial carrier, adenine nucleotide translocator), member 4 [Source:MGI Symbol;Acc:MGI:1353495]
chrX	73673150	73682502	1	13	protein_coding	ENSMUSG00000019558	Slc6a8	7.50809	7.69117	7.76189	7.67913	7.69223	7.71176	8.08548	8.08713	8.00433	8.13131	7.99102	8.11703	7.67405	8.06938	0.395335	1.31525	8.42265e-07	6.07455	2.48749e-05	solute carrier family 6 (neurotransmitter transporter, creatine), member 8 [Source:MGI Symbol;Acc:MGI:2147834]
chr12	81197915	81333180	-1	5	protein_coding	ENSMUSG00000079055	Slc8a3	-1.77175	-0.981032	-1.18375	-1.13468	-0.575465	0.733031	-0.129349	-0.0679875	-0.000216433	-1.36849	-0.315189	-0.66357	-0.818942	-0.424134	0.394808	1.31477	0.268742	0.570665	0.44528	solute carrier family 8 (sodium/calcium exchanger), member 3 [Source:MGI Symbol;Acc:MGI:107976]
chr3	109123149	109168457	1	2	protein_coding	ENSMUSG00000040322	Slc25a24	3.07362	3.30285	3.26696	3.38641	3.2695	3.63901	3.22205	4.04022	3.80366	3.56985	3.90208	3.72412	3.32306	3.71033	0.387273	1.30792	0.0178916	1.74735	0.0609692	solute carrier family 25 (mitochondrial carrier, phosphate carrier), member 24 [Source:MGI Symbol;Acc:MGI:1917160]
chr10	40033532	40142258	-1	4	protein_coding	ENSMUSG00000019838	Slc16a10	5.98569	5.83809	6.03413	6.09083	6.01631	6.02156	6.42162	6.34122	6.52909	6.30899	6.44476	6.23783	5.99777	6.38058	0.382816	1.30388	0.000115657	3.93683	0.00106742	solute carrier family 16 (monocarboxylic acid transporters), member 10 [Source:MGI Symbol;Acc:MGI:1919722]
chr18	36528147	36556273	1	12	protein_coding	ENSMUSG00000024485	Slc4a9	6.03884	6.52486	6.25171	6.06564	5.5671	6.18514	6.51838	6.46512	6.46735	6.66295	6.2664	6.53152	6.10555	6.48529	0.379738	1.30111	0.00390495	2.40838	0.0182094	solute carrier family 4, sodium bicarbonate cotransporter, member 9 [Source:MGI Symbol;Acc:MGI:2443384]
chr11	61301631	61342860	-1	3	protein_coding	ENSMUSG00000069855	Slc47a2	-0.760858	-0.723774	-0.8917	-1.13468	-1.11273	-2.41282	0.072415	-1.22503	-1.52863	0.0998591	-1.16249	-1.07402	-1.17276	-0.802983	0.369778	1.29215	0.462089	0.335275	0.645758	solute carrier family 47, member 2 [Source:MGI Symbol;Acc:MGI:3588190]
chr16	20702964	20717746	-1	11	protein_coding	ENSMUSG00000022843	Clcn2	3.71978	4.36101	3.98631	3.93342	3.59632	3.86302	4.36346	4.24699	4.40942	4.37316	3.98166	4.24488	3.90998	4.26993	0.359951	1.28338	0.0303104	1.51841	0.0919693	chloride channel, voltage-sensitive 2 [Source:MGI Symbol;Acc:MGI:105061]
chr5	31526995	31556932	1	13	protein_coding	ENSMUSG00000029141	Slc4a1ap	3.81428	3.96389	4.02621	3.91882	4.17741	4.02351	4.10041	4.3005	4.26229	4.36633	4.67643	4.35643	3.98735	4.34373	0.356382	1.28021	0.000661807	3.17927	0.00385764	solute carrier family 4 (anion exchanger), member 1, adaptor protein [Source:MGI Symbol;Acc:MGI:1196608]
chr10	22645011	22704285	1	2	protein_coding	ENSMUSG00000037490	Slc2a12	3.17998	3.57838	3.50522	3.32127	3.2695	3.72455	3.71958	3.88539	3.75079	3.60505	4.06865	3.67199	3.42982	3.78358	0.353758	1.27789	0.00127365	2.89495	0.00671698	solute carrier family 2 (facilitated glucose transporter), member 12 [Source:MGI Symbol;Acc:MGI:3052471]
chr7	121865038	121918514	1	3	protein_coding	ENSMUSG00000030873	Scnn1b	5.22897	5.33371	5.31654	5.35486	5.02427	5.26756	5.56233	5.64341	5.58294	5.71148	5.49417	5.62197	5.25432	5.60272	0.348398	1.27315	0.000393344	3.40523	0.0027659	sodium channel, nonvoltage-gated 1 beta [Source:MGI Symbol;Acc:MGI:104696]
chr4	141404353	141416014	-1	4	protein_coding	ENSMUSG00000006216	Clcnkb	7.26718	7.35039	7.44691	7.24811	7.22795	7.43637	7.80356	7.55376	7.72961	7.79013	7.50093	7.60311	7.32948	7.66352	0.334032	1.26053	0.00553223	2.2571	0.0239263	chloride channel, voltage-sensitive Kb [Source:MGI Symbol;Acc:MGI:1930643]
chr5	103605711	103629403	-1	1	protein_coding	ENSMUSG00000029321	Slc10a6	-0.436762	-0.376441	-0.176763	-0.296069	-3.3618	-1.23248	-0.866981	0.00259792	-2.02263	-0.112447	-1.67639	0.787065	-0.980053	-0.648132	0.331921	1.25869	0.550589	0.259172	0.721985	solute carrier family 10 (sodium/bile acid cotransporter family), member 6 [Source:MGI Symbol;Acc:MGI:1923000]
chr8	94329201	94366214	1	7	protein_coding	ENSMUSG00000031766	Slc12a3	10.6154	10.3641	10.5489	10.7136	9.81673	10.8309	10.9295	10.8519	10.9536	10.748	10.6274	10.766	10.4816	10.8127	0.33113	1.258	0.0142185	1.84715	0.0503904	solute carrier family 12, member 3 [Source:MGI Symbol;Acc:MGI:108114]
chr2	125152505	125230002	1	4	protein_coding	ENSMUSG00000027202	Slc12a1	10.5614	10.434	10.5604	10.6226	10.3015	10.6323	10.8494	10.7895	10.8842	10.7661	10.9366	10.8666	10.5187	10.8487	0.330045	1.25705	0.000494718	3.30564	0.0031974	solute carrier family 12, member 1 [Source:MGI Symbol;Acc:MGI:103150]
chr4	133369706	133423702	1	5	protein_coding	ENSMUSG00000028854	Slc9a1	5.06781	4.97849	4.85973	4.94096	4.45639	5.01727	5.15332	5.25253	5.24156	5.24898	5.11766	5.24465	4.88678	5.20978	0.32301	1.25094	0.00298423	2.52517	0.0142152	solute carrier family 9 (sodium/hydrogen exchanger), member 1 [Source:MGI Symbol;Acc:MGI:102462]
chr15	96687392	96699730	-1	2	protein_coding	ENSMUSG00000022462	Slc38a2	6.14771	6.38505	5.71543	6.23042	6.06433	6.19172	6.58589	6.17352	6.22237	6.58281	6.59484	6.51127	6.12244	6.44512	0.322673	1.25065	0.10007	0.999695	0.226179	solute carrier family 38, member 2 [Source:MGI Symbol;Acc:MGI:1915010]
chr4	155601416	155623340	1	4	protein_coding	ENSMUSG00000042202	Slc35e2	4.63915	4.61112	4.69345	4.80727	4.33859	4.59157	4.8962	4.82351	4.72663	5.26007	4.83597	5.05755	4.61352	4.93332	0.319798	1.24816	0.0168608	1.77312	0.0583541	solute carrier family 35, member E2 [Source:MGI Symbol;Acc:MGI:2444240]
chr4	148004259	148038821	-1	5	protein_coding	ENSMUSG00000029016	Clcn6	4.69541	4.88179	4.77379	4.60625	4.19395	4.92768	5.01322	5.22696	4.75912	4.91444	4.9382	5.13981	4.67981	4.99863	0.318814	1.2473	0.0126468	1.89802	0.0459224	chloride channel, voltage-sensitive 6 [Source:MGI Symbol;Acc:MGI:1347049]
chr11	73267388	73300363	1	1	protein_coding	ENSMUSG00000043029	Trpv3	-2.36768	-0.981032	-2.79702	-0.841622	-1.97844	-0.398778	-0.644351	-1.07211	-0.868792	-1.197	-3.47816	-0.207902	-1.56076	-1.24472	0.316042	1.24491	0.500377	0.300703	0.671718	transient receptor potential cation channel, subfamily V, member 3 [Source:MGI Symbol;Acc:MGI:2181407]
chr6	83742990	83758855	1	6	protein_coding	ENSMUSG00000006269	Atp6v1b1	6.31416	6.58257	6.48118	6.47546	6.58769	6.37897	6.71588	6.76835	6.8781	6.84144	6.77494	6.64178	6.47	6.77008	0.300075	1.23121	0.000491561	3.30842	0.0031974	ATPase, H+ transporting, lysosomal V1 subunit B1 [Source:MGI Symbol;Acc:MGI:103285]
chr1	75546266	75562172	1	12	protein_coding	ENSMUSG00000006576	Slc4a3	3.89338	3.62538	3.87902	3.61498	3.09554	3.97633	3.96329	4.18384	3.70705	3.98945	3.99787	4.01312	3.68077	3.97577	0.295	1.22688	0.0260155	1.58477	0.0811611	solute carrier family 4 (anion exchanger), member 3 [Source:MGI Symbol;Acc:MGI:109350]
chr11	53949965	53980332	-1	4	protein_coding	ENSMUSG00000063652	Slc22a21	1.18574	2.53131	2.414	2.07027	1.56864	1.9973	2.31772	2.71163	1.95012	1.92947	2.44488	2.17001	1.96121	2.25397	0.292762	1.22498	0.160272	0.795143	0.312777	solute carrier family 22 (organic cation transporter), member 21 [Source:MGI Symbol;Acc:MGI:1929481]
chr14	75760117	75787037	-1	6	protein_coding	ENSMUSG00000022003	Slc25a30	5.8373	6.9468	6.41258	6.43925	6.20052	6.83105	6.64379	6.78596	6.98897	6.36739	6.84662	6.78874	6.44458	6.73691	0.292328	1.22462	0.0751075	1.12432	0.187981	solute carrier family 25, member 30 [Source:MGI Symbol;Acc:MGI:1914804]
chr5	148327410	148399904	-1	6	protein_coding	ENSMUSG00000041313	Slc7a1	3.83947	3.62923	3.61977	3.91392	2.83579	3.86772	3.95905	3.66917	4.04675	3.65629	4.07248	4.02702	3.61765	3.90513	0.287478	1.2205	0.0810048	1.09149	0.195028	solute carrier family 7 (cationic amino acid transporter, y+ system), member 1 [Source:MGI Symbol;Acc:MGI:88117]
chr8	22476788	22569612	1	5	protein_coding	ENSMUSG00000037656	Slc20a2	5.41303	5.70949	5.9421	5.70619	5.17352	5.68128	5.84433	5.95287	5.9659	5.92153	5.79712	5.84335	5.60427	5.88752	0.283248	1.21693	0.0107262	1.96955	0.0399303	solute carrier family 20, member 2 [Source:MGI Symbol;Acc:MGI:97851]
chr6	21215503	21729805	1	1	protein_coding	ENSMUSG00000060882	Kcnd2	-0.644547	-2.49843	-4.47039	-1.99843	-2.74239	-4.47039	-4.47039	-2.0804	-1.33331	-2.05502	-2.8958	-2.31164	-2.80409	-2.52443	0.279667	1.21391	0.721574	0.141719	0.841203	potassium voltage-gated channel, Shal-related family, member 2 [Source:MGI Symbol;Acc:MGI:102663]
chr17	34028269	34031682	-1	6	protein_coding	ENSMUSG00000024327	Slc39a7	1.41748	0.300817	2.21353	1.49303	0.862877	2.15967	1.63689	1.78298	1.77054	1.25793	1.83614	1.83282	1.4079	1.68622	0.278317	1.21278	0.335285	0.474586	0.515733	solute carrier family 39 (zinc transporter), member 7 [Source:MGI Symbol;Acc:MGI:95909]
chr2	65316430	65364034	-1	8	protein_coding	ENSMUSG00000061171	Slc38a11	-4.47039	-1.29434	-1.03035	-2.32929	-1.4816	-1.23248	-1.64578	-2.40649	-1.52863	-1.197	-2.8958	-0.576918	-1.97307	-1.70844	0.264638	1.20133	0.70967	0.148943	0.829703	solute carrier family 38, member 11 [Source:MGI Symbol;Acc:MGI:2443383]
chr11	75531694	75577575	1	11	protein_coding	ENSMUSG00000038178	Slc43a2	7.64724	7.69623	7.59393	7.76634	7.22444	7.7486	7.94659	7.93724	7.95873	7.71827	7.8961	7.80644	7.6128	7.87723	0.264432	1.20116	0.00742998	2.12901	0.029653	solute carrier family 43, member 2 [Source:MGI Symbol;Acc:MGI:2442746]
chr15	8634124	8710764	-1	8	protein_coding	ENSMUSG00000005360	Slc1a3	2.00324	1.91461	2.74681	2.08778	1.82377	2.6497	2.95048	2.24272	2.22282	2.16785	2.5365	2.69025	2.20432	2.46844	0.264119	1.2009	0.256867	0.590292	0.431835	solute carrier family 1 (glial high affinity glutamate transporter), member 3 [Source:MGI Symbol;Acc:MGI:99917]
chr19	34668403	34747289	-1	2	protein_coding	ENSMUSG00000009378	Slc16a12	7.08701	7.15568	6.95771	6.85239	6.84631	6.92382	7.08693	7.25758	7.20876	7.31169	7.36108	7.17712	6.97048	7.23386	0.263375	1.20028	0.0556683	1.25439	0.149341	solute carrier family 16 (monocarboxylic acid transporters), member 12 [Source:MGI Symbol;Acc:MGI:2147716]
chr11	110968033	111027968	1	6	protein_coding	ENSMUSG00000051497	Kcnj16	10.2112	9.67869	10.0386	10.1499	10.1897	10.0534	10.2354	10.2701	10.3633	10.2663	10.3707	10.3651	10.0536	10.3118	0.258246	1.19602	0.00992767	2.00315	0.0375894	potassium inwardly-rectifying channel, subfamily J, member 16 [Source:MGI Symbol;Acc:MGI:1314842]
chr12	80643883	80683342	1	8	protein_coding	ENSMUSG00000048833	Slc39a9	6.43723	6.29525	6.30495	6.40996	5.89129	6.35402	6.48488	6.47136	6.48768	6.59308	6.60678	6.57238	6.28212	6.53603	0.25391	1.19243	0.021825	1.66105	0.071549	solute carrier family 39 (zinc transporter), member 9 [Source:MGI Symbol;Acc:MGI:1914820]
chr11	119355557	119381079	1	4	protein_coding	ENSMUSG00000039908	Slc26a11	2.81382	3.24884	3.14339	2.79036	2.74889	3.04839	3.27073	2.9446	3.09377	3.23738	3.29545	3.45266	2.96562	3.21576	0.250149	1.18933	0.0631148	1.19987	0.162557	solute carrier family 26, member 11 [Source:MGI Symbol;Acc:MGI:2444589]
chr7	7282309	7300851	-1	10	protein_coding	ENSMUSG00000000605	Clcn4	6.91108	6.72469	6.7785	6.86005	6.71851	6.80919	6.98278	7.13282	7.14463	7.00356	7.08388	6.90621	6.80034	7.04231	0.241974	1.18261	0.00108493	2.9646	0.00579065	chloride channel, voltage-sensitive 4 [Source:MGI Symbol;Acc:MGI:104571]
chr1	172341210	172374085	1	1	protein_coding	ENSMUSG00000044708	Kcnj10	6.63071	6.34583	6.5298	6.54526	6.08665	6.72931	6.65628	6.77907	6.77198	6.75593	6.69952	6.6491	6.47792	6.71865	0.240721	1.18158	0.0140477	1.85239	0.0501866	potassium inwardly-rectifying channel, subfamily J, member 10 [Source:MGI Symbol;Acc:MGI:1194504]
chr3	121459528	121532404	-1	3	protein_coding	ENSMUSG00000039865	Slc44a3	3.9407	3.70412	3.77356	4.13639	3.78283	4.31994	4.157	4.06105	4.32874	4.31411	3.92769	4.28303	3.94292	4.1786	0.235678	1.17746	0.0336109	1.47352	0.0992641	solute carrier family 44, member 3 [Source:MGI Symbol;Acc:MGI:2384860]
chr2	129198764	129211616	1	8	protein_coding	ENSMUSG00000027397	Slc20a1	5.34782	5.47727	5.45292	5.44255	5.56392	4.97208	5.88398	5.56394	5.68087	5.34407	5.73441	5.42869	5.3761	5.60599	0.229899	1.17275	0.0961068	1.01725	0.222505	solute carrier family 20, member 1 [Source:MGI Symbol;Acc:MGI:108392]
chr14	54369442	54417780	-1	12	protein_coding	ENSMUSG00000000958	Slc7a7	6.69628	7.18212	6.97594	6.77748	6.89011	7.27207	7.16396	7.10602	7.20041	7.18316	7.24279	7.26075	6.96566	7.19285	0.227185	1.17055	0.0392048	1.40666	0.112777	solute carrier family 7 (cationic amino acid transporter, y+ system), member 7 [Source:MGI Symbol;Acc:MGI:1337120]
chr10	23796986	23827968	1	6	protein_coding	ENSMUSG00000037455	Slc18b1	5.17459	4.89624	5.1051	4.93613	4.5036	5.00877	4.89842	5.27943	5.40788	5.15512	5.27724	4.96852	4.93741	5.16444	0.227031	1.17042	0.08671	1.06193	0.204322	solute carrier family 18, subfamily B, member 1 [Source:MGI Symbol;Acc:MGI:1923556]
chr18	31556111	31609911	-1	2	protein_coding	ENSMUSG00000024259	Slc25a46	6.33379	6.13124	6.08434	6.11024	6.37023	6.16329	6.43769	6.37985	6.5141	6.47754	6.48772	6.23334	6.19886	6.42171	0.22285	1.16704	0.0105522	1.97666	0.0396153	solute carrier family 25, member 46 [Source:MGI Symbol;Acc:MGI:1914703]
chr7	35448796	35466036	1	6	protein_coding	ENSMUSG00000030492	Slc7a9	5.94797	7.04262	6.42673	6.41604	6.29651	6.67327	6.70958	6.68294	6.45418	6.821	6.75422	6.70961	6.46719	6.68859	0.221396	1.16586	0.159474	0.797311	0.312596	solute carrier family 7 (cationic amino acid transporter, y+ system), member 9 [Source:MGI Symbol;Acc:MGI:1353656]
chr18	45268860	45686024	1	10	protein_coding	ENSMUSG00000054477	Kcnn2	1.6171	1.33197	1.33024	1.61883	1.12684	2.08077	1.83487	2.28582	1.61357	1.06917	2.14353	1.47546	1.51763	1.73707	0.219443	1.16428	0.253981	0.595198	0.429442	potassium intermediate/small conductance calcium-activated channel, subfamily N, member 2 [Source:MGI Symbol;Acc:MGI:2153182]
chr2	132052496	132145108	-1	7	protein_coding	ENSMUSG00000027340	Slc23a2	4.15247	4.85903	4.45115	4.6889	3.847	4.4975	4.59408	4.70944	4.2885	4.46223	4.91492	4.83464	4.41601	4.63397	0.217961	1.16309	0.225676	0.646515	0.395156	solute carrier family 23 (nucleobase transporters), member 2 [Source:MGI Symbol;Acc:MGI:1859682]
chr3	28697903	28731359	1	3	protein_coding	ENSMUSG00000027690	Slc2a2	7.24379	7.45519	7.12528	7.35728	7.19752	7.64306	7.42662	7.66573	7.52795	7.5942	7.65613	7.44611	7.33702	7.55279	0.215769	1.16132	0.0979184	1.00914	0.223248	solute carrier family 2 (facilitated glucose transporter), member 2 [Source:MGI Symbol;Acc:MGI:1095438]
chr3	10331734	10335656	-1	1	protein_coding	ENSMUSG00000058921	Slc10a5	5.79544	5.66238	5.66577	5.70335	5.54953	5.42916	5.71838	5.78405	5.76593	6.05056	5.91917	5.85411	5.63427	5.8487	0.214428	1.16024	0.328624	0.483301	0.512568	solute carrier family 10 (sodium/bile acid cotransporter family), member 5 [Source:MGI Symbol;Acc:MGI:2685251]
chr1	191906767	191913247	1	2	protein_coding	ENSMUSG00000037434	Slc30a1	6.20309	6.34407	6.12982	6.07665	6.33338	5.94455	6.2631	6.45336	6.34872	6.49562	6.47112	6.28052	6.17193	6.38541	0.213481	1.15948	0.0360031	1.44366	0.10493	solute carrier family 30 (zinc transporter), member 1 [Source:MGI Symbol;Acc:MGI:1345281]
chr16	92345982	92359468	-1	2	protein_coding	ENSMUSG00000039639	Kcne1	3.87887	3.44063	4.06929	3.95266	3.79373	4.03611	4.12332	4.31097	4.11528	4.07144	3.96527	3.86234	3.86188	4.07477	0.212886	1.159	0.14935	0.825795	0.303247	potassium voltage-gated channel, Isk-related subfamily, member 1 [Source:MGI Symbol;Acc:MGI:96673]
chr16	17925223	17928219	-1	6	protein_coding	ENSMUSG00000003528	Slc25a1	6.05075	6.04023	6.35455	6.12091	6.23889	6.30713	6.4596	6.47058	6.50135	6.26748	6.42766	6.26081	6.18541	6.39791	0.212502	1.1587	0.00983238	2.00734	0.0375495	solute carrier family 25 (mitochondrial carrier, citrate transporter), member 1 [Source:MGI Symbol;Acc:MGI:1345283]
chr3	101855776	101924453	-1	7	protein_coding	ENSMUSG00000033147	Slc22a15	2.26357	2.10352	2.06819	1.96047	1.19417	2.14423	1.97575	2.43365	2.07581	2.13611	2.30857	2.0526	1.95569	2.16375	0.208058	1.15513	0.257346	0.589482	0.431835	solute carrier family 22 (organic anion/cation transporter), member 15 [Source:MGI Symbol;Acc:MGI:3607704]
chr1	131827493	131848865	1	3	protein_coding	ENSMUSG00000013275	Slc41a1	4.84467	4.78161	5.21277	5.06108	4.38255	4.67988	5.03753	5.14156	4.9258	5.3107	4.52247	5.23271	4.82709	5.02846	0.201369	1.14979	0.178036	0.749493	0.334194	solute carrier family 41, member 1 [Source:MGI Symbol;Acc:MGI:2444823]
chr7	16781340	16798274	1	8	protein_coding	ENSMUSG00000001918	Slc1a5	4.61309	4.82755	4.5457	4.6889	4.46323	4.78814	4.81648	4.93374	4.96578	4.70057	4.74045	4.95222	4.65444	4.85154	0.197104	1.14639	0.0607095	1.21674	0.158202	solute carrier family 1 (neutral amino acid transporter), member 5 [Source:MGI Symbol;Acc:MGI:105305]
chr9	32372493	32399197	1	3	protein_coding	ENSMUSG00000041248	Kcnj1	8.26627	7.77954	7.88996	8.06464	7.81127	8.22768	8.12123	8.15455	8.32638	8.04342	8.25401	8.30738	8.00656	8.20116	0.194603	1.14441	0.0331072	1.48008	0.0990978	potassium inwardly-rectifying channel, subfamily J, member 1 [Source:MGI Symbol;Acc:MGI:1927248]
chr1	133699457	133801041	-1	8	protein_coding	ENSMUSG00000026463	Atp2b4	5.43633	5.00243	5.07794	5.48778	5.01266	5.82134	5.64114	5.58134	5.49566	5.43816	5.54332	5.29147	5.30641	5.49851	0.192103	1.14243	0.13283	0.876704	0.276853	ATPase, Ca++ transporting, plasma membrane 4 [Source:MGI Symbol;Acc:MGI:88111]
chr2	71271063	71367749	-1	7	protein_coding	ENSMUSG00000027010	Slc25a12	6.33822	6.45339	6.34844	6.33219	6.1674	6.44582	6.40614	6.47058	6.7117	6.42187	6.56727	6.65973	6.34758	6.53955	0.19197	1.14232	0.0064396	2.19114	0.0264143	solute carrier family 25 (mitochondrial carrier, Aralar), member 12 [Source:MGI Symbol;Acc:MGI:1926080]
chr5	38349273	38503143	-1	12	protein_coding	ENSMUSG00000005107	Slc2a9	4.20767	4.59743	4.36041	4.4559	4.03318	4.24954	4.63449	4.45007	4.5398	4.34913	4.62257	4.4471	4.31735	4.50719	0.18984	1.14064	0.127273	0.895262	0.269771	solute carrier family 2 (facilitated glucose transporter), member 9 [Source:MGI Symbol;Acc:MGI:2152844]
chr6	35267957	35308131	-1	3	protein_coding	ENSMUSG00000029843	Slc13a4	3.03053	3.13975	3.48627	3.33601	3.36755	2.80504	3.16433	3.67459	3.34273	3.4905	3.54198	3.0785	3.19419	3.38211	0.187915	1.13912	0.297971	0.525826	0.480004	solute carrier family 13 (sodium/sulfate symporters), member 4 [Source:MGI Symbol;Acc:MGI:2442367]
chr5	30588170	30625271	1	2	protein_coding	ENSMUSG00000049265	Kcnk3	0.518506	-0.574667	-0.0240624	-0.207963	-1.70874	0.55767	1.67872	0.418616	-1.00765	-0.555123	-0.0929214	-0.755761	-0.239876	-0.0523534	0.187523	1.13881	0.773737	0.111406	0.872177	potassium channel, subfamily K, member 3 [Source:MGI Symbol;Acc:MGI:1100509]
chr11	111066164	111076821	1	1	protein_coding	ENSMUSG00000041695	Kcnj2	2.55872	2.48109	2.40057	2.96162	2.32211	3.36708	2.84421	2.84247	3.07669	3.16845	2.46834	2.81567	2.68186	2.86931	0.187442	1.13874	0.401249	0.396586	0.580893	potassium inwardly-rectifying channel, subfamily J, member 2 [Source:MGI Symbol;Acc:MGI:104744]
chr10	98914406	99026143	1	11	protein_coding	ENSMUSG00000019943	Atp2b1	6.95553	6.67529	6.86479	7.08491	6.86515	7.0163	7.10478	7.07258	7.15331	7.0506	7.18113	7.02135	6.91033	7.09729	0.186965	1.13837	0.137244	0.862507	0.281607	ATPase, Ca++ transporting, plasma membrane 1 [Source:MGI Symbol;Acc:MGI:104653]
chr3	115938973	116007406	-1	4	protein_coding	ENSMUSG00000054414	Slc30a7	4.97993	5.14902	5.02202	5.06108	4.76671	5.15844	5.21325	5.17824	5.23195	5.16105	5.14885	5.29865	5.02287	5.20533	0.182461	1.13482	0.0645977	1.18978	0.165415	solute carrier family 30 (zinc transporter), member 7 [Source:MGI Symbol;Acc:MGI:1913750]
chrX	142304752	142306294	-1	1	protein_coding	ENSMUSG00000090122	Kcne1l	0.567565	-0.257968	-0.648932	-0.296069	1.46341	0.126201	0.133852	0.311474	-0.0746073	0.396255	0.269483	0.999367	0.159035	0.339304	0.180269	1.1331	0.566877	0.246511	0.736441	potassium voltage-gated channel, Isk-related family, member 1-like, pseudogene [Source:MGI Symbol;Acc:MGI:1913490]
chr6	126640397	126646384	-1	3	protein_coding	ENSMUSG00000047976	Kcna1	-1.77175	-1.85797	-2.3713	-0.841622	-4.47039	-2.83414	-2.45528	-0.584327	-1.75459	-2.80714	-1.89841	-3.57019	-2.35786	-2.17832	0.179538	1.13252	0.779793	0.108021	0.874434	potassium voltage-gated channel, shaker-related subfamily, member 1 [Source:MGI Symbol;Acc:MGI:96654]
chr9	102988712	103096002	1	4	protein_coding	ENSMUSG00000032548	Slco2a1	5.14256	5.08181	5.16193	5.1658	5.0653	5.28526	5.31291	5.22512	5.50846	5.31602	5.22139	5.39157	5.15044	5.32924	0.178799	1.13194	0.0658682	1.18132	0.167699	solute carrier organic anion transporter family, member 2a1 [Source:MGI Symbol;Acc:MGI:1346021]
chr9	65412714	65422955	-1	1	protein_coding	ENSMUSG00000053862	Slc51b	5.30507	4.4244	5.24131	5.19437	5.76966	5.58165	5.29117	5.33349	5.60396	5.46396	5.54194	5.34239	5.25274	5.42948	0.176741	1.13033	0.333573	0.476809	0.514888	solute carrier family 51, beta subunit [Source:MGI Symbol;Acc:MGI:3582052]
chr19	4214238	4223490	1	5	protein_coding	ENSMUSG00000040663	Clcf1	1.54544	2.40231	1.80826	1.88234	0.777649	1.87169	2.02523	1.65735	2.14301	2.07047	1.90652	1.53504	1.71462	1.8896	0.174986	1.12895	0.373254	0.427995	0.552675	cardiotrophin-like cytokine factor 1 [Source:MGI Symbol;Acc:MGI:1930088]
chrX	7153810	7319358	-1	5	protein_coding	ENSMUSG00000004317	Clcn5	6.86767	7.04731	7.04014	6.95496	6.60326	7.12105	7.01273	7.19772	7.1297	7.02267	7.08245	7.18838	6.93906	7.10561	0.166542	1.12236	0.270993	0.567042	0.44528	chloride channel, voltage-sensitive 5 [Source:MGI Symbol;Acc:MGI:99486]
chr2	155634271	155692384	-1	10	protein_coding	ENSMUSG00000038324	Trpc4ap	6.7011	6.66502	6.78369	6.56258	6.74891	6.78513	6.86826	6.7797	6.95665	6.9589	6.81723	6.81752	6.70774	6.86638	0.158639	1.11623	0.005617	2.2505	0.0239263	transient receptor potential cation channel, subfamily C, member 4 associated protein [Source:MGI Symbol;Acc:MGI:1930751]
chr11	115462474	115474398	1	9	protein_coding	ENSMUSG00000045775	Slc16a5	4.67317	4.20987	3.70965	3.76946	3.60253	4.26032	4.19353	4.23604	4.50191	4.14504	4.02581	4.07129	4.0375	4.1956	0.158103	1.11582	0.382223	0.417684	0.558827	solute carrier family 16 (monocarboxylic acid transporters), member 5 [Source:MGI Symbol;Acc:MGI:2443515]
chr5	88886818	89239653	1	9	protein_coding	ENSMUSG00000060961	Slc4a4	10.0522	10.3611	10.3576	10.2825	9.47197	10.4257	10.3573	10.3929	10.2282	10.0927	10.3906	10.4348	10.1585	10.3161	0.157579	1.11541	0.372799	0.428526	0.552675	solute carrier family 4 (anion exchanger), member 4 [Source:MGI Symbol;Acc:MGI:1927555]
chr15	39091231	39112716	-1	4	protein_coding	ENSMUSG00000022299	Slc25a32	5.13445	4.88823	5.02421	5.17197	4.94342	5.27644	5.14402	5.15131	5.15061	5.21331	5.57202	5.12535	5.07312	5.2261	0.152982	1.11187	0.252883	0.59708	0.429223	solute carrier family 25, member 32 [Source:MGI Symbol;Acc:MGI:1917156]
chr8	60910389	60983300	-1	10	protein_coding	ENSMUSG00000004319	Clcn3	7.37748	7.32392	7.28182	7.42214	7.23846	7.13918	7.44491	7.54232	7.43843	7.3324	7.48736	7.4503	7.29717	7.44929	0.152122	1.1112	0.17339	0.760975	0.328256	chloride channel, voltage-sensitive 3 [Source:MGI Symbol;Acc:MGI:103555]
chr5	5489537	5514958	-1	8	protein_coding	ENSMUSG00000046798	Cldn12	7.10477	7.05627	7.2731	7.28795	7.13785	7.36699	7.22479	7.34677	7.40545	7.28751	7.53048	7.33386	7.20449	7.35481	0.150323	1.10982	0.0892903	1.0492	0.209289	claudin 12 [Source:MGI Symbol;Acc:MGI:1929288]
chr11	68968131	68974365	1	3	protein_coding	ENSMUSG00000018740	Slc25a35	4.82211	4.25042	4.70988	4.74517	4.3161	4.86314	4.41386	5.05079	4.65074	4.90741	4.73079	4.84252	4.6178	4.76602	0.148217	1.1082	0.287466	0.541414	0.466474	solute carrier family 25, member 35 [Source:MGI Symbol;Acc:MGI:1919248]
chr6	39334773	39377675	-1	14	protein_coding	ENSMUSG00000029924	Slc37a3	5.91162	5.4427	5.49934	5.72029	5.93991	5.73509	5.77732	6.00323	5.91515	5.81407	5.87048	5.74165	5.70816	5.85365	0.145492	1.10611	0.0982695	1.00758	0.223248	solute carrier family 37 (glycerol-3-phosphate transporter), member 3 [Source:MGI Symbol;Acc:MGI:1919394]
chr6	94500331	94604672	1	7	protein_coding	ENSMUSG00000045100	Slc25a26	3.27166	3.36417	3.19097	3.1232	3.15589	2.96297	3.31118	3.34852	3.20801	3.36607	3.55299	3.15011	3.17814	3.32281	0.14467	1.10548	0.206577	0.684917	0.373013	solute carrier family 25 (mitochondrial carrier, phosphate carrier), member 26 [Source:MGI Symbol;Acc:MGI:1914832]
chr11	69942539	69948188	-1	8	protein_coding	ENSMUSG00000018566	Slc2a4	4.05262	4.27273	4.03927	3.95744	4.1223	4.43226	4.32117	4.51791	4.46628	4.31056	4.08391	4.04079	4.1461	4.2901	0.143999	1.10496	0.247512	0.606405	0.426644	solute carrier family 2 (facilitated glucose transporter), member 4 [Source:MGI Symbol;Acc:MGI:95758]
chr3	89268246	89270570	-1	9	protein_coding	ENSMUSG00000027953	Slc50a1	3.90296	4.13606	4.10699	3.91392	3.94309	4.11346	4.11191	4.23237	4.27358	4.15299	3.91494	4.27723	4.01941	4.1605	0.14109	1.10274	0.240313	0.619223	0.417485	solute carrier family 50 (sugar transporter), member 1 [Source:MGI Symbol;Acc:MGI:107417]
chr18	24579881	24603817	-1	4	protein_coding	ENSMUSG00000024270	Slc39a6	3.71435	3.5298	3.16738	3.9237	3.72709	3.86772	3.78806	3.78884	3.82939	3.84479	3.85836	3.66312	3.65501	3.79543	0.140419	1.10223	0.330913	0.480286	0.512568	solute carrier family 39 (metal ion transporter), member 6 [Source:MGI Symbol;Acc:MGI:2147279]
chr5	122453513	122502225	-1	5	protein_coding	ENSMUSG00000029467	Atp2a2	8.86985	8.45311	8.62007	8.62114	8.63813	8.60516	8.71776	8.87217	8.71279	8.83778	8.75197	8.74992	8.63458	8.77373	0.139155	1.10126	0.0973256	1.01177	0.223248	ATPase, Ca++ transporting, cardiac muscle, slow twitch 2 [Source:MGI Symbol;Acc:MGI:88110]
chr17	43641891	43667214	-1	2	protein_coding	ENSMUSG00000023912	Slc25a27	1.96713	2.31899	2.51717	2.12218	1.69022	2.19006	2.23603	2.18319	2.43877	2.56344	1.95714	2.20711	2.13429	2.26428	0.129987	1.09428	0.512933	0.28994	0.681653	solute carrier family 25, member 27 [Source:MGI Symbol;Acc:MGI:1921261]
chr13	38932136	38960875	-1	12	protein_coding	ENSMUSG00000021432	Slc35b3	3.87887	4.57166	4.19521	4.05415	4.1223	4.26032	4.26392	4.36555	4.2922	4.27457	4.28884	4.37285	4.18042	4.30966	0.129238	1.09372	0.211481	0.674728	0.377767	solute carrier family 35, member B3 [Source:MGI Symbol;Acc:MGI:1913978]
chr7	64153835	64269775	1	23	protein_coding	ENSMUSG00000030523	Trpm1	-0.760858	-0.439538	-0.259635	0.797177	-0.692206	-0.592089	-0.129349	0.134184	-0.417728	-0.190777	-0.315189	-0.274538	-0.324525	-0.198899	0.125625	1.09098	0.684227	0.1648	0.820233	transient receptor potential cation channel, subfamily M, member 1 [Source:MGI Symbol;Acc:MGI:1330305]
chr7	143106362	143427042	1	7	protein_coding	ENSMUSG00000009545	Kcnq1	4.56558	4.19696	4.34647	4.28803	3.51307	4.64465	4.23267	4.32481	4.68778	4.42988	4.17226	4.44969	4.25913	4.38285	0.12372	1.08954	0.386799	0.412514	0.563658	potassium voltage-gated channel, subfamily Q, member 1 [Source:MGI Symbol;Acc:MGI:108083]
chr19	5023860	5031972	1	6	protein_coding	ENSMUSG00000024891	Slc29a2	1.77164	1.7547	1.78777	1.73453	1.94599	1.79468	1.83487	1.91694	1.72741	2.15207	1.66398	2.23133	1.79822	1.9211	0.122882	1.08891	0.455395	0.341612	0.643632	solute carrier family 29 (nucleoside transporters), member 2 [Source:MGI Symbol;Acc:MGI:1345278]
chr8	78509346	78734003	1	11	protein_coding	ENSMUSG00000031684	Slc10a7	3.50992	3.27364	3.31786	3.61498	3.08671	3.54808	3.50384	3.57387	3.86465	3.52154	3.37827	3.21226	3.39186	3.50907	0.117208	1.08463	0.348008	0.458411	0.528616	solute carrier family 10 (sodium/bile acid cotransporter family), member 7 [Source:MGI Symbol;Acc:MGI:1924025]
chr11	69599736	69605942	-1	5	protein_coding	ENSMUSG00000041329	Atp1b2	4.95249	4.77468	4.67405	5.14713	4.56847	5.01515	5.12712	4.86673	5.04038	5.0674	4.67139	5.05416	4.85533	4.9712	0.115869	1.08363	0.420858	0.375865	0.601419	ATPase, Na+/K+ transporting, beta 2 polypeptide [Source:MGI Symbol;Acc:MGI:88109]
chr8	105943590	105966097	-1	5	protein_coding	ENSMUSG00000017765	Slc12a4	4.3371	4.1708	4.21836	4.48262	4.3497	4.22774	4.35058	4.51489	4.25472	4.51254	4.29868	4.54696	4.29772	4.41306	0.115342	1.08323	0.251017	0.600297	0.429223	solute carrier family 12, member 4 [Source:MGI Symbol;Acc:MGI:1309465]
chr8	106200717	106210935	-1	4	protein_coding	ENSMUSG00000033106	Slc7a6os	4.33356	4.17344	4.14374	4.24575	4.36804	4.51561	4.31455	4.31097	4.39915	4.4526	4.45068	4.54212	4.29669	4.41168	0.114991	1.08297	0.175761	0.755077	0.331328	solute carrier family 7, member 6 opposite strand [Source:MGI Symbol;Acc:MGI:1916951]
chr19	6996131	6999046	1	2	protein_coding	ENSMUSG00000047656	Trpt1	1.94873	2.44661	2.34556	2.28286	2.09435	2.01439	2.3569	2.18319	1.93124	2.31683	2.51414	2.51393	2.18875	2.3027	0.113955	1.08219	0.44897	0.347783	0.637479	tRNA phosphotransferase 1 [Source:MGI Symbol;Acc:MGI:1333115]
chr11	53864542	53891660	-1	3	protein_coding	ENSMUSG00000018900	Slc22a5	7.23907	7.51829	7.34366	7.01168	7.25973	7.4816	7.26353	7.49835	7.33581	7.47479	7.4001	7.5424	7.30901	7.41916	0.110157	1.07935	0.373337	0.427898	0.552675	solute carrier family 22 (organic cation transporter), member 5 [Source:MGI Symbol;Acc:MGI:1329012]
chr4	111875375	111902918	-1	8	protein_coding	ENSMUSG00000028544	Slc5a9	4.90318	5.37326	5.12973	5.28825	4.83685	5.19261	5.12334	5.34372	5.14652	5.41024	5.13609	5.21308	5.12065	5.22883	0.108183	1.07787	0.264579	0.577445	0.440633	solute carrier family 5 (sodium/glucose cotransporter), member 9 [Source:MGI Symbol;Acc:MGI:2140201]
chr19	8591254	8611835	1	3	protein_coding	ENSMUSG00000063796	Slc22a8	9.04962	9.24561	9.57474	9.48714	9.04579	9.28193	9.61278	9.31051	9.27711	9.24331	9.41148	9.47115	9.28081	9.38772	0.106917	1.07692	0.363427	0.439582	0.549482	solute carrier family 22 (organic anion transporter), member 8 [Source:MGI Symbol;Acc:MGI:1336187]
chr17	31286792	31350739	1	18	protein_coding	ENSMUSG00000024036	Slc37a1	1.54544	2.09241	1.74589	1.32599	1.1609	1.21906	1.30424	1.70045	2.43877	1.55053	0.762355	1.96866	1.51495	1.62084	0.105885	1.07615	0.692224	0.159753	0.821968	solute carrier family 37 (glycerol-3-phosphate transporter), member 1 [Source:MGI Symbol;Acc:MGI:2446181]
chr9	100552188	100571090	-1	2	protein_coding	ENSMUSG00000070287	Slc35g2	1.89208	1.36927	1.63556	1.96047	1.19417	1.77476	1.95888	2.03951	1.81242	1.81387	1.49154	1.32606	1.63772	1.74038	0.10266	1.07375	0.603775	0.219125	0.76203	solute carrier family 35, member G2 [Source:MGI Symbol;Acc:MGI:2685365]
chr1	45908068	45926523	-1	8	protein_coding	ENSMUSG00000025993	Slc40a1	5.74835	6.20788	5.72624	6.05789	5.86312	6.16137	6.13749	6.08582	5.90308	5.94233	6.15788	6.15163	5.96081	6.06304	0.10223	1.07343	0.308263	0.511079	0.492998	solute carrier family 40 (iron-regulated transporter), member 1 [Source:MGI Symbol;Acc:MGI:1315204]
chr13	112660751	112738749	1	8	protein_coding	ENSMUSG00000047789	Slc38a9	4.29766	4.77988	4.62291	4.66868	4.37531	4.44491	4.61577	4.59131	4.67365	4.65091	4.64847	4.61756	4.53156	4.63294	0.101385	1.0728	0.282554	0.548898	0.460189	solute carrier family 38, member 9 [Source:MGI Symbol;Acc:MGI:1918839]
chr7	128265657	128272430	1	12	protein_coding	ENSMUSG00000030781	Slc5a2	8.4315	8.34873	8.16358	8.18546	8.58445	8.34015	8.43865	8.50026	8.35522	8.29698	8.47112	8.59085	8.34231	8.44218	0.0998717	1.07168	0.348433	0.457881	0.528616	solute carrier family 5 (sodium/glucose cotransporter), member 2 [Source:MGI Symbol;Acc:MGI:2181411]
chr7	121734479	121768475	1	1	protein_coding	ENSMUSG00000000216	Scnn1g	5.07207	5.23235	5.29674	4.93613	4.96767	4.86314	4.96754	5.20468	5.13005	5.494	5.059	5.09433	5.06135	5.15827	0.0969181	1.06949	0.269778	0.568993	0.44528	sodium channel, nonvoltage-gated 1 gamma [Source:MGI Symbol;Acc:MGI:104695]
chr15	73577424	73645762	-1	8	protein_coding	ENSMUSG00000079020	Slc45a4	4.98897	5.12197	5.01322	4.82826	4.62446	5.16419	4.98848	5.00424	5.19482	5.04835	4.88036	5.2024	4.95685	5.05311	0.096264	1.069	0.345352	0.461738	0.527556	solute carrier family 45, member 4 [Source:MGI Symbol;Acc:MGI:2146236]
chr9	53771538	53818154	1	2	protein_coding	ENSMUSG00000042195	Slc35f2	4.25711	4.27273	4.12752	4.15313	4.26221	4.08948	4.28438	4.25785	4.46955	4.25254	4.09526	4.37828	4.1937	4.28964	0.0959478	1.06877	0.273003	0.563832	0.446275	solute carrier family 35, member F2 [Source:MGI Symbol;Acc:MGI:1919272]
chr6	125320659	125344943	1	7	protein_coding	ENSMUSG00000030340	Scnn1a	7.31106	6.34348	6.99393	6.80487	6.69908	7.26807	6.84606	6.95902	7.12191	7.13531	6.9181	6.99596	6.90342	6.99606	0.0926415	1.06632	0.520728	0.283389	0.688604	sodium channel, nonvoltage-gated 1 alpha [Source:MGI Symbol;Acc:MGI:101782]
chr11	69964779	69967885	1	5	protein_coding	ENSMUSG00000018569	Cldn7	3.70889	3.30285	3.42788	3.46892	4.01932	3.40644	3.36341	3.46559	3.76686	3.79485	3.59089	3.88922	3.55572	3.64514	0.0894215	1.06394	0.555456	0.255351	0.723726	claudin 7 [Source:MGI Symbol;Acc:MGI:1859285]
chr5	33104219	33162870	1	1	protein_coding	ENSMUSG00000011034	Slc5a1	5.72015	5.66613	5.33607	5.63203	5.64436	6.32007	5.77008	5.95064	5.89458	5.85729	5.64202	5.73426	5.7198	5.80815	0.088344	1.06315	0.490626	0.309249	0.663413	solute carrier family 5 (sodium/glucose cotransporter), member 1 [Source:MGI Symbol;Acc:MGI:107678]
chr18	35614604	35627244	-1	4	protein_coding	ENSMUSG00000024354	Slc23a1	7.05672	7.29089	7.08281	6.96684	7.08562	6.92326	7.09854	7.06847	7.27579	7.19428	7.18733	7.10687	7.06769	7.15521	0.0875236	1.06254	0.324336	0.489005	0.507706	solute carrier family 23 (nucleobase transporters), member 1 [Source:MGI Symbol;Acc:MGI:1341903]
chr6	41620624	41636405	-1	3	protein_coding	ENSMUSG00000029868	Trpv6	0.909511	0.376036	0.240017	0.408574	0.733069	1.30488	1.13427	0.611628	0.137961	0.548672	1.29566	0.754015	0.662015	0.747034	0.0850189	1.0607	0.698714	0.155701	0.824162	transient receptor potential cation channel, subfamily V, member 6 [Source:MGI Symbol;Acc:MGI:1927259]
chr5	134945119	134946934	-1	1	protein_coding	ENSMUSG00000047501	Cldn4	3.35086	3.45371	2.77831	3.68569	3.4456	3.58857	2.90715	3.71719	3.15202	3.53377	3.87161	3.62707	3.38379	3.46814	0.0843456	1.06021	0.668827	0.174686	0.80733	claudin 4 [Source:MGI Symbol;Acc:MGI:1313314]
chr5	24423837	24440950	1	15	protein_coding	ENSMUSG00000028962	Slc4a2	5.28688	5.43062	5.33607	5.18627	4.9336	5.32688	5.31788	5.43429	5.24539	5.45434	5.16688	5.36445	5.25005	5.33054	0.0804844	1.05737	0.411038	0.386118	0.591201	solute carrier family 4 (anion exchanger), member 2 [Source:MGI Symbol;Acc:MGI:109351]
chr1	164437109	164458355	-1	4	protein_coding	ENSMUSG00000026576	Atp1b1	11.3569	11.0985	11.3423	11.2419	11.3005	11.3161	11.3328	11.4161	11.3636	11.2739	11.4073	11.345	11.276	11.3564	0.0804262	1.05733	0.167278	0.77656	0.3236	ATPase, Na+/K+ transporting, beta 1 polypeptide [Source:MGI Symbol;Acc:MGI:88108]
chr3	107101146	107115005	1	3	protein_coding	ENSMUSG00000040724	Kcna2	0.415081	-0.574667	0.942464	0.709394	-0.273065	-1.23248	-0.644351	-0.220448	0.810313	0.396255	0.372536	-0.274538	-0.00221212	0.0732946	0.0755067	1.05373	0.829999	0.0809225	0.910123	potassium voltage-gated channel, shaker-related subfamily, member 2 [Source:MGI Symbol;Acc:MGI:96659]
chr1	172271709	172298064	-1	5	protein_coding	ENSMUSG00000007097	Atp1a2	2.49674	3.0735	2.88825	3.14846	2.6918	3.38689	4.35703	2.72213	3.12735	2.96673	2.26905	2.69025	2.94761	3.02209	0.07448	1.05298	0.835201	0.0782092	0.913167	ATPase, Na+/K+ transporting, alpha 2 polypeptide [Source:MGI Symbol;Acc:MGI:88106]
chr12	11090202	11151056	-1	3	protein_coding	ENSMUSG00000043673	Kcns3	1.47003	1.68245	1.88742	1.79974	1.19417	1.90871	2.291	1.28501	1.54069	1.34379	2.22841	1.7003	1.65709	1.73153	0.0744464	1.05296	0.781661	0.106981	0.874434	potassium voltage-gated channel, delayed-rectifier, subfamily S, member 3 [Source:MGI Symbol;Acc:MGI:1098804]
chr15	96571418	96642913	-1	7	protein_coding	ENSMUSG00000023169	Slc38a1	2.65265	2.3473	2.25889	2.79036	2.65643	3.25655	2.93331	2.72213	2.20721	2.65586	2.79952	3.08516	2.66037	2.73386	0.0734974	1.05226	0.667048	0.175843	0.80733	solute carrier family 38, member 1 [Source:MGI Symbol;Acc:MGI:2145895]
chr17	57043711	57059863	-1	6	protein_coding	ENSMUSG00000046329	Slc25a23	7.75805	7.20325	7.73839	7.73056	7.0983	7.86236	7.65071	7.65001	7.65891	7.67199	7.48879	7.70444	7.56515	7.63748	0.0723246	1.05141	0.615941	0.210461	0.762184	solute carrier family 25 (mitochondrial carrier; phosphate carrier), member 23 [Source:MGI Symbol;Acc:MGI:1914222]
chr9	78536488	78588041	-1	3	protein_coding	ENSMUSG00000049624	Slc17a5	6.01804	6.28979	6.08854	6.05121	5.75022	6.09867	6.06442	6.18684	6.20675	6.08109	6.12689	6.05912	6.04941	6.12085	0.071442	1.05077	0.374272	0.426813	0.552675	solute carrier family 17 (anion/sugar transporter), member 5 [Source:MGI Symbol;Acc:MGI:1924105]
chr5	137314558	137333597	-1	4	protein_coding	ENSMUSG00000037344	Slc12a9	3.30096	3.72585	3.6877	3.2608	3.81527	3.51845	3.95905	3.42761	3.5426	3.50921	3.62781	3.63162	3.55151	3.61632	0.064812	1.04595	0.589688	0.229378	0.752829	solute carrier family 12 (potassium/chloride transporters), member 9 [Source:MGI Symbol;Acc:MGI:1933532]
chr8	95835920	95853539	-1	5	protein_coding	ENSMUSG00000036534	Slc38a7	4.5102	4.2073	4.31459	4.18195	4.10491	4.4975	4.13838	4.48439	4.57064	4.42988	4.38749	4.18725	4.30274	4.36634	0.063596	1.04507	0.496427	0.304145	0.668441	solute carrier family 38, member 7 [Source:MGI Symbol;Acc:MGI:2679005]
chr11	70216789	70221064	-1	4	protein_coding	ENSMUSG00000044367	Slc16a13	5.20009	5.19519	5.30577	4.72293	5.57974	5.26578	5.42161	5.18774	5.0752	5.12512	5.46677	5.374	5.21158	5.27507	0.0634904	1.04499	0.656992	0.18244	0.79958	solute carrier family 16 (monocarboxylic acid transporters), member 13 [Source:MGI Symbol;Acc:MGI:1916559]
chr9	97074961	97111157	-1	9	protein_coding	ENSMUSG00000032449	Slc25a36	7.3151	7.45384	7.37319	7.50269	7.41904	7.99361	7.46932	7.56619	7.54475	7.70887	7.72621	7.42034	7.50958	7.57261	0.0630358	1.04466	0.636697	0.196067	0.783491	solute carrier family 25, member 36 [Source:MGI Symbol;Acc:MGI:1924909]
chr7	45302632	45333780	-1	9	protein_coding	ENSMUSG00000038260	Trpm4	2.64124	3.06216	3.11899	2.83253	2.29169	2.79519	2.72949	2.87105	2.93221	2.74272	2.62265	3.20617	2.7903	2.85071	0.0604151	1.04277	0.680857	0.166944	0.819619	transient receptor potential cation channel, subfamily M, member 4 [Source:MGI Symbol;Acc:MGI:1915917]
chr11	78465697	78472059	1	3	protein_coding	ENSMUSG00000020829	Slc46a1	5.18248	4.70892	5.08845	5.01606	5.28966	5.0916	4.94201	5.17251	5.20469	5.04408	5.07818	5.29578	5.06286	5.12288	0.0600147	1.04248	0.583552	0.23392	0.747149	solute carrier family 46, member 1 [Source:MGI Symbol;Acc:MGI:1098733]
chr2	122681233	122702663	-1	2	protein_coding	ENSMUSG00000005802	Slc30a4	4.9594	5.4427	4.84988	5.21045	4.94586	4.97862	5.02543	5.18584	5.12798	5.00946	5.25043	5.1446	5.06449	5.12396	0.0594724	1.04208	0.6444	0.190845	0.790773	solute carrier family 30 (zinc transporter), member 4 [Source:MGI Symbol;Acc:MGI:1345282]
chr2	92452764	92460538	-1	3	protein_coding	ENSMUSG00000049922	Slc35c1	4.11583	3.8265	3.98181	4.10233	4.00064	3.91398	4.01319	4.05691	4.09421	4.00271	3.93612	4.19342	3.99018	4.04943	0.0592468	1.04192	0.456209	0.340837	0.643632	solute carrier family 35, member C1 [Source:MGI Symbol;Acc:MGI:2443301]
chr4	103170649	103215164	-1	5	protein_coding	ENSMUSG00000028521	Slc35d1	6.06043	6.0125	6.30405	6.31649	6.4203	6.08459	6.22919	6.32582	6.31634	6.25461	6.34533	6.08177	6.19973	6.25884	0.059114	1.04183	0.484151	0.315019	0.663413	solute carrier family 35 (UDP-glucuronic acid/UDP-N-acetylgalactosamine dual transporter), member D1 [Source:MGI Symbol;Acc:MGI:2140361]
chr10	125219270	125389465	-1	6	protein_coding	ENSMUSG00000020102	Slc16a7	7.22049	7.14395	7.19063	7.28131	7.11577	7.74028	7.19942	7.38401	7.42414	7.43826	7.27307	7.31982	7.28207	7.33979	0.057714	1.04082	0.623963	0.204841	0.76996	solute carrier family 16 (monocarboxylic acid transporters), member 7 [Source:MGI Symbol;Acc:MGI:1330284]
chr18	61192919	61211612	-1	4	protein_coding	ENSMUSG00000034320	Slc26a2	4.64773	4.72878	4.81487	4.72293	4.50691	4.80787	4.45957	4.9405	4.71564	4.89798	4.8201	4.69578	4.70485	4.75493	0.0500814	1.03532	0.773304	0.111649	0.872177	solute carrier family 26 (sulfate transporter), member 2 [Source:MGI Symbol;Acc:MGI:892977]
chr15	81318911	81360812	-1	7	protein_coding	ENSMUSG00000022404	Slc25a17	6.15374	6.41935	6.03739	6.08103	6.24287	6.20295	6.34656	6.16969	6.13223	6.32491	6.23256	6.22809	6.18955	6.23901	0.0494529	1.03487	0.55086	0.258959	0.721985	solute carrier family 25 (mitochondrial carrier, peroxisomal membrane protein), member 17 [Source:MGI Symbol;Acc:MGI:1342248]
chr5	120511168	120534024	1	7	protein_coding	ENSMUSG00000032754	Slc8b1	3.32256	3.74726	3.7205	3.79634	3.18927	3.70363	3.64768	3.94933	3.48549	3.53985	3.42097	3.72412	3.57993	3.62791	0.0479797	1.03382	0.709836	0.148842	0.829703	solute carrier family 8 (sodium/lithium/calcium exchanger), member B1 [Source:MGI Symbol;Acc:MGI:2180781]
chr3	88410498	88425139	-1	4	protein_coding	ENSMUSG00000050144	Slc25a44	5.41303	5.50791	5.46587	5.333	5.46517	5.46377	5.43844	5.53893	5.38204	5.61549	5.37512	5.57897	5.44146	5.48817	0.0467079	1.03291	0.489061	0.310637	0.663413	solute carrier family 25, member 44 [Source:MGI Symbol;Acc:MGI:2444391]
chr4	119108711	119137983	1	5	protein_coding	ENSMUSG00000028645	Slc2a1	5.05281	4.91685	4.76595	5.08526	4.90374	5.0652	5.13466	4.92241	5.21838	4.97624	4.75005	5.06094	4.96497	5.01045	0.0454768	1.03202	0.668096	0.175161	0.80733	solute carrier family 2 (facilitated glucose transporter), member 1 [Source:MGI Symbol;Acc:MGI:95755]
chr2	32414487	32451445	-1	12	protein_coding	ENSMUSG00000026819	Slc25a25	7.08015	5.71674	6.34669	6.1081	6.68525	5.03831	7.75917	5.45646	6.14355	5.20186	6.06861	6.59414	6.16254	6.20396	0.0414235	1.02913	0.914223	0.038948	0.961997	solute carrier family 25 (mitochondrial carrier, phosphate carrier), member 25 [Source:MGI Symbol;Acc:MGI:1915913]
chr16	45139573	45158706	-1	8	protein_coding	ENSMUSG00000022664	Slc35a5	5.24602	5.58126	5.13177	5.06772	5.31257	5.35062	5.31291	5.23798	5.51164	5.33186	5.21274	5.32421	5.28166	5.32189	0.04023	1.02828	0.699515	0.155203	0.824162	solute carrier family 35, member A5 [Source:MGI Symbol;Acc:MGI:1921352]
chr12	73286779	73354049	1	8	protein_coding	ENSMUSG00000044712	Slc38a6	3.63602	4.22267	3.83476	3.8435	3.82061	4.0486	3.84887	3.75346	3.89907	3.98054	4.09148	4.06794	3.90103	3.94023	0.0392017	1.02755	0.734682	0.133901	0.852	solute carrier family 38, member 6 [Source:MGI Symbol;Acc:MGI:3648156]
chr3	101576219	101604684	-1	3	protein_coding	ENSMUSG00000033161	Atp1a1	11.6094	11.4667	11.5955	11.3678	11.5077	11.7427	11.6548	11.621	11.5705	11.5138	11.5085	11.6542	11.5483	11.5871	0.0388221	1.02727	0.612544	0.212863	0.762184	ATPase, Na+/K+ transporting, alpha 1 polypeptide [Source:MGI Symbol;Acc:MGI:88105]
chr15	99579055	99584547	1	1	protein_coding	ENSMUSG00000023013	Aqp2	5.86086	5.60978	5.75291	5.6674	5.90643	5.69856	5.40768	5.99243	5.06224	5.96734	6.01785	6.26448	5.74932	5.78534	0.0360118	1.02528	0.852941	0.0690812	0.926109	aquaporin 2 [Source:MGI Symbol;Acc:MGI:1096865]
chr4	53440413	53622478	1	7	protein_coding	ENSMUSG00000028412	Slc44a1	5.80698	6.01398	5.74496	6.19752	5.97024	5.98086	5.68541	6.11299	5.93068	5.92734	6.30029	5.96206	5.95242	5.98646	0.034041	1.02388	0.737996	0.131946	0.852813	solute carrier family 44, member 1 [Source:MGI Symbol;Acc:MGI:2140592]
chr9	15709738	15743361	1	3	protein_coding	ENSMUSG00000043885	Slc36a4	3.70342	4.12247	4.13159	4.18195	3.73842	3.85829	4.32775	3.91772	3.82939	3.77953	4.16511	3.91562	3.95602	3.98918	0.0331623	1.02325	0.78157	0.107032	0.874434	solute carrier family 36 (proton/amino acid symporter), member 4 [Source:MGI Symbol;Acc:MGI:2442595]
chr7	100176502	100184869	1	8	protein_coding	ENSMUSG00000035165	Kcne3	-0.255171	-0.14849	-0.541326	-0.598158	-0.958533	-1.8216	-1.86865	0.254764	-1.16131	0.16421	-1.31432	-0.207902	-0.720546	-0.688867	0.0316786	1.0222	0.939154	0.027263	0.974386	potassium voltage-gated channel, Isk-related subfamily, gene 3 [Source:MGI Symbol;Acc:MGI:1891124]
chr7	97724006	97738289	-1	5	protein_coding	ENSMUSG00000042797	Aqp11	5.82852	5.57828	5.79971	5.58501	5.55754	5.76694	5.6131	5.72134	5.63347	5.92037	5.63815	5.74901	5.686	5.71257	0.0265711	1.01859	0.764706	0.116506	0.866958	aquaporin 11 [Source:MGI Symbol;Acc:MGI:1913583]
chr19	18749983	18892511	1	4	protein_coding	ENSMUSG00000024727	Trpm6	4.5289	3.34558	3.57862	4.0586	3.56487	4.7064	3.65294	4.2397	4.15244	4.10051	3.97758	3.80299	3.96383	3.98769	0.0238664	1.01668	0.911747	0.0401256	0.961676	transient receptor potential cation channel, subfamily M, member 6 [Source:MGI Symbol;Acc:MGI:2675603]
chr10	81028538	81037426	-1	5	protein_coding	ENSMUSG00000046822	Slc39a3	4.27199	4.17344	3.7631	3.48222	3.89837	3.68775	3.91598	3.88539	3.89421	3.81504	4.03762	3.82304	3.87948	3.89521	0.0157368	1.01097	0.893168	0.0490667	0.948857	solute carrier family 39 (zinc transporter), member 3 [Source:MGI Symbol;Acc:MGI:2147269]
chr1	40580081	40630725	1	4	protein_coding	ENSMUSG00000026065	Slc9a4	0.983682	1.4927	1.90655	1.66623	1.54305	2.26335	1.13427	1.49545	1.63707	2.15207	2.06877	1.45504	1.64259	1.65711	0.0145185	1.01011	0.944792	0.0246638	0.974386	solute carrier family 9 (sodium/hydrogen exchanger), member 4 [Source:MGI Symbol;Acc:MGI:105074]
chr19	38395980	38405610	1	2	protein_coding	ENSMUSG00000044026	Slc35g1	5.44948	5.20425	5.22425	5.58038	5.4025	5.35398	5.40301	5.24709	5.33253	5.47827	5.40277	5.43653	5.36914	5.38337	0.0142261	1.00991	0.876509	0.0572436	0.938052	solute carrier family 35, member G1 [Source:MGI Symbol;Acc:MGI:2444789]
chr9	21320698	21355028	1	10	protein_coding	ENSMUSG00000057193	Slc44a2	4.99794	5.44816	4.97522	5.25763	5.05628	5.2094	5.13466	5.32318	5.23964	5.09861	5.02183	5.20393	5.15744	5.17031	0.0128691	1.00896	0.886802	0.0521731	0.944359	solute carrier family 44, member 2 [Source:MGI Symbol;Acc:MGI:1915932]
chr1	96816270	96872171	-1	1	protein_coding	ENSMUSG00000040693	Slco4c1	5.55512	5.38241	5.47871	5.72729	5.54148	5.67189	5.5845	5.09184	5.85003	5.62124	5.68771	5.59772	5.55948	5.57217	0.0126896	1.00883	0.946702	0.0237868	0.974386	solute carrier organic anion transporter family, member 4C1 [Source:MGI Symbol;Acc:MGI:2442784]
chr3	64949196	65378223	1	9	protein_coding	ENSMUSG00000027827	Kcnab1	-0.343111	0.992791	0.178389	0.615921	0.687068	1.03041	0.356363	0.134184	0.202384	0.812326	0.906705	0.819374	0.526911	0.538556	0.0116451	1.0081	0.969115	0.0136247	0.982421	potassium voltage-gated channel, shaker-related subfamily, beta member 1 [Source:MGI Symbol;Acc:MGI:109155]
chr3	107291230	107312115	1	3	protein_coding	ENSMUSG00000027896	Slc16a4	7.4618	6.80557	6.92583	7.19859	7.29849	7.07803	6.9702	7.23302	7.37039	7.06331	7.32258	6.85696	7.12805	7.13608	0.00802426	1.00558	0.946078	0.0240731	0.974386	solute carrier family 16 (monocarboxylic acid transporters), member 4 [Source:MGI Symbol;Acc:MGI:2385183]
chr5	136966616	136975858	1	3	protein_coding	ENSMUSG00000001739	Cldn15	3.82944	3.53391	3.73662	3.50195	3.76634	3.55977	3.42	3.75346	3.59153	3.38644	4.04153	3.78265	3.65467	3.6626	0.00792988	1.00551	0.945401	0.0243839	0.974386	claudin 15 [Source:MGI Symbol;Acc:MGI:1913103]
chr18	78146148	78596942	-1	6	protein_coding	ENSMUSG00000024552	Slc14a2	5.81843	4.92783	5.49302	5.69908	5.27807	5.99706	5.2397	5.6351	5.44995	5.65101	5.80058	5.46998	5.53558	5.54105	0.00547233	1.0038	0.978895	0.00926367	0.987815	solute carrier family 14 (urea transporter), member 2 [Source:MGI Symbol;Acc:MGI:1351653]
chr1	164249046	164265385	1	4	protein_coding	ENSMUSG00000040918	Slc19a2	4.34767	4.19696	3.96365	4.0043	4.05145	4.06099	4.00499	4.0734	4.08996	4.35604	3.957	4.17169	4.10417	4.10885	0.00467575	1.00325	0.960152	0.0176599	0.977593	solute carrier family 19 (thiamine transporter), member 2 [Source:MGI Symbol;Acc:MGI:1928761]
chr15	50654752	50890463	-1	8	protein_coding	ENSMUSG00000038679	Trps1	6.44463	6.68087	6.20901	6.31742	6.4395	6.27914	6.18543	6.70692	6.54315	6.3363	6.53222	6.0942	6.39509	6.3997	0.00460928	1.0032	0.973312	0.0117479	0.984423	transcriptional repressor GATA binding 1 [Source:MGI Symbol;Acc:MGI:1927616]
chr11	120103960	120151346	-1	16	protein_coding	ENSMUSG00000061306	Slc38a10	6.76822	6.78717	6.89743	6.86831	6.80316	6.80613	6.82526	6.82423	6.83366	6.82411	6.86662	6.78056	6.82173	6.82574	0.00400357	1.00278	0.952734	0.0210284	0.976993	solute carrier family 38, member 10 [Source:MGI Symbol;Acc:MGI:1919305]
chr9	99689461	99717267	-1	4	protein_coding	ENSMUSG00000032473	Cldn18	1.05423	0.261684	0.65636	0.166345	1.25849	0.461289	0.249393	1.28501	0.434664	0.499634	0.321929	1.08159	0.643066	0.64537	0.00230382	1.0016	0.995939	0.00176718	0.99805	claudin 18 [Source:MGI Symbol;Acc:MGI:1929209]
chr14	69241848	69285112	-1	4	protein_coding	ENSMUSG00000034248	Slc25a37	5.80826	5.67825	5.75423	5.73426	5.51703	5.78944	5.66605	5.62535	5.76992	5.6733	5.82009	5.72576	5.71358	5.71341	-0.000169148	0.999883	0.99805	-0.000847485	0.99805	solute carrier family 25, member 37 [Source:MGI Symbol;Acc:MGI:1914962]
chr3	104638668	104658462	1	1	protein_coding	ENSMUSG00000032902	Slc16a1	4.51646	4.62467	4.70716	4.26512	4.83685	4.99593	4.72461	4.60556	5.09866	3.79485	4.98774	4.72805	4.6577	4.65658	-0.00111804	0.999225	0.994845	-0.00224446	0.99805	solute carrier family 16 (monocarboxylic acid transporters), member 1 [Source:MGI Symbol;Acc:MGI:106013]
chr16	88560828	88563183	-1	1	protein_coding	ENSMUSG00000050520	Cldn8	5.95029	6.09691	5.62304	5.98031	5.85535	6.01733	5.71084	6.01821	5.90913	6.06221	5.84942	5.94569	5.92054	5.91592	-0.00462055	0.996802	0.958864	-0.0182431	0.977593	claudin 8 [Source:MGI Symbol;Acc:MGI:1859286]
chr4	45395923	45408766	-1	6	protein_coding	ENSMUSG00000045973	Slc25a51	7.93584	7.88026	7.93811	8.03363	7.89553	8.00353	7.96493	7.95681	8.05073	7.81069	7.99203	7.87601	7.94782	7.94187	-0.00595168	0.995883	0.926926	-0.0329551	0.970752	solute carrier family 25, member 51 [Source:MGI Symbol;Acc:MGI:2684984]
chr10	83230848	83337882	-1	5	protein_coding	ENSMUSG00000034591	Slc41a2	5.40967	5.31949	5.33431	5.73008	5.59228	5.35565	5.54829	5.49675	5.63055	5.43327	5.22828	5.35484	5.45691	5.44866	-0.00824962	0.994298	0.942914	-0.0255278	0.974386	solute carrier family 41, member 2 [Source:MGI Symbol;Acc:MGI:2442940]
chr6	91684053	91759066	1	11	protein_coding	ENSMUSG00000030096	Slc6a6	8.51672	8.86969	8.62964	8.64703	7.95619	8.77798	8.55745	8.45811	8.66448	8.65916	8.49612	8.50919	8.56621	8.55742	-0.00879168	0.993925	0.938053	-0.0277724	0.974386	solute carrier family 6 (neurotransmitter transporter, taurine), member 6 [Source:MGI Symbol;Acc:MGI:98488]
chr7	16129826	16161063	1	2	protein_coding	ENSMUSG00000030376	Slc8a2	-0.644547	-1.85797	-1.55033	0.0280464	-3.3618	-0.228336	-0.866981	-0.484399	-0.153044	-2.38261	-1.48403	-2.31164	-1.26916	-1.28045	-0.0112931	0.992203	0.984249	-0.00689506	0.99096	solute carrier family 8 (sodium/calcium exchanger), member 2 [Source:MGI Symbol;Acc:MGI:107996]
chr1	46807544	46892852	-1	4	protein_coding	ENSMUSG00000025986	Slc39a10	4.69816	5.14634	4.94316	4.97665	4.20215	5.09562	4.88061	4.9628	4.84738	4.82023	4.98164	4.4954	4.84368	4.83134	-0.0123357	0.991486	0.947992	-0.0231952	0.974386	solute carrier family 39 (zinc transporter), member 10 [Source:MGI Symbol;Acc:MGI:1914515]
chr8	72480641	72492614	-1	2	protein_coding	ENSMUSG00000019731	Slc35e1	6.24044	5.96381	6.08958	6.06232	5.75719	6.01202	5.9812	6.10399	5.90551	5.90868	6.12781	6.01707	6.0209	6.00738	-0.0135177	0.990674	0.859182	-0.0659149	0.928336	solute carrier family 35, member E1 [Source:MGI Symbol;Acc:MGI:2142403]
chr4	62262562	62298411	1	3	protein_coding	ENSMUSG00000066152	Slc31a2	4.16846	4.02943	3.67101	4.0586	4.00064	4.19814	3.88505	3.78884	3.92794	4.37316	3.97758	4.08797	4.02104	4.00676	-0.0142889	0.990145	0.881651	-0.0547035	0.941135	solute carrier family 31, member 2 [Source:MGI Symbol;Acc:MGI:1333844]
chr2	165503787	165519917	1	2	protein_coding	ENSMUSG00000027661	Slc2a10	0.118534	0.137481	0.178389	-0.296069	-0.575465	-0.699413	-0.866981	-0.933858	0.487327	-0.778849	0.0382582	0.819374	-0.189424	-0.205788	-0.0163641	0.988721	0.961781	-0.0169238	0.977593	solute carrier family 2 (facilitated glucose transporter), member 10 [Source:MGI Symbol;Acc:MGI:2156687]
chr5	8422850	8454797	1	8	protein_coding	ENSMUSG00000054099	Slc25a40	4.22689	4.28985	4.46734	4.25353	4.36804	4.31994	4.44146	4.37556	4.25851	3.985	4.45363	4.30602	4.32093	4.30336	-0.0175692	0.987896	0.876645	-0.0571763	0.938052	solute carrier family 25, member 40 [Source:MGI Symbol;Acc:MGI:2442486]
chr1	125560595	125595820	1	3	protein_coding	ENSMUSG00000026342	Slc35f5	5.64071	5.86282	5.56703	5.71326	5.57185	5.7012	5.67253	5.55956	5.83994	5.56425	5.63167	5.66927	5.67614	5.6562	-0.0199424	0.986272	0.752894	-0.123266	0.859219	solute carrier family 35, member F5 [Source:MGI Symbol;Acc:MGI:1921400]
chr2	29802634	29817522	1	2	protein_coding	ENSMUSG00000059316	Slc27a4	5.13445	5.13149	5.12362	5.14504	5.37193	5.07947	5.3376	5.01282	4.97964	5.21521	5.00989	5.30864	5.16433	5.14397	-0.0203656	0.985983	0.816773	-0.0878986	0.904576	solute carrier family 27 (fatty acid transporter), member 4 [Source:MGI Symbol;Acc:MGI:1347347]
chr2	91061791	91070417	-1	11	protein_coding	ENSMUSG00000002105	Slc39a13	5.61176	4.91212	5.41167	5.16374	5.37011	5.44657	5.19895	5.48447	5.33073	5.12916	5.26055	5.38888	5.31933	5.29879	-0.020538	0.985865	0.868095	-0.0614326	0.933413	solute carrier family 39 (metal ion transporter), member 13 [Source:MGI Symbol;Acc:MGI:1915677]
chr16	35694062	35769356	-1	2	protein_coding	ENSMUSG00000022848	Slc49a4	5.02454	4.92627	4.95699	4.91176	5.19217	5.0815	4.95696	5.05079	5.04038	5.04408	4.83597	5.01982	5.01554	4.99133	-0.0242053	0.983362	0.739233	-0.131219	0.852813	solute carrier family 49 member 4 [Source:MGI Symbol;Acc:MGI:2387188]
chr2	32972990	32982083	-1	8	protein_coding	ENSMUSG00000026791	Slc2a8	2.10645	2.97412	2.76789	2.26757	1.96539	1.96252	2.16423	2.75317	1.96876	2.51491	2.45666	2.03895	2.34066	2.31611	-0.0245446	0.983131	0.898425	-0.046518	0.952159	solute carrier family 2, (facilitated glucose transporter), member 8 [Source:MGI Symbol;Acc:MGI:1860103]
chr5	30647933	30659729	1	7	protein_coding	ENSMUSG00000029175	Slc35f6	4.01774	4.07246	4.15177	3.627	3.57121	3.82962	3.72956	3.84274	3.8795	3.82502	3.71864	4.12074	3.8783	3.8527	-0.0256006	0.982412	0.812538	-0.0901564	0.904408	solute carrier family 35, member F6 [Source:MGI Symbol;Acc:MGI:1922169]
chr2	112265825	112363163	1	8	protein_coding	ENSMUSG00000027130	Slc12a6	6.72967	6.38163	6.61658	6.41517	6.66611	6.32522	6.35303	6.69764	6.3245	6.59308	6.62972	6.37865	6.5224	6.4961	-0.026295	0.981939	0.828672	-0.0816173	0.910123	solute carrier family 12, member 6 [Source:MGI Symbol;Acc:MGI:2135960]
chr6	34153380	34177111	-1	4	protein_coding	ENSMUSG00000018999	Slc35b4	6.67335	6.86838	6.82009	6.7392	6.6263	6.50594	6.75551	6.69963	6.80931	6.44229	6.64266	6.72461	6.70554	6.679	-0.0265429	0.98177	0.74132	-0.129994	0.853	solute carrier family 35, member B4 [Source:MGI Symbol;Acc:MGI:1931249]
chr2	126791565	126876230	-1	11	protein_coding	ENSMUSG00000027365	Trpm7	7.36972	7.76452	7.65636	7.6459	7.13464	7.83978	7.46895	7.61418	7.5428	7.57953	7.61337	7.42887	7.56849	7.54128	-0.0272027	0.981321	0.856698	-0.0671722	0.927915	transient receptor potential cation channel, subfamily M, member 7 [Source:MGI Symbol;Acc:MGI:1929996]
chr16	92058322	92087473	1	2	protein_coding	ENSMUSG00000089774	Slc5a3	7.33781	7.18865	6.50491	6.83305	7.06946	6.94681	6.93988	6.58282	6.84821	7.05908	7.01037	7.25633	6.98011	6.94945	-0.0306638	0.97897	0.866685	-0.0621386	0.933413	solute carrier family 5 (inositol transporters), member 3 [Source:MGI Symbol;Acc:MGI:1858226]
chr5	67306955	67358443	1	8	protein_coding	ENSMUSG00000029221	Slc30a9	7.16628	7.2845	7.19939	7.10548	7.27682	7.03106	7.13186	7.14458	7.02003	7.03078	7.3685	7.17634	7.17725	7.14535	-0.0319073	0.978126	0.689758	-0.161303	0.821405	solute carrier family 30 (zinc transporter), member 9 [Source:MGI Symbol;Acc:MGI:1923690]
chr16	18776847	18778262	1	1	protein_coding	ENSMUSG00000041378	Cldn5	2.64124	2.57187	2.55404	3.03568	2.86707	2.98913	2.95048	2.81331	2.92268	2.84441	2.35964	2.57197	2.7765	2.74375	-0.0327541	0.977552	0.815918	-0.0883533	0.904576	claudin 5 [Source:MGI Symbol;Acc:MGI:1276112]
chr1	140246158	140612067	1	6	protein_coding	ENSMUSG00000052726	Kcnt2	1.87269	1.54253	0.979071	1.38385	1.05622	1.15888	1.73927	1.00456	1.17382	1.73132	0.836335	1.30339	1.33221	1.29812	-0.0340901	0.976648	0.836898	-0.0773275	0.913167	potassium channel, subfamily T, member 2 [Source:MGI Symbol;Acc:MGI:3036273]
chr7	35186385	35201114	1	5	protein_coding	ENSMUSG00000030495	Slc7a10	-2.79378	-2.25199	-4.47039	-3.3748	-4.47039	-4.47039	-3.4603	-4.47039	-1.75459	-3.41128	-4.47039	-4.47039	-3.63862	-3.67289	-0.0342657	0.976529	0.962145	-0.0167593	0.977593	solute carrier family 7 (cationic amino acid transporter, y+ system), member 10 [Source:MGI Symbol;Acc:MGI:1858261]
chr16	26463135	26482765	1	2	protein_coding	ENSMUSG00000038148	Cldn16	2.47119	3.04498	2.08508	2.39965	2.51876	2.06446	2.22195	2.40787	2.71755	2.39935	2.30857	2.31302	2.43069	2.39472	-0.0359665	0.975378	0.826285	-0.08287	0.910123	claudin 16 [Source:MGI Symbol;Acc:MGI:2148742]
chr6	126708329	126740674	-1	4	protein_coding	ENSMUSG00000038077	Kcna6	-0.255171	-0.376441	-2.3713	-0.71476	-0.184879	0.126201	-0.451527	-0.691696	-0.235991	-1.56314	-0.899717	-0.207902	-0.629392	-0.674996	-0.0456036	0.968884	0.909444	-0.0412241	0.961536	potassium voltage-gated channel, shaker-related, subfamily, member 6 [Source:MGI Symbol;Acc:MGI:96663]
chr18	36679215	36683861	1	6	protein_coding	ENSMUSG00000033272	Slc35a4	5.66204	5.64347	5.4946	5.54754	5.35732	5.43868	5.37307	5.4752	5.56927	5.34927	5.41641	5.6792	5.52394	5.47707	-0.0468734	0.968032	0.594273	-0.226014	0.756503	solute carrier family 35, member A4 [Source:MGI Symbol;Acc:MGI:1915093]
chr10	77032241	77061002	1	9	protein_coding	ENSMUSG00000001436	Slc19a1	5.7215	5.83226	5.96965	5.58656	5.88621	5.624	5.83048	5.84775	5.78578	5.41024	5.65869	5.78115	5.77003	5.71901	-0.0510167	0.965256	0.614457	-0.211508	0.762184	solute carrier family 19 (folate transporter), member 1 [Source:MGI Symbol;Acc:MGI:103182]
chr2	181384250	181387586	1	2	transcribed_unitary_pseudogene	ENSMUSG00000085028	Slc2a4rg-ps	3.07362	3.38253	2.51717	3.29135	2.91774	2.61652	3.04146	2.91746	3.16016	3.03715	2.5365	2.79144	2.96649	2.91403	-0.0524602	0.964291	0.754484	-0.12235	0.859219	Slc2a4 regulator, pseudogene [Source:MGI Symbol;Acc:MGI:3651388]
chrX	56609757	56664230	1	5	protein_coding	ENSMUSG00000060681	Slc9a6	5.5009	5.60001	5.38634	5.55227	5.58915	5.49149	5.26737	5.56831	5.40959	5.37329	5.59218	5.57661	5.52003	5.46456	-0.0554681	0.962282	0.596114	-0.22467	0.756672	solute carrier family 9 (sodium/hydrogen exchanger), member 6 [Source:MGI Symbol;Acc:MGI:2443511]
chr17	45585200	45599606	-1	25	protein_coding	ENSMUSG00000023942	Slc29a1	4.9822	4.7712	4.31459	4.61534	4.43219	4.36059	4.85803	4.33852	4.74837	4.57008	4.16869	4.42628	4.57935	4.51833	-0.0610244	0.958583	0.687889	-0.162482	0.821388	solute carrier family 29 (nucleoside transporters), member 1 [Source:MGI Symbol;Acc:MGI:1927073]
chr5	31036036	31048924	-1	7	protein_coding	ENSMUSG00000006641	Slc5a6	4.43948	4.74306	4.39807	4.24964	4.45639	4.48223	4.30122	4.52692	4.04675	4.57008	4.36892	4.58269	4.46148	4.39943	-0.0620502	0.957902	0.647334	-0.188871	0.79218	solute carrier family 5 (sodium-dependent vitamin transporter), member 6 [Source:MGI Symbol;Acc:MGI:2660847]
chr14	23289431	24014491	-1	38	protein_coding	ENSMUSG00000063142	Kcnma1	2.27838	2.38421	1.56508	1.56982	2.11187	2.20502	2.3309	2.18319	1.72741	2.11998	1.92359	1.45504	2.01906	1.95668	-0.062376	0.957686	0.765193	-0.116229	0.866958	potassium large conductance calcium-activated channel, subfamily M, alpha member 1 [Source:MGI Symbol;Acc:MGI:99923]
chr4	119255414	119262438	1	2	protein_coding	ENSMUSG00000066058	Cldn19	4.73084	5.15304	5.14794	5.00227	5.03808	4.79804	4.82581	4.98911	4.8499	4.88372	4.80406	5.12857	4.97837	4.91353	-0.0648357	0.956054	0.571921	-0.242664	0.740821	claudin 19 [Source:MGI Symbol;Acc:MGI:3033992]
chrX	48623413	48662294	1	8	protein_coding	ENSMUSG00000031105	Slc25a14	2.60645	2.45531	2.19808	2.12218	2.00343	1.87169	2.19338	2.21326	2.37032	2.05358	1.81799	2.21927	2.20952	2.14463	-0.0648903	0.956018	0.693942	-0.158677	0.821968	solute carrier family 25 (mitochondrial carrier, brain), member 14 [Source:MGI Symbol;Acc:MGI:1330823]
chr17	25133391	25162104	1	7	protein_coding	ENSMUSG00000036636	Clcn7	5.54902	5.49636	5.56703	5.2557	5.36098	5.59164	5.33106	5.4783	5.45987	5.4119	5.44477	5.29578	5.47012	5.40361	-0.0665101	0.954945	0.467275	-0.330428	0.647372	chloride channel, voltage-sensitive 7 [Source:MGI Symbol;Acc:MGI:1347048]
chr9	96332655	96364442	-1	3	protein_coding	ENSMUSG00000032412	Atp1b3	6.53451	6.4425	6.34406	6.69774	6.83514	6.59807	6.42469	6.56835	6.56169	6.40199	6.62581	6.46861	6.57534	6.50852	-0.0668138	0.954744	0.397297	-0.400885	0.577057	ATPase, Na+/K+ transporting, beta 3 polypeptide [Source:MGI Symbol;Acc:MGI:107788]
chr4	152390742	152477910	-1	18	protein_coding	ENSMUSG00000028931	Kcnab2	1.33488	1.90194	2.21353	1.99801	1.54305	1.96252	2.31772	2.0562	2.82376	1.00033	0.643746	1.7003	1.82565	1.75701	-0.0686443	0.953534	0.807507	-0.0928538	0.901072	potassium voltage-gated channel, shaker-related subfamily, beta member 2 [Source:MGI Symbol;Acc:MGI:109239]
chr3	108653913	108678840	1	8	protein_coding	ENSMUSG00000027884	Clcc1	5.43302	5.63775	5.58644	5.49436	5.81314	5.46222	5.62518	5.4596	5.35041	5.5702	5.45801	5.54315	5.57115	5.50109	-0.0700644	0.952595	0.376171	-0.424615	0.553633	chloride channel CLIC-like 1 [Source:MGI Symbol;Acc:MGI:2385186]
chr4	150119283	150144169	1	4	protein_coding	ENSMUSG00000028976	Slc2a5	6.21469	6.22387	6.76022	6.29875	6.38381	6.18325	6.33924	6.05812	6.18699	6.54101	6.20489	6.26081	6.3441	6.26518	-0.0789203	0.946766	0.458793	-0.338383	0.644574	solute carrier family 2 (facilitated glucose transporter), member 5 [Source:MGI Symbol;Acc:MGI:1928369]
chr2	25228898	25234364	-1	7	protein_coding	ENSMUSG00000006469	Slc34a3	5.19033	5.18346	4.19131	4.57244	5.05175	5.0652	4.7171	4.78898	4.51782	4.86206	4.6459	5.21612	4.87575	4.79133	-0.0844201	0.943164	0.614087	-0.21177	0.762184	solute carrier family 34 (sodium phosphate), member 3 [Source:MGI Symbol;Acc:MGI:2159410]
chr7	29221926	29232515	-1	2	protein_coding	ENSMUSG00000046410	Kcnk6	1.05423	0.86806	1.33024	1.59453	1.43586	1.27684	1.45628	1.25641	1.2367	0.890492	1.18675	0.999367	1.25996	1.171	-0.0889611	0.9402	0.582487	-0.234714	0.747149	potassium inwardly-rectifying channel, subfamily K, member 6 [Source:MGI Symbol;Acc:MGI:1891291]
chr2	165405028	165473230	-1	5	protein_coding	ENSMUSG00000018459	Slc13a3	9.86894	9.2478	9.65143	9.63042	9.8154	9.58064	9.718	9.53156	9.85203	9.35231	9.48977	9.31394	9.63244	9.54294	-0.089502	0.939847	0.491195	-0.308746	0.663413	solute carrier family 13 (sodium-dependent dicarboxylate transporter), member 3 [Source:MGI Symbol;Acc:MGI:2149635]
chr4	117834506	117875198	1	12	protein_coding	ENSMUSG00000028542	Slc6a9	4.60724	4.4442	4.99547	4.35102	4.34601	4.20559	4.5241	4.2027	4.10267	4.60528	4.15068	4.82671	4.49159	4.40202	-0.0895647	0.939806	0.600174	-0.221722	0.759649	solute carrier family 6 (neurotransmitter transporter, glycine), member 9 [Source:MGI Symbol;Acc:MGI:95760]
chr11	113244853	113650079	-1	8	protein_coding	ENSMUSG00000041654	Slc39a11	4.65057	4.71255	4.66565	4.34375	4.5653	4.47299	4.36666	4.62247	4.61273	4.58191	4.35325	4.32583	4.56847	4.47714	-0.0913279	0.938658	0.321198	-0.493227	0.506373	solute carrier family 39 (metal ion transporter), member 11 [Source:MGI Symbol;Acc:MGI:1917056]
chr4	34663257	34687438	-1	5	protein_coding	ENSMUSG00000028293	Slc35a1	4.58656	4.69613	4.39469	4.07625	4.74723	4.12923	4.36986	4.16857	4.49228	4.40679	4.44478	4.18415	4.43835	4.3444	-0.0939436	0.936958	0.546402	-0.262488	0.720405	solute carrier family 35 (CMP-sialic acid transporter), member 1 [Source:MGI Symbol;Acc:MGI:1345622]
chr6	126532551	126535412	-1	1	protein_coding	ENSMUSG00000045534	Kcna5	0.705461	-0.0467365	0.979071	0.958182	1.49045	0.303452	0.87115	0.311474	0.725168	0.686514	-0.237233	1.45504	0.731646	0.635353	-0.0962936	0.935433	0.749778	-0.125067	0.858273	potassium voltage-gated channel, shaker-related subfamily, member 5 [Source:MGI Symbol;Acc:MGI:96662]
chrX	136981116	137038302	-1	14	protein_coding	ENSMUSG00000044348	Slc25a53	1.18574	1.90194	1.63556	1.49303	0.94335	1.79468	0.906786	1.19745	1.48997	1.6882	1.46846	1.61084	1.49238	1.39362	-0.0987665	0.933831	0.611058	-0.213917	0.762184	solute carrier family 25, member 53 [Source:MGI Symbol;Acc:MGI:1914312]
chr4	41033074	41048139	-1	4	protein_coding	ENSMUSG00000028427	Aqp7	3.78346	4.1602	3.94527	3.6625	4.065	4.46058	3.58307	3.91772	3.83955	3.96708	3.89344	4.28013	4.01284	3.9135	-0.0993369	0.933462	0.467628	-0.3301	0.647372	aquaporin 7 [Source:MGI Symbol;Acc:MGI:1314647]
chr2	180725263	180742280	1	5	protein_coding	ENSMUSG00000023393	Slc17a9	-0.536917	0.300817	-0.259635	-0.71476	-0.184879	0.246754	-0.866981	0.0698904	-0.868792	-0.0381524	-0.0258411	-0.0246836	-0.191437	-0.292427	-0.10099	0.932393	0.744937	-0.127881	0.85494	solute carrier family 17, member 9 [Source:MGI Symbol;Acc:MGI:1919107]
chr3	90248172	90253612	1	1	protein_coding	ENSMUSG00000052310	Slc39a1	6.15173	5.76913	6.19157	6.13151	6.38651	5.92774	5.96333	6.03094	5.99461	5.97633	5.96627	6.01795	6.09303	5.99157	-0.101462	0.932088	0.341844	-0.466172	0.524003	solute carrier family 39 (zinc transporter), member 1 [Source:MGI Symbol;Acc:MGI:1353474]
chr10	62920633	62946498	1	4	protein_coding	ENSMUSG00000071253	Slc25a16	6.72089	7.05484	6.80551	6.95794	6.74471	6.68199	6.59479	6.83877	6.65959	6.77859	6.69144	6.79179	6.82764	6.72583	-0.101815	0.93186	0.248935	-0.603915	0.427434	solute carrier family 25 (mitochondrial carrier, Graves disease autoantigen), member 16 [Source:MGI Symbol;Acc:MGI:1920382]
chr14	118787908	118875489	1	3	protein_coding	ENSMUSG00000022132	Cldn10	8.04624	7.71423	7.88665	7.9947	8.06079	7.9496	7.83281	7.89001	8.03947	7.74416	7.89475	7.62698	7.94203	7.83803	-0.104004	0.930447	0.220997	-0.655614	0.391335	claudin 10 [Source:MGI Symbol;Acc:MGI:1913101]
chr2	25863734	25918273	1	15	protein_coding	ENSMUSG00000058740	Kcnt1	4.11583	4.86231	4.65155	4.57555	4.40047	4.41306	3.98429	4.90178	3.82939	4.52484	4.57474	4.53485	4.50313	4.39165	-0.111479	0.925639	0.554468	-0.256123	0.723726	potassium channel, subfamily T, member 1 [Source:MGI Symbol;Acc:MGI:1924627]
chrX	7884028	7894492	1	12	protein_coding	ENSMUSG00000031156	Slc35a2	3.73597	3.74016	3.60228	3.70851	3.60253	3.68775	3.65817	3.77882	3.63302	3.57578	3.34697	3.41086	3.67953	3.56727	-0.112259	0.925138	0.368817	-0.433189	0.552675	solute carrier family 35 (UDP-galactose transporter), member A2 [Source:MGI Symbol;Acc:MGI:1345297]
chr13	74121457	74169442	1	4	protein_coding	ENSMUSG00000036123	Slc9a3	7.66601	7.71423	7.64679	7.69064	6.99708	7.42283	7.48635	7.35817	7.27485	7.46245	7.41489	7.44546	7.52293	7.40703	-0.115902	0.922805	0.302553	-0.519199	0.485619	solute carrier family 9 (sodium/hydrogen exchanger), member 3 [Source:MGI Symbol;Acc:MGI:105064]
chr9	94669909	95230445	1	3	protein_coding	ENSMUSG00000031129	Slc9a9	0.790574	1.29369	1.14934	1.13705	0.687068	1.30488	1.33072	0.469343	0.380005	1.06917	1.15818	1.25696	1.06043	0.944064	-0.11637	0.922506	0.510036	-0.292399	0.68056	solute carrier family 9 (sodium/hydrogen exchanger), member 9 [Source:MGI Symbol;Acc:MGI:2679732]
chr2	145167754	145642166	1	5	protein_coding	ENSMUSG00000063873	Slc24a3	0.61501	1.06276	1.18111	0.797177	1.28961	1.30488	1.52668	0.741132	1.00349	1.37132	-0.485005	1.39199	1.04176	0.924934	-0.116825	0.922215	0.68507	-0.164265	0.820233	solute carrier family 24 (sodium/potassium/calcium exchanger), member 3 [Source:MGI Symbol;Acc:MGI:2137513]
chr19	7781041	7802667	-1	2	protein_coding	ENSMUSG00000053303	Slc22a26	5.55207	4.84586	4.6373	4.83865	5.4463	6.18325	4.63715	5.34542	5.43159	5.45112	4.89774	4.98819	5.25057	5.1252	-0.12537	0.916769	0.734573	-0.133965	0.852	solute carrier family 22 (organic cation transporter), member 26 [Source:MGI Symbol;Acc:MGI:2385316]
chr9	119192974	119209098	-1	1	protein_coding	ENSMUSG00000074028	Slc22a13	4.92922	5.12469	4.66565	4.80727	4.98441	5.19636	4.81648	4.56823	4.90175	5.07579	4.62779	4.9613	4.95127	4.82522	-0.126048	0.916338	0.32389	-0.489602	0.507706	solute carrier family 22 (organic cation transporter), member 13 [Source:MGI Symbol;Acc:MGI:2143107]
chr13	73733094	73816754	1	11	protein_coding	ENSMUSG00000017756	Slc12a7	7.45937	7.38608	7.66376	7.52053	7.07058	7.32438	7.349	7.21222	7.24075	7.31479	7.28551	7.26075	7.40412	7.27717	-0.126946	0.915768	0.150864	-0.821415	0.303785	solute carrier family 12, member 7 [Source:MGI Symbol;Acc:MGI:1342283]
chr17	74395608	74424221	1	9	protein_coding	ENSMUSG00000024069	Slc30a6	4.04398	4.13606	4.15578	4.19413	4.37531	3.9632	3.99261	4.1178	3.73998	4.05456	3.88038	4.30886	4.14474	4.0157	-0.129043	0.914438	0.222611	-0.652454	0.391335	solute carrier family 30 (zinc transporter), member 6 [Source:MGI Symbol;Acc:MGI:2386741]
chr19	43663801	43674881	-1	5	protein_coding	ENSMUSG00000040414	Slc25a28	5.47542	5.5266	5.6187	5.28446	5.56551	5.40507	5.48339	5.26694	5.27938	5.41851	5.16867	5.47633	5.47929	5.34887	-0.130421	0.913565	0.125599	-0.901014	0.267502	solute carrier family 25, member 28 [Source:MGI Symbol;Acc:MGI:2180509]
chr15	65986387	66286642	-1	3	protein_coding	ENSMUSG00000056258	Kcnq3	-2.79378	-1.5488	-1.03035	-3.3748	-4.47039	-0.941465	-4.47039	-3.42747	-1.16131	-1.56314	-2.48207	-1.8386	-2.35993	-2.4905	-0.130567	0.913472	0.843866	-0.0737263	0.918508	potassium voltage-gated channel, subfamily Q, member 3 [Source:MGI Symbol;Acc:MGI:1336181]
chr11	78397087	78422217	-1	1	protein_coding	ENSMUSG00000001095	Slc13a2	5.2194	5.62624	5.62015	5.32748	5.10083	5.17753	5.31291	5.17824	5.16684	5.02254	5.40581	5.20087	5.34527	5.21454	-0.130735	0.913366	0.239075	-0.621466	0.416969	solute carrier family 13 (sodium-dependent dicarboxylate transporter), member 2 [Source:MGI Symbol;Acc:MGI:1276558]
chr4	141384610	141398724	-1	4	protein_coding	ENSMUSG00000033770	Clcnka	5.69	5.31113	5.44313	5.35486	5.21261	5.75682	5.15518	5.33006	5.34863	5.36304	5.08009	5.69344	5.46143	5.32841	-0.13302	0.911921	0.311403	-0.506677	0.49553	chloride channel, voltage-sensitive Ka [Source:MGI Symbol;Acc:MGI:1329026]
chr17	34914466	34930436	1	3	protein_coding	ENSMUSG00000007034	Slc44a4	6.11404	6.14677	6.38556	5.94951	6.16215	6.16041	6.08693	6.07049	6.06018	5.93543	5.86607	6.09914	6.15307	6.01971	-0.133367	0.911701	0.132615	-0.877408	0.276853	solute carrier family 44, member 4 [Source:MGI Symbol;Acc:MGI:1917379]
chr3	105452330	105674002	1	5	protein_coding	ENSMUSG00000040896	Kcnd3	3.17998	3.64832	3.3035	4.07625	2.85671	2.61652	3.47445	2.60224	3.17628	2.90216	3.3906	3.33467	3.28022	3.14673	-0.133482	0.911628	0.513932	-0.289094	0.681653	potassium voltage-gated channel, Shal-related family, member 3 [Source:MGI Symbol;Acc:MGI:1928743]
chr18	57878678	57946821	1	2	protein_coding	ENSMUSG00000024597	Slc12a2	6.03776	6.01103	5.94326	6.08539	6.01863	6.16807	5.79882	6.00538	5.82723	5.72221	6.08578	6.02229	6.04402	5.91028	-0.133738	0.911467	0.252296	-0.598089	0.429223	solute carrier family 12, member 2 [Source:MGI Symbol;Acc:MGI:101924]
chrX	139800828	139811386	1	3	protein_coding	ENSMUSG00000047230	Cldn2	9.13754	8.98906	8.99607	8.88865	9.18495	8.94877	8.78274	8.9055	9.07742	8.79745	8.88892	8.8827	9.02417	8.88912	-0.135051	0.910638	0.0681359	-1.16662	0.172481	claudin 2 [Source:MGI Symbol;Acc:MGI:1276110]
chr11	55204350	55236330	1	5	protein_coding	ENSMUSG00000020261	Slc36a1	7.33693	7.14932	7.32601	7.00824	6.86966	7.03943	6.87783	7.06228	6.89829	7.07015	6.81437	7.17985	7.1216	6.9838	-0.137804	0.908902	0.155399	-0.80855	0.30733	solute carrier family 36 (proton/amino acid symporter), member 1 [Source:MGI Symbol;Acc:MGI:2445299]
chr2	165276554	165287869	-1	16	protein_coding	ENSMUSG00000017664	Slc35c2	4.79661	4.68508	4.77639	4.69177	5.0033	4.59441	4.50968	4.60272	4.60976	4.70599	4.56661	4.70446	4.75793	4.61654	-0.141391	0.906645	0.112712	-0.948032	0.245236	solute carrier family 35, member C2 [Source:MGI Symbol;Acc:MGI:2385166]
chr16	95257558	95300260	1	13	protein_coding	ENSMUSG00000062609	Kcnj15	10.4698	10.3276	10.6172	10.4888	10.4068	10.4588	10.3669	10.2674	10.3108	10.241	10.3774	10.3465	10.4615	10.3183	-0.143172	0.905526	0.109786	-0.959452	0.241967	potassium inwardly-rectifying channel, subfamily J, member 15 [Source:MGI Symbol;Acc:MGI:1310000]
chr2	151996511	152009258	1	4	protein_coding	ENSMUSG00000027463	Slc52a3	4.15648	4.08653	4.39469	3.86397	4.62446	3.74003	4.0927	4.0734	4.05113	4.12092	3.61736	4.04762	4.14436	4.00052	-0.14384	0.905107	0.371017	-0.430606	0.552675	solute carrier protein family 52, member 3 [Source:MGI Symbol;Acc:MGI:1916948]
chr6	83219828	83304945	1	6	protein_coding	ENSMUSG00000068323	Slc4a5	1.24726	1.38756	1.46539	1.54467	0.375211	0.603549	0.975522	1.10422	0.202384	0.642014	1.44501	1.37035	1.10394	0.956583	-0.147357	0.902903	0.605857	-0.21763	0.762184	solute carrier family 4, sodium bicarbonate cotransporter, member 5 [Source:MGI Symbol;Acc:MGI:2443220]
chr5	134986214	134987472	1	1	protein_coding	ENSMUSG00000070473	Cldn3	3.18785	2.49803	3.33914	3.20572	3.36755	2.73462	2.98423	2.80346	2.93221	3.16845	2.33433	3.22438	3.05548	2.90784	-0.14764	0.902726	0.479291	-0.319401	0.661451	claudin 3 [Source:MGI Symbol;Acc:MGI:1329044]
chr10	91116574	91124059	-1	8	protein_coding	ENSMUSG00000061904	Slc25a3	8.53534	8.9409	8.52095	8.37614	8.71034	8.52863	8.38912	8.49454	8.49158	8.44901	8.41865	8.47711	8.60205	8.45333	-0.148717	0.902053	0.188125	-0.725553	0.350166	solute carrier family 25 (mitochondrial carrier, phosphate carrier), member 3 [Source:MGI Symbol;Acc:MGI:1353498]
chrX	74369217	74373349	-1	4	protein_coding	ENSMUSG00000032806	Slc10a3	3.37173	3.0392	2.77831	3.46222	3.13033	3.36042	3.20067	3.36201	3.07669	3.04572	2.33433	3.22438	3.19037	3.04063	-0.149735	0.901416	0.330072	-0.481391	0.512568	solute carrier family 10 (sodium/bile acid cotransporter family), member 3 [Source:MGI Symbol;Acc:MGI:95048]
chr1	15287254	15723750	1	2	protein_coding	ENSMUSG00000092083	Kcnb2	-2.03916	-2.49843	-1.03035	-0.841622	-2.31043	-3.43175	-4.47039	-0.933858	-1.52863	-2.80714	-1.67639	-1.64985	-2.02529	-2.17771	-0.15242	0.89974	0.822507	-0.0848606	0.908654	potassium voltage gated channel, Shab-related subfamily, member 2 [Source:MGI Symbol;Acc:MGI:99632]
chr7	126445858	126463108	-1	2	protein_coding	ENSMUSG00000030730	Atp2a1	-3.40111	-2.49843	-0.441192	-2.75934	3.59632	-1.07965	-0.281463	-1.8146	-3.39047	0.851939	-2.16092	-0.755761	-1.09723	-1.25855	-0.161313	0.894211	0.920239	-0.0360992	0.966033	ATPase, Ca++ transporting, cardiac muscle, fast twitch 1 [Source:MGI Symbol;Acc:MGI:105058]
chr13	100802648	100833427	-1	5	protein_coding	ENSMUSG00000021629	Slc30a5	6.69835	6.60814	6.69844	6.68988	6.87736	6.57306	6.64115	6.50897	6.61073	6.32315	6.61205	6.47876	6.69087	6.52914	-0.161737	0.893948	0.0192916	-1.71463	0.0647439	solute carrier family 30 (zinc transporter), member 5 [Source:MGI Symbol;Acc:MGI:1916298]
chr1	189207930	189402273	-1	10	protein_coding	ENSMUSG00000037624	Kcnk2	2.18714	1.74053	0.700873	1.66623	1.32007	2.04796	1.40736	1.22723	0.851072	1.57441	1.70405	1.90986	1.61047	1.44566	-0.164804	0.89205	0.613592	-0.21212	0.762184	potassium channel, subfamily K, member 2 [Source:MGI Symbol;Acc:MGI:109366]
chr11	61022564	61071131	1	3	protein_coding	ENSMUSG00000042529	Kcnj12	0.870944	0.376036	-0.0983932	-0.296069	0.486823	0.126201	0.455946	0.311474	0.0705259	0.16421	-0.3976	-0.144208	0.244257	0.0767247	-0.167532	0.890364	0.489747	-0.310028	0.663413	potassium inwardly-rectifying channel, subfamily J, member 12 [Source:MGI Symbol;Acc:MGI:108495]
chr7	123214780	123273253	1	8	protein_coding	ENSMUSG00000030769	Slc5a11	4.82211	5.13285	4.77118	4.38684	4.9483	5.13325	4.98223	4.45637	4.48905	4.6368	4.69146	4.9302	4.86575	4.69769	-0.168068	0.890034	0.194314	-0.711496	0.353221	solute carrier family 5 (sodium/glucose cotransporter), member 11 [Source:MGI Symbol;Acc:MGI:1919316]
chr5	114622152	114658421	-1	8	protein_coding	ENSMUSG00000014158	Trpv4	7.03071	6.18844	6.75231	6.55473	6.64597	6.54908	6.49589	6.34547	6.50215	6.46322	6.26808	6.62131	6.62021	6.44935	-0.170856	0.888315	0.116948	-0.932009	0.252721	transient receptor potential cation channel, subfamily V, member 4 [Source:MGI Symbol;Acc:MGI:1926945]
chr17	45563874	45567671	1	8	protein_coding	ENSMUSG00000037089	Slc35b2	4.45911	4.77815	4.53652	4.4321	4.76671	4.09752	4.35381	4.47511	4.48258	4.31411	4.18648	4.21787	4.51168	4.33833	-0.173359	0.886776	0.168157	-0.774286	0.323884	solute carrier family 35, member B2 [Source:MGI Symbol;Acc:MGI:1921086]
chr11	115614178	115628295	-1	12	protein_coding	ENSMUSG00000020744	Slc25a19	6.41394	5.49425	6.12064	5.91436	6.53348	6.26046	6.13373	5.79652	6.00368	5.99193	5.93188	5.80151	6.12286	5.94321	-0.179649	0.882918	0.165111	-0.782224	0.320808	solute carrier family 25 (mitochondrial thiamine pyrophosphate carrier), member 19 [Source:MGI Symbol;Acc:MGI:1914533]
chr8	105348843	105369881	1	2	protein_coding	ENSMUSG00000014786	Slc9a5	1.56972	1.57482	1.3583	1.79974	0.486823	1.55887	1.27727	1.34057	1.00349	0.851939	1.18675	1.59226	1.39138	1.20871	-0.182669	0.881072	0.466665	-0.330995	0.647372	solute carrier family 9 (sodium/hydrogen exchanger), member 5 [Source:MGI Symbol;Acc:MGI:2685542]
chr11	72241989	72267222	-1	6	protein_coding	ENSMUSG00000020805	Slc13a5	0.947073	1.10759	1.30162	-0.207963	0.733069	-0.311041	0.407014	0.611628	0.264053	0.284893	0.158498	0.720191	0.595059	0.407713	-0.187346	0.87822	0.705552	-0.151471	0.829071	solute carrier family 13 (sodium-dependent citrate transporter), member 5 [Source:MGI Symbol;Acc:MGI:3037150]
chr8	126138995	126395978	1	3	protein_coding	ENSMUSG00000057060	Slc35f3	3.86422	5.23488	4.96613	5.01377	4.49361	4.39687	4.60225	4.70151	4.21623	4.0202	4.8201	4.47779	4.66158	4.47301	-0.188566	0.877478	0.36477	-0.437981	0.549637	solute carrier family 35, member F3 [Source:MGI Symbol;Acc:MGI:2444426]
chr3	36620482	36690167	-1	5	protein_coding	ENSMUSG00000027716	Trpc3	0.947073	0.968693	1.38583	1.06814	0.687068	1.30488	0.87115	1.16704	0.487327	0.225813	1.12904	1.34837	1.06028	0.871457	-0.188824	0.877321	0.459786	-0.337444	0.644574	transient receptor potential cation channel, subfamily C, member 3 [Source:MGI Symbol;Acc:MGI:109526]
chr4	62360727	62391769	1	2	protein_coding	ENSMUSG00000066150	Slc31a1	7.52953	7.4937	7.45058	7.44185	7.72284	7.48773	7.20256	7.57924	7.21902	7.22431	7.59284	7.16578	7.52104	7.33062	-0.190415	0.876354	0.0617095	-1.20965	0.159867	solute carrier family 31, member 1 [Source:MGI Symbol;Acc:MGI:1333843]
chr8	5083219	5105351	-1	1	protein_coding	ENSMUSG00000023073	Slc10a2	6.58973	5.57429	5.31116	5.98849	6.33989	6.67058	5.55813	6.00108	6.20577	5.7721	5.8235	5.94752	6.07903	5.88468	-0.194342	0.873971	0.312083	-0.50573	0.49553	solute carrier family 10, member 2 [Source:MGI Symbol;Acc:MGI:1201406]
chr3	116669470	116712831	-1	7	protein_coding	ENSMUSG00000027957	Slc35a3	6.82228	7.10476	7.06696	7.01741	6.95705	6.81102	6.73397	6.74987	6.8362	6.63484	6.925	6.72087	6.96325	6.76679	-0.196453	0.872693	0.125172	-0.902493	0.267502	solute carrier family 35 (UDP-N-acetylglucosamine (UDP-GlcNAc) transporter), member 3 [Source:MGI Symbol;Acc:MGI:1917648]
chr14	70303469	70351425	-1	13	protein_coding	ENSMUSG00000022094	Slc39a14	5.8373	5.56327	5.7791	5.66157	5.77928	5.83823	5.56929	5.39218	5.37332	5.6966	5.55158	5.6803	5.74312	5.54388	-0.199245	0.871006	0.0844647	-1.07332	0.200096	solute carrier family 39 (zinc transporter), member 14 [Source:MGI Symbol;Acc:MGI:2384851]
chr6	121300227	121337733	1	4	protein_coding	ENSMUSG00000030108	Slc6a13	5.96065	5.82641	5.34311	5.63501	5.95818	5.75682	5.78452	5.40364	5.51005	5.58055	5.51544	5.47379	5.7467	5.54467	-0.202033	0.869325	0.0816046	-1.08829	0.19541	solute carrier family 6 (neurotransmitter transporter, GABA), member 13 [Source:MGI Symbol;Acc:MGI:95629]
chr11	72961169	72993044	1	7	protein_coding	ENSMUSG00000020788	Atp2a3	4.72814	4.64762	4.39469	4.70602	4.55253	4.66643	4.3794	4.41814	4.35022	4.48446	4.27227	4.5685	4.6159	4.41217	-0.203736	0.868299	0.0461344	-1.33597	0.130175	ATPase, Ca++ transporting, ubiquitous [Source:MGI Symbol;Acc:MGI:1194503]
chr17	24639286	24650327	-1	7	protein_coding	ENSMUSG00000002504	Slc9a3r2	5.25914	4.8309	4.99323	4.9093	5.36647	4.90496	4.98848	4.73817	4.68496	4.7512	4.92555	4.94309	5.044	4.83858	-0.205424	0.867284	0.101955	-0.99159	0.228112	solute carrier family 9 (sodium/hydrogen exchanger), member 3 regulator 2 [Source:MGI Symbol;Acc:MGI:1890662]
chr15	97778520	97792692	1	4	protein_coding	ENSMUSG00000081534	Slc48a1	7.35189	7.161	7.29095	7.11138	7.095	7.19456	7.01579	6.98649	6.96828	6.95436	6.99228	7.04204	7.2008	6.99321	-0.20759	0.865982	0.0109829	-1.95928	0.04021	solute carrier family 48 (heme transporter), member 1 [Source:MGI Symbol;Acc:MGI:1914989]
chrX	36795651	36798807	1	3	protein_coding	ENSMUSG00000016319	Slc25a5	9.31244	9.42665	9.28779	9.14932	9.58456	9.30381	9.12408	9.16626	9.18645	9.10735	9.14599	9.08228	9.34409	9.1354	-0.208693	0.865321	0.0335738	-1.474	0.0992641	solute carrier family 25 (mitochondrial carrier, adenine nucleotide translocator), member 5 [Source:MGI Symbol;Acc:MGI:1353496]
chr11	70644196	70647479	-1	5	protein_coding	ENSMUSG00000014606	Slc25a11	6.10991	6.6947	6.16003	5.9709	6.30225	6.03208	5.9885	6.11896	6.1415	5.89689	5.94761	5.86383	6.21165	5.99288	-0.218764	0.859301	0.131773	-0.880173	0.276853	solute carrier family 25 (mitochondrial carrier oxoglutarate carrier), member 11 [Source:MGI Symbol;Acc:MGI:1915113]
chr6	122727809	122801640	-1	8	protein_coding	ENSMUSG00000003153	Slc2a3	-0.760858	0.515642	-0.765216	-0.389909	-0.366994	0.733031	-1.45278	0.134184	-0.742134	-0.190777	0.321929	-0.41782	-0.172384	-0.391232	-0.218848	0.859251	0.509305	-0.293022	0.68056	solute carrier family 2 (facilitated glucose transporter), member 3 [Source:MGI Symbol;Acc:MGI:95757]
chr10	70245100	70285968	1	2	protein_coding	ENSMUSG00000037762	Slc16a9	7.59347	7.76146	7.855	7.64701	7.61871	7.14888	7.57762	7.22243	7.28046	7.50384	7.35204	7.26881	7.60409	7.36753	-0.236554	0.84877	0.133114	-0.875775	0.276853	solute carrier family 16 (monocarboxylic acid transporters), member 9 [Source:MGI Symbol;Acc:MGI:1914109]
chr6	24088283	24168092	-1	4	protein_coding	ENSMUSG00000029700	Slc13a1	7.7025	8.26231	8.05364	7.81349	7.73419	8.61289	7.74386	7.74121	7.90409	7.76636	7.89367	7.69495	8.02984	7.79069	-0.239149	0.847245	0.152456	-0.816856	0.305601	solute carrier family 13 (sodium/sulfate symporters), member 1 [Source:MGI Symbol;Acc:MGI:1859937]
chr10	77907722	77970563	-1	10	protein_coding	ENSMUSG00000009292	Trpm2	-0.436762	0.61214	1.27243	-0.490279	-1.4816	0.813316	0.549097	0.00259792	-0.323999	-0.455054	0.0382582	-0.959954	0.0482062	-0.191509	-0.239715	0.846912	0.655108	-0.183687	0.799485	transient receptor potential cation channel, subfamily M, member 2 [Source:MGI Symbol;Acc:MGI:1351901]
chr13	73661752	73678023	-1	10	protein_coding	ENSMUSG00000021612	Slc6a18	8.56565	8.75406	8.15935	8.35279	8.4823	8.29061	8.24929	7.99491	8.19772	8.10747	8.19986	8.41404	8.43413	8.19388	-0.240243	0.846603	0.0387433	-1.4118	0.112178	solute carrier family 6 (neurotransmitter transporter), member 18 [Source:MGI Symbol;Acc:MGI:1336892]
chr6	6041218	6217173	-1	5	protein_coding	ENSMUSG00000015112	Slc25a13	6.7897	6.87933	6.93983	6.66457	6.88375	7.03263	6.59	6.63097	6.60404	6.59235	6.70816	6.61038	6.86497	6.62265	-0.242319	0.845385	0.00669324	-2.17436	0.0272028	solute carrier family 25 (mitochondrial carrier, adenine nucleotide translocator), member 13 [Source:MGI Symbol;Acc:MGI:1354721]
chr3	89520164	89675132	1	2	protein_coding	ENSMUSG00000000794	Kcnn3	1.33488	1.4757	0.785978	2.05254	1.09196	1.51152	1.24978	1.51972	0.890712	0.964639	1.12904	1.0273	1.37543	1.1302	-0.245232	0.84368	0.194272	-0.71159	0.353221	potassium intermediate/small conductance calcium-activated channel, subfamily N, member 3 [Source:MGI Symbol;Acc:MGI:2153183]
chr11	3907021	3914664	-1	2	protein_coding	ENSMUSG00000048807	Slc35e4	1.81291	1.59069	2.11828	1.68935	2.65643	2.3056	1.8714	1.54359	1.98716	2.0192	1.44501	1.83282	2.02888	1.7832	-0.245681	0.843417	0.172386	-0.763497	0.327756	solute carrier family 35, member E4 [Source:MGI Symbol;Acc:MGI:2144150]
chr9	120110374	120124504	1	7	protein_coding	ENSMUSG00000032519	Slc25a38	4.19991	4.4442	4.03493	4.2574	4.23449	4.07734	4.03348	3.89934	4.04675	3.84969	3.98979	3.94153	4.20805	3.9601	-0.247949	0.842093	0.00538635	-2.26871	0.0236253	solute carrier family 25, member 38 [Source:MGI Symbol;Acc:MGI:2384782]
chr9	95705082	95750375	-1	7	protein_coding	ENSMUSG00000032839	Trpc1	5.30507	5.44161	5.28399	5.20845	5.43938	5.3337	5.04355	5.12979	4.94475	5.0716	5.19175	5.10747	5.33537	5.08149	-0.253882	0.838637	0.0219654	-1.65826	0.071549	transient receptor potential cation channel, subfamily C, member 1 [Source:MGI Symbol;Acc:MGI:109528]
chr5	147878437	147894815	-1	4	protein_coding	ENSMUSG00000029650	Slc46a3	4.58953	4.71073	4.37765	4.28803	4.60295	4.49446	4.20788	4.41167	4.09845	4.20745	4.43886	4.17481	4.51056	4.25652	-0.254037	0.838547	0.0223685	-1.65036	0.0723302	solute carrier family 46, member 3 [Source:MGI Symbol;Acc:MGI:1918956]
chr4	41092722	41098183	-1	2	protein_coding	ENSMUSG00000028435	Aqp3	5.12424	5.54097	5.38974	5.23227	5.70043	4.88884	5.25014	4.93374	4.80133	5.23968	5.06862	5.04565	5.31275	5.05653	-0.256221	0.837278	0.0600516	-1.22148	0.157413	aquaporin 3 [Source:MGI Symbol;Acc:MGI:1333777]
chr15	100387898	100425072	-1	8	protein_coding	ENSMUSG00000023030	Slc11a2	6.18552	6.84499	6.74236	6.50264	6.28401	6.67596	6.34331	6.37736	6.45748	6.04309	6.33819	6.10571	6.53925	6.27752	-0.261723	0.834091	0.0505197	-1.29654	0.13815	solute carrier family 11 (proton-coupled divalent metal ion transporters), member 2 [Source:MGI Symbol;Acc:MGI:1345279]
chr12	56712634	57197472	-1	5	protein_coding	ENSMUSG00000035472	Slc25a21	3.6813	3.84316	4.48972	3.64486	4.25828	3.81019	3.4685	3.66917	3.5855	3.43941	3.94869	4.03736	3.95458	3.69144	-0.263146	0.833269	0.108798	-0.96338	0.240987	solute carrier family 25 (mitochondrial oxodicarboxylate carrier), member 21 [Source:MGI Symbol;Acc:MGI:2445059]
chr1	78816758	78820028	1	2	protein_coding	ENSMUSG00000047330	Kcne4	2.2182	1.97635	2.31724	2.50768	2.07662	2.20502	2.22195	1.97075	1.63707	1.64376	2.14353	2.07953	2.21685	1.94943	-0.267422	0.830803	0.077503	-1.11068	0.190744	potassium voltage-gated channel, Isk-related subfamily, gene 4 [Source:MGI Symbol;Acc:MGI:1891125]
chr1	131962967	131982969	1	4	protein_coding	ENSMUSG00000026435	Slc45a3	4.03528	4.27519	3.71508	3.69143	3.63923	3.36708	3.58856	3.49649	3.56114	3.2888	3.42097	3.75368	3.78722	3.51827	-0.268941	0.829929	0.137307	-0.862307	0.281607	solute carrier family 45, member 3 [Source:MGI Symbol;Acc:MGI:1922082]
chr17	85028376	85064236	1	1	protein_coding	ENSMUSG00000024131	Slc3a1	9.19416	9.19734	9.27186	9.00973	9.12286	9.10745	8.99253	8.62768	8.85547	8.89	8.94368	8.95025	9.15057	8.8766	-0.273963	0.827044	0.000707813	-3.15008	0.00407222	solute carrier family 3, member 1 [Source:MGI Symbol;Acc:MGI:1195264]
chr19	5877808	5885878	1	7	protein_coding	ENSMUSG00000024818	Slc25a45	5.31048	4.88662	4.95239	5.0229	5.38999	4.83216	4.91383	4.6962	4.89932	4.78996	4.64075	4.80872	5.06576	4.79146	-0.274296	0.826854	0.0272472	-1.56468	0.0844092	solute carrier family 25, member 45 [Source:MGI Symbol;Acc:MGI:2147731]
chr9	37227585	37255738	-1	3	protein_coding	ENSMUSG00000032122	Slc37a2	1.81291	1.6064	1.43936	1.38385	1.46341	1.77476	0.941563	1.44565	1.4374	1.57441	1.21476	1.1844	1.58012	1.2997	-0.28042	0.823351	0.0438539	-1.35799	0.124534	solute carrier family 37 (glycerol-3-phosphate transporter), member 2 [Source:MGI Symbol;Acc:MGI:1929693]
chr2	122426477	122461137	1	5	protein_coding	ENSMUSG00000027219	Slc28a2	-0.536917	-0.0967163	-0.259635	-0.0464144	-0.575465	1.38588	0.834612	0.6561	-0.417728	-0.662653	-0.78434	-1.48297	-0.0215446	-0.309496	-0.287951	0.819064	0.482524	-0.316481	0.663413	solute carrier family 28 (sodium-coupled nucleoside transporter), member 2 [Source:MGI Symbol;Acc:MGI:1913105]
chr3	90385239	90389938	-1	5	protein_coding	ENSMUSG00000027932	Slc27a3	2.18714	2.05856	1.90655	1.92194	1.86567	1.75457	2.14943	1.39406	1.48997	1.77319	1.24223	1.89478	1.94907	1.65728	-0.291796	0.816884	0.10139	-0.994004	0.227999	solute carrier family 27 (fatty acid transporter), member 3 [Source:MGI Symbol;Acc:MGI:1347358]
chr7	24370263	24386690	1	5	protein_coding	ENSMUSG00000054342	Kcnn4	0.303666	-1.0781	0.0466256	-1.30706	-0.101774	-0.815369	-0.866981	-0.933858	-0.868792	-1.04375	-1.02513	0.0315595	-0.492001	-0.784492	-0.292491	0.816491	0.378535	-0.421894	0.555268	potassium intermediate/small conductance calcium-activated channel, subfamily N, member 4 [Source:MGI Symbol;Acc:MGI:1277957]
chr3	63933507	63964768	-1	3	protein_coding	ENSMUSG00000027822	Slc33a1	6.8841	6.56057	6.82072	6.42382	7.50937	6.87964	6.15148	6.67283	6.54703	6.59964	6.72895	6.6046	6.84637	6.55075	-0.295614	0.814726	0.0496228	-1.30432	0.137393	solute carrier family 33 (acetyl-CoA transporter), member 1 [Source:MGI Symbol;Acc:MGI:1332247]
chr2	127456498	127522094	-1	4	protein_coding	ENSMUSG00000079056	Kcnip3	2.45824	2.31899	2.19808	2.93284	2.30698	2.63873	2.14943	2.56773	1.63707	2.16785	1.81799	2.72478	2.47564	2.17747	-0.298168	0.813284	0.194057	-0.712071	0.353221	Kv channel interacting protein 3, calsenilin [Source:MGI Symbol;Acc:MGI:1929258]
chr4	120696138	120748612	-1	2	protein_coding	ENSMUSG00000028631	Kcnq4	-1.02606	-1.85797	-2.3713	0.0280464	-1.28541	-2.08713	-1.64578	-2.40649	-1.00765	-1.36849	-2.48207	-1.48297	-1.43331	-1.73224	-0.298934	0.812853	0.490159	-0.309663	0.663413	potassium voltage-gated channel, subfamily Q, member 4 [Source:MGI Symbol;Acc:MGI:1926803]
chr19	28835049	28913960	1	6	protein_coding	ENSMUSG00000024935	Slc1a1	8.22147	8.26247	8.24074	8.18927	8.22974	8.20972	7.91549	7.8469	8.0167	7.74416	8.01312	7.96625	8.22557	7.9171	-0.308466	0.8075	2.66044e-05	-4.57505	0.000368305	solute carrier family 1 (neuronal/epithelial high affinity glutamate transporter, system Xag), member 1 [Source:MGI Symbol;Acc:MGI:105083]
chr15	99601400	99605477	1	2	protein_coding	ENSMUSG00000043144	Aqp6	5.09316	5.10962	4.92451	5.30707	5.21868	5.88426	4.7296	4.98694	4.79873	5.19224	4.96525	5.0111	5.25622	4.94731	-0.308908	0.807253	0.0238169	-1.62311	0.0753635	aquaporin 6 [Source:MGI Symbol;Acc:MGI:1341204]
chr11	33963013	33973641	1	1	protein_coding	ENSMUSG00000020155	Kcnmb1	0.870944	0.731517	0.410522	0.958182	0.981963	2.0969	1.04113	0.418616	1.35478	-0.112447	0.372536	1.0273	1.00834	0.683652	-0.324686	0.798472	0.259895	-0.585202	0.434467	potassium large conductance calcium-activated channel, subfamily M, beta member 1 [Source:MGI Symbol;Acc:MGI:1334203]
chr9	123590800	123632565	-1	6	protein_coding	ENSMUSG00000025243	Slc6a20b	7.57971	7.83786	7.74139	7.59207	7.71927	7.56187	7.24015	7.38153	7.37171	7.36998	7.42429	7.26038	7.67203	7.34134	-0.33069	0.795156	0.000310083	-3.50852	0.00232825	solute carrier family 6 (neurotransmitter transporter), member 20B [Source:MGI Symbol;Acc:MGI:1336891]
chr13	55398187	55415592	1	6	protein_coding	ENSMUSG00000021490	Slc34a1	11.8377	11.8712	12.1035	11.7281	11.8926	11.7755	11.6667	11.5486	11.4681	11.6024	11.3535	11.5817	11.8681	11.5368	-0.331257	0.794844	0.00034047	-3.46792	0.0025138	solute carrier family 34 (sodium phosphate), member 1 [Source:MGI Symbol;Acc:MGI:1345284]
chr9	44396852	44402968	1	7	protein_coding	ENSMUSG00000032114	Slc37a4	6.84919	7.05341	6.76219	6.5059	7.08229	6.36655	6.48119	6.33696	6.36376	6.50108	6.45434	6.47687	6.76992	6.4357	-0.334221	0.793212	0.0773832	-1.11135	0.190744	solute carrier family 37 (glucose-6-phosphate transporter), member 4 [Source:MGI Symbol;Acc:MGI:1316650]
chr13	23867750	23895730	1	4	protein_coding	ENSMUSG00000021335	Slc17a1	9.40929	9.15249	9.05579	9.08059	9.35399	9.14199	8.82831	9.02782	8.79065	8.7389	8.91889	8.88054	9.19902	8.86419	-0.334837	0.792874	0.000145331	-3.83764	0.00120154	solute carrier family 17 (sodium phosphate), member 1 [Source:MGI Symbol;Acc:MGI:103209]
chr11	53983123	54028090	-1	3	protein_coding	ENSMUSG00000020334	Slc22a4	5.84727	6.02205	5.82381	6.04786	6.09658	5.64609	5.48044	5.55663	5.4795	5.68431	5.6989	5.54073	5.91394	5.57342	-0.340525	0.789754	0.0055905	-2.25255	0.0239263	solute carrier family 22 (organic cation transporter), member 4 [Source:MGI Symbol;Acc:MGI:1353479]
chr11	95384692	95391776	1	5	protein_coding	ENSMUSG00000020873	Slc35b1	4.84964	4.78851	4.57589	4.51535	4.90123	4.68255	4.27419	4.37556	4.6565	4.37655	4.11397	4.45997	4.71886	4.37612	-0.342737	0.788544	0.00325439	-2.48753	0.0153372	solute carrier family 35, member B1 [Source:MGI Symbol;Acc:MGI:1343133]
chr10	117733679	117746365	-1	2	protein_coding	ENSMUSG00000060181	Slc35e3	5.49615	5.47834	5.42996	5.23816	5.58446	5.332	5.02137	5.04244	5.14447	5.2171	5.02974	5.04224	5.42651	5.08289	-0.34362	0.788061	0.000498015	-3.30276	0.0031974	solute carrier family 35, member E3 [Source:MGI Symbol;Acc:MGI:2448489]
chr10	60712072	60752794	-1	5	protein_coding	ENSMUSG00000020100	Slc29a3	6.73639	6.63423	7.02927	6.85878	6.45759	6.9289	6.42392	6.49374	6.30904	6.45601	6.16866	6.70367	6.77419	6.42584	-0.348355	0.785479	0.0229614	-1.639	0.0737094	solute carrier family 29 (nucleoside transporters), member 3 [Source:MGI Symbol;Acc:MGI:1918529]
chr11	69326258	69333042	1	3	protein_coding	ENSMUSG00000018470	Kcnab3	0.303666	0.481987	0.904905	1.26572	1.64281	1.06361	0.59351	0.469343	1.10808	0.341648	0.321929	0.685554	0.943785	0.586678	-0.357107	0.780729	0.142272	-0.84688	0.290445	potassium voltage-gated channel, shaker-related subfamily, beta member 3 [Source:MGI Symbol;Acc:MGI:1336208]
chr11	120948480	120960868	1	8	protein_coding	ENSMUSG00000025161	Slc16a3	-1.17952	-0.981032	-1.35543	-0.598158	-2.31043	-0.815369	-1.45278	-0.390946	-2.35211	-1.197	-2.16092	-1.8386	-1.20666	-1.56539	-0.358739	0.779846	0.415634	-0.381289	0.595877	solute carrier family 16 (monocarboxylic acid transporters), member 3 [Source:MGI Symbol;Acc:MGI:1933438]
chr8	69088646	69113711	1	6	protein_coding	ENSMUSG00000006273	Atp6v1b2	7.82104	8.24266	7.94536	7.78626	7.89395	7.86089	7.62853	7.60393	7.56862	7.48349	7.62548	7.4577	7.92503	7.56129	-0.363734	0.77715	0.00100273	-2.99882	0.00541717	ATPase, H+ transporting, lysosomal V1 subunit B2 [Source:MGI Symbol;Acc:MGI:109618]
chr2	180456245	180474867	1	5	protein_coding	ENSMUSG00000038963	Slco4a1	4.37549	4.16816	3.40788	4.56621	3.71568	4.44176	3.21496	3.84274	3.36401	4.22641	3.67394	4.15279	4.11253	3.74581	-0.36672	0.775544	0.242082	-0.616037	0.418916	solute carrier organic anion transporter family, member 4a1 [Source:MGI Symbol;Acc:MGI:1351866]
chr8	106168857	106198706	1	7	protein_coding	ENSMUSG00000031904	Slc7a6	2.48402	2.31899	1.88742	2.13908	1.84487	2.29165	1.45628	2.03951	1.61357	2.18346	1.70405	1.76808	2.16101	1.79416	-0.366847	0.775475	0.0773069	-1.11178	0.190744	solute carrier family 7 (cationic amino acid transporter, y+ system), member 6 [Source:MGI Symbol;Acc:MGI:2142598]
chr6	55336432	55348555	1	1	protein_coding	ENSMUSG00000004655	Aqp1	9.01439	9.31214	9.09449	8.95755	8.83488	8.93454	8.65612	8.5488	8.58194	8.7445	8.66217	8.73848	9.02467	8.65534	-0.36933	0.774142	0.000840784	-3.07532	0.00465584	aquaporin 1 [Source:MGI Symbol;Acc:MGI:103201]
chr11	61343401	61378345	-1	4	protein_coding	ENSMUSG00000010122	Slc47a1	9.21717	9.34629	9.17473	9.17374	9.4308	8.98768	8.93518	8.88463	8.70135	8.75172	8.94251	8.89708	9.22173	8.85208	-0.369657	0.773966	0.00014994	-3.82408	0.00120154	solute carrier family 47, member 1 [Source:MGI Symbol;Acc:MGI:1914723]
chr13	56438355	56474239	1	1	protein_coding	ENSMUSG00000021509	Slc25a48	5.21364	5.2624	4.89368	4.89196	5.03119	4.70113	4.79286	4.53884	4.43645	4.8277	4.51686	4.65832	4.999	4.62851	-0.370493	0.773518	0.000942865	-3.02555	0.00515665	solute carrier family 25, member 48 [Source:MGI Symbol;Acc:MGI:2145373]
chr1	75125541	75133890	-1	2	protein_coding	ENSMUSG00000026205	Slc23a3	1.83312	2.22038	1.94407	2.38556	2.94731	2.27757	1.99244	1.67906	2.45208	1.13487	1.88924	2.21927	2.268	1.89449	-0.373507	0.771904	0.0964354	-1.01576	0.222505	solute carrier family 23 (nucleobase transporters), member 3 [Source:MGI Symbol;Acc:MGI:104516]
chr7	46093953	46100764	-1	5	protein_coding	ENSMUSG00000096146	Kcnj11	0.415081	-0.202191	-0.541326	-0.71476	0.122177	-0.492198	-0.54472	-1.07211	0.323194	-1.04375	-0.899717	-0.41782	-0.235536	-0.609155	-0.373618	0.771844	0.222527	-0.652618	0.391335	potassium inwardly rectifying channel, subfamily J, member 11 [Source:MGI Symbol;Acc:MGI:107501]
chr17	12648869	12675829	-1	3	protein_coding	ENSMUSG00000023829	Slc22a1	7.87563	7.98403	7.92146	7.65657	8.16698	7.70191	7.6252	7.48724	7.35763	7.46125	7.53361	7.57972	7.88443	7.50744	-0.376989	0.770043	0.000590603	-3.2287	0.00363385	solute carrier family 22 (organic cation transporter), member 1 [Source:MGI Symbol;Acc:MGI:108111]
chr9	108853283	108913049	1	10	protein_coding	ENSMUSG00000023259	Slc26a6	2.18714	2.96196	2.58998	2.32777	2.78209	2.04796	2.17888	2.03951	2.46527	2.38592	1.87176	1.66518	2.48282	2.10109	-0.381734	0.767515	0.0232651	-1.6333	0.074147	solute carrier family 26, member 6 [Source:MGI Symbol;Acc:MGI:2159728]
chr5	127595664	127632897	-1	11	protein_coding	ENSMUSG00000029416	Slc15a4	3.96836	3.73302	3.57862	3.46222	3.59008	3.25655	3.13458	3.5446	2.88392	3.32443	3.32144	3.0785	3.59814	3.21458	-0.383564	0.766542	0.00427607	-2.36895	0.0193296	solute carrier family 15, member 4 [Source:MGI Symbol;Acc:MGI:2140796]
chr6	141805440	141856199	-1	4	protein_coding	ENSMUSG00000030237	Slco1a4	0.790574	1.90194	2.0338	1.54467	-0.184879	1.67085	1.24978	0.366039	0.725168	1.00033	0.799819	1.28037	1.29283	0.903583	-0.389244	0.763529	0.207273	-0.683457	0.373013	solute carrier organic anion transporter family, member 1a4 [Source:MGI Symbol;Acc:MGI:1351896]
chr6	142085761	142208521	-1	4	protein_coding	ENSMUSG00000079262	Slco1a6	7.51005	7.58965	7.67112	7.35683	7.52539	7.5086	7.15149	7.09041	6.96422	7.35713	7.20751	7.04503	7.52694	7.13596	-0.390978	0.762613	0.000832431	-3.07965	0.00465584	solute carrier organic anion transporter family, member 1a6 [Source:MGI Symbol;Acc:MGI:1351906]
chr11	115163341	115181181	1	1	protein_coding	ENSMUSG00000020733	Slc9a3r1	7.96474	7.55239	8.1576	7.80953	7.99476	7.73353	7.49699	7.45338	7.39429	7.54483	7.38246	7.56431	7.86876	7.47271	-0.396049	0.759937	0.00133789	-2.87358	0.00697277	solute carrier family 9 (sodium/hydrogen exchanger), member 3 regulator 1 [Source:MGI Symbol;Acc:MGI:1349482]
chr4	149744036	149774277	-1	1	protein_coding	ENSMUSG00000028982	Slc25a33	2.87357	2.71636	2.99935	2.90347	3.03256	1.53539	2.291	1.95303	2.19142	2.37237	2.59095	2.26691	2.67678	2.27761	-0.399169	0.758295	0.0559608	-1.25212	0.149341	solute carrier family 25, member 33 [Source:MGI Symbol;Acc:MGI:1917806]
chr4	14502430	14621805	-1	4	protein_coding	ENSMUSG00000040569	Slc26a7	2.10645	1.86325	2.10178	1.68935	2.14627	2.71386	1.61551	1.78298	1.98716	1.92947	1.39692	1.4956	2.10349	1.70127	-0.402218	0.756694	0.120513	-0.918965	0.259162	solute carrier family 26, member 7 [Source:MGI Symbol;Acc:MGI:2384791]
chr12	108825873	108835883	-1	3	protein_coding	ENSMUSG00000021265	Slc25a29	0.360449	1.19328	1.08363	1.43947	1.69022	0.813316	1.13427	0.311474	0.966865	0.729682	0.643746	0.373707	1.09673	0.69329	-0.403437	0.756055	0.0524458	-1.28029	0.142537	solute carrier family 25 (mitochondrial carrier, palmitoylcarnitine transporter), member 29 [Source:MGI Symbol;Acc:MGI:2444911]
chr15	96994820	97055956	-1	5	protein_coding	ENSMUSG00000022464	Slc38a4	4.11583	3.40963	3.87417	3.88916	3.30039	2.63873	2.835	2.55604	2.43877	4.19209	3.20758	3.54733	3.53798	3.12947	-0.408516	0.753398	0.193848	-0.712539	0.353221	solute carrier family 38, member 4 [Source:MGI Symbol;Acc:MGI:1916604]
chr8	22375551	22398597	-1	2	protein_coding	ENSMUSG00000031482	Slc25a15	7.28654	7.51596	7.14454	7.32857	7.5311	7.22056	7.06738	6.78095	6.91521	6.69597	7.19262	6.89536	7.33788	6.92458	-0.413295	0.750906	7.3632e-05	-4.13293	0.000810052	solute carrier family 25 (mitochondrial carrier ornithine transporter), member 15 [Source:MGI Symbol;Acc:MGI:1342274]
chr2	84936579	84958509	1	6	protein_coding	ENSMUSG00000027074	Slc43a3	5.26101	5.22982	4.91981	5.21045	4.79951	5.14493	4.9269	4.50884	4.63915	4.78485	4.54471	4.68047	5.09425	4.68082	-0.413433	0.750835	0.00276328	-2.55857	0.0133058	solute carrier family 43, member 3 [Source:MGI Symbol;Acc:MGI:1931054]
chr12	17172100	17176888	-1	1	protein_coding	ENSMUSG00000051726	Kcnf1	-0.255171	0.548531	0.513936	0.408574	-0.366994	0.733031	0.407014	-0.584327	-1.00765	0.0998591	-0.3976	0.576357	0.263651	-0.151058	-0.414709	0.750171	0.158109	-0.801044	0.311299	potassium voltage-gated channel, subfamily F, member 1 [Source:MGI Symbol;Acc:MGI:2687399]
chr2	130684113	130697519	-1	5	protein_coding	ENSMUSG00000074796	Slc4a11	4.27568	4.10046	3.92665	4.26512	3.80454	4.25674	3.32442	3.88539	3.25433	3.89306	3.60154	4.1528	4.10486	3.68526	-0.419609	0.747627	0.0257309	-1.58955	0.0808423	solute carrier family 4, sodium bicarbonate transporter-like, member 11 [Source:MGI Symbol;Acc:MGI:2138987]
chr15	76538832	76544608	1	2	protein_coding	ENSMUSG00000022560	Slc52a2	4.43288	4.54949	4.76857	4.56308	4.74723	4.28517	4.28099	4.08564	4.16462	4.10051	3.8891	4.20875	4.55774	4.1216	-0.436134	0.739113	6.53449e-05	-4.18479	0.000742251	solute carrier protein 52, member 2 [Source:MGI Symbol;Acc:MGI:1289288]
chr9	32314707	32344350	-1	3	protein_coding	ENSMUSG00000032034	Kcnj5	1.56972	1.35074	1.74589	2.10508	0.53955	0.773732	1.83487	1.13597	1.00349	0.341648	1.03792	0.085692	1.34745	0.906597	-0.440856	0.736697	0.149912	-0.824162	0.303247	potassium inwardly-rectifying channel, subfamily J, member 5 [Source:MGI Symbol;Acc:MGI:104755]
chr8	70842049	70863258	-1	8	protein_coding	ENSMUSG00000002908	Kcnn1	2.39169	1.91461	1.92543	2.37133	1.71336	2.58256	1.59381	1.70045	2.28364	1.39832	1.39692	1.83282	2.14983	1.701	-0.448834	0.732635	0.0341541	-1.46656	0.100201	potassium intermediate/small conductance calcium-activated channel, subfamily N, member 1 [Source:MGI Symbol;Acc:MGI:1933993]
chr11	120491840	120499187	1	6	protein_coding	ENSMUSG00000025792	Slc25a10	7.92117	8.02295	8.10965	7.92638	7.85645	7.53215	7.62586	7.5868	7.46739	7.20627	7.29086	7.46729	7.89479	7.44075	-0.454046	0.729993	0.000419266	-3.37751	0.00285746	solute carrier family 25 (mitochondrial carrier, dicarboxylate transporter), member 10 [Source:MGI Symbol;Acc:MGI:1353497]
chr19	10839727	10859362	1	4	protein_coding	ENSMUSG00000024737	Slc15a3	2.17136	2.0471	2.73616	2.15578	1.37913	2.21982	2.00893	2.13687	1.70535	1.81388	0.643746	1.62918	2.11822	1.65632	-0.461902	0.726029	0.112931	-0.947189	0.245236	solute carrier family 15, member 3 [Source:MGI Symbol;Acc:MGI:1929691]
chr2	164163619	164171113	-1	1	protein_coding	ENSMUSG00000040164	Kcns1	-0.0195596	-0.315989	0.513936	-1.50286	-0.0231974	0.461289	-0.751376	-1.39611	-1.00765	-1.04375	0.372536	0.085692	-0.14773	-0.623443	-0.475713	0.719111	0.207978	-0.681983	0.373013	K+ voltage-gated channel, subfamily S, 1 [Source:MGI Symbol;Acc:MGI:1197019]
chr13	23895890	23915009	-1	5	protein_coding	ENSMUSG00000021336	Slc17a4	1.24726	2.43786	2.38701	2.91333	2.30698	2.79519	1.16402	1.67906	2.15933	2.82464	1.32165	2.02516	2.34794	1.86231	-0.485626	0.714187	0.11075	-0.955655	0.242883	solute carrier family 17 (sodium phosphate), member 4 [Source:MGI Symbol;Acc:MGI:2442850]
chr2	126552407	126588243	1	4	protein_coding	ENSMUSG00000027359	Slc27a2	11.877	11.8247	12.2214	11.8644	11.9815	11.8425	11.4768	11.2141	11.5163	11.5171	11.3832	11.5293	11.9352	11.4395	-0.495775	0.709181	3.92727e-06	-5.40591	8.28468e-05	solute carrier family 27 (fatty acid transporter), member 2 [Source:MGI Symbol;Acc:MGI:1347099]
chr11	102402985	102407946	-1	15	protein_coding	ENSMUSG00000018677	Slc25a39	8.88807	8.61324	8.69454	8.57454	9.00022	8.69432	8.22391	8.25307	8.26949	8.16708	8.19635	8.37365	8.74416	8.24726	-0.496897	0.708629	4.45235e-05	-4.35141	0.00056354	solute carrier family 25, member 39 [Source:MGI Symbol;Acc:MGI:1196386]
chr6	142564837	142571614	-1	2	protein_coding	ENSMUSG00000030247	Kcnj8	3.11546	3.11801	3.17529	3.1232	3.31559	2.91829	2.78799	2.81331	2.59091	2.55146	2.56941	2.41168	3.12764	2.6208	-0.506843	0.703761	0.00185149	-2.73248	0.00921586	potassium inwardly-rectifying channel, subfamily J, member 8 [Source:MGI Symbol;Acc:MGI:1100508]
chrX	103697414	103821983	-1	3	protein_coding	ENSMUSG00000033965	Slc16a2	8.34533	8.20044	8.2244	8.32399	7.9125	8.07804	7.80061	7.5814	7.62185	7.56284	7.61927	7.84078	8.18078	7.67113	-0.509656	0.70239	1.24436e-05	-4.90506	0.000206912	solute carrier family 16 (monocarboxylic acid transporters), member 2 [Source:MGI Symbol;Acc:MGI:1203732]
chr5	108669878	108675569	-1	4	protein_coding	ENSMUSG00000046959	Slc26a1	7.76759	7.51855	7.36024	7.5461	7.59944	7.74317	7.03755	7.16492	6.98268	7.27937	6.79073	7.08669	7.58918	7.05699	-0.53219	0.691504	0.000151888	-3.81848	0.00120154	solute carrier family 26 (sulfate transporter), member 1 [Source:MGI Symbol;Acc:MGI:2385894]
chr17	12584132	12628488	1	2	protein_coding	ENSMUSG00000040966	Slc22a2	8.27807	7.69255	8.05739	7.68526	8.39803	8.03657	7.43083	7.54639	7.67992	7.56657	7.26053	7.41902	8.02464	7.48388	-0.540767	0.687406	0.000408186	-3.38914	0.00282541	solute carrier family 22 (organic cation transporter), member 2 [Source:MGI Symbol;Acc:MGI:1335072]
chr2	84838850	84863594	1	6	protein_coding	ENSMUSG00000027075	Slc43a1	1.49561	0.944185	1.72449	0.879924	0.375211	0.510284	0.834612	0.0698904	-0.000216433	0.44887	0.421428	0.8819	0.988284	0.442747	-0.545537	0.685136	0.041738	-1.37947	0.11929	solute carrier family 43, member 1 [Source:MGI Symbol;Acc:MGI:1931352]
chr13	23806993	23825180	1	4	protein_coding	ENSMUSG00000036110	Slc17a2	1.01938	0.86806	-0.0983932	0.0280464	-3.3618	-0.398778	-0.751376	-0.807702	-0.868792	0.284893	-1.31432	-1.8386	-0.323914	-0.88265	-0.558736	0.678897	0.27139	-0.566407	0.44528	solute carrier family 17 (sodium phosphate), member 2 [Source:MGI Symbol;Acc:MGI:2443098]
chr7	99657804	99711340	-1	9	protein_coding	ENSMUSG00000030737	Slco2b1	5.43468	5.27105	5.12973	5.33116	5.14616	4.96331	4.91383	4.41814	4.64496	4.79251	4.41491	4.61985	5.21268	4.63403	-0.578648	0.669591	0.000357973	-3.44615	0.0025997	solute carrier organic anion transporter family, member 2b1 [Source:MGI Symbol;Acc:MGI:1351872]
chr3	135825279	135888572	1	6	protein_coding	ENSMUSG00000053897	Slc39a8	6.58602	6.41043	6.61222	6.7091	6.72635	6.53065	6.04556	5.70159	6.00028	6.26381	5.8858	6.15243	6.59579	6.00825	-0.587548	0.665473	7.54335e-06	-5.12244	0.000143627	solute carrier family 39 (metal ion transporter), member 8 [Source:MGI Symbol;Acc:MGI:1914797]
chr10	127171393	127180645	-1	6	protein_coding	ENSMUSG00000040441	Slc26a10	0.909511	1.55876	1.43936	1.56982	1.3499	1.24824	0.678434	1.6353	0.202384	0.771596	0.215057	0.999367	1.34593	0.750356	-0.595575	0.661781	0.00486275	-2.31312	0.021542	solute carrier family 26, member 10 [Source:MGI Symbol;Acc:MGI:2143920]
chr8	40862396	40922308	1	5	protein_coding	ENSMUSG00000031596	Slc7a2	3.39909	3.88561	4.02621	3.86904	2.87735	4.06919	2.90715	2.95354	2.90343	3.48422	3.1723	3.08516	3.68775	3.0843	-0.603448	0.658179	0.00412147	-2.38495	0.0188228	solute carrier family 7 (cationic amino acid transporter, y+ system), member 2 [Source:MGI Symbol;Acc:MGI:99828]
chr19	8618039	8628299	1	1	protein_coding	ENSMUSG00000024650	Slc22a6	9.57497	9.42028	9.67907	9.45165	9.97361	9.18742	9.09493	9.03678	8.87614	8.782	8.69377	9.0138	9.54783	8.91624	-0.631597	0.645461	2.41038e-05	-4.61791	0.000344451	solute carrier family 22 (organic anion transporter), member 6 [Source:MGI Symbol;Acc:MGI:892001]
chr11	62574486	62600515	1	5	protein_coding	ENSMUSG00000018507	Trpv2	-0.760858	0.673063	-0.648932	0.879924	-0.101774	0.246754	0.072415	-0.584327	-0.0746073	-0.662653	-1.16249	-1.19789	0.0480293	-0.601592	-0.649621	0.637448	0.107113	-0.970158	0.238447	transient receptor potential cation channel, subfamily V, member 2 [Source:MGI Symbol;Acc:MGI:1341836]
chr11	102348824	102366203	-1	5	protein_coding	ENSMUSG00000006574	Slc4a1	5.68862	5.42841	5.19148	5.56796	5.22675	6.02683	5.00707	4.73817	4.94004	4.9121	4.67895	4.9265	5.52167	4.86714	-0.654536	0.63528	0.000191443	-3.71796	0.00148788	solute carrier family 4 (anion exchanger), member 1 [Source:MGI Symbol;Acc:MGI:109393]
chr4	134343181	134354484	1	4	protein_coding	ENSMUSG00000028836	Slc30a2	6.1992	5.70129	6.34494	5.88586	6.27335	5.06725	5.21325	5.43429	5.35573	5.10272	5.07054	5.33961	5.91198	5.25269	-0.659292	0.633189	0.000511533	-3.29113	0.00323727	solute carrier family 30 (zinc transporter), member 2 [Source:MGI Symbol;Acc:MGI:106637]
chr14	20140057	20181809	-1	2	protein_coding	ENSMUSG00000023243	Kcnk5	7.73575	6.52072	7.2731	6.50019	7.39599	5.97323	6.62786	5.74598	5.95543	6.15421	6.15608	6.78925	6.89983	6.23813	-0.661696	0.632135	0.0202272	-1.69406	0.0673732	potassium channel, subfamily K, member 5 [Source:MGI Symbol;Acc:MGI:1336175]
chr13	64096308	64129368	-1	8	protein_coding	ENSMUSG00000033114	Slc35d2	3.61866	4.25789	4.24114	3.8741	3.84176	3.91398	3.40138	3.40824	3.23906	3.09607	3.13615	3.48323	3.95792	3.29402	-0.6639	0.63117	3.42237e-05	-4.46567	0.000459427	solute carrier family 35, member D2 [Source:MGI Symbol;Acc:MGI:1917734]
chr18	78100091	78142119	-1	3	protein_coding	ENSMUSG00000059336	Slc14a1	2.94956	2.53131	2.11828	2.71348	2.05867	3.15237	1.99244	2.0727	1.4374	1.5979	2.25563	2.10596	2.58728	1.91034	-0.67694	0.62549	0.00586347	-2.23185	0.0242759	solute carrier family 14 (urea transporter), member 1 [Source:MGI Symbol;Acc:MGI:1351654]
chr10	88885992	88929515	1	1	protein_coding	ENSMUSG00000020062	Slc5a8	8.30612	8.21316	8.52231	8.39385	8.38481	8.45018	7.57728	7.75053	7.69504	7.43337	7.75927	7.91063	8.3784	7.68769	-0.690715	0.619547	3.9758e-05	-4.40057	0.000518024	solute carrier family 5 (iodide transporter), member 8 [Source:MGI Symbol;Acc:MGI:2384916]
chr16	26356642	26371841	-1	2	protein_coding	ENSMUSG00000022512	Cldn1	4.27568	4.42882	3.84471	4.12372	3.96735	4.46058	3.74933	3.00603	3.49838	3.45878	3.28887	3.92678	4.18348	3.48803	-0.695449	0.617517	8.00055e-05	-4.09688	0.000824242	claudin 1 [Source:MGI Symbol;Acc:MGI:1276109]
chr16	32474504	32487879	-1	3	protein_coding	ENSMUSG00000035699	Slc51a	6.32044	5.77696	5.98323	5.7231	6.66982	6.70453	5.5845	5.52401	5.58445	5.45595	5.11395	5.68907	6.19634	5.49199	-0.704356	0.613716	0.00147573	-2.83099	0.0076017	solute carrier family 51, alpha subunit [Source:MGI Symbol;Acc:MGI:2146634]
chr1	84905898	84935134	-1	2	protein_coding	ENSMUSG00000026220	Slc16a14	5.49298	4.69062	4.70169	4.46932	4.33113	3.29201	3.9247	3.65828	3.9609	3.27429	3.9192	3.98135	4.49629	3.78645	-0.709838	0.611389	0.0288042	-1.54054	0.0886131	solute carrier family 16 (monocarboxylic acid transporters), member 14 [Source:MGI Symbol;Acc:MGI:1919031]
chr3	31149920	31164324	1	1	protein_coding	ENSMUSG00000037625	Cldn11	1.72915	0.447527	-2.043	1.82084	0.777649	2.43811	-4.47039	1.34057	-0.235991	1.22814	1.06894	1.80082	0.861711	0.122014	-0.739698	0.598865	0.576982	-0.238838	0.745198	claudin 11 [Source:MGI Symbol;Acc:MGI:106925]
chr1	74375195	74386062	1	11	protein_coding	ENSMUSG00000026177	Slc11a1	1.15397	1.59069	2.49206	0.709394	0.189716	1.96252	0.906786	0.897492	1.54069	0.16421	-0.315189	0.373707	1.34972	0.594615	-0.755109	0.592501	0.0474109	-1.32412	0.132931	solute carrier family 11 (proton-coupled divalent metal ion transporters), member 1 [Source:MGI Symbol;Acc:MGI:1345275]
chr6	121343076	121365775	1	10	protein_coding	ENSMUSG00000030109	Slc6a12	1.75055	0.447527	0.562989	0.408574	0.0513201	1.60471	0.00824513	0.969745	-0.868792	0.851939	-0.315189	-0.41782	0.804278	0.0380211	-0.766257	0.587941	0.0809382	-1.09185	0.195028	solute carrier family 6 (neurotransmitter transporter, betaine/GABA), member 12 [Source:MGI Symbol;Acc:MGI:95628]
chr18	80294546	80364254	-1	3	protein_coding	ENSMUSG00000059852	Kcng2	-1.02606	-1.69512	-1.55033	-1.50286	0.375211	-2.41282	-1.45278	-3.42747	-4.47039	-1.78822	-0.315189	-1.19789	-1.302	-2.10866	-0.806658	0.571705	0.134529	-0.871184	0.278488	potassium voltage-gated channel, subfamily G, member 2 [Source:MGI Symbol;Acc:MGI:3694646]
chr17	23679249	23682446	1	3	protein_coding	ENSMUSG00000023906	Cldn6	0.18292	0.702586	1.11686	-0.296069	-1.28541	0.510284	-0.0589123	-1.22503	-1.33331	-1.197	-1.31432	1.20899	0.155195	-0.653264	-0.808459	0.570992	0.0706933	-1.15062	0.177938	claudin 6 [Source:MGI Symbol;Acc:MGI:1859284]
chr15	57243767	57477625	-1	3	protein_coding	ENSMUSG00000022366	Slc22a22	6.54374	6.80131	6.69844	6.62239	6.88311	6.39781	5.73334	5.96728	5.6114	5.84385	5.86938	5.80252	6.6578	5.80463	-0.853173	0.553566	9.22932e-08	-7.03483	4.54288e-06	solute carrier family 22 (organic cation transporter), member 22 [Source:MGI Symbol;Acc:MGI:2446114]
chr11	61672781	61720826	-1	4	protein_coding	ENSMUSG00000042371	Slc5a10	6.48669	6.35747	5.91638	6.11559	6.47377	6.63374	5.66475	5.68692	5.1092	5.28741	4.86055	6.12118	6.33061	5.455	-0.875604	0.545026	0.00010237	-3.98983	0.000964888	solute carrier family 5 (sodium/glucose cotransporter), member 10 [Source:MGI Symbol;Acc:MGI:1926089]
chr2	167421712	167477000	1	13	protein_coding	ENSMUSG00000039463	Slc9a8	6.96815	7.03213	6.95656	6.86005	6.85023	6.93283	5.68413	6.26699	5.96358	6.42269	5.90312	5.95481	6.93332	6.03255	-0.900771	0.5356	1.67853e-06	-5.77507	4.13106e-05	solute carrier family 9 (sodium/hydrogen exchanger), member 8 [Source:MGI Symbol;Acc:MGI:1924281]
chr11	20302180	20332713	-1	2	protein_coding	ENSMUSG00000020142	Slc1a4	4.40615	4.98451	4.66284	4.24575	4.76671	4.24593	3.56087	3.91772	3.69591	3.0878	3.84498	3.79894	4.55198	3.65104	-0.900946	0.535536	3.40102e-06	-5.46839	7.92976e-05	solute carrier family 1 (glutamate/neutral amino acid transporter), member 4 [Source:MGI Symbol;Acc:MGI:2135601]
chr7	81114799	81170416	1	2	protein_coding	ENSMUSG00000025726	Slc28a1	3.43918	3.93308	3.65413	4.16142	3.67502	3.58286	2.97587	2.99741	2.56664	2.80459	2.64341	2.96755	3.74095	2.82591	-0.915037	0.53033	1.01566e-06	-5.99325	2.81211e-05	solute carrier family 28 (sodium-coupled nucleoside transporter), member 1 [Source:MGI Symbol;Acc:MGI:3605073]
chr2	168260117	168281736	-1	3	protein_coding	ENSMUSG00000074575	Kcng1	2.33615	2.24065	2.72542	2.38556	1.80235	2.86277	1.45628	1.65735	1.46393	1.62101	1.34718	1.20899	2.39215	1.45912	-0.933029	0.523758	0.0493406	-1.3068	0.137393	potassium voltage-gated channel, subfamily G, member 1 [Source:MGI Symbol;Acc:MGI:3616086]
chr13	23839434	23860716	1	5	protein_coding	ENSMUSG00000036083	Slc17a3	9.5598	9.21793	9.56056	9.37871	9.65018	9.24747	8.38518	8.69117	8.39947	8.51931	8.32137	8.32279	9.43577	8.43988	-0.995893	0.501425	8.51821e-09	-8.06965	4.91225e-07	solute carrier family 17 (sodium phosphate), member 3 [Source:MGI Symbol;Acc:MGI:2389216]
chr19	6535845	6543032	-1	3	protein_coding	ENSMUSG00000061742	Slc22a12	9.74021	9.73603	9.40204	9.42046	9.88542	9.54434	8.89388	8.56219	8.49941	8.32628	8.50199	8.78178	9.62142	8.59425	-1.02716	0.490675	7.14355e-09	-8.14609	4.91225e-07	solute carrier family 22 (organic anion/cation transporter), member 12 [Source:MGI Symbol;Acc:MGI:1195269]
chr7	143473736	143499334	1	5	protein_coding	ENSMUSG00000000154	Slc22a18	7.15027	7.63462	7.32423	6.90026	7.3771	6.97599	6.37467	6.07152	6.11977	6.43578	5.86828	6.31987	7.22708	6.19832	-1.02876	0.490131	6.93067e-07	-6.15923	2.25846e-05	solute carrier family 22 (organic cation transporter), member 18 [Source:MGI Symbol;Acc:MGI:1336884]
chr19	7673061	7711310	-1	3	protein_coding	ENSMUSG00000024757	Slc22a19	6.03121	5.84307	5.51812	5.43231	5.88494	6.59025	4.67639	4.88553	4.80652	5.02687	4.41189	5.19934	5.88332	4.83442	-1.04889	0.483339	1.58341e-05	-4.80041	0.000250519	solute carrier family 22 (organic anion transporter), member 19 [Source:MGI Symbol;Acc:MGI:2442751]
chr7	74275419	74554780	-1	8	protein_coding	ENSMUSG00000025790	Slco3a1	7.58344	7.16565	7.52906	7.26745	7.53069	7.02949	6.28949	6.2589	6.42326	6.19905	6.01586	6.42532	7.35096	6.26865	-1.08232	0.47227	6.01676e-10	-9.22064	8.88475e-08	solute carrier organic anion transporter family, member 3a1 [Source:MGI Symbol;Acc:MGI:1351867]
chr7	12988346	12998192	-1	4	protein_coding	ENSMUSG00000030382	Slc27a5	0.831319	1.42347	2.0163	0.919584	-2.74239	-2.08713	-1.64578	-2.0804	-1.33331	1.00033	-0.899717	-1.3334	0.0601907	-1.04871	-1.1089	0.463647	0.154417	-0.811305	0.306756	solute carrier family 27 (fatty acid transporter), member 5 [Source:MGI Symbol;Acc:MGI:1347100]
chr1	192190774	192510159	1	3	protein_coding	ENSMUSG00000058248	Kcnh1	1.39047	0.893884	-0.176763	0.753953	1.56864	1.46257	-0.451527	0.611628	0.63468	-1.04375	-1.02513	0.236875	0.982126	-0.172871	-1.155	0.449067	0.000733713	-3.13447	0.00416712	potassium voltage-gated channel, subfamily H (eag-related), member 1 [Source:MGI Symbol;Acc:MGI:1341721]
chr12	108836046	108856815	1	5	protein_coding	ENSMUSG00000048856	Slc25a47	2.43199	2.40231	2.15073	1.59453	1.82377	1.30488	0.356363	1.03855	0.63468	1.70992	-0.237233	1.1844	1.95137	0.781114	-1.17026	0.444343	0.000370971	-3.43066	0.00265065	solute carrier family 25, member 47 [Source:MGI Symbol;Acc:MGI:2144766]
chr8	69037711	69089235	-1	5	protein_coding	ENSMUSG00000036330	Slc18a1	7.73441	7.57999	8.20883	7.71409	7.65052	7.42643	6.51694	6.67215	6.55091	6.48621	6.44698	6.44874	7.71904	6.52032	-1.19872	0.435661	6.24033e-11	-10.2048	1.38223e-08	solute carrier family 18 (vesicular monoamine), member 1 [Source:MGI Symbol;Acc:MGI:106684]
chr19	8335371	8405111	-1	3	protein_coding	ENSMUSG00000052562	Slc22a30	7.13407	6.93597	7.41762	6.89653	7.23347	6.97217	5.49514	6.01928	5.21253	5.53412	5.59084	5.97288	7.09831	5.63747	-1.46084	0.363282	0.00014008	-3.85362	0.00120154	solute carrier family 22, member 30 [Source:MGI Symbol;Acc:MGI:2442750]
chrX	7822289	7838280	1	2	protein_coding	ENSMUSG00000009731	Kcnd1	-1.17952	-0.14849	-1.03035	0.663414	0.94335	0.813316	-1.86865	-1.8146	-0.742134	-1.56314	-2.16092	-0.66357	0.0102874	-1.46884	-1.47912	0.358707	0.000622861	-3.20561	0.00374713	potassium voltage-gated channel, Shal-related family, member 1 [Source:MGI Symbol;Acc:MGI:96671]
chr15	99590782	99594829	1	6	protein_coding	ENSMUSG00000044217	Aqp5	0.61501	-1.5488	-4.47039	-1.13468	-0.101774	-0.311041	-3.4603	-2.0804	-2.77982	-3.41128	-3.47816	-0.959954	-1.15861	-2.69499	-1.53637	0.344751	0.0559166	-1.25246	0.149341	aquaporin 5 [Source:MGI Symbol;Acc:MGI:106215]
chr18	15389496	15410982	-1	12	protein_coding	ENSMUSG00000024411	Aqp4	6.44709	5.9252	7.032	6.58742	6.19231	6.24154	3.41382	5.51649	3.51749	4.74333	5.69642	5.82656	6.40426	4.78569	-1.61857	0.325657	0.000536451	-3.27047	0.00334715	aquaporin 4 [Source:MGI Symbol;Acc:MGI:107387]
chr19	8062209	8131982	-1	1	protein_coding	ENSMUSG00000063590	Slc22a28	6.91049	6.79362	6.74236	6.20356	6.93631	6.75559	5.10236	5.29885	4.64206	4.75382	4.9424	5.47886	6.72365	5.03639	-1.68726	0.310516	1.38991e-06	-5.85701	3.62195e-05	solute carrier family 22, member 28 [Source:MGI Symbol;Acc:MGI:3645714]
chr4	19818725	19842218	1	1	protein_coding	ENSMUSG00000041052	Slc7a13	9.83114	9.57675	9.79501	9.49608	9.91058	9.35196	7.1262	7.38978	7.43214	7.60837	6.94813	7.81723	9.66025	7.38697	-2.27328	0.206859	0.000625932	-3.20347	0.00374713	solute carrier family 7, (cationic amino acid transporter, y+ system) member 13 [Source:MGI Symbol;Acc:MGI:1921337]
chr12	80953183	80968705	-1	4	protein_coding	ENSMUSG00000021135	Slc10a1	1.81291	2.0239	1.61245	1.75659	-1.4816	-2.08713	-2.87199	-2.0804	-2.02263	0.812326	-3.47816	-1.07402	0.606186	-1.78581	-2.392	0.190518	0.00965937	-2.01505	0.0372096	solute carrier family 10 (sodium/bile acid cotransporter family), member 1 [Source:MGI Symbol;Acc:MGI:97379]
chr9	71110659	71168682	-1	10	protein_coding	ENSMUSG00000032204	Aqp9	1.59361	1.35074	1.43936	0.292537	-4.47039	-2.41282	-2.45528	-2.82849	-3.39047	-0.778849	-4.47039	-4.47039	-0.367827	-3.06564	-2.69782	0.154126	0.00394683	-2.40375	0.018213	aquaporin 9 [Source:MGI Symbol;Acc:MGI:1891066]
chr6	141629518	141686646	1	4	protein_coding	ENSMUSG00000030236	Slco1b2	2.17136	2.38421	2.93559	1.73453	-0.819233	-1.07965	-0.866981	-4.47039	-4.47039	2.47741	-1.89841	-2.62281	1.22113	-1.97526	-3.19639	0.109091	0.00583426	-2.23401	0.0242759	solute carrier organic anion transporter family, member 1b2 [Source:MGI Symbol;Acc:MGI:1351899]
chr17	46432183	46438457	-1	3	protein_coding	ENSMUSG00000067144	Slc22a7	8.15506	6.74744	7.78824	6.93877	8.58032	7.93705	3.92035	3.72764	3.57337	3.53377	2.5365	4.46253	7.69115	3.62569	-4.06545	0.0597278	3.03782e-12	-11.5174	1.34575e-09	solute carrier family 22 (organic anion transporter), member 7 [Source:MGI Symbol;Acc:MGI:1859559]
chr6	141907282	141946962	-1	3	protein_coding	ENSMUSG00000041698	Slco1a1	8.2457	7.78256	8.99173	7.94482	8.66211	7.69199	0.636597	0.366039	-0.000216433	1.31574	-1.89841	1.80082	8.21982	0.370094	-7.84973	0.00433508	8.87087e-09	-8.05203	4.91225e-07	solute carrier organic anion transporter family, member 1a1 [Source:MGI Symbol;Acc:MGI:1351891]
chr2	69424340	69586065	-1	4	protein_coding	ENSMUSG00000027070	Lrp2	11.2715	11.2959	11.2898	11.3665	11.2944	11.4992	11.0569	11.0305	10.8443	11.0019	11.1095	11.0208	11.3362	11.0107	-0.325556	0.797991	0.00129298	-2.88841	0.0068	low density lipoprotein receptor-related protein 2 [Source:MGI Symbol;Acc:MGI:95794]
chr6	58584523	58695676	1	13	protein_coding	ENSMUSG00000029802	Abcg2	8.73844	8.78468	8.79324	8.52257	8.92233	8.7274	8.53858	8.5364	8.54903	8.52353	8.56489	8.52947	8.74811	8.54032	-0.207793	0.865861	0.00518906	-2.28491	0.022	ATP binding cassette subfamily G member 2 (Junior blood group) [Source:MGI Symbol;Acc:MGI:1347061]
