# Supplementary material for: Renal tubular peroxisomes are dispensable for normal kidney function
Source: JCI Insight. 2022 Feb 22;7(4):e155836. doi: 10.1172/jci.insight.155836 (PMC8876468; doi:10.1172/jci.insight.155836)
Supplement: Supplemental table 5 [file jciinsight-7-155836-s074.xlsx]

## Sheet: MetabolomePex5 analysis MF v2
Supplementary Table 5. Differential expression of metabolites detected by Liquid chromatography-mass spectrometry (LC/MS) in the Kidney of males and females Ctrl and cKO mice.
Metabolite identification														Fold of Change					Statistical Values - ANOVA Contrasts				Statistical Values - ANOVA Main Effects							Mean Values for Fold change calculation					Raw Individual Values
														cKOf vs Ctrlf		cKOm vs Ctrlm			cKOf vs Ctrlf		cKOm vs Ctrlm		Group (cKO vs Ctrl)		Gender (M vs F)		Interaction			(missing values replaced by row min of the same sex)
Pathway Sort Order	Super Pathway	Sub Pathway	Biochemical Name	Platform	Chemical ID	CAS	RI	Mass	Comp ID	KEGG	HMDB	PUBCHEM		Fold Change	Log2FC	Fold Change	Log2FC		p-value	FDR (M+F)	p-value	FDR (M+F)	p-value	q-value	p-value	q-value	p-value	q-value		CTRL_M	CKO_M	CTRL_F	CKO_F		K_Ctrl M1	K_Ctrl M2	K_Ctrl M3	K_Ctrl M4	K_Ctrl M5	K_Ctrl M6	K_KO M1	K_KO M2	K_KO M3	K_KO M4	K_KO M5	K_KO M6	K_Ctrl F1	K_Ctrl F2	K_Ctrl F3
1	Amino Acid	Glycine, Serine and Threonine Metabolism	glycine	LC/MS pos early	340	56-40-6	1375	76.0393	58	C00037	HMDB00123	750		0.92	-0.120294	0.9	-0.152003		0.0394	0.141342	0.0109	0.0556096	0.002	0.0065	0.0002	0.0002	0.6749	0.5693		1.1234	1.0121	0.9824	0.905		1491366400	1427484672	1666617600	1546084864	1662365696	1682954112	1393644160	1402074240	1551780352	1527252992	1253478016	1409845120	1279266432	1455554048	1319657472
2	Amino Acid	Glycine, Serine and Threonine Metabolism	N-acetylglycine	LC/MS pos early	100001006	543-24-8	826	118.05	27710		HMDB00532	10972		0.96	-0.0588937	1.18	0.238787		0.8822	0.95295	0.3354	0.595335	0.5605	0.4619	1.3957e-10	1.7575e-09	0.4308	0.498		1.5175	1.7929	0.4965	0.478		21127006	26005636	19147388	19610668	22144038	20779676	16592270	31617722	21363816	33417774	23409382	25795168	7224436	4944464	11703098
5	Amino Acid	Glycine, Serine and Threonine Metabolism	sarcosine	LC/MS pos early	1023	107-97-1	1280	90.055	1516	C00213	HMDB00271	1088		0.98	-0.0291463	0.87	-0.200913		0.8586	0.940266	0.8562	0.938845	0.9983	0.6265	0.7901	0.2242	0.7995	0.6099		1.2131	1.0556	0.9674	0.9457		1291861	1021169	3149688	3195402	4630933	6605197	945713	3480196	2850186	2177189	2830671	5026544		2425069	2706728
6	Amino Acid	Glycine, Serine and Threonine Metabolism	dimethylglycine	LC/MS pos early	806	1118-68-9	1104	104.071	5086	C01026	HMDB00092	673		1.16	0.214125	1.37	0.454176		0.1441	0.355596	0.0074	0.0410736	0.0047	0.0131	0.6187	0.1895	0.3146	0.4331		0.8308	1.142	0.925	1.0722		18459984	16034748	15443158	18382896	15226452	24062056	18511376	27419096	23429416	17875312	35441808	25230862	19695584	16320655	22185472
7	Amino Acid	Glycine, Serine and Threonine Metabolism	betaine	LC/MS pos early	799	107-43-7	1064	118.086	3141	C00719	HMDB00043	247		1.08	0.111031	0.99	-0.0144996		0.3561	0.617007	0.9113	0.962975	0.563	0.4632	0.0003	0.0003	0.4633	0.5059		0.9104	0.8988	1.0989	1.1844		4060483328	6579213824	4063024128	4748953600	4797844992	4943680512	4809251328	3792049152	5839083008	5184484352	4258331904	4936165376	5349736448	6381936128	5891560960
8	Amino Acid	Glycine, Serine and Threonine Metabolism	betaine aldehyde	LC/MS pos early	1219	7758-31-8	1915	120.102	15499	C00576	HMDB01252	249		0.64	-0.643856	0.64	-0.643856		0.0004	0.00362553	0.0002	0.00200471	4.9669e-06	3.7742e-05	3.3278e-07	1.2166e-06	0.9089	0.6397		1.7103	1.0906	0.9958	0.6416		22038388	17518240	16394410	13266100	18434958	17146044	9876326	11610811	13414092	11971274	11954268	7.99892e+06	14012627	8459316	9927026
10	Amino Acid	Glycine, Serine and Threonine Metabolism	serine	LC/MS pos early	503	56-45-1	1239	106.05	1648	C00065	HMDB00187	5951		1.06	0.0840643	1.16	0.214125		0.4088	0.671905	0.0506	0.173137	0.0518	0.0921	0.0935	0.0473	0.3922	0.4829		0.9722	1.1262	0.9317	0.9912		161667424	212213696	196080800	180602480	207223312	207890432	199687056	260079408	200001216	238204672	244961872	207433600	162660400	214124416	191028176
11	Amino Acid	Glycine, Serine and Threonine Metabolism	N-acetylserine	LC/MS pos early	100001851	97-14-3	800	148.06	37076		HMDB02931	65249		0.94	-0.0892673	1.27	0.344828		0.3973	0.660009	0.0044	0.0268731	0.1124	0.1579	3.6986e-08	1.9054e-07	0.0092	0.0638		1.1871	1.513	0.8797	0.8251		3.36157e+06	4.14766e+06	4.04846e+06	4487818	4195308	3445914	3566980	5300759	5229785	5589008	5165862	5338203	3289739	2440440	2844811
15	Amino Acid	Glycine, Serine and Threonine Metabolism	3-phosphoserine	LC/MS neg	133	407-41-0	614.4	184.002	543	C01005	HMDB00272	68841		0.91	-0.136062	0.93	-0.104697		0.8124	0.920998	0.7433	0.890039	0.6899	0.5263	0.3889	0.1348	0.9491	0.6463		1.0968	1.0255	0.9925	0.9071		1332352	773374	1456924	676711	907333	797578	1259996	590621	1133592	1066044	608536	899269	934453	1361671	586211
16	Amino Acid	Glycine, Serine and Threonine Metabolism	2-methylserine	LC/MS pos early	100009246		1652	120.066	53229	C02115		94309		1.44	0.526069	0.99	-0.0144996		0.02	0.0869299	0.8552	0.938845	0.113	0.1582	0.0411	0.0247	0.0694	0.1992		0.9068	0.9011	0.9718	1.402		16330295	8464012	12008155	13938898	13693880	11901502	12099460	21135404	13038475	8.35282e+06	10798932	10432086	5715567	14122626	16245844
17	Amino Acid	Glycine, Serine and Threonine Metabolism	threonine	LC/MS pos early	564	72-19-5	1514	120.066	1284	C00188	HMDB00167	6288		0.93	-0.104697	0.92	-0.120294		0.2825	0.545782	0.1657	0.387847	0.0872	0.1303	0.0384	0.0234	0.8156	0.6131		1.1228	1.0295	1.0171	0.9468		302894240	315158496	351244448	384297888	410592032	366797280	285328960	314391520	359961120	345767840	330387808	318065248	269324960	357283520	304348352
18	Amino Acid	Glycine, Serine and Threonine Metabolism	N-acetylthreonine	LC/MS polar	100001274	17093-74-2	1700	160.062	33939		HMDB62557	152204		0.99	-0.0144996	1.08	0.111031		0.9352	0.972288	0.4424	0.696862	0.6253	0.4964	3.546e-10	4.2304e-09	0.5472	0.5321		1.3964	1.504	0.6488	0.6444		4367457	4483322	6041828	4730189	6870446	4690232	4289352	6367327	6111076	4985108	5418122	6415226	2754818	1786087	2761939
29	Amino Acid	Alanine and Aspartate Metabolism	alanine	LC/MS pos early	811	56-41-7	1700	90.055	1126	C00041	HMDB00161	5950		0.78	-0.358454	0.93	-0.104697		0.0013	0.00988929	0.236	0.485681	0.0022	0.0068	0.4196	0.1418	0.0894	0.2319		1.0191	0.9427	1.1431	0.8957		1003813632	1182331776	1490481408	1233056000	1123516672	1118306816	858577856	1274778496	1214544768	1181365888	973313856	1112468224	1215032064	1407071872	1460779776
31	Amino Acid	Alanine and Aspartate Metabolism	N-acetylalanine	LC/MS polar	1110	97-69-8	1564.8	130.051	1585	C02847	HMDB00766	88064		0.93	-0.104697	1.37	0.454176		0.3683	0.632007	0.0006	0.00518985	0.039	0.074	8.0547e-07	2.4482e-06	0.0022	0.0238		1.0856	1.4836	0.8922	0.8334		3647632	5482856	4537827	4039457	4210028	3936286	4645857	6820675	6432612	6036895	5418805	5976341	3945684	3536635	3626735
33	Amino Acid	Alanine and Aspartate Metabolism	N,N-dimethylalanine	LC/MS pos early	100020371	2812-31-9	1370	118.086	63151			5488191		1.11	0.15056	2.18	1.12433		0.7028	0.867883	0.1256	0.325262	0.1756	0.2174	0.4158	0.1416	0.4017	0.4834		1.1295	2.4665	0.7297	0.8086		617894144	4481293	6686582	371500160	522896512	419036000	1574369024	134281712	759127232	790848960	81290912	901991872	25369672	59587488	26269216
36	Amino Acid	Alanine and Aspartate Metabolism	aspartate	LC/MS pos early	234	56-84-8	1165	134.045	443	C00049	HMDB00191	5960		1.23	0.298658	0.99	-0.0144996		0.1238	0.324048	0.9723	0.990316	0.2593	0.2851	0.0463	0.0273	0.2797	0.4245		0.9438	0.9346	1.0078	1.2436		1142085120	1073889024	2023748352	1074204160	1275481472	1857467520	1722137088	1813867648	1272757760	996855232	1291647488	1267382144	1224866176	1890997376	1531755520
37	Amino Acid	Alanine and Aspartate Metabolism	N-acetylaspartate (NAA)	LC/MS polar	100000787	997-55-7;997-55-7	3143	174.041	22185	C01042	HMDB00812	65065		0.94	-0.0892673	1.01	0.0143553		0.3727	0.635717	0.9791	0.99174	0.5384	0.4519	0.6904	0.2043	0.5145	0.5232		1.0163	1.0234	1.0702	1.0014		52547632	41138904	35411160	46579144	39936664	48645792	60546056	41461168	42179764	43481632	43077448	35360512	42958384	46294556	51105132
40	Amino Acid	Alanine and Aspartate Metabolism	asparagine	LC/MS pos early	917	70-47-3	1225	133.061	512	C00152	HMDB00168	6267		0.88	-0.184425	1.01	0.0143553		0.0362	0.132941	0.7235	0.878784	0.1973	0.2365	0.3033	0.1125	0.0805	0.2179		1.0111	1.0252	1.0365	0.9158		154862432	229991264	214146592	202058896	177185984	189370880	172833312	201446096	208991664	214527616	192235728	193817152	178797856	192693376	194315488
42	Amino Acid	Alanine and Aspartate Metabolism	N-acetylasparagine	LC/MS pos early	100001257	4033-40-3	785	175.071	33942		HMDB06028	99715		0.91	-0.136062	0.71	-0.494109		0.3225	0.584099	0.0008	0.00655385	0.0022	0.0068	1.1176e-09	1.2667e-08	0.051	0.1688		1.6867	1.1909	0.7733	0.701		3079672	4972239	3.86816e+06	3728090	4090636	3500023	2344701	2479347	3.36171e+06	2965233	2564416	2691770	2247797	1571100	1939228
43	Amino Acid	Alanine and Aspartate Metabolism	hydroxyasparagine	LC/MS pos early	100020205		1149	149.056	62060	C03124	HMDB32332	97663		0.82	-0.286304	0.75	-0.415037		0.1707	0.394064	0.105	0.291876	0.0393	0.074	2.1593e-05	3.9157e-05	0.8467	0.6232		0.8936	0.6719	1.4633	1.2058		4593413	1735394	3936714	4577638	3282068	2828540	2372952	3204148	2747475	2563466	2461938	2404411	3.94733e+06	5802048	6777780
44	Amino Acid	Glutamate Metabolism	glutamate	LC/MS pos early	561	56-86-0	1500	148.06	57	C00025	HMDB00148	611		1.02	0.0285692	0.88	-0.184425		0.7089	0.870117	0.0274	0.107332	0.1724	0.2149	0.4789	0.1573	0.0652	0.1954		1.0728	0.9489	0.9758	0.9918		7329951744	7677424640	8251409920	8463327232	9309819904	9218942976	7952997376	7812175872	7642056704	7341277696	6670425088	7028077568	6120483328	8361452544	7950925312
45	Amino Acid	Glutamate Metabolism	glutamine	LC/MS pos early	563	56-85-9	1291	147.076	53	C00064	HMDB00641	5961		1.07	0.0976108	0.43	-1.21759		0.5774	0.795384	5.8905e-06	0.000146897	0.0009	0.0031	8.6576e-06	1.869e-05	0.0001	0.0027		2.4753	1.0711	0.897	0.9611		307007712	609671936	464803264	563795072	502977088	455729088	168364800	184237728	219478880	266693248	174864096	242924896	126660504	237736736	182926256
46	Amino Acid	Glutamate Metabolism	alpha-ketoglutaramate	LC/MS polar	100002397	18465-19-5	1916	144.03	62101			48		1.26	0.333424	0.93	-0.104697		0.0454	0.157585	0.5182	0.758602	0.3089	0.3159	0.0465	0.0274	0.0623	0.1907		1.1203	1.0369	0.8262	1.0394		1632846	1251213	1858711	1447644	1588152	1058577	1178790	1.37826e+06	1497741	1521426	1476578	1126507	1.04555e+06	1071088	949596
47	Amino Acid	Glutamate Metabolism	N-acetylglutamate	LC/MS neg	100000282	5817-08-03	621	188.056	15720	C00624	HMDB01138	70914		1.41	0.495695	1.26	0.333424		0.1136	0.304362	0.1575	0.378427	0.039	0.074	1.2076e-05	2.4795e-05	0.8965	0.6377		1.1032	1.3862	0.5274	0.7421		2345913	1658276	2544760	1588692	2301035	3460620	3530994	2861887	2877870	2707028	2999600	2488326	1226300	1304313	1186569
48	Amino Acid	Glutamate Metabolism	N-acetylglutamine	LC/MS pos early	100001253	2490-97-3	845	189.087	33943	C02716	HMDB06029	182230		0.77	-0.37707	0.7	-0.514573		0.0951	0.275128	0.0285	0.110624	0.0087	0.0218	6.7451e-11	8.9937e-10	0.6716	0.5689		2.6309	1.8396	0.6214	0.4754		55756920	37867636	46945212	61535344	67822984	43849016	41481740	23988180	41864436	42205356	23466550	46394780	16289097	9802279	13445093
51	Amino Acid	Glutamate Metabolism	4-hydroxyglutamate	LC/MS pos early	100002544	2485-33-8	1141	164.055	40499	C03079	HMDB01344	439902		1.41	0.495695	1.08	0.111031		0.5322	0.771803	0.7403	0.888986	0.8344	0.5809	0.7133	0.2086	0.4999	0.5183		1.0583	1.144	1.0404	1.4693		5918289	3439298	4792485	3919580	4443480	6309648	11211960	6673236	3872908	3078921	5.10559e+06	1215474	3085428	8982105	4770841
53	Amino Acid	Glutamate Metabolism	gamma-carboxyglutamate	LC/MS pos early	100002679	56271-99-9	903	192.05	38754		HMDB41900	40772		1.03	0.0426443	1.22	0.286881		0.7995	0.914929	0.0789	0.239227	0.1515	0.1971	0.6704	0.2005	0.273	0.4211		0.9322	1.1349	0.9658	0.9931		26266798	13747307	24925332	19974780	19704834	18907420	27443002	34296248	27417652	18081114	23053276	20098248	18544274	21016426	22673058
54	Amino Acid	Glutamate Metabolism	glutamate, gamma-methyl ester	LC/MS pos early	100001103	1499-55-4;1499-55-4	2170	162.076	33487		HMDB61715	68662		1.01	0.0143553	0.98	-0.0291463		0.8035	0.916399	0.8261	0.924011	0.9835	0.6209	0.5961	0.1846	0.7406	0.5891		0.9759	0.9589	0.9902	1.003		4503231488	5803431936	6627749376	5559302656	4641452032	4800137216	3783167488	5035179520	5450420736	5951966720	5991905280	5166053888	4889619456	5909022208	5724631040
55	Amino Acid	Glutamate Metabolism	pyroglutamine	LC/MS pos early	100001540	2353-44-8	1900	129.066	46225					1.07	0.0976108	1.89	0.918386		0.3057	0.567011	3.1099e-06	5.16e-05	3.7804e-05	0.0002	3.5516e-05	5.7918e-05	0.0012	0.0153		0.5309	1.0047	1.0382	1.1157		11027038	8069801	10507763	12379759	11519317	10033732	21956802	18458796	22701852	20275152	17078936	19774868	13378490	18357768	21133912
57	Amino Acid	Glutamate Metabolism	beta-citrylglutamate	LC/MS neg	100003271	73590-26-8	530	320.062	54923	C20775		72715786		1.34	0.422233	2.41	1.26903		0.1095	0.299499	5.7657e-05	0.0010717	0.0001	0.0006	0.5214	0.1673	0.026	0.1152		0.6257	1.5106	0.9027	1.2133		29354	26744		32158	34882	35878	58994	61774	49477	89451	132835	55894	53544	30076	57689
59	Amino Acid	Glutamate Metabolism	carboxyethyl-GABA	LC/MS pos early	100003260	4386-03-02	2085	176.092	40007		HMDB02201	2572		1.11	0.15056	0.99	-0.0144996		0.5174	0.758375	0.6971	0.865776	0.8537	0.5868	0.0126	0.0092	0.4648	0.5062		1.2483	1.2315	0.9131	1.0094		3801622	4146201	4991246	4.05959e+06	3.55169e+06	3.57399e+06	2917495	4288642	2864087	4371381	6346011	3012426	3029281	2997460	3052350
60	Amino Acid	Glutamate Metabolism	N-methyl-GABA	LC/MS pos early	100003152	1119-48-8	2109	118.086	39577	C15987		70703		1.05	0.0703893	1.11	0.15056		0.5083	0.753823	0.4071	0.67024	0.2952	0.3099	0.1707	0.074	0.9037	0.6392		0.9251	1.0268	1.067	1.1205		73245768	70493792	89387824	91792512	112149392	93733272	96281968	97923256	86156104	67013516	121036512	120770568	79344664	137377200	94981928
63	Amino Acid	Glutamate Metabolism	S-1-pyrroline-5-carboxylate	LC/MS pos early	35	2906-39-0	1528	114.055	42370	C04322	HMDB01301	1196		1.1	0.137504	0.48	-1.05889		0.6749	0.851748	0.0117	0.0582947	0.1125	0.1579	0.0032	0.0027	0.035	0.134		2.2739	1.0971	0.8321	0.9148		1154729	4694132	5481693	1.5686e+06	2046102	1788830	1253534	2110943	1216631	1247962	869865	1374790	776472	976122	1219032
70	Amino Acid	Histidine Metabolism	histidine	LC/MS neg	355	5934-29-2	755.9	154.062	59	C00135	HMDB00177	6274		0.94	-0.0892673	0.84	-0.251539		0.418	0.6816	0.0199	0.0869299	0.0277	0.0568	3.6432e-06	9.0065e-06	0.2426	0.397		1.2949	1.0819	0.8982	0.8464		8250464	11681579	11901598	10286427	10121286	9226774	8540215	9189753	8939838	7704412	9072974	7909900	6353301	7247181	6168545
71	Amino Acid	Histidine Metabolism	1-methylhistidine	LC/MS pos early	100001051	332-80-9	2755	170.092	30460	C01152	HMDB00001	92105		0.75	-0.415037	0.66	-0.599462		0.08	0.240848	0.0071	0.040328	0.0027	0.0081	0.0578	0.0327	0.4249	0.4953		1.0503	0.6964	1.2173	0.9116		111989352	78868384	109637376	139525248	102638760	106599080	83439784	52684808	105679152	64230128	49530464	74958024	77398808	187645152	103422312
72	Amino Acid	Histidine Metabolism	3-methylhistidine	LC/MS neg	100000042	368-16-1	906.3	168.078	15677	C01152	HMDB00479	64969		0.73	-0.454032	0.86	-0.217591		0.0167	0.0764968	0.4395	0.69472	0.026	0.0543	4.5897e-08	2.2616e-07	0.2122	0.3762		1.7868	1.5455	0.9062	0.6613		463138	226064	504858	617658	337805	299759	398902	302038	419841	361867	312862	322911	186200	203816	230849
73	Amino Acid	Histidine Metabolism	N-acetylhistidine	LC/MS pos early	100001293	39145-52-3	2065	198.087	33946	C02997	HMDB32055	75619		1.16	0.214125	1.33	0.411426		0.2873	0.551126	0.0196	0.0867491	0.0184	0.0409	1.9776e-09	2.0375e-08	0.3193	0.4384		1.2935	1.7243	0.6118	0.711		12509538	9483869	9515563	8976759	11208492	8229081	12313599	12661886	11901161	13221356	12989471	16792404	4692991	4343067	4.16191e+06
75	Amino Acid	Histidine Metabolism	N-acetyl-3-methylhistidine	LC/MS pos early	100002204	37841-04-6	2056	212.103	43256			193270		0.64	-0.643856	1.19	0.250962		0.0878	0.259742	0.2869	0.551126	0.6256	0.4964	0.0014	0.0013	0.0545	0.1752		1.1624	1.3782	0.7865	0.505		855838	262524	571019	640776	455606	162290	538093	678195	556430	721638	465082	535860	389219		335718
76	Amino Acid	Histidine Metabolism	N-acetyl-1-methylhistidine	LC/MS pos early	100004299		2100	212.103	43255			53859791		0.72	-0.473931	0.41	-1.2863		0.0389	0.140139	2.6558e-05	0.000405714	2.8015e-05	0.0002	0.1075	0.0525	0.0346	0.134		1.4251	0.5781	1.3046	0.9444		5642391	3629985	4516294	6272348	4215321	2596599	1752522	1510636	2599864	1876754	1538210	1622393	4481780	2627117	4546390
77	Amino Acid	Histidine Metabolism	hydantoin-5-propionate	LC/MS polar	100002514	5624-26-0	2080	171.041	40473	C05565	HMDB01212	782		1.25	0.321928	1.5	0.584963		0.3368	0.596488	0.0546	0.183121	0.0449	0.0822	4.3612e-08	2.1968e-07	0.4631	0.5059		1.1024	1.6521	0.3838	0.4815		116697	84538	129380	92788	107274	55755	74437	147946	150811	211097	122442	172155
78	Amino Acid	Histidine Metabolism	trans-urocanate	LC/MS pos early	537	104-98-3	2285	139.05	607	C00785	HMDB00301	736715		1.09	0.124328	1.46	0.545968		0.6525	0.846809	0.3142	0.577559	0.3048	0.3155	0.3638	0.1279	0.6885	0.5735		1.0858	1.5888	1.6547	1.796		3886021	4320850	5538982	4279977	21713098	24401174	4868599	12187755	7537758	8559318	29539992	31156468	6096331	5.14822e+06	8831777
80	Amino Acid	Histidine Metabolism	imidazole propionate	LC/MS pos early	100003434	1074-59-5	2263	141.066	40730		HMDB02271	70630		0.91	-0.136062	0.96	-0.0588937		0.9083	0.961331	0.7251	0.878784	0.8669	0.5908	0.0407	0.0246	0.7413	0.5891		1.3184	1.2607	0.9115	0.8315		9022991	11664965	10878456	8134260	18429764	8783706	3995274	16684209	7532294	11389059	7312400	17073558	20579854	2441037	6957712
81	Amino Acid	Histidine Metabolism	formiminoglutamate	LC/MS pos early	100002500	816-90-0	1880	175.071	43493	C00439	HMDB00854	439233		0.49	-1.02915	3.87	1.95233		0.5416	0.776187	0.0323	0.123684	0.2491	0.2752	0.4823	0.158	0.0521	0.1715		0.7532	2.9151	6.9744	3.4499		4059320	11940798	20625512	2684789	3316599	3615090	9632160	28743032	45484344	30849196	25484964	38780536	6563035	5764841	203084304
82	Amino Acid	Histidine Metabolism	imidazole lactate	LC/MS pos early	100000263	14403-45-3	2040	157.061	15716	C05568	HMDB02320	793		1.57	0.650765	1.45	0.536053		0.0105	0.0538916	0.0324	0.123788	0.0017	0.0055	5.4e-14	2.382e-12	0.7136	0.5809		2.1387	3.1015	0.2778	0.436		17769534	9204605	14964277	16760675	17336194	12224818	16245785	22068552	14524658	19210056	35970920	19972192	2332762	1921405	1869628
83	Amino Acid	Histidine Metabolism	carnosine	LC/MS pos early	249	305-84-0	2942	227.114	1768	C00386	HMDB00033	439224		1.34	0.422233	1.31	0.389567		0.0862	0.256343	0.0623	0.201001	0.0146	0.0337	0.0143	0.0103	0.9059	0.6392		0.8288	1.0863	1.1148	1.4906		34997916	35686696	52386424	36152416	51021300	51434352	60594280	66347368	54713020	53972948	56637496	50710824	49327816	46609248	50309344
86	Amino Acid	Histidine Metabolism	anserine	LC/MS pos early	100000044	10030-52-1	2924	241.13	15747	C01262	HMDB00194	112072		1.24	0.31034	1.22	0.286881		0.0285	0.110624	0.0318	0.122043	0.0036	0.0103	1.2144e-08	8.737e-08	0.9703	0.6519		1.2718	1.5493	0.6999	0.8647		46391816	44896364	65603456	53731624	63973452	73710112	76757424	80593360	73291832	69365544	67469200	56809472	38423336	30753654	30615084
87	Amino Acid	Histidine Metabolism	histamine	LC/MS pos early	354	51-45-6	3035	112.087	1574	C00388	HMDB00870	774		1.14	0.189034	1.17	0.226509		0.7287	0.879998	0.2274	0.479566	0.2721	0.294	0.0005	0.0006	0.5346	0.5254		0.5956	0.695	1.6262	1.8522		332863	208277	1556500	1752877	1581304	2351785	1274149	2109366	1269526	1731711	1123254	1574944	2.52358e+06	2915279	2993453
89	Amino Acid	Histidine Metabolism	1-methylhistamine	LC/MS pos early	100001204	501-75-7	3040	126.103	43831	C05127	HMDB00898	3614		1.23	0.298658	1.08	0.111031		0.4641	0.716978	0.4111	0.67422	0.2754	0.2969	0.0026	0.0023	0.9481	0.6463		0.7399	0.801	1.1478	1.415		14086552	5918860	19954536	31082764	27660616	13143201	18647956	15472806	28890378	22714830	15196935	20165944	29420406	21677468	30730164
90	Amino Acid	Histidine Metabolism	1-methyl-4-imidazoleacetate	LC/MS pos early	100001208	2625-49-2	2064	141.066	32350	C05828	HMDB02820	75810		1.35	0.432959	1.11	0.15056		0.0207	0.088182	0.4288	0.685912	0.0293	0.0585	0.027	0.0174	0.2423	0.397		0.9034	0.9994	1.0214	1.3798		25919536	18312942	23294034	17861772	25789512	17881204	30898790	25524604	23848724	20865384	23769018	17854634	39601648	23716336	19692882
91	Amino Acid	Histidine Metabolism	1-methyl-5-imidazoleacetate	LC/MS pos early	100002910	4200-48-0	1989	141.066	62946		HMDB04988	6451814		1.03	0.0426443	1.79	0.83996		0.8152	0.921827	0.0114	0.0576353	0.0866	0.1301	0.0874	0.0451	0.0451	0.1572		0.8132	1.4562	0.7594	0.7849		10818013	2527847	5508671	9609657	12463985	3610729	13653789	15331538	16323470	13177478	9280243	11991266	6598296	5512504	9343890
95	Amino Acid	Histidine Metabolism	1-ribosyl-imidazoleacetate	LC/MS pos early	100001668	29605-99-0	2006	259.092	61868	C05131	HMDB02331	5117448		1.36	0.443607	0.77	-0.37707		0.1954	0.433544	0.167	0.389819	0.9474	0.6134	9.1255e-06	1.9332e-05	0.0639	0.1935		1.9965	1.5388	0.5737	0.7793		28747560	14488170	16564025	25276064	43005936	28253252	13994679	14156704	21785634	13495518	44454556	12605996	6.60205e+06	6851010	5194950
96	Amino Acid	Histidine Metabolism	4-imidazoleacetate	LC/MS pos early	100001207	645-65-8	2055	127.05	32349	C02835	HMDB02024	96215		1.21	0.275007	0.94	-0.0892673		0.3253	0.586573	0.9893	0.998086	0.4783	0.4227	0.5831	0.1813	0.4899	0.5142		1.0601	1.001	1.0434	1.2641		10911556	5.33915e+06	6.92735e+06	8756273	19226144	15751394	11617103	6625126	11953030	8861575	15468900	8656186	19506584	16138475	5756237
101	Amino Acid	Histidine Metabolism	histidine methyl ester	LC/MS pos early	100001124	1499-46-3	3080	170.092	32493			92893		1.03	0.0426443	0.98	-0.0291463		0.6753	0.851748	0.807	0.917976	0.9014	0.6028	0.2602	0.1006	0.6395	0.5599		1.0301	1.0098	0.943	0.9755		8638938	10206603	11502257	10631109	11108066	8837215	8004067	11492189	10254744	10134327	10299516	9534190	8300280	8229068	9579713
104	Amino Acid	Lysine Metabolism	lysine	LC/MS pos early	407	56-87-1	2850	147.113	1301	C00047	HMDB00182	5962		0.99	-0.0144996	0.96	-0.0588937		0.9598	0.98524	0.5167	0.758375	0.6205	0.4952	0.3146	0.1152	0.6713	0.5689		1.0626	1.0249	1.008	0.9998		408625920	487106880	550608384	516206336	481907648	496539008	405190720	488235936	513489344	507172544	465195072	457365408	452905728	437341728	454341088
105	Amino Acid	Lysine Metabolism	N2-acetyllysine	LC/MS polar	100001721	1946-82-3	3372.6	187.109	36751	C12989	HMDB00446	92907		0.88	-0.184425	0.41	-1.2863		0.2485	0.5041	4.0287e-07	8.85e-06	6.4502e-06	4.5988e-05	0.1007	0.0501	0.0003	0.005		1.4155	0.5771	1.1133	0.9763		1344955	903070	1.0309e+06	1434676	874502	921288	468073	444646	537335	291720	553156	359121	777256	888948	926834
106	Amino Acid	Lysine Metabolism	N6-acetyllysine	LC/MS polar	100001734	692-04-6	2612.6	187.109	36752	C02727	HMDB00206	92832		1.4	0.485427	0.84	-0.251539		0.0065	0.0374189	0.1469	0.360688	0.2934	0.3088	0.0011	0.0011	0.0044	0.0386		1.2011	1.0079	0.6949	0.9717		436203	453120	542168	523680	538416	681408	413963	465147	522286	381959	404575	476520	187634	413480	299781
109	Amino Acid	Lysine Metabolism	N2-acetyl,N6,N6-dimethyllysine	LC/MS pos early	100020545		2172	217.155	63254					0.63	-0.666576	0.4	-1.32193		0.1452	0.357545	0.0015	0.0112599	0.0015	0.0051	0.0222	0.015	0.144	0.3002		2.067	0.8272	0.9932	0.6288		975471	1.4906e+06	2368578	1277013	1301861	1587404		1171657	639143	329594	838830	397887	1094845	699778	721566
112	Amino Acid	Lysine Metabolism	N6-carboxyethyllysine	LC/MS pos early	100001769	5746-03-02	2695	219.134	37458			22283604		0.9	-0.152003	0.21	-2.25154		0.6897	0.864065	1.2771e-08	3.48e-07	1.3394e-06	1.1552e-05	0.0011	0.0011	4.5412e-06	0.0002		3.3282	0.6904	1.0325	0.9255		111155040	76653056	138894624	112896352	136261376	93554704	20553268	33395132	25986432	16399296	22648300	19888534	16140340	32247810	33649252
113	Amino Acid	Lysine Metabolism	N6-methyllysine	LC/MS pos early	100003415	1188-07-4	2831	161.128	62860	C02728	HMDB02038	164795		1.11	0.15056	1.1	0.137504		0.1626	0.385355	0.2115	0.459103	0.0669	0.1087	0.0001	0.0002	0.9116	0.64		0.8546	0.9429	1.0985	1.2218		12774098	17055462	18185372	16110128	14202160	18164032	15052991	21098086	18450862	18393300	14774189	18688640	18946392	19312700	17598980
114	Amino Acid	Lysine Metabolism	N6,N6-dimethyllysine	LC/MS pos early	100020417	2259-86-1	2831	175.144	62862	C05545	HMDB13287	193344		1.36	0.443607	0.83	-0.268817		0.0284	0.110624	0.2288	0.479876	0.4375	0.3972	0.7953	0.2246	0.0192	0.0938		1.1027	0.9121	0.8353	1.1394		10294232	14962058	15807742	15532684	14033220	24768466	10634271	18629548	12543211	13880267	11764082	11454317	9748723	17528062	8823340
115	Amino Acid	Lysine Metabolism	N6,N6,N6-trimethyllysine	LC/MS pos early	189	23284-33-5	2825	189.16	1498	C03793	HMDB01325	440120		1.15	0.201634	1.23	0.298658		0.0785	0.238439	0.0166	0.0762437	0.0049	0.0136	0.6699	0.2005	0.5968	0.5433		0.8981	1.1073	0.9098	1.0485		114508528	117520864	154531680	140322400	117354000	123724648	149663072	198702528	156357296	144725024	145230000	152216624	136387984	95935800	127108976
116	Amino Acid	Lysine Metabolism	hydroxy-N6,N6,N6-trimethyllysine	LC/MS pos early	100021123		2759	205.155	62959					0.85	-0.234465	0.47	-1.08927		0.0591	0.194414	9.6969e-09	3.48e-07	1.1092e-07	1.1862e-06	0.9616	0.2587	4.3935e-05	0.0012		1.463	0.685	1.0764	0.9149		9564845	6152326	11301442	8740224	10028793	7.55234e+06	3956326	4208238	4401941	4196444	3.70431e+06	4508112	5077193	6.34727e+06	6849668
118	Amino Acid	Lysine Metabolism	5-hydroxylysine	LC/MS pos early	100000054	13204-98-3	2790	163.108	15685	C16741	HMDB00450	1029		0.76	-0.395929	0.91	-0.136062		0.0207	0.088182	0.4456	0.69853	0.0306	0.0608	0.8645	0.2384	0.2342	0.3909		1.1105	1.0144	1.1965	0.9051		22531910	25789086	30181936	21033900	32241044	37900624	24827808	35128056	20921642	27103682	21868708	25144604	30824922	36514892	25874888
119	Amino Acid	Lysine Metabolism	5-(galactosylhydroxy)-L-lysine	LC/MS pos early	100002462	32448-36-5	2755	325.161	43582			123986		1.03	0.0426443	1.19	0.250962		0.453	0.705587	0.0009	0.00730286	0.0037	0.0108	0.12	0.0575	0.0399	0.1483		0.9508	1.1267	0.9685	1.0009		17372838	17315680	20599542	17768812	17646856	17847904	19362242	24575546	22208510	21313656	20278630	20894124	18694814	20127830	17704762
120	Amino Acid	Lysine Metabolism	fructosyllysine	LC/MS pos early	100005373	21291-40-7	2784	309.166	46227			123708		1.28	0.356144	0.31	-1.68966		0.1175	0.310901	3.4476e-08	9.47e-07	7.6032e-05	0.0004	0.2105	0.0864	4.9495e-07	5.5732e-05		2.1342	0.6645	0.9401	1.2064		132997504	77563224	122871984	142810096	140743568	139689536	32362830	41677576	44155412	30058582	44587992	42744952	43054156	60880532	49995544
121	Amino Acid	Lysine Metabolism	saccharopine	LC/MS pos early	392	997-68-2	2530	277.139	1495	C00449	HMDB00279	160556		0.87	-0.200913	0.59	-0.761213		0.3993	0.661397	0.02	0.0869299	0.0265	0.0551	7.5863e-06	1.6725e-05	0.2526	0.4083		1.8652	1.0956	0.6858	0.5983		4286592	9225308	5775932	5744932	7256896	10526923	3825932	4718512	5087266	4866948	2953919	3696610	2467765	2706759	1883872
122	Amino Acid	Lysine Metabolism	2-aminoadipate	LC/MS polar	381	542-32-5;1118-90-7	3500	160.062	6146	C00956	HMDB00510	469		0.64	-0.643856	2.01	1.0072		0.3868	0.650649	0.3352	0.595335	0.9427	0.6134	0.0511	0.0296	0.2005	0.3609		1.5205	3.0558	1.2842	0.8276		2586738	2126873	4848824	2227120	950618	929581	5843344	6648582	1118331	7809905	487838	5564434	1844501	4467669	644920
126	Amino Acid	Lysine Metabolism	glutarylcarnitine (C5-DC)	LC/MS pos early	100001593	102636-82-8	2393	276.144	44664		HMDB13130	71464488		0.76	-0.395929	0.48	-1.05889		0.0689	0.217821	3.7852e-05	0.000512481	5.7315e-05	0.0003	0.783	0.2233	0.0285	0.1216		1.423	0.689	1.1573	0.8786		74868400	82927456	96731760	68860392	68175272	56385164	38900864	54967800	19646052	29420242	36074096	37881596	52059412	68760608	48791024
130	Amino Acid	Lysine Metabolism	pipecolate	LC/MS pos early	1025	4043-87-2	2200	130.086	1444	C00408	HMDB00070	849		1.1	0.137504	1.57	0.650765		0.4275	0.685912	0.0005	0.00441451	0.0022	0.0068	0.0255	0.0168	0.0278	0.1205		0.9124	1.4338	0.8973	0.9834		68535632	37905932	63305708	75512552	70007040	63963868	111639400	117882816	116285232	78671096	78546256	92897256	50717788	62784064	58794976
132	Amino Acid	Lysine Metabolism	6-oxopiperidine-2-carboxylate	LC/MS neg	100004499	34622-39-4	965	142.051	43231		HMDB61705	3014237		0.81	-0.304006	1.33	0.411426		0.4921	0.73825	0.4351	0.690326	0.9462	0.6134	0.0306	0.0194	0.3027	0.4331		1.0517	1.3955	0.7802	0.6343		230020	150568	296105	218511	92454	70388	283273	240745	167670	324827	61974	325409	168546	180264
135	Amino Acid	Lysine Metabolism	5-aminovalerate	LC/MS pos early	100000454	660-88-8	2220	118.086	18319	C00431	HMDB03355	138		0.96	-0.0588937	0.69	-0.535332		0.7042	0.867883	0.8254	0.924011	0.9101	0.6061	0.147	0.0662	0.6715	0.5689		1.0239	0.7063	1.1892	1.1472		27518236	306144864	148719712	34569000	39853512	36508724	31355930	110945008	33670476	34079548	66423964	132816152	106073584	33568344	111541088
137	Amino Acid	Lysine Metabolism	N,N,N-trimethyl-5-aminovalerate	LC/MS pos early	100015962		2186	160.133	57687			14274897		1.36	0.443607	1.26	0.333424		0.1818	0.410448	0.2556	0.5114	0.086	0.1296	0.0425	0.0253	0.8817	0.6315		0.7361	0.931	0.962	1.3115		1778509696	500292768	495130656	1817855360	1654702976	1649123456	2649643520	795871424	1579317248	1850608768	990106048	2120272128	1268518400	2110753536	1067660800
139	Amino Acid	Phenylalanine Metabolism	phenylalanine	LC/MS pos early	460	63-91-2	2878	166.086	64	C00079	HMDB00159	6140		1.05	0.0703893	1.01	0.0143553		0.489	0.736743	0.8544	0.938845	0.5359	0.4513	0.2474	0.0969	0.7174	0.5809		1.0115	1.0232	0.9358	0.98		512913600	772079552	643096832	657965376	606584384	615329280	543473920	710552128	714694592	679512192	571091008	632714944	541364672	490643744	517811744
140	Amino Acid	Phenylalanine Metabolism	N-acetylphenylalanine	LC/MS neg	100001256	2018-61-3	2597	206.082	33950	C03519	HMDB00512	74839		1.51	0.594549	1.25	0.321928		0.0041	0.0256853	0.071	0.222302	0.0016	0.0053	0.0006	0.0006	0.3561	0.4685		0.7796	0.9738	0.9989	1.5039		40874	76737	44144	49526	37196	39627	41349	75061	56676	51742	63097	71950	54409	60093	54919
145	Amino Acid	Phenylalanine Metabolism	1-carboxyethylphenylalanine	LC/MS neg	100020419		2844	236.093	62566					0.91	-0.136062	1.3	0.378512		0.8121	0.920998	0.429	0.685912	0.693	0.5279	0.1944	0.0809	0.4672	0.5078		1.0169	1.3178	0.9298	0.8465		78903	262741	196870	315789	140273	159637	82242	256410	278593	295247	241349	341935	93669	63033	152201
150	Amino Acid	Phenylalanine Metabolism	phenyllactate (PLA)	LC/MS neg	100000774	828-01-3	2208	165.056	22130	C05607	HMDB00779	3848		2.42	1.27501	3.71	1.89142		0.0034	0.0221977	6.091e-05	0.0010717	8.5294e-06	6.0013e-05	0.228	0.091	0.2368	0.3909		0.7272	2.6996	0.7153	1.7299		97073	227516	184409	97514	144720	191367	204534	528095	520868	1083450	518675	643444	152816	102830	131187
161	Amino Acid	Tyrosine Metabolism	tyrosine	LC/MS pos early	815	60-18-4	2430	182.081	1299	C00082	HMDB00158	6057		0.91	-0.136062	0.98	-0.0291463		0.2549	0.5114	0.7831	0.905409	0.3171	0.3211	0.4555	0.1507	0.5348	0.5254		1.0163	0.9926	1.0154	0.9196		246784928	320868672	292087104	286785632	267265776	251824256	278819712	224107504	324393920	266881664	260160080	272489760	243909408	280066752	211498256
162	Amino Acid	Tyrosine Metabolism	N-acetyltyrosine	LC/MS neg	100001104	537-55-3	1680	222.077	32390		HMDB00866	68310		1.24	0.31034	1.14	0.189034		0.1883	0.422745	0.4492	0.702236	0.1469	0.1921	0.0872	0.0451	0.681	0.5697		0.7435	0.8497	0.8697	1.0799		34283	49286	25920	29945				39637	36209		33178	57707	42271	36859
163	Amino Acid	Tyrosine Metabolism	1-carboxyethyltyrosine	LC/MS neg	100020421		1846	252.088	62564					0.84	-0.251539	1.4	0.485427		0.7498	0.890355	0.2636	0.522296	0.5653	0.4636	0.1227	0.0585	0.3098	0.4331		0.9712	1.3564	0.9006	0.7564		30955	123628	94951	118837	68125	59276	40059	109941	136274	153278	99059	153784	55644	26292	70134
174	Amino Acid	Tyrosine Metabolism	4-hydroxyphenylpyruvate	LC/MS neg	1141	156-39-8	1690	179.035	1669	C01179	HMDB00707	979		1.17	0.226509	2.01	1.0072		0.4519	0.704517	0.0089	0.0472449	0.0174	0.0392	0.0645	0.0356	0.1475	0.3032		0.7323	1.4702	0.6988	0.8172			84797	53436		88031	60698	153581	136776	194640	108155	54574	89097		46843
180	Amino Acid	Tyrosine Metabolism	3-(4-hydroxyphenyl)lactate	LC/MS neg	240	6482-98-0	1379	181.051	32197	C03672	HMDB00755	9378		1.76	0.815575	2.47	1.30451		0.0426	0.150602	0.0029	0.019532	0.0008	0.003	0.0004	0.0004	0.3937	0.4829		1.0606	2.6175	0.5948	1.0453		1.62718e+06	4193926	2757692	2421841	2802850	2307223	2406337	5544167	8.05586e+06	11342599	5369388	7041024	1977194	1052389	1090889
189	Amino Acid	Tyrosine Metabolism	phenol sulfate	LC/MS neg	100001510	937-34-8	2156	172.991	32553	C02180	HMDB60015	74426		1.01	0.0143553	1.26	0.333424		0.4709	0.722244	0.7072	0.868831	0.8049	0.5728	0.56	0.1753	0.4393	0.5007		1.078	1.3555	1.3843	1.3961		13160661	896792	290718	20966364	13101130	5676162	25213300	358024	19619956	15365693	4097259	3359220	9526135	5391791	9940085
190	Amino Acid	Tyrosine Metabolism	phenol glucuronide	LC/MS neg	100006679	17685-05-1	1800	269.067	52747		HMDB60014	87235		0.73	-0.454032	1.29	0.367371		0.3315	0.59185	0.805	0.916925	0.6041	0.4878	0.7247	0.2101	0.3889	0.4829		0.9164	1.1813	1.6773	1.2245		331756			1058197	524830	99077	428551		1166107	916448	64855	80285	978603	98219	132473
192	Amino Acid	Tyrosine Metabolism	4-methoxyphenol sulfate	LC/MS neg	100006262	3233-60-1	2412	203.002	48457					0.99	-0.0144996	1.07	0.0976108		0.9973	1	0.7478	0.890355	0.8182	0.5767	0.1622	0.0711	0.8218	0.6153		1.0557	1.1277	0.8591	0.8543				56198	24745	25931			44802	52178		21590				31866
194	Amino Acid	Tyrosine Metabolism	dopamine	LC/MS pos early	1748	62-31-7	2385	154.086	12130	C03758	HMDB00073	681		0.96	-0.0588937	1.03	0.0426443		0.5431	0.77703	0.6471	0.845226	0.9144	0.6074	2.6401e-05	4.6034e-05	0.4526	0.5059		1.1392	1.1709	0.9168	0.8806		1379681	1095343	1506297	1560979	1.26976e+06	1279939	1521536	1.38672e+06	1293522	1417043	1180612	1518057	948169	1044012	955003
200	Amino Acid	Tyrosine Metabolism	vanillactate	LC/MS neg	100006129	2475-56-1	1625	211.061	54910		HMDB00913	160637		1.2	0.263034	1.06	0.0840643		0.2587	0.516188	0.7117	0.870594	0.2899	0.3063	0.0006	0.0006	0.5837	0.5433		1.2008	1.2763	0.7555	0.9033		48803	46656	75863	63462	64900	44685	38705	64034	87109	54173	62579	59420	43680	36376	34078
202	Amino Acid	Tyrosine Metabolism	normetanephrine	LC/MS pos early	1131	1011-74-1	2350	166.086	1597	C05589	HMDB00819	1237		0.87	-0.200913	0.97	-0.0439433		0.1344	0.3408	0.7669	0.897144	0.2031	0.2403	5.6973e-05	8.9063e-05	0.3837	0.4811		1.1938	1.1637	0.8735	0.7593		1528493	1734633	1607338	1645128	1573037	1231512	1395354	2006223	1492448	1466296	1209981	1514249	1014864	1044267	1384672
216	Amino Acid	Tyrosine Metabolism	O-methyltyrosine	LC/MS pos early	100002078	1080-06-4	2790	196.097	37451			76957		0.92	-0.120294	1.26	0.333424		0.3952	0.65828	0.0103	0.0530248	0.1806	0.2225	0.0051	0.0041	0.0165	0.0862		0.7874	0.9957	1.1102	1.0242		8323839	10344393	11567334	8552035	7.12373e+06	7.45217e+06	8885912	10359419	11520674	13205582	12089941	11418346	12504692	9643801	13279718
223	Amino Acid	Tyrosine Metabolism	dopamine 3-O-sulfate	LC/MS neg	100006361		1556.2	232.028	48407	C13690	HMDB06275	122136		1.29	0.367371	1.31	0.389567		0.1985	0.438708	0.2316	0.481692	0.0849	0.1283	0.0265	0.0172	0.9465	0.6463		0.6662	0.8708	0.9058	1.1641		37866			20594			22332	17532	51345		25703	33637	19653	19218	34129
224	Amino Acid	Tyrosine Metabolism	p-cresol glucuronide	LC/MS neg	100006191	17680-99-8	2420	283.082	48841		HMDB11686	154035		0.96	-0.0588937	0.75	-0.415037		0.9852	0.996309	0.5932	0.807767	0.6955	0.5282	0.0002	0.0003	0.7148	0.5809		8.3568	6.2993	0.5244	0.5059		36557	395587	2514099	186426	529311	178711	46467	828278	77451	86015	1639392	217514	40852
229	Amino Acid	Tyrosine Metabolism	4-hydroxycinnamate sulfate	LC/MS neg	100006095	376374-66-2	1000	242.997	48410			6070438		1.81	0.85599	0.52	-0.943416		0.4512	0.704517	0.0717	0.223572	0.4323	0.395	0.2641	0.1018	0.0736	0.2051		1.472	0.7661	0.9377	1.6972		130615	330363	695175	198059	183379	82030	63935	71366	427669	40568	198817		138649	177583	157490
231	Amino Acid	Tyrosine Metabolism	4-hydroxyphenylacetate sulfate	LC/MS neg	100006633		867	230.997	53027					1.39	0.475085	1.1	0.137504		0.2274	0.479566	0.6555	0.848763	0.2438	0.2716	0.5442	0.1718	0.5814	0.5433		0.9924	1.0912	0.8908	1.2346		1361491	813240	2660600	1468918	1.54022e+06	519077	907723	1769044	2265646	1789088	1083034	1381478	1490356	323637	315946
253	Amino Acid	Tryptophan Metabolism	tryptophan	LC/MS pos early	565	73-22-3	2986	205.097	54	C00078	HMDB00929	6305		1.09	0.124328	1.06	0.0840643		0.2786	0.541316	0.437	0.692052	0.1926	0.2341	0.1159	0.0562	0.8229	0.6153		0.945	1.0034	1.0199	1.1071		120007952	175459152	157431904	169528592	164521424	160097632	138770208	157010416	187974560	182185424	149712464	189892608	162111200	135635936	175049392
260	Amino Acid	Tryptophan Metabolism	C-glycosyltryptophan	LC/MS pos early	100006379	180509-18-6	2700	367.15	48782			10981970		1	0	1.17	0.226509		0.9206	0.964762	0.0223	0.0930966	0.1084	0.1544	0.3853	0.1341	0.0833	0.2243		0.9844	1.1486	1.0254	1.0272		2337157	2350608	2469875	2595071	2433267	2474661	2476459	3526700	2843832	2879789	2602038	2777169	2604048	2454994	2327318
266	Amino Acid	Tryptophan Metabolism	kynurenine	LC/MS pos early	100000265	2922-83-0	2739	209.092	15140	C00328	HMDB00684	161166		0.8	-0.321928	1.32	0.400538		0.488	0.736539	0.1677	0.389851	0.6138	0.4921	0.1367	0.0631	0.1462	0.3026		0.8212	1.0827	1.3322	1.0632		711471	1914499	1284104	1025859	1229860	1257697	975100	2127801	1688901	1695616	1212861	2086317	1.51811e+06	1196025	1739504
271	Amino Acid	Tryptophan Metabolism	kynurenate	LC/MS neg	98	492-27-3	2224	188.035	1417	C01717	HMDB00715	3845		0.97	-0.0439433	1.42	0.505891		0.7409	0.88908	0.2285	0.479876	0.5286	0.4478	0.0835	0.0436	0.2779	0.4245		0.9906	1.4018	0.8413	0.8174		547886	779397	1585036	905771	1418232	456448	596030	953678	1699311	1654784	1371787	1780434	1095625	456376	962001
273	Amino Acid	Tryptophan Metabolism	N-formylanthranilic acid	LC/MS polar	100004561	3342-77-6	900	164.035	43549	C05653	HMDB04089	101399		1.57	0.650765	1.07	0.0976108		0.0108	0.0552649	0.4659	0.718456	0.0207	0.0454	0.0178	0.0124	0.1597	0.3161		0.8908	0.9522	1.0028	1.5781		125800	400026	208030	164643	256496	198808	261311	249125	262846	269276	206369	198211	306652	198064	165911
274	Amino Acid	Tryptophan Metabolism	anthranilate	LC/MS pos early	1258	118-92-3	2606	138.055	4970	C00108	HMDB01123	227		1.31	0.389567	0.98	-0.0291463		0.226	0.47839	0.8946	0.95696	0.4397	0.3979	0.7674	0.2199	0.3397	0.4553		1.0224	1.0003	0.8537	1.1214			608071	598897	524913	588006	491311	358657	798551	570029	485845	273677	489172	494127		230487
277	Amino Acid	Tryptophan Metabolism	xanthurenate	LC/MS neg	100000015	59-007	1476	204.03	15679	C02470	HMDB00881	5699		1.44	0.526069	1.28	0.356144		0.1579	0.378427	0.1425	0.352424	0.047	0.0849	0.083	0.0435	0.9667	0.651		1.0563	1.3554	0.6941	0.9977		66212	109001	199622	149613	426272	138461	154305	203819	322565	250372	219508	247050	130887	73041	149536
281	Amino Acid	Tryptophan Metabolism	picolinate	LC/MS pos early	1022	98-98-6	910	124.039	1512	C10164	HMDB02243	1018		1.13	0.176323	1.47	0.555816		0.7638	0.896035	0.0914	0.266232	0.1573	0.2012	0.6534	0.1967	0.3113	0.4331		0.8886	1.3055	1.0892	1.2288		639041	448134	753226	1496992	528783	590173	744876	760743	1886169	869456	1268037	1018192	709927	957975	802274
286	Amino Acid	Tryptophan Metabolism	serotonin	LC/MS pos early	504	153-98-0	2550	177.102	2342	C00780	HMDB00259	5202		0.9	-0.152003	1.16	0.214125		0.4564	0.708939	0.2712	0.530568	0.7952	0.5707	0.8691	0.2394	0.1961	0.3561		0.9106	1.0599	1.0704	0.9658		5754467	7497553	6822578	9582575	6587015	7382315	5901928	9059721	8663161	9612416	7844966	9696795	8312978	5789501	8596537
297	Amino Acid	Tryptophan Metabolism	indolelactate	LC/MS neg	100000463	832-97-3	2286	204.067	18349	C02043	HMDB00671	92904		1.9	0.925999	3.88	1.95606		0.0015	0.0112599	3.5655e-07	8.85e-06	1.5596e-07	1.5735e-06	0.3773	0.1316	0.015	0.0805		0.5313	2.0615	0.8184	1.5554		501627	982977	1073676	713117	946251	707719	1477319	2697112	2632122	5566131	2810626	3.92917e+06	1209841	886048	1447970
298	Amino Acid	Tryptophan Metabolism	indoleacetate	LC/MS neg	100001034	6505-45-9	2200	174.056	27513	C00954	HMDB00197	802		1.27	0.344828	1	0		0.0995	0.281924	1	1	0.2361	0.2653	4.9888e-06	1.1539e-05	0.2361	0.3909		0.5228	0.5228	0.9129	1.159									26890					29482	32752	41023
304	Amino Acid	Tryptophan Metabolism	indolepropionate	LC/MS neg	100001083	830-96-6	2795	188.072	32405		HMDB02302	3744		1.41	0.495695	0.87	-0.200913		0.2222	0.473215	0.3514	0.61351	0.8309	0.58	0.0159	0.0113	0.1331	0.2941		1.1818	1.0296	0.6139	0.8669		48317	86038	80115	81524	53575	61764	62550	103642	54257	31802		76881			45765
305	Amino Acid	Tryptophan Metabolism	indolepropionylglycine	LC/MS neg	100010863		2926	245.093	54917			7677842		1.76	0.815575	1.22	0.286881		0.2161	0.465746	0.886	0.95295	0.4328	0.395	0.0005	0.0005	0.3265	0.4438		1.3234	1.6206	0.3084	0.5418		123327	317331	245210	201691	164081	134749	200160	498895	230849	178188	22106	322686			99103
314	Amino Acid	Tryptophan Metabolism	indole-3-carboxylate	LC/MS neg	100002185	771-50-6	1710	160.04	38116	C19837	HMDB03320	69867		1.36	0.443607	1.19	0.250962		0.1603	0.38203	0.8226	0.924011	0.2473	0.2738	0.5982	0.185	0.3943	0.4829		1.1953	1.4244	0.9989	1.3605		117771		36874	90915	133773	50508	32958	48206	191247	177164	48925	38433	20709		27289
316	Amino Acid	Tryptophan Metabolism	indoleacetylglycine	LC/MS neg	100006730		2610	231.078	54730			446640		2.44	1.28688	0.82	-0.286304		0.003	0.0199688	0.5439	0.777521	0.0656	0.1075	0.2452	0.0962	0.0105	0.0698		1.3033	1.0632	0.6366	1.5504		3408322	1110648	2510048	2944175	2211775	1239354	1374925	1850022	2243977	2072583	1250902	2158272	819200	1187646	748616
320	Amino Acid	Tryptophan Metabolism	3-indoxyl sulfate	LC/MS neg	100000467	2642-37-7	2222.2	212.002	27672		HMDB00682	10258		1.78	0.831877	0.88	-0.184425		0.0073	0.0409184	0.5497	0.780811	0.1086	0.1544	0.228	0.091	0.0195	0.0945		1.2444	1.1004	0.7529	1.3377		8204330	14081396	16562571	14826419	17622752	9480888	13069493	19938536	10655481	9512648	7742089	10516981	6663908	5.42253e+06	4875965
321	Amino Acid	Tryptophan Metabolism	indoxyl glucuronide	LC/MS neg	100008931	35804-66-1	1940	308.078	52749		HMDB59804	2733785		0.97	-0.0439433	0.66	-0.599462		0.5943	0.80821	0.6467	0.845226	0.9577	0.6163	0.0007	0.0007	0.4848	0.5131		2.3302	1.5446	0.6224	0.605		88575	811345	307459	292619	271731	130455	121704	341776	209947	209801	141656	236030	255434
330	Amino Acid	Leucine, Isoleucine and Valine Metabolism	leucine	LC/MS pos early	397	61-90-5	2864	132.102	60			6106		1.01	0.0143553	0.94	-0.0892673		0.8227	0.924011	0.3427	0.602643	0.6041	0.4878	0.0696	0.0379	0.4066	0.485		1.0436	0.9808	0.9221	0.9333		989145088	1385432448	1275438592	1197036928	1206903168	1165830016	935515648	1243959168	1238600576	1201450624	1052240448	1113527040	877004288	1012938048	979670912
334	Amino Acid	Leucine, Isoleucine and Valine Metabolism	N-acetylleucine	LC/MS neg	1082	1188-21-2	2400	172.098	1587	C02710	HMDB11756	70912		1.56	0.641546	1.92	0.941106		0.056	0.185981	0.0062	0.0363052	0.0018	0.0058	1.2508e-06	3.4576e-06	0.4762	0.5078		1.4265	2.7424	0.547	0.8539		624340	2226322	1266988	1108486	1149138	1355326	868558	2319468	2798215	3039302	2417781	3418571	465388	454994	531119
338	Amino Acid	Leucine, Isoleucine and Valine Metabolism	1-carboxyethylleucine	LC/MS neg	100020425		2663	202.108	62559					0.88	-0.184425	1.13	0.176323		0.5797	0.797307	0.6063	0.819054	0.9781	0.6191	0.1754	0.075	0.4513	0.5059		0.9733	1.1006	0.8755	0.7691		157577	450227	380817	471823	262162	274229	155812	424403	399594	460968	395016	422198	171678	166725	312168
345	Amino Acid	Leucine, Isoleucine and Valine Metabolism	alpha-hydroxyisocaproate	LC/MS neg	100000706	10303-64-7	1840	131.071	22132	C03264	HMDB00746	83697		1.09	0.124328	1.77	0.823749		0.6232	0.831632	0.0009	0.00730286	0.0055	0.015	5.63e-13	1.5961e-11	0.026	0.1152		1.0411	1.8413	0.2513	0.275		64951	143505	108582	100263	106530	99840	98952	229666	201267	212808	163829	196520			34005
351	Amino Acid	Leucine, Isoleucine and Valine Metabolism	isovalerylglycine	LC/MS neg	100001452	16284-60-9	1950	158.082	35107		HMDB00678	546304		1.67	0.739848	1.17	0.226509		0.1139	0.304687	0.5798	0.797307	0.1328	0.1789	2.4582e-05	4.3194e-05	0.4498	0.5059		1.4059	1.6484	0.475	0.795		7030737	4249353	7677672	6027302	8949556	4775506	3943538	7514595	11561973	8614865	6396041	7354533	3186124	1839896	1.60068e+06
352	Amino Acid	Leucine, Isoleucine and Valine Metabolism	isovalerylcarnitine (C5)	LC/MS pos early	100001393	31023-24-2	3085	246.17	34407		HMDB00688	6426851		1.1	0.137504	0.99	-0.0144996		0.5935	0.807767	0.9145	0.962975	0.6502	0.5059	0.1803	0.0767	0.7622	0.5941		1.0684	1.0546	0.8443	0.9303		12578843	10215709	6469374	5868235	9062779	16145989	14371028	9763549	7338781	7891640	10347348	9852548	8682307	15346766
359	Amino Acid	Leucine, Isoleucine and Valine Metabolism	3-methylcrotonylglycine	LC/MS pos early	100001149	33008-07-0	1980	158.081	31940		HMDB00459	169485		1.84	0.879706	1.18	0.238787		0.0547	0.183121	0.6371	0.838963	0.09	0.1336	7.9876e-06	1.7409e-05	0.2825	0.4264		1.5033	1.7772	0.4094	0.754		2716131	4742836	4231720	3614247	6.29371e+06	3180411	1.84853e+06	6272765	5175784	6591343	5503218	3901498	810179	794775	1584583
361	Amino Acid	Leucine, Isoleucine and Valine Metabolism	beta-hydroxyisovalerate	LC/MS polar	1442	625-08-1	1149.8	117.056	12129		HMDB00754	69362		0.96	-0.0588937	1.39	0.475085		0.7325	0.881483	0.0157	0.0730951	0.1206	0.1671	0.0424	0.0253	0.0475	0.1602		0.9456	1.3163	0.9486	0.9112		267284	301693	312632	217285	327094	279844	264649	567924	382431	341836	398292	419447	299642	224998	320748
362	Amino Acid	Leucine, Isoleucine and Valine Metabolism	beta-hydroxyisovaleroylcarnitine	LC/MS pos early	100001594	99159-87-2	2584	262.165	35433					1.16	0.214125	1.11	0.15056		0.1134	0.304362	0.2347	0.484588	0.0551	0.095	0.0005	0.0006	0.764	0.5941		0.8374	0.9296	1.0573	1.2233		97441520	111575128	150439440	109838600	138976464	152347296	107200904	157185488	139789920	124307168	154173456	161730336	167872240	137203488	192155920
365	Amino Acid	Leucine, Isoleucine and Valine Metabolism	3-methylglutaconate	LC/MS polar	100002458	5746-90-7	2700	99.0452	57747		HMDB00522	1551553		1.44	0.526069	0.71	-0.494109		0.11	0.299904	0.0794	0.239465	0.9022	0.6028	0.1527	0.0683	0.0217	0.1008		1.3874	0.9875	0.8353	1.1999		516570	269497	510109	365706	519172	439826	329624	333922	409170	285781	224036	282929	304778	271828	248832
383	Amino Acid	Leucine, Isoleucine and Valine Metabolism	isoleucine	LC/MS pos early	376	73-32-5	2800	132.102	1125	C00407	HMDB00172	6306		0.96	-0.0588937	1.02	0.0285692		0.6963	0.865423	0.8082	0.918728	0.9166	0.6081	0.5062	0.1639	0.6547	0.568		1.0008	1.0225	0.9869	0.9506		669561600	1082500992	814181952	877145920	834784256	807571968	630920960	950482816	958410112	942642176	834482752	879443968	679631168	683644864	883121664
385	Amino Acid	Leucine, Isoleucine and Valine Metabolism	N-acetylisoleucine	LC/MS neg	100001276	3077-46-1	2325	172.098	33967		HMDB61684	306109		1.12	0.163499	1.5	0.584963		0.4799	0.730134	0.1078	0.297235	0.1047	0.151	3.7337e-07	1.302e-06	0.5035	0.519		1.2664	1.9047	0.4826	0.5423		468365	621328	507805	491455	725720	548592	442618	707617	904986	1.01104e+06	828022	1164016	182562	104050	225839
389	Amino Acid	Leucine, Isoleucine and Valine Metabolism	1-carboxyethylisoleucine	LC/MS neg	100020427		2628	202.108	62558					0.86	-0.217591	1.23	0.298658		0.6945	0.864065	0.652	0.846805	0.967	0.6163	0.0017	0.0016	0.5517	0.5337		1.5567	1.9121	0.8297	0.71		136260	321394	272648	262290	216621	138684	84008	314764	261726	306009	377405	311791	56552	31296	130061
392	Amino Acid	Leucine, Isoleucine and Valine Metabolism	3-methyl-2-oxovalerate	LC/MS neg	100000036	1460-34-0;51829-07-3	2064.2	129.056	15676	C00671	HMDB03736	47		1.2	0.263034	1.33	0.411426		0.5401	0.775995	0.1721	0.395008	0.1647	0.2082	0.1819	0.0771	0.5812	0.5433		0.8373	1.1121	0.7385	0.8866			151654		140411	126549		114093	133738	107725	225529	101956	189671	79491	133499
393	Amino Acid	Leucine, Isoleucine and Valine Metabolism	2-hydroxy-3-methylvalerate	LC/MS neg	100001541	488-15-3	1800	131.071	36746		HMDB00317	164623		1.09	0.124328	1.61	0.687061		0.7804	0.904012	0.0115	0.0576353	0.0424	0.079	6.3e-14	2.382e-12	0.0922	0.2339		1.4853	2.3911	0.2195	0.2383		284792	300822	401073	325278	325810	207007	491383	796747	518683	382297	394801	385942	37706		49260
395	Amino Acid	Leucine, Isoleucine and Valine Metabolism	2-methylbutyrylcarnitine (C5)	LC/MS pos early	100001509	31023-25-3	3050	246.17	45095		HMDB00378	6426901		0.94	-0.0892673	1.1	0.137504		0.8166	0.921827	0.6628	0.849575	0.637	0.5002	0.1466	0.0662	0.8848	0.6328		1.0549	1.1572	0.9261	0.873		10308354	17286340	12996992	24477200	21575520	16809614	9814655	17800248	23780004	22925224	19021132	20142244	10337398	4967362	20228176
397	Amino Acid	Leucine, Isoleucine and Valine Metabolism	2-methylbutyrylglycine	LC/MS neg	100001155	52320-67-9	1884	158.082	31928		HMDB00339	193872		1.47	0.555816	0.65	-0.621488		0.0923	0.267937	0.066	0.210607	0.9017	0.6028	3.0352e-09	2.9913e-08	0.0162	0.0853		2.9431	1.9162	0.3841	0.5655		1520319	1222303	1111520	1002807	2.02343e+06	1296086	511261	802560	1378542	1201597	679661	749962	209234	68113	201752
398	Amino Acid	Leucine, Isoleucine and Valine Metabolism	tiglylcarnitine (C5:1-DC)	LC/MS pos early	100001597	64191-86-2	2962	244.154	35428		HMDB02366	22833596		1.48	0.565597	1.34	0.422233		0.0137	0.0661326	0.0747	0.231014	0.0041	0.0117	0.3431	0.1223	0.5682	0.5407		0.9206	1.2293	0.8063	1.1897		1774502	2217628	2328827	2285194	2647080	2658515	2153954	2488413	4189257	3273362	2744626	3726844	1549812	1482776	1.75311e+06
403	Amino Acid	Leucine, Isoleucine and Valine Metabolism	3-hydroxy-2-ethylpropionate	LC/MS neg	100001170	4374-62-3	975	117.056	32397		HMDB00396	188979		0.93	-0.104697	0.59	-0.761213		0.7702	0.898918	0.0225	0.0932847	0.0644	0.1067	1.0078e-08	7.8774e-08	0.1395	0.2971		1.9835	1.1747	0.4089	0.3817		202856	83180	208389	271312	132978	104329	73575	85385	139307	148066	61216	86506		45910
405	Amino Acid	Leucine, Isoleucine and Valine Metabolism	ethylmalonate	LC/MS polar	2054	601-75-2	2785	131.035	15765		HMDB00622	11756		0.98	-0.0291463	1.22	0.286881		0.9758	0.99174	0.1472	0.360876	0.2895	0.3063	0.0024	0.0022	0.3087	0.4331		0.9825	1.1966	0.8235	0.8062		3353077	3247795	4.03451e+06	3184462	3.74622e+06	3506408	4815662	4716009	4303305	4424872	3.74712e+06	3657332	2832957	1613079	4249903
408	Amino Acid	Leucine, Isoleucine and Valine Metabolism	methylsuccinate	LC/MS polar	2051	498-21-5	2800	131.035	15745		HMDB01844	10349		1.34	0.422233	0.92	-0.120294		0.1618	0.384529	0.9047	0.959309	0.3577	0.349	0.3603	0.1272	0.2789	0.4245		1.2322	1.1354	0.8821	1.1783		13982206	4.07418e+06	11464988	8834382	15302131	13143873	15655975	9738871	9462043	9009565	9429975	8256249	7011356	7635634	5631495
414	Amino Acid	Leucine, Isoleucine and Valine Metabolism	valine	LC/MS pos early	566	72-18-4	2479	118.086	1649	C00183	HMDB00883	6287		1.04	0.0565835	1.02	0.0285692		0.5215	0.762123	0.8534	0.938845	0.5593	0.4615	0.0908	0.0464	0.7455	0.5903		1.0348	1.052	0.9375	0.9774		516591712	707340224	582722048	593962304	632736000	619384896	467162240	682741184	663016128	680384960	580520512	639753280	475593696	483617248	546780608
415	Amino Acid	Leucine, Isoleucine and Valine Metabolism	N-acetylvaline	LC/MS neg	1084	96-81-1	1704	158.082	1591		HMDB11757	66789		0.98	-0.0291463	1.68	0.748461		0.7623	0.896035	0.0003	0.00287191	0.0092	0.0228	7.6499e-07	2.4084e-06	0.0035	0.0324		1.1323	1.9038	0.8162	0.8018		60896	101224	112129	76621	97806	91672	107288	164798	137114	173187	128406	197734	71856	53958	61957
418	Amino Acid	Leucine, Isoleucine and Valine Metabolism	1-carboxyethylvaline	LC/MS neg	100020423		2008	188.093	62562					0.8	-0.321928	1.33	0.411426		0.441	0.6958	0.4285	0.685912	0.9877	0.6221	0.0928	0.0471	0.2729	0.4211		1.0627	1.4133	0.9533	0.763		135992	327663	369712	481613	284797	221350	129774	386776	405122	597376	355304	547446	167515	104114	261405
421	Amino Acid	Leucine, Isoleucine and Valine Metabolism	3-methyl-2-oxobutyrate	LC/MS polar	100000936	3715-29-5	911	115.04	44526	C00141	HMDB00019	49		0.95	-0.0740006	1.46	0.545968		0.7733	0.90007	0.1868	0.41993	0.4561	0.4071	0.6362	0.1927	0.2546	0.4083		0.6718	0.979	0.9065	0.8643			82446		65971	48526		50898		73778	144480	57046	107105	79857	96064	69022
422	Amino Acid	Leucine, Isoleucine and Valine Metabolism	alpha-hydroxyisovalerate	LC/MS polar	100001300	600-37-3	1052	117.056	46537		HMDB00407	99823		1.18	0.238787	1.59	0.669027		0.303	0.564717	0.0043	0.026452	0.0067	0.0177	9.92e-13	2.3721e-11	0.1414	0.2971		1.5778	2.508	0.3933	0.4623		5915009	5737833	8310524	8762712	7516737	5833412	8245415	17028052	11776730	11042633	8012638	10775930	2054448	1193190	1869261
424	Amino Acid	Leucine, Isoleucine and Valine Metabolism	isobutyrylcarnitine (C4)	LC/MS pos early	100001055	25518-49-4	2810	232.154	33441		HMDB00736	168379		1.16	0.214125	1.08	0.111031		0.2754	0.536322	0.6684	0.850224	0.2842	0.3034	0.0139	0.0101	0.6325	0.558		1.1013	1.1853	0.789	0.9139		39939400	59743908	34294408	53724712	62938832	44901780	32715310	50529384	51277996	54870536	73563296	55110988	37673076	16128329	36948088
425	Amino Acid	Leucine, Isoleucine and Valine Metabolism	isobutyrylglycine	LC/MS neg	100001590	15926-18-8	1420	144.067	35437		HMDB00730	10855600		1.23	0.298658	0.67	-0.577767		0.2335	0.483456	0.0544	0.182836	0.5711	0.4669	1.6834e-08	1.1223e-07	0.0315	0.1279		2.3224	1.5654	0.5899	0.7227		216112	184811	162834	83436.9	288573	226873	120809	173678	113627	127435	129325	118820	37900	47670
426	Amino Acid	Leucine, Isoleucine and Valine Metabolism	3-hydroxyisobutyrate	LC/MS polar	111	2068-83-9	1619	103.04	1549	C06001	HMDB00336	87		0.99	-0.0144996	1.15	0.201634		0.9164	0.962975	0.8129	0.920998	0.9257	0.6119	0.0032	0.0027	0.8091	0.6115		1.2452	1.4323	0.6749	0.6709		1.04557e+06	2325849	2332109	2660912	2064293	1696317	681884	2336625	2675245	3.43815e+06	2058562	2756003	584133	502584	1224916
432	Amino Acid	Methionine, Cysteine, SAM and Taurine Metabolism	methionine	LC/MS pos early	415	63-68-3	2526	150.058	1302	C00073	HMDB00696	6137		1.09	0.124328	1.14	0.189034		0.3026	0.564717	0.1326	0.337743	0.0781	0.1215	0.0084	0.0064	0.7223	0.5809		0.9906	1.126	0.8609	0.935		487737088	623273984	624054400	616568704	642375552	690490816	518524064	814951424	834487616	681161088	664940928	674169920	519605664	542593664	437515712
433	Amino Acid	Methionine, Cysteine, SAM and Taurine Metabolism	N-acetylmethionine	LC/MS neg	1083	65-82-7	1787	190.054	1589	C02712	HMDB11745	448580		0.91	-0.136062	1.02	0.0285692		0.2099	0.457964	0.7875	0.907458	0.4782	0.4227	8.1005e-07	2.4482e-06	0.2805	0.4245		1.2329	1.2566	0.8517	0.7732		2172700	3459982	2807816	3326061	2.87118e+06	2941060	2763143	3533298	3390602	2666275	2768314	2795330	2.02124e+06	2024605	1957181
435	Amino Acid	Methionine, Cysteine, SAM and Taurine Metabolism	N-formylmethionine	LC/MS neg	194	4289-98-9	1543.8	176.039	2829	C03145	HMDB01015	439750		1.28	0.356144	1.54	0.62293		0.1302	0.332625	0.0057	0.0339608	0.0035	0.0103	9.699e-12	1.5704e-10	0.2963	0.4331		1.6733	2.5849	0.4264	0.5456		1502419	1523359	3269918	1739261	2421256	1519112	1.86316e+06	3574401	3460921	3904313	2936617	2760077	609257	482666	511623
437	Amino Acid	Methionine, Cysteine, SAM and Taurine Metabolism	methionine sulfone	LC/MS pos early	100004635	820-10-0	1250	182.048	44878			69961		0.54	-0.888969	0.54	-0.888969		0.0153	0.0722194	0.0069	0.0393231	0.0007	0.0026	0.6368	0.1927	0.8026	0.6099		1.3075	0.7089	1.2583	0.6765		1066385	850296	1373053	970537	1082701	1450781	801345	881749	779882		514379		446769	907050	1364792
438	Amino Acid	Methionine, Cysteine, SAM and Taurine Metabolism	methionine sulfoxide	LC/MS pos early	100000039	3226-65-1	1272	166.053	18374	C02989	HMDB02005	158980		1.45	0.536053	1.04	0.0565835		0.0198	0.0869299	0.7393	0.888411	0.0559	0.0956	0.8267	0.2299	0.1362	0.2941		1.0083	1.0512	0.842	1.2215		24674180	19001552	24446588	29575692	31501890	40139592	23607654	37205184	36793480	22876470	29647236	26405066	16923250	30656804	15627277
439	Amino Acid	Methionine, Cysteine, SAM and Taurine Metabolism	N-acetylmethionine sulfoxide	LC/MS pos early	100005463	108646-71-5	880	208.064	45428			193368		1	0	1.02	0.0285692		0.9959	1	0.8262	0.924011	0.8795	0.5947	0.0001	0.0001	0.8737	0.629		1.0796	1.106	0.8358	0.8388		2098918	2126086	2108026	2489133	2335433	2217961	2187158	2601031	2753181	1908995	2030904	2221479	1652883	1541614	1493207
443	Amino Acid	Methionine, Cysteine, SAM and Taurine Metabolism	S-adenosylmethionine (SAM)	LC/MS pos early	1263	24346-00-7;86867-01-8;86867-0108	3002	399.145	15915	C00019	HMDB01185	34756		1.01	0.0143553	0.81	-0.304006		0.8561	0.938845	0.0006	0.00518985	0.0129	0.0302	3.2565e-08	1.8004e-07	0.0072	0.0549		1.3315	1.0851	0.882	0.8916		32871340	26925298	35192336	31632286	39657740	36565528	26695516	30393520	28513090	25913726	26741240	27045498	22691268	21856774	20848464
444	Amino Acid	Methionine, Cysteine, SAM and Taurine Metabolism	S-adenosylhomocysteine (SAH)	LC/MS neg	197	979-92-0	1832.4	383.114	42382	C00021	HMDB00939	439155		0.96	-0.0588937	0.7	-0.514573		0.9217	0.965286	0.0161	0.07455	0.0679	0.1089	0.003	0.0026	0.0888	0.2313		1.5341	1.075	0.9688	0.9306		1601826	2202193	3240103	3.58514e+06	2312690	2222882	1459091	1905119	1942463	2059273	1584662	1.67632e+06	1399198	1001293	1556191
445	Amino Acid	Methionine, Cysteine, SAM and Taurine Metabolism	5-methylthioribose	LC/MS pos early	100002103	23656-67-9	790	181.053	62100		HMDB01087	494		1	0	0.3	-1.73697		0.9132	0.962975	0.0247	0.10007	0.0878	0.1307	8.6609e-05	0.0001	0.1169	0.2788		5.8685	1.7413	0.7245	0.7276		1541476	8553927	23719724	2267601	3500074	13155993	1761777	4311556	2.05527e+06	1730075	4320721	1468961	1328400	794075	1212251
446	Amino Acid	Methionine, Cysteine, SAM and Taurine Metabolism	2,3-dihydroxy-5-methylthio-4-pentenoate (DMTPA)	LC/MS neg	100020893		1156	177.023	62805					1.07	0.0976108	1.49	0.575312		0.8173	0.921827	0.0243	0.0992978	0.0735	0.1166	0.4142	0.1416	0.135	0.2941		0.7248	1.0811	0.9625	1.0288		272332	183085	377025	275319	319213	139551	306493	405790	521617	382191	367980	352428	378554	250788	381818
451	Amino Acid	Methionine, Cysteine, SAM and Taurine Metabolism	cystathionine	LC/MS pos early	310	535-34-2	2270	223.075	15705	C02291	HMDB00099	439258		0.94	-0.0892673	0.54	-0.888969		0.5686	0.787599	0.0018	0.0128874	0.0079	0.0205	5.036e-07	1.6787e-06	0.0458	0.1572		1.9612	1.0662	0.6713	0.6321		17398412	10763008	16497866	18542676	20969236	18854522	10285859	9742366	9160436	9309032	8991690	8519131	4405617	7532430	6994117
453	Amino Acid	Methionine, Cysteine, SAM and Taurine Metabolism	cysteine	LC/MS pos early	800	52-90-4;56-89-3	1475	122.027	1868	C00097	HMDB00574	5862		0.95	-0.0740006	0.78	-0.358454		0.5041	0.74884	0.0079	0.0430083	0.0183	0.0409	0.0568	0.0322	0.1238	0.2893		1.2183	0.9517	0.9798	0.9277		73530576	83226144	94722592	102227392	109420144	98728912	53594068	85895368	77105520	76617040	71736048	73947288	72613872	60175536	84328952
454	Amino Acid	Methionine, Cysteine, SAM and Taurine Metabolism	N-acetylcysteine	LC/MS pos early	1107	616-91-1	1416	164.038	1586	C06809	HMDB01890	12035		1.3	0.378512	0.84	-0.251539		0.3036	0.564717	0.331	0.591841	0.9668	0.6163	0.0001	0.0001	0.1623	0.3176		1.4589	1.2284	0.6546	0.8479		3660159	2542690	3812329	3169741	5516332	3.79409e+06	1936097	3.2082e+06	4478914	3.60811e+06	3020213	2.68953e+06	1640517	1200190	1.60451e+06
455	Amino Acid	Methionine, Cysteine, SAM and Taurine Metabolism	S-methylcysteine	LC/MS pos early	100002749	1187-84-4	1955	119.016	39592		HMDB02108	24417		0.86	-0.217591	0.5	-1		0.1128	0.303651	2.0814e-07	4.87e-06	1.9046e-06	1.5914e-05	0.0027	0.0023	0.0004	0.006		1.7622	0.8763	1.0677	0.9186		11774532	14656715	20155150	15637560	19207738	17316336	6044472	8098054	8801813	10050500	8700956	7409493	8737195	9395774	11404842
456	Amino Acid	Methionine, Cysteine, SAM and Taurine Metabolism	S-methylcysteine sulfoxide	LC/MS pos early	100002927	6853-87-8	900	152.038	43378		HMDB29432	82142		0.66	-0.599462	0.38	-1.39593		0.1804	0.409869	0.0228	0.094299	0.013	0.0304	0.3326	0.1195	0.4547	0.5059		1.488	0.5622	1.3124	0.8655		452539	79758	539125	399937	771253	171145	173735	97487	270361		210849		187872	297152	496551
459	Amino Acid	Methionine, Cysteine, SAM and Taurine Metabolism	cysteine s-sulfate	LC/MS neg	100000808	1637-71-4	640.9	199.969	22176	C05824	HMDB00731	115015		1.15	0.201634	0.75	-0.415037		0.2462	0.501045	0.0293	0.113471	0.4244	0.3913	0.9824	0.2628	0.021	0.0985		1.0971	0.8283	0.8997	1.0336		4504794	4973359	4494632	3494686	4647166	4.17717e+06	3905440	2922648	2725424	2862907	4580329	2853169	5000759	4667646	2902549
460	Amino Acid	Methionine, Cysteine, SAM and Taurine Metabolism	cystine	LC/MS polar	279	56-89-3	3424	239.017	56	C00491	HMDB00192	67678		0.9	-0.152003	0.83	-0.268817		0.0153	0.0722194	0.0001	0.0010717	4.077e-05	0.0002	0.3595	0.1271	0.1554	0.3114		1.1182	0.9231	1.0431	0.939		73024600	89060432	86764480	86094040	90117688	87415048	71036736	74594432	73834528	71140376	67574280	64916168	72543600	82909192	86411184
464	Amino Acid	Methionine, Cysteine, SAM and Taurine Metabolism	lanthionine	LC/MS pos early	100003892	3183-08-02	1730	209.059	42002			98504		0.72	-0.473931	0.51	-0.971431		0.0194	0.0860875	2.486e-05	0.000281653	1.5799e-05	0.0001	0.2975	0.1113	0.0533	0.1734		1.5118	0.7746	1.1429	0.8261		15561536	12622355	15748623	20587504	24248394	20405420	10394490	12126425	11526872	7789680	6287035	7815386	9074291	14859679	16020257
466	Amino Acid	Methionine, Cysteine, SAM and Taurine Metabolism	cysteine sulfinic acid	LC/MS pos early	100002113	207121-48-0	597	154.017	37443	C00606	HMDB00996	109		1.1	0.137504	0.57	-0.810966		0.3033	0.564717	3.5864e-06	6.75e-05	0.0013	0.0045	0.0066	0.0053	4.1693e-05	0.0012		1.5639	0.8914	0.9286	1.0179		3829927	5692512	4529435	4646887	6476880	7733071	3.52396e+06	3106914	3030773	3068754	2812993	3213923	3121918	2993947	3123500
468	Amino Acid	Methionine, Cysteine, SAM and Taurine Metabolism	hypotaurine	LC/MS pos early	358	300-84-5	724	110.027	590	C00519	HMDB00965	107812		0.88	-0.184425	0.64	-0.643856		0.6238	0.831632	0.0574	0.189553	0.0906	0.1343	0.0135	0.0098	0.2959	0.4331		1.6236	1.0374	0.9225	0.8139		60726096	188803872	62974244	78250736	90217024	121563376	74696528	40384328	77952928	73472608	42183208	76277840	88027624	48374912	57549616
469	Amino Acid	Methionine, Cysteine, SAM and Taurine Metabolism	taurine	LC/MS neg	512	107-35-7	690	124.007	2125	C00245	HMDB00251	1123		0.91	-0.136062	1.06	0.0840643		0.1113	0.30104	0.2971	0.558784	0.6783	0.5232	0.3365	0.1203	0.0672	0.1965		0.9674	1.0301	1.0961	0.9924		324247488	297546752	301050720	278821568	305517920	295835840	316604768	358369408	281794240	341833824	310395296	310833248	382391872	331305664	288328896
471	Amino Acid	Methionine, Cysteine, SAM and Taurine Metabolism	N-acetyltaurine	LC/MS neg	100005466		800	166.018	48187			159864		0.99	-0.0144996	1.14	0.189034		0.9783	0.99174	0.1895	0.424879	0.3389	0.3349	0.7107	0.2081	0.358	0.4699		0.9216	1.0538	1.0221	1.0085		2067355	1225641	1627967	1286398	1242516	1.04023e+06	2012363	1.69713e+06	1425900	1534775	1465402	1572929	1737601	1.6563e+06	1249319
477	Amino Acid	Methionine, Cysteine, SAM and Taurine Metabolism	taurocyamine	LC/MS neg	100001418	543-18-0	734	166.029	35117	C01959	HMDB03584	68340		0.99	-0.0144996	1.32	0.400538		0.9111	0.962975	0.0349	0.129563	0.1442	0.1908	2.4328e-08	1.4512e-07	0.1085	0.2671		0.5354	0.7083	1.2774	1.2662		275490	226460	284221	214252	141681	223760	481870	278602	246855	218001	281481	300202	624755	547313	550993
479	Amino Acid	Methionine, Cysteine, SAM and Taurine Metabolism	3-sulfo-L-alanine	LC/MS pos early	382	498-40-8	570	170.012	47089	C00506	HMDB02757	72886		1.27	0.344828	1.47	0.555816		0.3194	0.580851	0.2256	0.478137	0.1239	0.169	0.8767	0.2409	0.8729	0.629		0.8684	1.2733	0.893	1.1304		1080964	456736	536264	1080641	1250962	1396440	1752392	2014211	1801610	1.25705e+06	331992	1349374	597831	999615	781320
480	Amino Acid	Methionine, Cysteine, SAM and Taurine Metabolism	cyano-alanine	LC/MS polar	100001645	6232-19-5	1516	113.036	35660	C02512		13538		0.88	-0.184425	0.98	-0.0291463		0.4673	0.719313	0.9006	0.95696	0.5465	0.4559	0.7956	0.2246	0.6686	0.5689		0.9645	0.9468	1.053	0.9278		1.42426e+06	881972	1358517	1239724	1789629	1.44767e+06	1210888	1830299	1.4216e+06	1303789	900396	1325839	766554	1516831	1.94799e+06
481	Amino Acid	Urea cycle; Arginine and Proline Metabolism	arginine	LC/MS pos early	231	1119-34-2	2825	175.119	1638	C00062	HMDB00517	232		1.04	0.0565835	1.04	0.0565835		0.5802	0.797307	0.5564	0.782911	0.4216	0.3898	0.1537	0.0686	0.98	0.6549		1.0231	1.059	0.9571	0.992		535825728	618187584	744089472	710542592	601795392	574247296	557499904	678654400	730608896	710845056	596108480	643726336	549279168	537249728	560184512
482	Amino Acid	Urea cycle; Arginine and Proline Metabolism	argininosuccinate	LC/MS pos early	232	156637-58-0	2745	291.13	15497	C03406	HMDB00052	16950		1.01	0.0143553	0.79	-0.340075		0.9691	0.989238	0.0719	0.223572	0.2031	0.2403	0.0016	0.0015	0.1855	0.3445		1.3484	1.067	0.8397	0.8444		14517373	25885140	22180132	21210760	20119922	18459508	8626205	16098143	20495614	19179964	17194764	15239412	10744680	9557708	13010927
483	Amino Acid	Urea cycle; Arginine and Proline Metabolism	urea	LC/MS pos early	533	57-13-6	700	121.072	1670	C00086	HMDB00294	1176		1.18	0.238787	1.44	0.526069		0.2693	0.529893	0.151	0.36863	0.0778	0.1215	0.621	0.1897	0.8032	0.6099		0.7666	1.1016	0.9453	1.1199		627116096	412405984	625202944	718954432	757659392	994201920	1501405568	952828352	889463936	1020960448	475236224	1102746112	299089600	1483843840	708175104
485	Amino Acid	Urea cycle; Arginine and Proline Metabolism	ornithine	LC/MS pos early	444	3184-13-2	2800	133.097	1493	C00077	HMDB03374	6262		1.1	0.137504	1.24	0.31034		0.4428	0.696862	0.1991	0.439209	0.1511	0.1971	0.4251	0.1432	0.704	0.5795		0.8298	1.0281	1.0022	1.1073		36769172	70699456	49894192	54702376	53068840	61133288	46927360	64967588	73976152	68675104	66098348	83586704	41545360	50607140	48093656
487	Amino Acid	Urea cycle; Arginine and Proline Metabolism	3-amino-2-piperidone	LC/MS pos early	100020361	1892-22-4	2065	115.087	62853		HMDB00323	5200225		1.22	0.286881	1.21	0.275007		0.3889	0.652892	0.4984	0.743971	0.28	0.3001	0.1475	0.0663	0.8938	0.637		0.9862	1.1957	1.4441	1.7595		684354	850447	777608	1127651	2261827	2552963	984406	1236181	1269513	977427	2892232	2649274	682989	1344244	1072040
489	Amino Acid	Urea cycle; Arginine and Proline Metabolism	2-oxoarginine	LC/MS pos early	100002784	3715-10-04	1760	174.087	55072	C03771	HMDB04225	558		1.4	0.485427	1.56	0.641546		0.0622	0.201001	0.0174	0.079277	0.0042	0.0119	0.237	0.0937	0.667	0.5689		0.84	1.3084	0.7662	1.0748		4944643	2.70493e+06	4.10916e+06	4186930	5515009	3914368	5884286	7070359	8002302	8753574	3464605	6349134	3688419	3879276	2572370
490	Amino Acid	Urea cycle; Arginine and Proline Metabolism	citrulline	LC/MS pos early	391	372-75-8	1520	176.103	2132	C00327	HMDB00904	9750		1.11	0.15056	1.17	0.226509		0.3027	0.564717	0.1765	0.40208	0.0974	0.1427	0.0492	0.0287	0.8108	0.6119		0.8652	1.0114	1.0459	1.1648		87028280	91585568	76036248	97285736	93948272	101729600	97036136	94830320	129321760	114737832	81201328	122993488	84118064	112089896	88845504
491	Amino Acid	Urea cycle; Arginine and Proline Metabolism	homoarginine	LC/MS pos early	100000961	156-86-5	2882	189.135	22137	C01924	HMDB00670	9085		1.2	0.263034	0.87	-0.200913		0.267	0.525975	0.4763	0.726603	0.7718	0.5626	0.004	0.0033	0.2015	0.3613		0.899	0.7792	1.1629	1.3967		1.83459e+06		3.28391e+06	2606896	2.0172e+06	3194632	1.8253e+06	1848674	2296882	2762533	2130594	1.93117e+06	2.88186e+06	3.12307e+06	3607323
492	Amino Acid	Urea cycle; Arginine and Proline Metabolism	homocitrulline	LC/MS pos early	100000963	1190-49-4	1908	190.119	22138	C02427	HMDB00679	65072		0.73	-0.454032	0.67	-0.577767		0.2665	0.525975	0.1113	0.30104	0.0609	0.1033	0.3572	0.1265	0.7153	0.5809		1.3831	0.9334	1.1055	0.8125		2177850	636497	2137553	1659633	1627174	2138959	1427231	732704	2009542	602401	1182673	1048714	722344	2170020	1015787
493	Amino Acid	Urea cycle; Arginine and Proline Metabolism	proline	LC/MS pos early	480	147-85-3	1603	116.071	1898	C00148	HMDB00162	145742		0.92	-0.120294	0.98	-0.0291463		0.2304	0.48037	0.7003	0.867863	0.2633	0.2862	0.5489	0.1728	0.5561	0.5361		0.9966	0.9723	0.9957	0.9154		553153856	729449472	727229056	773163712	703120832	699845824	556849728	716320704	778148800	739236928	593045760	700287936	584476032	700855104	650420416
496	Amino Acid	Urea cycle; Arginine and Proline Metabolism	dimethylarginine (SDMA + ADMA)	LC/MS pos early	100001810	102783-24-4	2850	203.15	36808	C03626	HMDB01539	123831		1.07	0.0976108	1.02	0.0285692		0.322	0.584099	0.798	0.914568	0.378	0.3629	0.2205	0.0888	0.5988	0.5433		1.0263	1.0452	0.9489	1.0191		61905032	58390904	69590744	58815744	59773080	59857856	59888668	70927280	69404208	60219924	58849600	55819888	64704924	54114372	58092464
497	Amino Acid	Urea cycle; Arginine and Proline Metabolism	N-acetylarginine	LC/MS pos early	100001266	155-84-0	2245	217.13	33953	C02562	HMDB04620	67427		1.1	0.137504	1.06	0.0840643		0.6616	0.849575	0.624	0.831632	0.5129	0.4402	0.1757	0.075	0.9701	0.6519		1.0444	1.1109	0.8929	0.9866		3532933	3125602	5880679	5314393	5282523	3823376	3614616	4425376	6723678	4930461	4618364	4364028	3463020	3643490	4389263
502	Amino Acid	Urea cycle; Arginine and Proline Metabolism	N-acetylcitrulline	LC/MS neg	100001577	33965-42-3	940	216.099	48434	C15532	HMDB00856	656979		1.18	0.238787	1.42	0.505891		0.3371	0.596488	0.013	0.0636552	0.0163	0.0371	0.0312	0.0196	0.2324	0.3909		0.9347	1.3274	0.8536	1.006		237803	207444	179611	191921	186201	180189	243790	304257	302322	274469	244735	310600	197414	131296	195158
506	Amino Acid	Urea cycle; Arginine and Proline Metabolism	N-delta-acetylornithine	LC/MS neg	100004523		858	173.093	43249			9920500		0.91	-0.136062	0.77	-0.37707		0.4188	0.681925	0.0526	0.177486	0.0547	0.0947	0.0002	0.0003	0.3931	0.4829		1.4597	1.1182	0.9089	0.8237		1299112	618028	890658	1169572	884149	920137	858326	878220	645055	584800	675229	787545	441541	771856	611666
508	Amino Acid	Urea cycle; Arginine and Proline Metabolism	N2,N5-diacetylornithine	LC/MS neg	100004575	39825-23-5	1367	215.104	43591			65977		0.79	-0.340075	0.85	-0.234465		0.1652	0.387847	0.587	0.803412	0.1742	0.2167	0.0002	0.0003	0.537	0.5254		1.5566	1.3287	0.8334	0.662		688418	263743	382109	588808	423945	315221	328727	463946	316633	388868	288969	485333	273570	127858	281133
511	Amino Acid	Urea cycle; Arginine and Proline Metabolism	trans-4-hydroxyproline	LC/MS pos early	1001	51-35-4	1064	132.066	32306	C01157	HMDB00725	5810		0.96	-0.0588937	1.2	0.263034		0.7292	0.879998	0.0778	0.237888	0.299	0.3104	3.7512e-06	9.1429e-06	0.1338	0.2941		1.1566	1.3847	0.836	0.8051		100213720	85129872	126204936	111131400	139642016	118365832	117732216	173542912	127808552	144874784	143443744	107472360	64884812	88058960	99381696
513	Amino Acid	Urea cycle; Arginine and Proline Metabolism	pro-hydroxy-pro	LC/MS pos early	100001167	18684-24-7	2128	229.118	35127		HMDB06695	11673055		1.03	0.0426443	2.3	1.20163		0.7651	0.896035	1.7467e-06	3.51e-05	8.1885e-05	0.0004	1.6301e-05	3.1854e-05	0.0002	0.004		0.9278	2.1335	0.8603	0.882		25669448	27346464	30723820	23058212	29313534	20592764	53005416	78949216	54085272	54028616	63777988	56506528	14636869	22765860	29797220
516	Amino Acid	Urea cycle; Arginine and Proline Metabolism	N-methylproline	LC/MS pos early	100001956	475-11-6	1335	130.086	37431			557		1.67	0.739848	0.65	-0.621488		0.2192	0.470424	0.6931	0.864065	0.5462	0.4559	0.4568	0.1509	0.2518	0.4083		1.7664	1.1534	0.8274	1.3835		15310456	2.08593e+06	2109982	7336854	16358673	21674814	14516389	6161787	7.63614e+06	6080758	2955495	5010815	2273900	4859839	2468229
517	Amino Acid	Urea cycle; Arginine and Proline Metabolism	N,N,N-trimethyl-alanylproline betaine (TMAP)	LC/MS pos early	100020217		2470	229.155	62947					1.04	0.0565835	1.37	0.454176		0.8592	0.940319	0.0255	0.101761	0.0816	0.1253	0.3398	0.1213	0.1298	0.2941		0.9324	1.2763	0.9895	1.0259		37503168	30316416	51591632	38083080	37980568	25822022	41026872	58682152	50176372	42677532	59378268	50971464	46145828	26534766	42005312
519	Amino Acid	Urea cycle; Arginine and Proline Metabolism	N-monomethylarginine	LC/MS pos early	100004488	53308-83-1	2845	189.135	43586	C03884	HMDB29416	132862		1.01	0.0143553	1.17	0.226509		0.9642	0.987378	0.0854	0.254408	0.2045	0.241	0.5955	0.1846	0.2267	0.3909		0.9592	1.1196	1.0606	1.075		3.69374e+06	3359423	3414953	3468638	2.93025e+06	3332565	3.48902e+06	5.28612e+06	4344640	3431726	3.61122e+06	3.41304e+06	3440173	4260380	3834649
520	Amino Acid	Urea cycle; Arginine and Proline Metabolism	argininate	LC/MS pos early	100002769	157-07-3	2150	176.103	57461		HMDB03148	160437		1.09	0.124328	1.03	0.0426443		0.8569	0.939008	0.6313	0.835105	0.6408	0.5017	0.2443	0.096	0.8316	0.6162		0.802	0.8292	0.9151	0.996		592007		1460288					881834	910768	484896	633422	369610		707759	859931
525	Amino Acid	Creatine Metabolism	guanidinoacetate	LC/MS pos early	344	352-97-6	1937	118.061	43802	C00581	HMDB00128	763		0.9	-0.152003	0.92	-0.120294		0.3332	0.593905	0.3098	0.571319	0.1659	0.2092	3.4093e-05	5.7243e-05	0.972	0.6523		0.8971	0.8279	1.2991	1.1726		619829888	695639040	628563008	629823616	726582784	581838784	655962880	375809056	736465088	661428864	639957824	513085312	871039808	984554432	944946112
526	Amino Acid	Creatine Metabolism	creatine	LC/MS pos early	1221	57-00-1	1947	132.077	27718	C00300	HMDB00064	586		1.1	0.137504	1.05	0.0703893		0.1278	0.32896	0.4194	0.681925	0.1034	0.1495	0.6773	0.2019	0.5948	0.5433		0.9733	1.0242	0.9714	1.0643		2840072192	3060332800	3181327104	3353335040	3504666624	3713903104	3418791168	3354769152	4167003136	3347444224	3427930880	2965521408	3238862848	3526603008	2912000000
527	Amino Acid	Creatine Metabolism	creatinine	LC/MS pos early	275	60-27-5	2055	114.066	513	C00791	HMDB00562	588		1.14	0.189034	1.14	0.189034		0.2595	0.516575	0.1668	0.389819	0.0814	0.1253	0.0344	0.0214	0.8482	0.6234		0.9948	1.1359	0.8465	0.9691		308522432	214788048	342439840	288427072	324216512	209769312	317932800	335581504	362526048	338462880	294288512	278835648	258711776	203257232	245520112
528	Amino Acid	Creatine Metabolism	creatine phosphate	LC/MS polar	100000112	922-32-7	3831	210.029	33951	C02305	HMDB01511	9548602		1.4	0.485427	1.36	0.443607		0.0728	0.225548	0.1554	0.376674	0.0272	0.0559	0.3241	0.1176	0.7707	0.5971		0.8507	1.1602	0.954	1.3393		233318	194930	152336	119005	216248	212204	243850	183997	365406	228450	378107	138546	316315	218032	192506
535	Amino Acid	Polyamine Metabolism	putrescine	LC/MS pos early	49	110-60-1	3027	89.1073	1408	C00134	HMDB01414	1045		1.04	0.0565835	0.45	-1.152		0.6647	0.849575	2.0391e-06	3.51e-05	0.0003	0.0013	0.008	0.0061	7.3793e-05	0.0017		1.8443	0.8261	0.9368	0.9742		6649289	4178304	6504640	7.38542e+06	7875954	5918597	2536041	2529663	3133688	2153320	4.03104e+06	2867417	4815003	2522568	2753096
536	Amino Acid	Polyamine Metabolism	N-acetylputrescine	LC/MS pos early	192	18233-70-0	2230	131.118	37496	C02714	HMDB02064	122356		1.14	0.189034	0.92	-0.120294		0.34	0.600281	0.5257	0.764981	0.8171	0.5767	0.5761	0.1796	0.2646	0.4178		1.0139	0.9323	0.9678	1.0993		4.08191e+06	5047596	4054374	3488098	3.84139e+06	2670235	3018871	3100337	4443102	2568824	3780584	4405509	4303791	2249079	4543743
542	Amino Acid	Polyamine Metabolism	N-acetyl-isoputreanine	LC/MS pos early	100020487		2305	203.139	62309			131802901		0.95	-0.0740006	1.32	0.400538		0.8624	0.943215	0.1256	0.325262	0.2241	0.2557	0.6097	0.1878	0.3263	0.4438		0.9171	1.2131	1.2102	1.1503		2283740	2027507	1873361	1678392	1623444	929331	1834774	2192624	2861552	2406084	1912312	2569916	4574266	1084386	1785732
543	Amino Acid	Polyamine Metabolism	spermidine	LC/MS pos early	50	124-20-9	3355	146.165	485	C00315	HMDB01257	1102		1.26	0.333424	1.53	0.613532		0.0139	0.0663462	4.2904e-05	0.000512481	1.8075e-05	0.0001	0.0003	0.0004	0.0913	0.2334		0.9971	1.5215	0.8527	1.0768		16012068	14833501	21859948	19569504	17923526	15559333	22083080	27402040	25715694	28366900	30619446	27192784	15870429	14685275	14890098
548	Amino Acid	Polyamine Metabolism	(N(1) + N(8))-acetylspermidine	LC/MS pos early	100016038		3080	188.176	57814					1.27	0.344828	1.46	0.545968		0.1726	0.395008	0.0136	0.0658364	0.0086	0.0218	0.7002	0.2061	0.3721	0.4788		0.7574	1.103	0.8637	1.0961		7.20179e+06	7515854	10365735	9298983	7491130	5.72927e+06	10213788	12673113	10956532	10583679	13944473	10956728	11121068	7560553	7599362
550	Amino Acid	Polyamine Metabolism	spermine	LC/MS pos early	507	71-44-3	3350	203.223	603	C00750	HMDB01256	1103		1.3	0.378512	1	0		0.0072	0.0407601	0.9223	0.965286	0.054	0.0943	0.0016	0.0015	0.0408	0.1483		1.0962	1.0916	0.7746	1.0068		6045572	6204780	7.66012e+06	6469087	7486986	6.85871e+06	5945678	6.59537e+06	6.86772e+06	6179368	8698555	6268554	5481344	4376883	4884109
554	Amino Acid	Polyamine Metabolism	5-methylthioadenosine (MTA)	LC/MS pos early	212	2457-80-9	2752	298.097	1419	C00170	HMDB01173	439176		1.02	0.0285692	0.8	-0.321928		0.6641	0.849575	0.0004	0.00362553	0.0151	0.0348	2.1404e-05	3.9126e-05	0.0037	0.0346		1.2973	1.0382	0.9341	0.9551		148076816	140058384	150344480	135118992	172977168	160045312	113364600	140532416	125436768	117301136	112480184	116450064	120810400	113800312	89881656
558	Amino Acid	Polyamine Metabolism	4-acetamidobutanoate	LC/MS pos early	1113	3025-96-5	1350	146.081	1558	C02946	HMDB03681	18189		1.58	0.659925	0.67	-0.577767		0.0377	0.136683	0.0348	0.129563	0.9784	0.6191	0.0538	0.0308	0.0048	0.04		1.4919	0.9979	0.7112	1.1223		6235614	10834422	6708733	6858354	7023493	4825247	4423805	7790540	3914998	3229057	6802993	2255683	2562677	2061394	4667322
560	Amino Acid	Guanidino and Acetamido Metabolism	1-methylguanidine	LC/MS pos early	100000715	22661-87-6	2149	74.0713	48114	C02294	HMDB01522	10111		0.87	-0.200913	1.34	0.422233		0.3918	0.655898	0.107	0.295783	0.5719	0.4669	0.0525	0.0302	0.085	0.2258		1.0085	1.3508	0.9556	0.8276		491384		935335		760512	632639	885431	1.26146e+06	1011174	881048		501783	557067	513199	600200
561	Amino Acid	Guanidino and Acetamido Metabolism	4-guanidinobutanoate	LC/MS pos early	100000096	463-003;463-00-3	2320	146.092	15681	C01035	HMDB03464	500		1.18	0.238787	0.78	-0.358454		0.3454	0.605516	0.1305	0.332892	0.6707	0.5182	0.4285	0.1439	0.0872	0.2295		1.0982	0.8532	0.9932	1.1688		31509456	43481680	52829380	27364500	39869888	40071616	30501458	44264952	25263612	17134548	40046896	25457244	37446508	54860348	20801836
562	Amino Acid	Guanidino and Acetamido Metabolism	guanidinosuccinate	LC/MS pos early	100001212	6133-30-8	1892	176.067	32446	C03139	HMDB03157	97856		0.85	-0.234465	0.69	-0.535332		0.87	0.949699	0.3539	0.615073	0.4398	0.3979	0.1468	0.0662	0.5858	0.5433		1.6089	1.1085	1.2464	1.0583		961067	426987	521973	1147186	1239602	742012	517013	616893	849732	459616	530115	498355	391669		1495016
565	Amino Acid	Glutathione Metabolism	glutathione, oxidized (GSSG)	LC/MS pos early	448	103239-24-3	2667	613.159	27727	C00127	HMDB03337	65359		6.41	2.68032	4.61	2.20477		0.0001	0.0010717	0.004	0.0252444	1.4391e-05	9.6192e-05	0.2853	0.1078	0.2853	0.4284		0.1762	0.812	0.1762	1.1286								185129	113724	96518	712819	519524	1.04126e+06
571	Amino Acid	Glutathione Metabolism	cysteine-glutathione disulfide	LC/MS pos early	100001437	13081-14-6	2465	427.095	35159		HMDB00656	4247235		2.93	1.5509	5.37	2.42492		0.0003	0.00287191	6.942e-07	1.87e-05	9.6951e-08	1.127e-06	0.0025	0.0022	0.0652	0.1954		0.3152	1.6915	0.7236	2.123		2922222	6133980	2209101	6876657	7.22461e+06	13106438	21723412	23824200	22255244	44556080	41822648	52271572	11150042	18960014	16565077
574	Amino Acid	Glutathione Metabolism	cysteinylglycine	LC/MS pos early	278	19246-18-5	2132	179.048	35637	C01419	HMDB00078	439498		1.11	0.15056	2.01	1.0072		0.6813	0.858045	0.0019	0.01349	0.0106	0.0257	0.001	0.001	0.0373	0.1408		0.5259	1.0554	1.2285	1.3586		2362855	5772827	3459619	6468609	5.00372e+06	6583606	5414580	9924220	8868498	12593400	10445526	12254944	8844056	7469340	13557179
575	Amino Acid	Glutathione Metabolism	cysteinylglycine disulfide	LC/MS pos early	100002466	70555-24-7	2547	298.053	62103		HMDB00709			1.39	0.475085	2.35	1.23266		0.0091	0.0480074	7.04e-07	1.87e-05	7.5723e-07	6.7486e-06	4.9013e-07	1.6582e-06	0.0075	0.0562		0.4594	1.0779	1.1048	1.538		17368622	24928504	16283623	23065508	23773192	30972678	48553040	42032488	41269552	63229120	68342784	56586608	42530456	71491064	50408496
576	Amino Acid	Glutathione Metabolism	cys-gly, oxidized	LC/MS pos early	1224	7729-20-6	2947	355.074	18368			333293		1.76	0.815575	5.7	2.51096		0.0059	0.0349083	8.6119e-08	2.58e-06	1.2972e-07	1.334e-06	6.4763e-08	2.8747e-07	0.0018	0.0205		0.1664	0.9491	0.9993	1.7605			167094			125933	214792	687448	484950	461985	1009634	1521131	887264	538007	1206910	746944
577	Amino Acid	Glutathione Metabolism	5-oxoproline	LC/MS neg	1021	98-79-3	738.5	128.035	1494	C01879	HMDB00267	7405		0.95	-0.0740006	0.63	-0.666576		0.5617	0.785881	2.7282e-05	0.000405714	0.0004	0.0016	3.1683e-06	8.0693e-06	0.0028	0.0282		1.6703	1.053	0.9364	0.8888		112053008	120006952	116533712	100902264	151781600	140521072	84483440	72150984	75883432	87186384	77167984	70787856	52688056	90382552	62872964
580	Amino Acid	Glutathione Metabolism	2-hydroxybutyrate/2-hydroxyisobutyrate	LC/MS polar	100008928		1258	103.04	52281					0.92	-0.120294	0.78	-0.358454		0.5476	0.780811	0.0827	0.247229	0.1001	0.1454	3.5401e-05	5.7918e-05	0.4003	0.4834		1.5396	1.1989	0.82	0.756		4.01015e+06	3507922	4305315	5851322	5633274	5393637	2.0335e+06	3940520	4216584	4579135	3344591	4235816	2463070	1.72036e+06	3208406
590	Amino Acid	Glutathione Metabolism	3'-dephospho-CoA-glutathione	LC/MS neg	100020899		1690	495.101	62807					3.82	1.93357	4.53	2.17951		5.1121e-06	0.000146897	1.4168e-06	1.87e-05	1.4148e-08	1.9399e-07	0.0111	0.0083	0.6756	0.5693		0.3215	1.4554	0.5357	2.0441			28269		17139	14767	31807	46825	69325	62991	117888	121722	131330	38120	31108	33059
591	Amino Acid	Glutathione Metabolism	CoA-glutathione	LC/MS neg	269	6477-52-7	1326	535.084	62804	C00920		11953788		5.25	2.39232	5.26	2.39506		3.8799e-06	6.75e-05	2.0749e-06	3.51e-05	1.514e-08	1.9775e-07	0.019	0.0131	0.8383	0.6194		0.3136	1.648	0.4791	2.5138		30226	81522		40808	79783	149898	279349	229427	219204	426051	448607	564830	149422	115612	98222
630	Peptide	Gamma-glutamyl Amino Acid	gamma-glutamylalanine	LC/MS pos early	100001843	5875-41-2	1986	219.098	37063		HMDB29142	440103		1.21	0.275007	1.44	0.526069		0.3317	0.59185	0.0721	0.223786	0.0541	0.0943	0.2606	0.1006	0.5299	0.5253		0.7813	1.1286	0.9693	1.1721		1070604	2479918	1365356	2153950	2688100	3202790	1.81842e+06	3.8487e+06	1724873	4029276	3.3863e+06	3.91249e+06	1.88844e+06	2946644	4107365
632	Peptide	Gamma-glutamyl Amino Acid	gamma-glutamylglutamate	LC/MS pos early	331	1116-22-9	1775	277.103	36738	C05282	HMDB11737	92865		2.62	1.38957	2.41	1.26903		0.0003	0.00287191	0.0004	0.00362553	5.0112e-06	3.7742e-05	0.9678	0.2596	0.9116	0.64		0.5961	1.4353	0.5699	1.4916		5426938	8775274	5114818	7667829	13442008	18496722	23734346	21382840	18156608	31230532	18500320	28863714	3670961	12968594	11892233
633	Peptide	Gamma-glutamyl Amino Acid	gamma-glutamylglutamine	LC/MS pos early	1140	10148-81-9	1430	276.119	2730	C05283	HMDB11738	150914		1.81	0.85599	1.77	0.823749		0.0037	0.0237917	0.0046	0.0278947	0.0002	0.0008	0.0181	0.0126	0.9481	0.6463		0.8481	1.5016	0.586	1.0589		4947102	12511342	5.68467e+06	9234948	10846832	12348143	10645338	13266320	12519000	25027808	16852376	20080912	4018894	9393884	7168352
634	Peptide	Gamma-glutamyl Amino Acid	gamma-glutamylglycine	LC/MS pos early	100001294	1948-29-4	1535	205.082	33949		HMDB11667	165527		1.29	0.367371	1.23	0.298658		0.0201	0.0869299	0.0337	0.127046	0.0029	0.0084	0.0171	0.012	0.8641	0.6282		1.0308	1.2674	0.824	1.0615		53524796	65328168	52427680	66802628	93900584	102480312	91532936	85102928	87236072	101460680	82799176	86042904	40604608	69239008	66658568
635	Peptide	Gamma-glutamyl Amino Acid	gamma-glutamylhistidine	LC/MS pos early	1235	37460-15-4	2740	285.119	18245			7017195		1.43	0.516015	1.03	0.0426443		0.0014	0.0106027	0.6094	0.820639	0.0072	0.0188	0.0005	0.0006	0.0354	0.1346		1.0817	1.1186	0.6994	1.0018		2383538	3.35215e+06	2727011	3091704	3858240	4154096	2953439	3510557	3.40361e+06	3703463	3.28706e+06	3.37666e+06	1726530	2651859	1.93835e+06
636	Peptide	Gamma-glutamyl Amino Acid	gamma-glutamylisoleucine	LC/MS pos early	100001485		2940	261.144	34456		HMDB11170	14253342		1.01	0.0143553	0.79	-0.340075		0.9947	1	0.1595	0.380655	0.316	0.3206	0.0005	0.0005	0.3117	0.4331		1.4785	1.1645	0.8349	0.8397		3479898	4907524	3.74881e+06	4975602	6202533	7669435	2738449	3.86024e+06	4763317	4882245	3.50019e+06	4659225	1776724	2603526	3217609
637	Peptide	Gamma-glutamyl Amino Acid	gamma-glutamylleucine	LC/MS pos early	1268	2566-39-4	2991	261.144	18369		HMDB11171	151023		1.33	0.411426	1.13	0.176323		0.0357	0.131673	0.3635	0.626927	0.0358	0.0694	0.0003	0.0003	0.3607	0.4716		1.0829	1.2267	0.6729	0.8947		6955442	9292009	7980693	9683366	10526291	11835862	6654528	9819000	10960976	13362725	11186204	11761499	3753664	6684613	5466368
639	Peptide	Gamma-glutamyl Amino Acid	gamma-glutamyl-epsilon-lysine	LC/MS pos early	100001262	17105-15-6	2725	276.155	33934		HMDB03869	7015685		0.99	-0.0144996	0.83	-0.268817		0.8998	0.95696	0.1899	0.425216	0.3063	0.3155	0.0008	0.0009	0.395	0.4829		1.3613	1.1342	0.8959	0.8913		11261748	15288446	15659018	16268828	11790823	24621880	11030699	12283179	14304511	11298257	15272065	14871716	9546913	8949713	11443932
640	Peptide	Gamma-glutamyl Amino Acid	gamma-glutamylmethionine	LC/MS pos early	100001313	17663-87-5	2640	279.101	44872		HMDB29155	7009567		1.64	0.713696	1.31	0.389567		0.0082	0.0440782	0.0711	0.222302	0.0027	0.0081	0.0189	0.013	0.4761	0.5078		1.1177	1.4641	0.7108	1.1668		1.30399e+06	2303608	1744208	2147734	2.9752e+06	4451148	1931904	4094123	2890025	4164216	2879009	3591694	1412860	1644731	1362040
641	Peptide	Gamma-glutamyl Amino Acid	gamma-glutamylphenylalanine	LC/MS pos early	100000491	7432-24-8	2992	295.129	33422		HMDB00594	111299		1.33	0.411426	1.23	0.298658		0.0274	0.107332	0.0916	0.266359	0.0082	0.021	7.0707e-06	1.6063e-05	0.672	0.5689		1.1891	1.4661	0.7081	0.9403		2741401	3880493	2837304	3798328	3782568	4044509	2904750	4002723	4813278	5558279	3757507	4959261	1704233	2165524	1934850
642	Peptide	Gamma-glutamyl Amino Acid	gamma-glutamylthreonine	LC/MS pos early	100001314	5652-48-2	1750	249.108	33364		HMDB29159	76078708		1.23	0.298658	1.75	0.807355		0.1125	0.303323	0.0004	0.00362553	0.0004	0.0018	0.4161	0.1416	0.0794	0.2171		0.7522	1.3201	0.9755	1.2025		3782626	3619653	3915215	3040607	4382502	4780835	6360183	5529120	7498703	9444505	4954794	7489393	4503414	6796986	3224686
643	Peptide	Gamma-glutamyl Amino Acid	gamma-glutamyltryptophan	LC/MS pos early	100001295	66471-20-3	2975	334.14	33947		HMDB29160	3989307		1.63	0.704872	2.21	1.14405		0.0182	0.081828	0.0005	0.00441451	0.0001	0.0006	0.7878	0.2238	0.2712	0.4211		0.6777	1.501	0.7369	1.2046		334875	566392	329853	534293	866004	842685	715036	1042057	1238026	1750890	1103485	1844659	423143	570471	743105
644	Peptide	Gamma-glutamyl Amino Acid	gamma-glutamyltyrosine	LC/MS neg	1102	7432-23-7	1240	309.109	2734		HMDB11741	94340		1.31	0.389567	1.55	0.632268		0.0696	0.219221	0.0034	0.0221977	0.0014	0.0046	0.0073	0.0057	0.3306	0.4453		0.9173	1.4179	0.7583	0.9948		107991	158704	105779	146709	170504	170576	195521	190419	244701	306389	169845	222920	101626	110760	111060
645	Peptide	Gamma-glutamyl Amino Acid	gamma-glutamylvaline	LC/MS pos early	100001126	2746-34-1	2700	247.129	43829		HMDB11172	7015683		1.19	0.250962	1.02	0.0285692		0.1408	0.349233	0.7272	0.879998	0.197	0.2365	0.0238	0.0158	0.414	0.4882		1.1164	1.1399	0.8457	1.0026		5724476	7461276	7524252	7890314	9768848	12362231	6372340	8540947	8907821	10274437	8256918	9448010	4641784	5885510	6511483
650	Peptide	Dipeptide Derivative	isoleucylhydroxyproline	LC/MS pos early	100021262		2707	245.15	63051		HMDB28908			1.28	0.356144	1.73	0.790772		0.0234	0.096313	6.0077e-05	0.0010717	3.3675e-05	0.0002	1.2115e-06	3.3902e-06	0.0804	0.2179		1.0472	1.8127	0.721	0.9256		1422940	1776760	2099909	1371286	2.05385e+06	1969902	2435538	4290363	2855700	2884715	3108582	2936643	1022489	982919	1513850
651	Peptide	Dipeptide Derivative	leucylhydroxyproline	LC/MS pos early	100021261		2753	245.15	63052		HMDB28930	20847829		0.97	-0.0439433	1.22	0.286881		0.8437	0.933385	0.1404	0.349233	0.3562	0.3489	2.9775e-05	5.1131e-05	0.2341	0.3909		1.0913	1.329	0.756	0.7343		2406408	2688271	3251817	1891435	3.11773e+06	2877839	2789411	4474785	3119567	3116407	3229557	3.03977e+06	1524923	1.63324e+06	2722145
661	Peptide	Dipeptide	alanylleucine	LC/MS pos early	100001890	1638-60-4	3055	203.139	37093		HMDB28691	259583		0.97	-0.0439433	1.26	0.333424		0.9751	0.99174	0.2551	0.5114	0.4296	0.3944	0.0106	0.008	0.4049	0.485		0.6698	0.8464	1.1295	1.1004		268740	402189	613090	485481	262840	209757	234608	309489	539422	576306	583897	589278	604354	726448	590200
816	Peptide	Dipeptide	glycylisoleucine	LC/MS pos early	100001790	19461-38-2	3002	189.123	36659		HMDB28844	88079		1.23	0.298658	1.39	0.475085		0.1104	0.300514	0.0242	0.0991269	0.0087	0.0218	0.5504	0.1728	0.5928	0.5433		0.8459	1.1791	0.8353	1.0235		583513	648408	910093	736511	452497	454866	540071	837082	880200	750250	1231201	1.03831e+06	768595	410555	640900
817	Peptide	Dipeptide	glycylleucine	LC/MS pos early	100001258	869-19-2	3059	189.123	34398	C02155	HMDB00759	92843		0.99	-0.0144996	1	0		0.9407	0.975032	0.8266	0.924011	0.8356	0.5811	0.0053	0.0042	0.9184	0.6406		0.8402	0.8417	1.1548	1.1405		547246	1050224	1349443	1281413	744833	727159	607425	963119	1022428	1173155	872470	1072052	1084661	1135981	1.26817e+06
827	Peptide	Dipeptide	glycylvaline	LC/MS pos early	100000487	1963-21-9	2734	175.108	18357		HMDB28854	97417		0.85	-0.234465	0.94	-0.0892673		0.117	0.310324	0.5505	0.780811	0.128	0.1737	0.7769	0.2221	0.4744	0.5078		1.0597	0.9944	1.0821	0.9179		813765	1211844	1551114	1140818	1114215	994715	809286	1171668	998527	1388248	950159	1087730	1171744	1039590	1113552
832	Peptide	Dipeptide	histidylalanine	LC/MS pos early	100003542	16874-75-2	3014	227.114	42027		HMDB28878	351667		0.8	-0.321928	0.86	-0.217591		0.3535	0.615073	0.5035	0.74884	0.2623	0.2862	0.0033	0.0028	0.8513	0.6249		0.6179	0.5334	1.0387	0.8339				161138	126755	93822							103355		184249	261757
851	Peptide	Dipeptide	isoleucylglycine	LC/MS neg	100003169	868-28-0	1992	187.109	40008		HMDB28907	342532		0.89	-0.168123	1.33	0.411426		0.4666	0.718885	0.0639	0.205058	0.3987	0.378	0.0281	0.0181	0.0703	0.1996		0.7494	1.0003	1.1747	1.0437		67382	78886	159968	114190	58200	54080	64012	126240	116495	152664	118532	133120	113889	125438	148524
919	Peptide	Dipeptide	phenylalanylalanine	LC/MS pos early	100003589	3918-87-4	2909	237.123	41374			5488196		1	0	2.42	1.27501		0.5149	0.757677	0.0143	0.0680648	0.0282	0.0571	0.005	0.0041	0.1687	0.3235		0.3889	0.9425	1.272	1.2702		105658	76017	129796	112556			79996	156231	231861	334126	256105	337848	337670		387963
924	Peptide	Dipeptide	phenylalanylglycine	LC/MS pos early	100003588	721-90-4	2898	223.108	41370		HMDB28995	98207		1.01	0.0143553	1.56	0.641546		0.7584	0.895042	0.0054	0.0322863	0.025	0.053	2.7964e-05	4.8387e-05	0.0613	0.1886		0.5699	0.8862	1.2134	1.2227		311813	289843	503807	376594			313845	574825	601139	639522	581480	495464	615680	497714	667236
945	Peptide	Dipeptide	prolylglycine	LC/MS pos early	100003674	2578-57-6	2136	173.092	40703		HMDB11178	6426709		1.09	0.124328	0.96	-0.0588937		0.4452	0.69853	0.6699	0.850224	0.8091	0.5746	0.7318	0.2117	0.4018	0.4834		0.9816	0.9441	0.9426	1.0243		1597614	1913660	2386496	1809897	2448137	2280190	1304211	2187393	2001913	1906459	2416762	2144516	1924494	1983152	2290623
1014	Peptide	Dipeptide	tyrosylglycine	LC/MS neg	100003598	673-05-5	1635	237.088	41375		HMDB29105	259323		0.93	-0.104697	1.61	0.687061		0.5431	0.77703	0.0008	0.00655385	0.0288	0.058	0.0022	0.002	0.0042	0.0381		0.6238	1.0017	1.112	1.0313		30566	38662	73497	52136	29372	38228	54957	71353	69670	90295	72031	63188	63790	67191	79377
1031	Peptide	Dipeptide	valylglutamine	LC/MS pos early	100003640	42854-54-6	2295	246.145	42079		HMDB29125	5253209		0.93	-0.104697	0.94	-0.0892673		0.6403	0.840456	0.5525	0.781295	0.4545	0.4071	0.0099	0.0074	0.9279	0.6426		1.1231	1.054	0.8974	0.8359		1342330	1.77572e+06	2154953	1707184	1473160	1505615	1.01667e+06	1704089	1712087	1580038	1.85017e+06	1482590	1264553	892717	1549950
1035	Peptide	Dipeptide	valylleucine	LC/MS pos early	100003210	22906-55-4	3138	231.17	39994		HMDB29131	352039		1.47	0.555816	1	0		0.0132	0.0640821	0.8787	0.952484	0.0846	0.1283	1.661e-05	3.2181e-05	0.0555	0.1776		0.8083	0.8113	1.1869	1.7445		4265594	5421220	5000844	5580724	6.89293e+06	5967024	4550190	8470522	3930332	4500602	6769576	5033279	4888503	10175111	6720261
1045	Peptide	Dipeptide	leucylglutamine	LC/MS pos early	100003183		2620	260.161	48189		HMDB28927	4305457		1.03	0.0426443	1.4	0.485427		0.6542	0.848242	0.0823	0.246466	0.122	0.1681	0.2825	0.1069	0.3427	0.4584		0.7693	1.0795	1.0374	1.0736		1446613	1624238	2277080	1757503	954566	1076110	1093671	2.03671e+06	1950811	2662674	2616077	2459302	2297379	1272252	2.03536e+06
1188	Peptide	Acetylated Peptides	phenylacetylglycine	LC/MS neg	100001275	500-98-1	2375	192.067	33945	C05598	HMDB00821	68144		1.56	0.641546	1.02	0.0285692		0.3625	0.625836	0.7283	0.879998	0.3747	0.361	0.6592	0.1979	0.6863	0.5733		0.9537	0.9733	0.811	1.2677		12859406	9646920	34847860	21213328	20719160	4845171	8573982	19165600	22758434	21580246	15366048	18833762	18964296	5188795	2915424
1195	Peptide	Acetylated Peptides	phenylacetyltaurine	LC/MS neg	100008932	33953-90-1	2494	242.049	63154			2179693		1.23	0.298658	1.14	0.189034		0.7641	0.896035	0.4207	0.682086	0.4351	0.3964	0.8201	0.2286	0.7181	0.5809		0.934	1.0677	0.9288	1.1454		58063	41822	352952	106391	126757	24324	47143	190234	132273	174592	106684	161100	144346	26090
1217	Peptide	Modified Peptides	N,N-dimethyl-pro-pro	LC/MS pos early	100022041		2500	241.155	64571					1.04	0.0565835	1.34	0.422233		0.665	0.849575	0.0006	0.00518985	0.0044	0.0124	0.0417	0.025	0.0177	0.0888		0.8221	1.1021	1.0419	1.0806		18736684	19069702	23288390	20329462	17309104	17565812	22088308	31696126	25177818	22426698	28205300	26312532	25203252	22230772	24958574
1218	Carbohydrate	Glycolysis, Gluconeogenesis, and Pyruvate Metabolism	1,5-anhydroglucitol (1,5-AG)	LC/MS neg	100000580	154-58-5	802	163.061	20675	C07326	HMDB02712	64960		0.92	-0.120294	0.33	-1.59946		0.5111	0.75579	1.8966e-05	0.000281653	0.0003	0.0012	0.0027	0.0023	0.0025	0.0256		1.1759	0.384	1.1137	1.0227		8589427	3.26269e+06	5723122	8.03969e+06	8598777	9010541	4263095	1281011	2630265	1869622	2586243	1485472	6581557	7220410	6529519
1221	Carbohydrate	Glycolysis, Gluconeogenesis, and Pyruvate Metabolism	glucose	LC/MS polar	572	50-99-7	2342	225.062	48152	C00031	HMDB00122	5793		1.24	0.31034	0.98	-0.0291463		0.1723	0.395008	0.9265	0.968562	0.2987	0.3104	0.4381	0.1465	0.361	0.4716		1.1044	1.086	0.8842	1.0981		67680656	24219840	43759488	48002600	61509220	63168872	71163704	43411448	44732552	36849040	55800872	51260804	56421192	43230832	37645812
1222	Carbohydrate	Glycolysis, Gluconeogenesis, and Pyruvate Metabolism	glucose 6-phosphate	LC/MS polar	291	103192-55-8	4537	259.022	31260	C00668	HMDB01401	5958		1.08	0.111031	1.25	0.321928		0.3899	0.653927	0.0366	0.134121	0.0393	0.074	0.175	0.075	0.3475	0.4614		0.9106	1.1396	0.8839	0.9574		271983	192510	228121	249726	235479		360826	321839	290612	312930	236031		255595		262140
1228	Carbohydrate	Glycolysis, Gluconeogenesis, and Pyruvate Metabolism	fructose 1,6-diphosphate/glucose 1,6-diphosphate/myo-inositol diphosphates	LC/MS neg	100002180		551	338.989	46896					1.64	0.713696	1.41	0.495695		0.0157	0.0730951	0.04	0.142893	0.0027	0.0081	0.4751	0.1563	0.7575	0.5923		0.8345	1.178	0.8241	1.3496		454977	401629	363244	122269	409501	470379	740734	423293	463185	432608	618171	458611	416539	378619	364850
1230	Carbohydrate	Glycolysis, Gluconeogenesis, and Pyruvate Metabolism	dihydroxyacetone phosphate (DHAP)	LC/MS pos early	309	102783-56-2	539	171.005	15522	C00111	HMDB01473	668		1.3	0.378512	1.38	0.464668		0.2175	0.467955	0.1468	0.360688	0.0631	0.1055	0.329	0.1187	0.869	0.6282		0.7247	1.0021	0.8878	1.1556		277331	252381		298284	298698	675440	299850	299670	688155	598205	412103	542935	461569		354670
1234	Carbohydrate	Glycolysis, Gluconeogenesis, and Pyruvate Metabolism	2-phosphoglycerate	LC/MS polar	100000093	70195-25-4	4550	184.986	35629	C00631	HMDB03391	59		0.88	-0.184425	1.08	0.111031		0.4152	0.679636	0.7049	0.867883	0.7547	0.5594	0.0142	0.0102	0.4	0.4834		1.1589	1.2468	0.9856	0.866		1521272	1120033	1287108	1210510	969596	933576	1417729	969158	1478186	1103767	1781133	826211	1254954	679019	1052968
1235	Carbohydrate	Glycolysis, Gluconeogenesis, and Pyruvate Metabolism	3-phosphoglycerate	LC/MS neg	132	80731-10-8	583	184.986	1414	C00597	HMDB00807	724		1.1	0.137504	1.01	0.0143553		0.1565	0.377728	0.918	0.963222	0.2781	0.2987	0.0009	0.001	0.3449	0.4601		1.0683	1.0804	0.8464	0.928		8712414	9542210	9040723	8402019	8097589	8876356	8068254	8511388	9027665	9416109	10454089	7786213	6714951	6084993	6085810
1236	Carbohydrate	Glycolysis, Gluconeogenesis, and Pyruvate Metabolism	phosphoenolpyruvate (PEP)	LC/MS neg	463	10526-80-4	587.3	166.975	597	C00074	HMDB00263	1005		1.06	0.0840643	0.99	-0.0144996		0.4322	0.688282	0.9148	0.962975	0.6293	0.4968	0.0001	0.0002	0.5272	0.5245		1.1988	1.1913	0.8521	0.9073		2505816	2246821	2330885	2061705	2.97468e+06	3020007	2753414	2772030	2487986	2236431	2989076	1806518	1832792	1478601	1714694
1237	Carbohydrate	Glycolysis, Gluconeogenesis, and Pyruvate Metabolism	pyruvate	LC/MS polar	823	127-17-3	1083	87.0088	48990	C00022	HMDB00243	1060		0.72	-0.473931	0.71	-0.494109		0.0429	0.151349	0.0305	0.117318	0.0048	0.0133	0.1403	0.0644	0.9076	0.6396		1.1082	0.7842	1.2856	0.9311		1.61845e+06	2878347	2.90018e+06	3573314	2403494	2.56725e+06	1863506	2227283	1491415	1305841	2197671	2195163	2851383	2621419	3701381
1238	Carbohydrate	Glycolysis, Gluconeogenesis, and Pyruvate Metabolism	lactate	LC/MS polar	482	79-33-4	1469	89.0244	527	C00186	HMDB00190	612		0.89	-0.168123	1.23	0.298658		0.4743	0.725422	0.2121	0.45982	0.6964	0.5282	0.7921	0.2242	0.1689	0.3235		0.9091	1.1147	1.0467	0.9279		324395616	551513088	569006464	670768064	472407616	496204736	379822720	703351552	642972096	739712960	561899904	754175872	454100672	379156608	679396032
1241	Carbohydrate	Glycolysis, Gluconeogenesis, and Pyruvate Metabolism	glycerate	LC/MS polar	1052	600-19-1	2070.4	105.019	1572	C00258	HMDB00139	752		1.03	0.0426443	1.15	0.201634		0.5749	0.792581	0.0157	0.0730951	0.0344	0.0674	0.6264	0.1908	0.1588	0.3161		0.9121	1.045	0.9841	1.0096		68777992	56060584	61178532	59588712	60037884	57968456	64889144	71349056	73974952	70977032	72712264	62695036	58228520	66077512	67945584
1253	Carbohydrate	Pentose Phosphate Pathway	ribose 1-phosphate	LC/MS polar	219	50-99-7;58459-37-3	4025	229.012	1763	C00620	HMDB01489	439236		0.94	-0.0892673	1.04	0.0565835		0.2933	0.555546	0.5114	0.75579	0.7745	0.5626	9.1921e-09	7.4414e-08	0.2308	0.3909		1.1787	1.2265	0.8641	0.8159		8089299	7.17187e+06	7689516	6799292	8638713	7397469	8357970	9093516	8945682	6680458	7567912	6995356	5743842	5285798	5679727
1255	Carbohydrate	Pentose Phosphate Pathway	sedoheptulose-7-phosphate	LC/MS neg	100001628	2646-35-7	599.6	289.033	35649	C05382	HMDB01068	616		1.12	0.163499	1.09	0.124328		0.0535	0.180166	0.1513	0.368834	0.021	0.0458	0.0794	0.042	0.6963	0.5765		0.9857	1.0726	0.9049	1.0144		1361082	1520034	1510275	1495364	1657577	1665549	1686494	1830670	1605302	1784288	1579407	1535622	1134779	1268395	1594765
1259	Carbohydrate	Pentose Metabolism	ribose	LC/MS polar	914	50-69-1	1508.2	195.051	1471	C00121	HMDB00283	5779		0.64	-0.643856	1.01	0.0143553		0.0032	0.0211349	0.7818	0.905018	0.0427	0.079	0.2734	0.1048	0.0186	0.0918		1.0779	1.0921	1.1903	0.7647		551628	295917	432115	600322	768125	658032	743440	656041	510013	436328	429580	574245	503948	599110	733288
1260	Carbohydrate	Pentose Metabolism	ribitol	LC/MS polar	100000406	488-81-3	1789.6	151.061	15772	C00474	HMDB00508	6912		0.74	-0.434403	0.73	-0.454032		0.0346	0.129563	0.0404	0.14402	0.005	0.0137	0.0002	0.0003	0.9579	0.6474		1.4102	1.0341	0.926	0.6811		1.49285e+06	1890958	1.54904e+06	2812518	2227934	1961739	1377453	1520041	1793913	1443629	1121478	1495477	863414	1213113	1671345
1261	Carbohydrate	Pentose Metabolism	ribonate	LC/MS polar	100001007	5336-08-03	2425	165.04	27731	C01685	HMDB00867	5460677		0.86	-0.217591	1.33	0.411426		0.3864	0.650618	0.045	0.157131	0.3863	0.3682	0.9833	0.2628	0.045	0.1572		0.9305	1.2374	1.1636	0.9957		3.09829e+06	2626205	2760620	1954961	1959456	1534980	3282333	2450019	2817124	2492860	4155871	3333425	2495530	2287317	5134632
1275	Carbohydrate	Pentose Metabolism	arabitol/xylitol	LC/MS polar	100006430		1932.4	151.061	48885					1.07	0.0976108	0.87	-0.200913		0.5748	0.792581	0.3432	0.6029	0.7799	0.5636	0.5483	0.1728	0.2887	0.4312		1.102	0.9587	0.9553	1.021		1937434	1741977	2070834	3183116	2496042	2328505	1695049	1891840	2293896	1924198	2199038	1963858	1292809	1718431	2354409
1281	Carbohydrate	Pentose Metabolism	arabonate/xylonate	LC/MS polar	100006115		2700	165.04	48255					1.04	0.0565835	1.12	0.163499		0.8001	0.914929	0.3879	0.651856	0.43	0.3944	0.6875	0.2037	0.6627	0.5689		0.952	1.0616	1.0183	1.061		5338579	4.12723e+06	6275056	6958867	7.27403e+06	5947312	4966584	9073058	7.76169e+06	6164043	6302506	5790716	6063994	5552140	6763916
1285	Carbohydrate	Pentose Metabolism	sedoheptulose	LC/MS polar	100002619	3019-74-7	2255	209.067	53237		HMDB03219	5459879		0.88	-0.184425	0.97	-0.0439433		0.1949	0.433443	0.7701	0.898918	0.2606	0.2851	0.4257	0.1432	0.4686	0.5078		0.9624	0.9302	1.075	0.9427		668199	833732	822206	1075242	978502	960353	816200	945030	1.00231e+06	903878	718469	773440	845129	770864	1215696
1287	Carbohydrate	Pentose Metabolism	ribulonate/xylulonate/lyxonate	LC/MS polar	100019968		2350	165.04	61858					0.99	-0.0144996	1.27	0.344828		0.9863	0.99683	0.1832	0.412382	0.3354	0.3333	0.9333	0.2535	0.3472	0.4614		0.8406	1.0652	0.973	0.9678		10177408	6716194	11311773	16562588	15654539	15181300	13401629	17660126	21289964	17709272	10917263	14822052	9734328	8140159	21283212
1297	Carbohydrate	Glycogen Metabolism	maltose	LC/MS polar	913	6363-53-7	3329.4	387.114	15586	C00208	HMDB00163	10991489		1.44	0.526069	1.83	0.871844		0.0561	0.185981	0.0016	0.0117517	0.0007	0.0025	0.1323	0.0619	0.2649	0.4178		0.8669	1.5891	0.8004	1.1543		284286	142432	246922	204262	335072	343357	562482	757355	440224	324907	357060	410967	220438	280221	217720
1323	Carbohydrate	Disaccharides and Oligosaccharides	sucrose	LC/MS polar	935	57-50-1	3092	387.114	1519	C00089	HMDB00258	5988		1.04	0.0565835	1.32	0.400538		0.8755	0.95198	0.1171	0.310324	0.2186	0.2525	0.0617	0.0344	0.3082	0.4331		1.014	1.3381	0.9254	0.9591		199123	171490	213748	189482	277094	228267	178030	329913	286808	176990	349577	366720	182508	192969	218314
1344	Carbohydrate	Fructose, Mannose and Galactose Metabolism	fructose	LC/MS polar	878	57-48-7	2065	179.056	577	C00095	HMDB00660	5984		1.12	0.163499	1.19	0.250962		0.2533	0.510797	0.1275	0.328684	0.0646	0.1067	0.498	0.162	0.7728	0.5977		0.9127	1.0846	0.9855	1.1004		951996	657048	929822	883656	910681	1060029	1318062	1208330	728313	1143691	887797	1123108	1131112	1134629	1017729
1349	Carbohydrate	Fructose, Mannose and Galactose Metabolism	mannitol/sorbitol	LC/MS polar	100001740		2320	181.072	46142	C00794	HMDB00247	5780		0.71	-0.494109	1.2	0.263034		0.8826	0.95295	0.4825	0.730827	0.5476	0.4561	0.8343	0.2314	0.6933	0.5748		0.7214	0.8668	1.0186	0.7271		10123461	12348898	10998976	128559856	163287216	113807320	155169472	97827968	33247562	126658000	9616794	105066232	24020188	235256928	209715664
1350	Carbohydrate	Fructose, Mannose and Galactose Metabolism	mannose	LC/MS polar	803	3458-28-4	2200	225.062	48153	C00159	HMDB00169	18950		1.23	0.298658	1.17	0.226509		0.3437	0.603156	0.4251	0.685791	0.2217	0.2548	0.6956	0.2053	0.9135	0.6405		0.965	1.1314	0.9857	1.2119		313448	185391	271661	234749	324351	323130	395105	299422	276815	184225	497547	284654	279437	265392	353806
1361	Carbohydrate	Fructose, Mannose and Galactose Metabolism	galactose 1-phosphate	LC/MS polar	100000300	19046-60-7	4552	259.022	15706	C00446	HMDB00645	123912		0.88	-0.184425	0.93	-0.104697		0.1756	0.400565	0.3921	0.655898	0.1227	0.1683	4.2617e-06	1.0169e-05	0.712	0.5809		0.8511	0.7903	1.2891	1.1387		372525	400621	431626	494661	329354	370741	360022	424039	470620	300120	339734	333678	576209	573608	719499
1370	Carbohydrate	Fructose, Mannose and Galactose Metabolism	galactonate	LC/MS polar	100001026	299-28-5	3085	195.051	27719	C00880	HMDB00565	128869		1.06	0.0840643	0.67	-0.577767		0.9914	0.999022	0.0572	0.18926	0.1712	0.2139	0.0024	0.0022	0.1669	0.3217		0.9487	0.6326	1.3469	1.4213		23304148	45168348	35926100	28676346	26599332	36276800	16027819	40189384	17752888	14851165	25952032	15898737	33742628	71623608	57264700
1377	Carbohydrate	Nucleotide Sugar	UDP-glucose	LC/MS polar	1096	117756-22-6	3950	565.048	32344	C00029	HMDB00286	8629		1.16	0.214125	1.44	0.526069		0.125	0.324695	0.0011	0.00859816	0.001	0.0037	0.8055	0.226	0.1333	0.2941		0.7982	1.1518	0.902	1.0429		3221587	2653292	2571161	1.70137e+06	2598113	2565226	3253105	3.73205e+06	3357039	3098067	4906051	3749090	2861789	3139038	3480098
1381	Carbohydrate	Nucleotide Sugar	UDP-galactose	LC/MS polar	100000298	2956-16-3;91183-98-1;137868-52-1	4000	565.048	15860	C00052	HMDB00302	18068		0.98	-0.0291463	0.99	-0.0144996		0.748	0.890355	0.8771	0.952484	0.7366	0.5517	0.0227	0.0152	0.9061	0.6392		1.0509	1.0452	0.9614	0.9392		2443060	2480280	2734010	2455127	2704343	2625572	2365524	2593375	2501655	2436836	3106870	2354494	2119030	1911338	2.84754e+06
1382	Carbohydrate	Nucleotide Sugar	UDP-glucuronate	LC/MS neg	1097	28053-08-9;63700-19-6	588	579.027	2763	C00167	HMDB00935	17473		1.7	0.765535	0.47	-1.08927		0.0326	0.123996	0.0017	0.0123795	0.3593	0.3493	9.9891e-08	3.9724e-07	0.0005	0.0069		2.5918	1.2072	0.4274	0.7257		9600466	5159255	5631473	6.29265e+06	10726541	10652463	5954832	3184895	2603013	3773083	3.41337e+06	3456632	1755006	1612743	891325
1389	Carbohydrate	Nucleotide Sugar	UDP-N-acetylglucosamine/galactosamine	LC/MS polar	100002957		3665	606.074	46148					0.98	-0.0291463	1.1	0.137504		0.7459	0.890039	0.1014	0.285596	0.3378	0.3345	0.0037	0.0031	0.1635	0.3176		0.9017	0.996	1.0834	1.0612		4757956	4.17397e+06	4340881	4054306	3994463	4292748	4383425	4789014	4027325	4485694	6021101	4586639	5878601	5035047	5582559
1390	Carbohydrate	Nucleotide Sugar	cytidine 5'-monophospho-N-acetylneuraminic acid	LC/MS polar	1223	3063-71-6	3900	613.14	36831	C00128	HMDB01176	448209		0.97	-0.0439433	1.08	0.111031		0.7981	0.914568	0.3229	0.584099	0.5997	0.4866	0.0304	0.0193	0.3788	0.4811		0.9236	0.9976	1.1161	1.0793		229473	247706	236758	192336	203031	174819	210128	228635	205256	258911	222126	261924	205794	232848	350519
1404	Carbohydrate	Aminosugar Metabolism	glucuronate	LC/MS polar	100000257	207300-70-7	3233.3	193.035	15443	C00191	HMDB00127	444791		1.03	0.0426443	0.97	-0.0439433		0.7613	0.896035	0.6487	0.845226	0.9141	0.6074	0.4964	0.1617	0.5919	0.5433		1.1535	1.114	0.9847	1.0101		26013046	14427928	11338857	13911562	15640666	18823238	29059184	15027310	13676619	7807017	20002072	11151554	14196807	19037580	15138748
1409	Carbohydrate	Aminosugar Metabolism	N-acetylglucosamine 6-phosphate	LC/MS polar	1213	102029-88-9	4114	300.049	15107	C00357	HMDB02817	439219		0.93	-0.104697	1.26	0.333424		0.4314	0.688282	0.0126	0.062233	0.186	0.2275	4.3251e-06	1.0212e-05	0.021	0.0985		0.7262	0.9152	1.2026	1.1211		422780	451105	551031	519840	520908	513305	627029	774943	741964	586820	472164	551180	755501	757501	978028
1410	Carbohydrate	Aminosugar Metabolism	N-acetyl-glucosamine 1-phosphate	LC/MS polar	1212	31281-59-1	4052	300.049	15741	C04256	HMDB01367	440364		0.79	-0.340075	1.16	0.214125		0.0229	0.0944833	0.1706	0.394064	0.4693	0.4176	1.9267e-06	5.1992e-06	0.0124	0.0738		0.7572	0.8782	1.4345	1.1268		474410	510210	566497	485070	438096	449918	516659	785132	627566	464625	517892	479709	872231	823051	1088402
1416	Carbohydrate	Aminosugar Metabolism	N-acetylneuraminate	LC/MS polar	1162	131-48-6	3072.6	308.099	32377	C00270	HMDB00230	439197		0.98	-0.0291463	1.13	0.176323		0.804	0.916399	0.1726	0.395008	0.4206	0.3898	0.1276	0.0603	0.2526	0.4083		0.8908	1.0091	1.0736	1.0532		792918	900232	1092868	934645	751139	712689	856886	1085046	996991	993463	973233	967449	921661	972653	1256551
1428	Carbohydrate	Aminosugar Metabolism	N-acetylglucosaminylasparagine	LC/MS pos early	1215	2776-93-4	1212	336.14	48149	C04540	HMDB00489	123826		1.01	0.0143553	1.05	0.0703893		0.6641	0.849575	0.0719	0.223572	0.1134	0.1583	0.0002	0.0003	0.3143	0.4331		0.9291	0.9764	1.0286	1.0413		1928066	2046201	2000427	1.79211e+06	2138556	2014498	2042470	2150279	2156538	2190716	2026361	1960813	2261245	2170491	2137913
1429	Carbohydrate	Aminosugar Metabolism	erythronate	LC/MS polar	100001320	88759-55-1	2186	135.03	42420		HMDB00613	2781043		1.02	0.0285692	0.85	-0.234465		0.7455	0.890039	0.1675	0.389851	0.4444	0.3994	4.6672e-05	7.3981e-05	0.2273	0.3909		1.3307	1.1284	0.8084	0.8282		129332120	77106720	114200760	133408520	128929576	96619496	99414224	128546560	79904984	88226936	91429568	88727328	55637264	54921092	93988688
1431	Carbohydrate	Aminosugar Metabolism	N-acetylglucosamine/N-acetylgalactosamine	LC/MS pos early	100006435		715	222.097	46539					0.81	-0.304006	0.92	-0.120294		0.1932	0.431472	0.6087	0.820589	0.2018	0.2402	0.5218	0.1673	0.5655	0.5405		1.0641	0.9836	1.0706	0.8724		6196461	6852332	8860794	11590981	7826226	6796088	4853909	7621291	9152458	7.58277e+06	7.90492e+06	7367307	7120218	4986029	8656175
1432	Carbohydrate	Aminosugar Metabolism	N-glycolylneuraminate	LC/MS pos early	100001491	1113-83-3	636	326.108	37123	C03410	HMDB00833	123802		1.02	0.0285692	1.02	0.0285692		0.6709	0.850605	0.6637	0.849575	0.5442	0.4554	0.3942	0.1364	0.9944	0.6593		1.0123	1.0364	0.9755	0.9986		11683998	12321577	14500246	13111879	13809199	16308928	12929578	15544096	13301165	15521325	13533962	12851098	10822205	12740554	14776998
1433	Carbohydrate	Advanced Glycation End-product	N6-carboxymethyllysine	LC/MS pos early	100001768	5746-04-03	2500	205.118	36713			123800		0.87	-0.200913	0.78	-0.358454		0.5456	0.779298	0.2026	0.444312	0.187	0.2283	0.0017	0.0016	0.6248	0.5522		0.8918	0.6972	1.4398	1.2528		91697328	126473856	131989672	75712080	94571808	73919712	50856712	111815168	94920512	58778792	85218608	63084808	76227480	117113360	186974720
1437	Energy	TCA Cycle	citrate	LC/MS neg	1124	77-92-9	582	191.02	1564	C00158	HMDB00094	311		1.35	0.432959	1.13	0.176323		0.0025	0.0171084	0.1407	0.349233	0.0021	0.0068	9.9496e-06	2.0691e-05	0.1898	0.3493		1.1598	1.3127	0.7265	0.9835		40685004	66821992	36705952	45060188	37849056	45832708	43847320	44091416	51260548	56795776	62798776	50139880	32950724	28286504	31330506
1439	Energy	TCA Cycle	aconitate [cis or trans]	LC/MS neg	100001359		580	173.009	46173					1.11	0.15056	1.04	0.0565835		0.196	0.434309	0.5556	0.782432	0.1859	0.2275	0.0077	0.0059	0.6074	0.5462		1.0471	1.0863	0.8615	0.9544		7.76126e+06	6029207	7533588	6.67175e+06	6619230	4722860	7296307	6.30561e+06	7.64537e+06	5893699	6658419	7009382	5011980	6444685	4600127
1443	Energy	TCA Cycle	alpha-ketoglutarate	LC/MS polar	93	305-72-6;328-50-7;22202-68-2	2700	145.014	528	C00026	HMDB00208	51		0.94	-0.0892673	0.78	-0.358454		0.5749	0.792581	0.0371	0.135371	0.0613	0.1034	0.003	0.0026	0.2532	0.4083		1.3656	1.0689	0.968	0.9093		6302516	10730676	5198526	6774649	5932577	5347239	4190305	4619284	6.31727e+06	5747594	5670822	4.98878e+06	4235187	3.99219e+06	4950172
1445	Energy	TCA Cycle	succinylcarnitine (C4-DC)	LC/MS pos early	100001948	256928-74-2	2291	262.129	37058		HMDB61717	71464481		1.32	0.400538	0.76	-0.395929		0.0155	0.0727603	0.0204	0.0877818	0.9296	0.6134	9.9783e-05	0.0001	0.0016	0.019		0.9606	0.7287	1.1019	1.4563		5876983	5677487	5841468	5507074	5220684	5394895	4530018	3.69943e+06	6046816	3.46781e+06	3794120	3891082	10005148	7387741	4104300
1446	Energy	TCA Cycle	succinate	LC/MS polar	252	110-15-6	3149	117.019	1437	C00042	HMDB00254	1110		1.07	0.0976108	0.89	-0.168123		0.6546	0.848242	0.4254	0.685791	0.8019	0.5728	0.7209	0.2096	0.3806	0.4811		1.0193	0.9039	0.8942	0.9563		159215600	280637024	256922560	347841280	274317120	241506672	145051840	238265408	245344240	283490176	209152752	262525088	175252256	166768224	274364320
1447	Energy	TCA Cycle	fumarate	LC/MS polar	330	100-17-8	3084	115.004	1643	C00122	HMDB00134	444972		0.9	-0.152003	0.91	-0.136062		0.4915	0.73825	0.4466	0.699454	0.3087	0.3159	0.0387	0.0236	0.9579	0.6474		1.1442	1.0381	0.924	0.832		29466636	63355832	40152424	41259840	45046244	39244228	22310744	39938136	42159972	42869620	50339472	36945584	30317864	25943600	38372060
1449	Energy	TCA Cycle	malate	LC/MS neg	409	6915-15-7	615.6	133.014	1303	C00149	HMDB00156	525		0.89	-0.168123	0.91	-0.136062		0.3847	0.649239	0.4618	0.71472	0.2601	0.2851	0.0989	0.0495	0.923	0.6416		1.1288	1.0248	0.9633	0.858		179480672	409490176	261839056	292652384	267737072	243759872	148780928	263749440	251899728	284515392	308559456	244927104	201551168	190001488	264178816
1454	Energy	TCA Cycle	tricarballylate	LC/MS neg	2053	99-14-9	578	175.025	15729	C19806	HMDB31193	14925		0.74	-0.434403	0.39	-1.35845		0.7671	0.897144	0.0249	0.10007	0.0683	0.1089	0.2868	0.1082	0.1485	0.304		1.5047	0.5813	1.3449	0.9943		18331320	2012526	19031628	10562729	18580608	13331959	7867562	10437126	4545855	3259653	3363622	2148293	4259729	28365324	4964549
1456	Energy	TCA Cycle	2-methylcitrate	LC/MS polar	90	6061-96-7	4565.3	205.035	37483	C02225	HMDB00379	515;439681		1.04	0.0565835	0.59	-0.761213		0.8535	0.938845	0.2111	0.458819	0.4438	0.3994	0.1191	0.0573	0.3081	0.4331		1.5716	0.9259	0.779	0.8105		1289855	209403	1608176	527471	1137958	802294	792640	700091	664592	218108	421576	487669	570860	666176	185597
1457	Energy	TCA Cycle	mesaconate (methylfumarate)	LC/MS polar	100000446	498-24-8	3000	129.019	18493	C01732	HMDB00749	638129		1.1	0.137504	1.03	0.0426443		0.8336	0.925981	0.759	0.895042	0.715	0.5362	0.7829	0.2233	0.9453	0.6463		1.1364	1.1666	1.0608	1.1622		789351	220873	743610	757535	917932	732724	924263	895818	461754	555525	888879	546137	411557	545459	528219
1461	Energy	TCA Cycle	carboxysuccinate	LC/MS polar	100021130		4844	161.009	63258			313489		0.61	-0.713119	0.43	-1.21759		0.4259	0.685912	0.1373	0.345568	0.1106	0.1561	0.9417	0.2548	0.6089	0.5462		1.8945	0.8154	1.3682	0.8392		9449767	581900	11317316	3.44634e+06	7.90906e+06	4423149	5005378	3855895	2551821	1404350	1842982	1318881	1622874	9625808	1825113
1462	Energy	Oxidative Phosphorylation	acetylphosphate	LC/MS polar	1211	94249-01-1	4013.9	138.98	15488	C00227	HMDB01494	186		1	0	0.85	-0.234465		0.9462	0.977737	0.1293	0.331319	0.2972	0.3104	0.4001	0.138	0.2569	0.4087		1.052	0.8992	1.0166	1.0211		1341187	1.61599e+06	1318501	1506843	2174672	1378189	1423384	1402758	1623700	1352189	1471716	705073	1313730	1399624	1745956
1464	Energy	Oxidative Phosphorylation	phosphate	LC/MS neg	461	7664-38-2	608	96.9696	42109	C00009	HMDB01429	1061		0.98	-0.0291463	1.03	0.0426443		0.2228	0.473215	0.0877	0.259742	0.708	0.5344	0.1893	0.0795	0.0432	0.1548		0.9947	1.0266	1.0044	0.9826		154931952	157862624	161117760	167309264	155487392	151052000	156888368	164095456	169688720	165184736	159884240	162418464	159744288	156638544	164327632
1467	Lipid	Fatty Acid Synthesis	malonylcarnitine	LC/MS pos early	100001526	853728-01-5	2086	248.113	37059		HMDB02095	22833583		2.04	1.02857	2.12	1.08406		4.411e-08	1.2e-06	2.5305e-08	9.47e-07	9.4219e-11	1.9378e-09	0.2761	0.1055	0.8335	0.6166		0.6671	1.4119	0.7244	1.4813		9679918	8.13211e+06	8675581	8968807	9688551	8996084	19123668	16796714	18649928	15472227	27030996	17517704	9802561	8193660	9607147
1468	Lipid	Fatty Acid Synthesis	malonate	LC/MS polar	818	141-82-2;26522-22-85-0	3447	103.004	15872	C00383	HMDB00691	867		1.41	0.495695	1.21	0.275007		0.0111	0.0564609	0.1377	0.345568	0.006	0.0162	0.2794	0.1063	0.3865	0.4829		0.851	1.0263	0.8911	1.2553		5358287	5697650	8132064	7219894	6782381	8041307	9307009	8108259	9089600	8.26692e+06	7638455	7311166	5621966	5360896	7589448
1469	Lipid	Fatty Acid Metabolism	acetyl CoA	LC/MS neg	1830	102029-73-2	1691	403.556	43840	C00024	HMDB01206	444493		1.47	0.555816	2.75	1.45943		0.5954	0.80906	0.0113	0.0573071	0.029	0.058	0.2542	0.0988	0.1275	0.2931		0.646	1.7744	1.1121	1.6305		90775	35198	21202	46647	125638	166348	493904	332482	176806	102124	82257	146767	85510	177279	106494
1485	Lipid	Medium Chain Fatty Acid	caproate (6:0)	LC/MS neg	926	142-62-1	2713.7	115.076	32489	C01585	HMDB00535	8892		1.17	0.226509	0.81	-0.304006		0.4103	0.673556	0.2392	0.4899	0.7951	0.5707	0.1555	0.0692	0.1619	0.3176		1.2293	0.993	0.8857	1.0386		289924	385233	360903	244637	268826	205910	234614	209363	210610	200580	321472	241377	257681	317892	169165
1487	Lipid	Medium Chain Fatty Acid	caprylate (8:0)	LC/MS neg	932	124-07-2	4362	143.108	32492	C06423	HMDB00482	379		1.25	0.321928	0.89	-0.168123		0.4855	0.733415	0.6301	0.834907	0.8772	0.5945	0.6948	0.2053	0.4063	0.485		1.2389	1.1068	1.017	1.2737		6038562	8568175	10713241	6404763	5359099	4400266	4968952	5610292	5514872	5321120	7355857	8291428	5551353	5321995	5957651
1490	Lipid	Medium Chain Fatty Acid	caprate (10:0)	LC/MS neg	888	334-48-5	5090.7	171.139	1642	C01571	HMDB00511	2969		1.18	0.238787	0.99	-0.0144996		0.3175	0.580197	0.9952	1	0.4795	0.4228	0.6437	0.1946	0.4742	0.5078		1.1268	1.1154	0.9835	1.1643		4030265	5590187	6674355	4654459	3734814	3317720	3782225	4026072	3910187	4643277	4667382	6688095	3770877	3551081	3677358
1491	Lipid	Medium Chain Fatty Acid	cis-4-decenoate (10:1n6)	LC/MS neg	100002796	505-90-8	4890	169.123	62873			5312351		0.65	-0.621488	1.54	0.62293		0.3226	0.584099	0.1009	0.284658	0.6232	0.4964	0.6545	0.1968	0.0675	0.1965		0.763	1.1738	1.1986	0.7819		36700	33604	59555			23982	45565	64938	30872	52016	46869	61556	141832	21169	42230
1500	Lipid	Medium Chain Fatty Acid	5-dodecenoate (12:1n7)	LC/MS neg	100001232	2430-94-6	5224	197.155	33968		HMDB00529	5312378		1.1	0.137504	0.66	-0.599462		0.9228	0.965286	0.0977	0.281046	0.26	0.2851	3.4934e-05	5.7799e-05	0.209	0.3725		1.7992	1.1894	0.6111	0.6707		1004311	975196	474094	847426	1.03697e+06	744965	817111	459314	522474	482603	363733	715159	158313	483977	291799
1503	Lipid	Long Chain Saturated Fatty Acid	myristate (14:0)	LC/MS neg	519	544-63-8	5440	227.202	1365	C06424	HMDB00806	11005		1.01	0.0143553	0.89	-0.168123		0.8011	0.914929	0.4922	0.73825	0.7566	0.5596	0.453	0.1503	0.5073	0.5202		1.1078	0.9898	0.9742	0.9874		92277888	92726808	104256336	74123112	77368528	62726280	34763512	37528884	100001872	113574928	57710916	106256640	38547092	32423372	33749408
1505	Lipid	Long Chain Saturated Fatty Acid	pentadecanoate (15:0)	LC/MS neg	980	1002-84-2;10002-84-2	5521	241.217	1361	C16537	HMDB00826	13849		0.99	-0.0144996	0.84	-0.251539		0.9293	0.969809	0.3111	0.573097	0.5097	0.4396	0.2797	0.1063	0.4341	0.4993		1.0628	0.8972	0.8795	0.8665		49954200	46896576	46770440	40614376	44391160	39993060	23347604	23727248	47338072	43636844	32005896	56712836	23439058	23022020	20968348
1506	Lipid	Long Chain Saturated Fatty Acid	palmitate (16:0)	LC/MS neg	424	57-10-3	5618	255.233	1336	C00249	HMDB00220	985		0.95	-0.0740006	0.84	-0.251539		0.9683	0.989199	0.334	0.594708	0.5095	0.4396	0.1971	0.0817	0.4748	0.5078		1.0976	0.918	0.8478	0.8052		2053361920	1795766272	2477108224	1930145536	1876182016	1597429120	686597952	802272768	2529166848	2308864768	1444735360	2038631808	817458944	714638144	735542016
1508	Lipid	Long Chain Saturated Fatty Acid	margarate (17:0)	LC/MS neg	891	506-12-7	5731	269.249	1121		HMDB02259	10465		0.94	-0.0892673	0.9	-0.152003		0.8299	0.924011	0.4607	0.714316	0.7094	0.5344	0.2804	0.1063	0.5007	0.5183		1.1427	1.0307	0.9296	0.8728		41500372	35101032	44270376	27430830	31694392	22683118	8627886	11770458	57003416	45927764	19669932	39821348	10578474	9315675	7.76956e+06
1510	Lipid	Long Chain Saturated Fatty Acid	stearate (18:0)	LC/MS neg	439	57-11-4	5872	283.264	1358	C01530	HMDB00827	5281		1	0	1.01	0.0143553		0.8396	0.930825	0.7452	0.890039	0.9308	0.6134	0.5056	0.1639	0.7094	0.5809		1.0715	1.0829	1.0025	0.9985		1762804736	1573622144	2045047680	1421587200	1424084096	1322517504	779715712	772932608	2526291200	2281843968	1256724096	2033550208	823431168	790695744	698514688
1512	Lipid	Long Chain Saturated Fatty Acid	nonadecanoate (19:0)	LC/MS neg	892	646-30-0	6068	297.28	1356	C16535	HMDB00772	12591		1.01	0.0143553	1.4	0.485427		0.6986	0.866386	0.7832	0.905409	0.64	0.5017	0.0467	0.0274	0.9366	0.6445		1.0644	1.49	0.7571	0.7658		12553040	8650352	10603986	6705430	8128173	5812528	3399215	3758019	23543238	14964709	8298841	19465720	2437069	2.05657e+06	1866691
1513	Lipid	Long Chain Saturated Fatty Acid	arachidate (20:0)	LC/MS neg	893	506-30-9	6240	311.296	1118	C06425	HMDB02212	10467		1.19	0.250962	1.15	0.201634		0.4282	0.685912	0.8984	0.95696	0.5147	0.4402	0.3866	0.1342	0.6362	0.5585		1.0589	1.2199	0.9187	1.0903		32160668	26781894	32352692	24632382	23277454	22534604	15450751	16235223	52757968	42318204	19703248	39860664	14839266	13572303	11509864
1515	Lipid	Long Chain Saturated Fatty Acid	behenate (22:0)	LC/MS neg	314	112-85-6	6745	339.327	12125	C08281	HMDB00944	8215		1.36	0.443607	0.98	-0.0291463		0.2861	0.550864	0.836	0.928042	0.5379	0.4519	0.6105	0.1878	0.3669	0.4748		1.0388	1.0173	0.9504	1.2948		5590760	9598510	4856679	7760370	8756724	7373377	2429874	6844888	8746907	8977923	8551737	7475467	2495848	2137884	4869335
1522	Lipid	Long Chain Monounsaturated Fatty Acid	myristoleate (14:1n5)	LC/MS neg	100001198	544-64-9	5346.9	225.186	32418	C08322	HMDB02000	5281119		0.85	-0.234465	0.94	-0.0892673		0.3308	0.591841	0.6929	0.864065	0.3349	0.3333	0.0686	0.0375	0.678	0.5693		1.1556	1.081	1.0018	0.8515		3.97568e+06	6030345	3664761	4246179	4573981	3103015	3226113	3322800	3.9892e+06	5645731	3811359	3945678	2233524	2627119	3517068
1525	Lipid	Long Chain Monounsaturated Fatty Acid	palmitoleate (16:1n7)	LC/MS neg	452	373-49-9	5475	253.217	33447	C08362	HMDB03229	445638		1.01	0.0143553	0.96	-0.0588937		0.8182	0.921827	0.5638	0.787072	0.8049	0.5728	0.172	0.0741	0.5686	0.5407		1.1667	1.1166	0.8661	0.8712		158344160	105694168	114701880	99247040	115058368	67588512	37258720	48074168	126293368	194170320	58733424	167710608	37077640	31314552	35322400
1529	Lipid	Long Chain Monounsaturated Fatty Acid	oleate/vaccenate (18:1)	LC/MS neg	100008930		5655	281.249	52285					0.92	-0.120294	0.9	-0.152003		0.9119	0.962975	0.4613	0.714596	0.6562	0.5093	0.2927	0.1098	0.5485	0.5324		1.1219	1.0087	0.9174	0.8453		1453360896	960051200	1389616768	972141056	1078568832	649495296	252767360	351835232	1710544768	1529611008	639766912	1362227200	368609952	281337280	270035008
1536	Lipid	Long Chain Monounsaturated Fatty Acid	10-nonadecenoate (19:1n9)	LC/MS neg	100001277	73033-09-7	5780	295.264	33972		HMDB13622	5312513		0.99	-0.0144996	1.19	0.250962		0.8864	0.95295	0.9384	0.974426	0.963	0.6163	0.1937	0.0808	0.8764	0.6301		1.1088	1.3188	0.9189	0.907		7.40131e+06	5382717	7.19661e+06	3.92347e+06	5288288	3177081	1628658	2155450	11926188	8.32961e+06	4442824	10016951	2109603	1.5139e+06	1423690
1539	Lipid	Long Chain Monounsaturated Fatty Acid	eicosenoate (20:1)	LC/MS neg	100001335		5950	309.28	33587	C16526	HMDB02231	5282768		1.09	0.124328	1.27	0.344828		0.7037	0.867883	0.8972	0.95696	0.8587	0.5879	0.0353	0.0217	0.7187	0.5809		1.2408	1.5777	0.696	0.7563		87819552	45258548	73553208	47650528	62363080	29193298	14620040	19414524	149839488	125994720	33029044	96858504	13204980	8664746	7.11077e+06
1543	Lipid	Long Chain Monounsaturated Fatty Acid	erucate (22:1n9)	LC/MS neg	1087	112-86-7	6355.6	337.311	1552	C08316	HMDB02068	5281116		1.35	0.432959	1.44	0.526069		0.3659	0.629156	0.7987	0.91464	0.4126	0.3864	0.0694	0.0379	0.6424	0.5616		1.1189	1.6089	0.6931	0.9391		11384010	7058226	12930527	6964521	9341101	5039667	2624449	3662463	24714952	18931980	8700341	17168984	2207976	1763329	1615741
1545	Lipid	Long Chain Monounsaturated Fatty Acid	nervonate (24:1n9)	LC/MS neg	100001231	506-37-6	6804	365.342	52674	C08323	HMDB02368	5281120		3.43	1.77821	1.44	0.526069		0.0245	0.0996372	0.6407	0.840456	0.0532	0.0935	0.184	0.0778	0.1813	0.338		1.0873	1.5609	0.6258	2.1484		3722849	10205312	2891582	7412689	7511679	4884946	1392612	8.15715e+06	13129569	9297310	12028614	8578067	795542	501527	1.89821e+06
1546	Lipid	Long Chain Polyunsaturated Fatty Acid (n3 and n6)	tetradecadienoate (14:2)	LC/MS neg	100020343	39039-37-7	5292	223.17	62850		HMDB00560	5312409		0.97	-0.0439433	0.85	-0.234465		0.9578	0.984968	0.2624	0.520523	0.4035	0.3806	0.0002	0.0003	0.4459	0.5043		1.3435	1.1429	0.847	0.8207		1744254	2458304	2327211	1693899	1885587	1371190	1537984	1779305	1659594	1.92964e+06	1544257	1315123	885485	730667	1154000
1553	Lipid	Long Chain Polyunsaturated Fatty Acid (n3 and n6)	stearidonate (18:4n3)	LC/MS neg	100001229	111174-40-4	5395	275.202	33969	C16300	HMDB06547	5312508		1.04	0.0565835	0.81	-0.304006		0.9676	0.989199	0.367	0.630411	0.5032	0.4366	0.1063	0.0522	0.5399	0.5268		1.3188	1.0654	0.8112	0.8431		1.60516e+06	781777	1450457	904613	1.00206e+06	521425	319729	553133	1073825	1686909	414433	1.01384e+06	448549	335741	344576
1556	Lipid	Long Chain Polyunsaturated Fatty Acid (n3 and n6)	eicosapentaenoate (EPA; 20:5n3)	LC/MS neg	2050	10-2005-9;10417-94-4	5450	301.217	18467	C06428	HMDB01999	446284		0.92	-0.120294	0.62	-0.68966		0.9985	1	0.2061	0.451407	0.3671	0.3563	0.5437	0.1718	0.3658	0.4748		1.2815	0.7901	0.9738	0.8963		47034856	19404056	39546424	16478961	20491780	10426955	2634512	5626223	23033522	28922522	6021478	28331872	6962134	4403138	3342479
1558	Lipid	Long Chain Polyunsaturated Fatty Acid (n3 and n6)	docosapentaenoate (n3 DPA; 22:5n3)	LC/MS neg	100001181	2234-74-4	5571	329.249	32504	C16513	HMDB06528	6441454		1.07	0.0976108	1.19	0.250962		0.7941	0.911939	0.8509	0.937861	0.9588	0.6163	0.1328	0.062	0.751	0.5904		1.5239	1.8119	1.0802	1.1508		62771940	30713526	66184676	21637310	37115356	20913388	8627272	13599517	84768416	81907296	17889300	77770128	9818173	5797972	5408596
1559	Lipid	Long Chain Polyunsaturated Fatty Acid (n3 and n6)	docosahexaenoate (DHA; 22:6n3)	LC/MS neg	100000665	6217-54-5	5525	327.233	44675	C06429	HMDB02183	445580		1.23	0.298658	1.16	0.214125		0.4926	0.73825	0.9172	0.962975	0.6791	0.5232	0.2269	0.091	0.5758	0.5433		1.1976	1.3929	0.936	1.1542		838748480	592866624	985715008	510505056	603257600	433122112	203073264	276134816	1264222464	1214140544	500296160	1152864640	227581184	148538160	151471312
1560	Lipid	Long Chain Polyunsaturated Fatty Acid (n3 and n6)	docosatrienoate (22:3n3)	LC/MS neg	100001195	59708-86-0	5823	333.28	32417	C16534	HMDB02823	5312556		1.8	0.847997	1.57	0.650765		0.1655	0.387847	0.5893	0.804621	0.1751	0.2173	0.0111	0.0082	0.5359	0.5254		1.1983	1.8764	0.5416	0.9739		2476666	1728247	3275772	1622542	2598786	1295018	895794	1176250	6755539	4891859	2367294	4265278	595977	253163	190568
1561	Lipid	Long Chain Polyunsaturated Fatty Acid (n3 and n6)	nisinate (24:6n3)	LC/MS neg	100015785	68378-49-4	5657	355.264	57810		HMDB02007	11792612		6.12	2.61353	6.41	2.68032		0.0011	0.00859816	0.0044	0.0268731	7.2956e-05	0.0004	0.0509	0.0295	0.6663	0.5689		0.7276	4.6617	0.451	2.7606		4427218	2995900	4.89388e+06	2329372	3646601	2053322	5366251	6976629	44882212	33456506	10764297	28911956	787101	571754	377138
1562	Lipid	Long Chain Polyunsaturated Fatty Acid (n3 and n6)	hexadecadienoate (16:2n6)	LC/MS neg	100009394	28290-73-5	5398	251.202	57652		HMDB00477	13932172		0.8	-0.321928	0.68	-0.556393		0.7887	0.907458	0.1643	0.387701	0.2392	0.2671	0.0961	0.0484	0.4169	0.4901		1.4052	0.9513	0.9795	0.7823		11475989	8.25757e+06	10795135	7894894	8596785	4.15909e+06	2812089	3917381	8.24961e+06	8655026	4355339	6657930	3315212	2191361	2862223
1563	Lipid	Long Chain Polyunsaturated Fatty Acid (n3 and n6)	linoleate (18:2n6)	LC/MS neg	180	60-33-3	5535	279.233	1105	C01595	HMDB00673	5280450		1.18	0.238787	1.01	0.0143553		0.639	0.839913	0.7067	0.868831	0.9473	0.6134	0.1223	0.0585	0.5508	0.5337		1.1419	1.1531	0.7675	0.9036		1143250432	847168256	1304664192	756324672	862359936	579251904	273942208	396494816	1461781376	1385911296	703601152	1325423104	336694688	263460160	245531712
1565	Lipid	Long Chain Polyunsaturated Fatty Acid (n3 and n6)	linolenate [alpha or gamma; (18:3n3 or 6)]	LC/MS neg	100001337		5450	277.217	34035	C06426	HMDB03073	5280934		1.02	0.0285692	0.87	-0.200913		0.8987	0.95696	0.4292	0.685912	0.6369	0.5002	0.0917	0.0467	0.5157	0.5232		1.2313	1.0682	0.7212	0.7372		73598816	53406196	82906560	42668868	50626524	25979212	9843942	19947030	73034760	92036312	22032312	68687632	12983818	10982046	9203489
1566	Lipid	Long Chain Polyunsaturated Fatty Acid (n3 and n6)	dihomo-linoleate (20:2n6)	LC/MS neg	1231	2091-39-6	5730	307.264	17805	C16525	HMDB05060	6439848		0.83	-0.268817	0.74	-0.434403		0.8486	0.936648	0.287	0.551126	0.3736	0.3606	0.2483	0.097	0.5315	0.5254		1.3272	0.986	0.9823	0.8182		93084232	65952660	102116320	41158736	58881736	33513024	8751162	12587283	96524008	78806464	26209088	70362584	15879172	12640745	10438895
1568	Lipid	Long Chain Polyunsaturated Fatty Acid (n3 and n6)	dihomo-linolenate (20:3n3 or n6)	LC/MS neg	100001739	17046-59-2	5596	305.249	35718	C03242	HMDB02925	5280581		1.06	0.0840643	0.86	-0.217591		0.6743	0.851748	0.4137	0.677832	0.7758	0.5626	0.1768	0.0753	0.383	0.4811		1.184	1.0241	0.8117	0.8619		174484768	111770944	184717952	109882856	121134200	85324144	27443672	33774908	225533088	141675456	75552632	177017632	29179288	23828078	24073456
1569	Lipid	Long Chain Polyunsaturated Fatty Acid (n3 and n6)	arachidonate (20:4n6)	LC/MS neg	229	506-32-1	5535	303.233	1110	C00219	HMDB01043	444899		1.08	0.111031	1	0		0.6947	0.864065	0.6586	0.849575	0.9719	0.6178	0.7214	0.2096	0.5561	0.5361		1.2242	1.2295	1.2162	1.3122		1509036032	1248631680	1806141696	1027767488	1016068672	898548416	356680480	459678848	1992704384	1871972480	918868224	1938656896	528433088	415022752	452206112
1570	Lipid	Long Chain Polyunsaturated Fatty Acid (n3 and n6)	docosatrienoate (22:3n6)	LC/MS neg	100015762		5850	333.28	57467					2.38	1.25096	1.83	0.871844		0.0345	0.129489	0.4633	0.716391	0.0455	0.0831	0.4123	0.1412	0.295	0.4331		0.9522	1.7412	0.7464	1.7759		2935530	2060354	1881844	2138675	2226012	1225709	888609	1156875	7830279	3985308	2519276	6419017	535469	514965	361625
1571	Lipid	Long Chain Polyunsaturated Fatty Acid (n3 and n6)	adrenate (22:4n6)	LC/MS neg	100001193	2091-25-0	5678	331.264	32980	C16527	HMDB02226	5497181		1.32	0.400538	1.64	0.713696		0.4429	0.696862	0.6748	0.851748	0.4029	0.3806	0.4171	0.1418	0.8032	0.6099		1.1789	1.9386	1.1766	1.5548		122036512	85836432	134743936	55230688	77427496	49787344	28981388	40184184	301930304	223810208	71035704	197476608	28690544	23936788	19489950
1572	Lipid	Long Chain Polyunsaturated Fatty Acid (n3 and n6)	docosapentaenoate (n6 DPA; 22:5n6)	LC/MS neg	100001580	25182-74-5	5624.5	329.249	37478	C16513	HMDB01976	6441454		1.55	0.632268	2.06	1.04264		0.2282	0.479876	0.288	0.551126	0.1143	0.1592	0.0825	0.0433	0.9157	0.6406		1.0088	2.0794	0.7285	1.1282		130525072	185997008	138930352	66811604	89000752	53102728	50822952	66697544	446848032	269084288	170333056	365647456	38334416	17381924	19032040
1573	Lipid	Long Chain Polyunsaturated Fatty Acid (n3 and n6)	docosadienoate (22:2n6)	LC/MS neg	100001182	7370-49-2	6034	335.296	32415	C16533	HMDB61714	5282807		1.68	0.748461	1.72	0.782409		0.2667	0.525975	0.5327	0.771871	0.2233	0.2556	0.0451	0.0267	0.7233	0.5809		1.0078	1.7301	0.5937	0.9952		3649104	2788293	3.98944e+06	2196158	2910935	1395387	1143110	1407612	9215823	7545227	3083049	6666870	811633	450375	374027
1638	Lipid	Fatty Acid, Branched	(14 or 15)-methylpalmitate (a17:0 or i17:0)	LC/MS neg	100002945		5695	269.249	38768					1.12	0.163499	1.08	0.111031		0.5622	0.785881	0.8893	0.954733	0.7544	0.5594	0.4998	0.1623	0.6112	0.5462		0.9649	1.0405	0.9025	1.011		11689358	13068634	12849606	9150464	12480298	10927457	5514009	5445002	16783128	14891128	11758255	21268976	4826275	4703711	4636221
1644	Lipid	Fatty Acid, Branched	(16 or 17)-methylstearate (a19:0 or i19:0)	LC/MS neg	100002356	2724-59-6	5993	297.28	38296		HMDB37397	3083779		1.06	0.0840643	1.54	0.62293		0.692	0.864065	0.6053	0.818596	0.5197	0.4418	0.0678	0.0373	0.9315	0.6443		1.2334	1.905	0.9414	0.9941		3058897	1720105	2371470	1432652	1462867	1190117	884732	946198	5828702	3399749	1573713	4721195	568848	496178	344425
1655	Lipid	Fatty Acid, Dicarboxylate	glutarate (C5-DC)	LC/MS polar	339	110-94-1	2900	131.035	396	C00489	HMDB00661	743		1.01	0.0143553	1.33	0.411426		0.9776	0.99174	0.4326	0.688282	0.5642	0.4634	0.1757	0.075	0.591	0.5433		1.273	1.6967	1.0479	1.0574		816898	2303839	1170395	1.00008e+06	733073	889752	875488	2038912	659511	2751591	688701	2200820	729797	747565	765621
1658	Lipid	Fatty Acid, Dicarboxylate	3-methylglutarate/2-methylglutarate	LC/MS polar	100010834		2832	145.051	54676					1.22	0.286881	1.13	0.176323		0.3994	0.661397	0.2356	0.485444	0.1562	0.2011	0.6607	0.1981	0.8008	0.6099		0.9967	1.1298	0.8398	1.0257		788051		868819	224654	702587	794586	897214	744349	594364	608383	723686	516600	519230	602566	432761
1659	Lipid	Fatty Acid, Dicarboxylate	2-hydroxyglutarate	LC/MS pos early	100002070	40951-21-1	958	166.071	52294	C02630	HMDB0059655	43		0.84	-0.251539	0.59	-0.761213		0.1283	0.329252	0.002	0.0141411	0.0016	0.0053	0.0956	0.0483	0.1781	0.3353		1.2517	0.7436	1.2513	1.0489		8826038	9927943	8953090	9181707	12147558	19064080	6.96112e+06	6937748	7316930	7260337	6.4645e+06	5512510	9989826	11423649	10062174
1661	Lipid	Fatty Acid, Dicarboxylate	adipate (C6-DC)	LC/MS polar	100000863	124-04-9	3000	145.051	21134	C06104	HMDB00448	196		1.3	0.378512	0.87	-0.200913		0.456	0.708939	0.6732	0.85162	0.8167	0.5767	0.3857	0.1341	0.4107	0.4882		1.11	0.9662	0.8159	1.061		259708	778781	336728	465842	571916	622902	229019	445828	390236	577499	523028	476873	149724	291079	335629
1662	Lipid	Fatty Acid, Dicarboxylate	3-carboxyadipate	LC/MS polar	100009325	923-42-2	4135	189.04	54723			222467		1.03	0.0426443	0.55	-0.862496		0.7104	0.870117	0.0352	0.130393	0.198	0.2369	0.6049	0.1867	0.0771	0.2117		1.3869	0.766	1.0603	1.0893		3.95362e+06	1.01446e+06	2199023	963013	2741064	2081724	1888255	1444989	1321291	913566	779363	806265	1127234	2912132	883081
1663	Lipid	Fatty Acid, Dicarboxylate	2-hydroxyadipate	LC/MS polar	100001153	18294-85-4	3000	161.046	31934	C02360	HMDB00321	193530		1.51	0.594549	1.5	0.584963		0.2608	0.51835	0.2077	0.454327	0.0974	0.1427	0.1718	0.0741	0.9194	0.6406		1.0254	1.5408	0.6847	1.0368		6985515	3537675	14281162	4397806	3755996	2259544	6913286	21111956	3.50388e+06	8700758	6719311	5970949	6593578	3.6893e+06	2.9645e+06
1664	Lipid	Fatty Acid, Dicarboxylate	3-hydroxyadipate	LC/MS polar	100004396		3131	161.046	62069		HMDB00345	151913		1.25	0.321928	0.95	-0.0740006		0.4491	0.702236	0.876	0.95198	0.6688	0.5176	0.2187	0.0885	0.5182	0.5232		1.2461	1.1816	0.8821	1.0996		9013408	3184049	9864134	4430187	7503848	6010127	10146376	7550164	5.44138e+06	6314393	5037399	3445593	3.24839e+06	4501814	3911289
1667	Lipid	Fatty Acid, Dicarboxylate	maleate	LC/MS polar	100000707	110-16-7	2640	115.004	20676	C01384	HMDB00176	444266		0.99	-0.0144996	0.93	-0.104697		0.9161	0.962975	0.5648	0.787072	0.6299	0.4968	0.3228	0.1173	0.7385	0.5891		1.0445	0.9761	0.9174	0.9051		920115	1378975	862476	1080098	998114	851736	499502	1.03457e+06	984397	1053742	978174	1142411	585448	804920	965853
1669	Lipid	Fatty Acid, Dicarboxylate	pimelate (C7-DC)	LC/MS polar	100000101	111-16-0	2745	159.066	15704	C02656	HMDB00857	385		3.73	1.89918	4.73	2.24184		0.0002	0.00200471	1.5512e-05	0.000281653	4.7845e-07	4.3363e-06	0.7041	0.207	0.4843	0.5131		0.4875	2.3037	0.6177	2.3028		110296	232686	154673	90931	172028	267102	1155312	514860	1181699	800307	718447	486104		222747	132669
1670	Lipid	Fatty Acid, Dicarboxylate	heptenedioate (C7:1-DC)	LC/MS polar	100019981		2816	157.051	61866					0.89	-0.168123	0.87	-0.200913		0.6615	0.849575	0.6393	0.839913	0.5226	0.4436	0.0002	0.0002	0.9824	0.6554		0.7039	0.6089	1.6941	1.5058		411239	195686	526327	228511	318862	203597	481089	205737	254835	262003	228345	198030	1438572	314121	802197
1672	Lipid	Fatty Acid, Dicarboxylate	suberate (C8-DC)	LC/MS polar	100000016	505-48-6	2577.6	173.082	15730	C08278	HMDB00893	10457		1.81	0.85599	3.04	1.60407		0.0338	0.127142	0.0002	0.00200471	0.0001	0.0005	0.8832	0.2424	0.1238	0.2893		0.513	1.5606	0.7111	1.2854			244023	84519	75140	150200	131834	230305	349190	363513	425781	502326	443293		182837	99404
1675	Lipid	Fatty Acid, Dicarboxylate	azelate (C9-DC)	LC/MS neg	2029	123-99-9	1276	187.098	18362	C08261	HMDB00784	2266		1.51	0.594549	1.67	0.739848		0.1373	0.345568	0.0754	0.232336	0.0251	0.0531	0.0236	0.0157	0.8192	0.6142		0.9993	1.6647	0.7135	1.0776		175358	385202	419937	210680	191164	237902	311632	423352	452836	408765	540008	562557		264579	62093
1677	Lipid	Fatty Acid, Dicarboxylate	sebacate (C10-DC)	LC/MS neg	100001211	111-20-6	1788	201.113	32398	C08277	HMDB00792	5192		1.21	0.275007	1.31	0.389567		0.2002	0.439834	0.0983	0.281046	0.0428	0.079	0.7089	0.2079	0.7754	0.5988		0.8908	1.1711	0.8814	1.0686		70360	133149	70752	61692	58172	75197	78143	96296	76794	99953	165398	100436	49644	78479	50002
1682	Lipid	Fatty Acid, Dicarboxylate	dodecanedioate (C12-DC)	LC/MS neg	100001102	693-23-2	2990	229.145	32388	C02678	HMDB00623	12736		3.48	1.79909	4.03	2.01078		6.0501e-09	3.48e-07	7.4473e-10	4.73e-08	4.49e-12	1.6008e-10	0.298	0.1113	0.381	0.4811		0.5512	2.221	0.5359	1.8623		30215	65346	51931	49905	41119	37498	148066	209850	150260	235925	195581	172543	38330	58970	31755
1685	Lipid	Fatty Acid, Dicarboxylate	dodecadienoate (12:2)	LC/MS neg	100020478		5146	195.139	62276					0.72	-0.473931	0.71	-0.494109		0.0252	0.1008	0.0201	0.0869299	0.0023	0.007	0.2574	0.0997	0.9401	0.6447		1.1529	0.8233	1.0388	0.7462		92386	115280	107847	129072	112064	78955	63563	91386	78980	62751	56972	100234	109455	62461	106059
1691	Lipid	Fatty Acid, Dicarboxylate	hexadecanedioate (C16-DC)	LC/MS neg	100001614	505-54-4	4615	285.207	35678	C19615	HMDB00672	10459		7.03	2.81352	11.57	3.53232		1.5517e-11	1.55e-09	1.5e-13	3.1e-11	2e-15	1.12e-13	0.0258	0.0168	0.0129	0.0739		0.3154	3.6504	0.3108	2.1838		49114	123913	57587	78296	57018	48073	899246	769829	821685	996519	602666	701562	52559	54879	69335
1692	Lipid	Fatty Acid, Dicarboxylate	hexadecenedioate (C16:1-DC)	LC/MS neg	100019975		4380	283.191	61862					13.42	3.74631	12.18	3.60644		1.02e-13	1.7e-11	1.17e-13	1.7e-11	0	2e-14	0.3085	0.1137	0.9268	0.6426		0.0817	0.9955	0.0701	0.9405			92025					757310	595152	692490	752330	471371	659708
1694	Lipid	Fatty Acid, Dicarboxylate	octadecanedioate (C18-DC)	LC/MS neg	100001615	871-70-5	5043	313.238	36754		HMDB00782	70095		7.64	2.93357	10.66	3.41414		8.8573e-06	0.000146897	7.1849e-07	1.87e-05	1.2853e-08	1.8087e-07	0.2522	0.0984	0.4145	0.4882		0.1596	1.7016	0.128	0.9777			99364	37494	59132		11200	622094	293499	454415	414946	316733	346666
1695	Lipid	Fatty Acid, Dicarboxylate	octadecenedioate (C18:1-DC)	LC/MS neg	100019978		4875	311.223	61861					17.34	4.11603	17.71	4.14649		8.9174e-09	3.48e-07	1.1636e-08	3.48e-07	2.5412e-11	6.4709e-10	0.8521	0.2353	0.916	0.6406		0.1583	2.8028	0.1793	3.1082		50123	228959	69303	94095	61476	51926	2434043	1386636	2064638	1290198	1.02938e+06	1639013	27409	49045	60397
1696	Lipid	Fatty Acid, Dicarboxylate	octadecadienedioate (C18:2-DC)	LC/MS neg	100019982		4676	309.207	61860					1.38	0.464668	2.11	1.07724		0.0001	0.0010717	5.3068e-10	4.73e-08	4.8362e-10	9.3857e-09	0.0002	0.0003	0.0002	0.0037		0.5855	1.2357	0.5855	0.8097								182399	211474	263385	230718	208309	179685
1746	Lipid	Fatty Acid, Amino	2-aminoheptanoate	LC/MS pos early	100004542	1115-90-8	3160	146.118	43761			227939		1.51	0.594549	0.65	-0.621488		0.0375	0.136247	0.05	0.171774	0.921	0.6103	0.0887	0.0456	0.0063	0.05		1.1452	0.7458	1.0149	1.5312		546092	766213	603093	975655	577960	1052908	658111	467858	486327		402369	622351	308058	1009311	529410
1751	Lipid	Fatty Acid, Amino	2-aminooctanoate	LC/MS pos late	100004227	644-90-6	750	160.133	43343		HMDB00991	69522		1.35	0.432959	1.14	0.189034		0.0694	0.218996	0.3377	0.59693	0.0536	0.0939	9.2554e-08	3.7463e-07	0.5154	0.5232		1.2033	1.3687	0.4906	0.6633		1088148	1696860	1517644	981599	1549454	1126658	1616701	1704532	1413934	1183221	1.49436e+06	1641257			593625
1752	Lipid	Fatty Acid, Amino	N-acetyl-2-aminooctanoate	LC/MS neg	100020204		3943	200.129	62059		HMDB59745	95555		1.3	0.378512	2.76	1.46467		0.1193	0.313715	6.5404e-06	0.000146897	2.5995e-05	0.0002	0.0007	0.0007	0.0053	0.0436		0.7699	2.1228	0.7229	0.9421		142292	156922	205631	119425	164426	129307	344152	439602	358946	381504	513109	493868	102358	91610	200065
1764	Lipid	Fatty Acid Metabolism (also BCAA Metabolism)	butyrylcarnitine (C4)	LC/MS pos early	100001054	25576-40-3	2860	232.154	32412	C02862	HMDB02013	439829		1.06	0.0840643	1.39	0.475085		0.4356	0.690477	0.004	0.0252444	0.0097	0.0238	0.03	0.0191	0.0984	0.2452		0.7415	1.0334	1.0226	1.0841		150673968	163248480	149275216	238864160	158206208	155372432	216841808	206476304	264235568	241771056	234907104	251254384	189598048	150272640	225076160
1765	Lipid	Fatty Acid Metabolism (also BCAA Metabolism)	butyrylglycine	LC/MS neg	100001151	20208-73-5	1470	144.067	31850		HMDB00808	88412		1.14	0.189034	0.84	-0.251539		0.5677	0.787599	0.4986	0.743971	0.9398	0.6134	1.5879e-06	4.3365e-06	0.3797	0.4811		1.7911	1.5115	0.5431	0.6204		3801387	4.5486e+06	2932712	2331386	5134171	4772487	2329371	4578007	2567956	4079983	3070505	3223134	876911	686355	2047966
1766	Lipid	Fatty Acid Metabolism (also BCAA Metabolism)	propionyl CoA	LC/MS neg	100000355	108321-21-7	2009	410.563	46323	C00100	HMDB01275	92753		1.22	0.286881	1.95	0.963474		0.9008	0.95696	0.0221	0.0925268	0.0801	0.1238	0.7352	0.2123	0.1115	0.2704		0.7299	1.4235	0.8851	1.0808		15964				40127		38511	72103	45460	26115	17447	34292	24212	30051	20440
1767	Lipid	Fatty Acid Metabolism (also BCAA Metabolism)	propionylcarnitine (C3)	LC/MS pos early	100001162	17298-37-2	2590	218.139	32452	C03017	HMDB00824	107738		1.06	0.0840643	1.21	0.275007		0.535	0.773732	0.1164	0.309697	0.1237	0.169	3.0321e-05	5.1676e-05	0.4834	0.5131		0.7333	0.8859	1.1585	1.2285		225323888	355857312	239232480	256807568	271297280	230738512	187116656	299325152	401769248	319985280	344387840	355362784	456040512	375708352	492635040
1768	Lipid	Fatty Acid Metabolism (also BCAA Metabolism)	propionylglycine	LC/MS polar	100001150	21709-90-0	1502.5	130.051	31932		HMDB00783	98681		1.45	0.536053	0.89	-0.168123		0.0138	0.06624	0.3563	0.617007	0.2294	0.261	1.5e-14	1.051e-12	0.0181	0.09		1.9941	1.768	0.2494	0.362		2131901	2216030	2243813	1864177	2487969	2346261	1632885	2591843	1900520	1872433	1875288	1910207	210943	216196	405904
1770	Lipid	Fatty Acid Metabolism (also BCAA Metabolism)	methylmalonate (MMA)	LC/MS polar	418	516-05-2	3078.4	117.019	1496	C02170	HMDB00202	487		1.02	0.0285692	0.99	-0.0144996		0.8234	0.924011	0.8991	0.95696	0.9456	0.6134	0.7085	0.2079	0.8046	0.6099		1.0107	1	1.0226	1.0468		1.81255e+06	2910109	2.94913e+06	4637994	2435505	2924399	2034853	2572324	4146973	2.05305e+06	2321367	4354198	3175987	1989290	4268034
1771	Lipid	Fatty Acid Metabolism (also BCAA Metabolism)	2-methylmalonylcarnitine (C4-DC)	LC/MS pos early	100001596	149181-64-6	2440	262.129	35482		HMDB13133	53481628		1.45	0.536053	1.09	0.124328		0.0154	0.0724906	0.6623	0.849575	0.0408	0.0763	0.2262	0.0909	0.1345	0.2941		0.8453	0.9199	0.8734	1.2683		3.03916e+06	2098965	1963403	1932147	2206525	2518476	2280392	1681987	3.46035e+06	2270755	2547082	2733286	3534022	1220648	2703396
1797	Lipid	Fatty Acid Metabolism (Acyl Glycine)	isocaproylglycine	LC/MS neg	100019816		2820	172.098	61789			28777652		1	0	1.53	0.613532		0.8138	0.921405	0.1262	0.32632	0.2094	0.2439	2.6281e-08	1.5275e-07	0.3487	0.462		2.3272	3.563	0.5484	0.5481		1300408	2216128	2011137	903419	2249722	2596954	1411700	3.45227e+06	2781246	3883553	2904190	2833793	396659	200275	535171
1799	Lipid	Fatty Acid Metabolism (Acyl Glycine)	valerylglycine	LC/MS neg	100001451	24003-66-5	2071	158.082	36768		HMDB00927	4737557		1.2	0.263034	0.98	-0.0291463		0.3536	0.615073	0.916	0.962975	0.5578	0.461	1.2334e-08	8.737e-08	0.4637	0.5059		1.6031	1.57	0.3945	0.4729		1457897	2151947	1413869	1824549	2439515	2230730	1744672	1697340	2632182	2221373	1556514	1.42874e+06	243461	428139	629808
1801	Lipid	Fatty Acid Metabolism (Acyl Glycine)	hexanoylglycine	LC/MS neg	100001527	24003-67-6	2900	172.098	35436		HMDB00701	99463		0.9	-0.152003	1.72	0.782409		0.8698	0.949699	0.0557	0.185377	0.2021	0.2402	1.1286e-06	3.1979e-06	0.1359	0.2941		1.8401	3.174	0.5731	0.5177		3937079	19827754	7.2817e+06	6122244	8096150	4688045	8349937	19967404	9345404	21531390	13382695	13587641	2184161	1197374	4791891
1805	Lipid	Fatty Acid Metabolism (Acyl Glycine)	4-methylhexanoylglycine	LC/MS neg	100020632		3550	186.114	62736					1.13	0.176323	1.69	0.757023		0.5099	0.755539	0.0521	0.176148	0.0673	0.1087	1.6227e-08	1.1146e-07	0.336	0.4515		2.4439	4.1208	0.4608	0.5213		572483	2610040	1382990	803143	1223786	713970	1252269	3153640	1477013	2417083	2000424	2019549	125450	68257	379250
1807	Lipid	Fatty Acid Metabolism (Acyl Glycine)	trans-2-hexenoylglycine	LC/MS neg	100019884		2707	170.082	61798					0.89	-0.168123	0.84	-0.251539		0.7446	0.890039	0.9798	0.99174	0.8039	0.5728	0.0006	0.0006	0.8316	0.6162		2.1671	1.8255	0.6451	0.5751		120914	922746	345808	536992	429226	116812	116334	349557	322447	581783	368853	343775	111837	24310	202044
1813	Lipid	Fatty Acid Metabolism (Acyl Glycine)	N-octanoylglycine	LC/MS neg	100003940	14246-53-8	4335.4	200.129	43502		HMDB00832	84290		1.15	0.201634	0.48	-1.05889		0.8061	0.917565	0.036	0.132492	0.0927	0.1369	2.3556e-05	4.1714e-05	0.1727	0.3288		2.3981	1.1573	0.5698	0.6565		558458	1468286	473138	669700	1008372	836658	581149	397640	356101	405430	393530	286253	236435	340926	265327
1814	Lipid	Fatty Acid Metabolism (Acyl Glycine)	3-hydroxyoctanoylglycine	LC/MS neg	100020633		3471	216.124	64388					0.64	-0.643856	0.45	-1.152		0.3403	0.600281	0.1653	0.387847	0.1029	0.1491	3.4695e-05	5.7799e-05	0.7466	0.5903		3.9788	1.7886	0.6212	0.3945		803004	4231957	1524419	3023190	1978723	512013	300641	968483	878392	1764309	502129	1.01337e+06	282486	40182	473998
1819	Lipid	Fatty Acid Metabolism (Acyl Glycine)	N-palmitoylglycine	LC/MS neg	100003686	2441-41-0	5580	312.254	42092		HMDB13034	151008		0.86	-0.217591	0.5	-1		0.9203	0.964762	0.0349	0.129563	0.11	0.1557	0.0027	0.0023	0.1419	0.2971		2.2332	1.1185	0.7227	0.6226		1321810	876833	1289695	1019807	1260253	781957	198732	170383	1035903	1.02857e+06	280120	567120	132422	107630	139476
1823	Lipid	Fatty Acid Metabolism (Acyl Glycine)	N-linoleoylglycine	LC/MS neg	1506	2764-03-06	5510	336.254	32462			6433346		1.2	0.263034	0.43	-1.21759		0.5257	0.764981	0.0016	0.0117517	0.046	0.0836	3.6748e-05	5.9498e-05	0.0064	0.0504		2.0012	0.8515	0.439	0.5268		805325	536032	641209	428141	651046	360688	117334	110059	520247	319129	157986	231486
1824	Lipid	Fatty Acid Metabolism (Acyl Glycine)	2-butenoylglycine	LC/MS neg	100016110	71428-89-2	1380	142.051	61785			6303498		1	0	1.16	0.214125		0.7926	0.91133	0.704	0.867883	0.6498	0.5059	0.0004	0.0005	0.9338	0.6445		1.4215	1.6441	0.5976	0.5982		483266	1176151	469737	538527	596537	384103	347594	1.04286e+06	527797	989587	760385	551579	127845	44602	624747
1827	Lipid	Fatty Acid Metabolism (Acyl Glycine)	3-hydroxybutyroylglycine	LC/MS polar	100020211		1818	160.062	62064					0.65	-0.621488	1.17	0.226509		0.3639	0.626982	0.615	0.824516	0.7705	0.5626	1.4658e-05	2.9265e-05	0.3207	0.4386		1.6826	1.9716	0.6278	0.4077		758829	1.92001e+06	689289	713681	917254	504195	547661	1524004	875849	1693421	926089	881467	133030	96006	980940
1833	Lipid	Fatty Acid Metabolism (Acyl Glycine)	picolinoylglycine	LC/MS neg	100021198	5616-29-5	1867	179.046	63057		HMDB59766	11788622		1.42	0.505891	1.51	0.594549		0.3248	0.586292	0.111	0.30104	0.0729	0.1161	0.5207	0.1673	0.6468	0.5634		0.9209	1.3886	0.8405	1.196		182053	115021	282699	289715	267683	82729	230527	201350	575078	257141	289355	285962	269473	205608	169559
1836	Lipid	Fatty Acid Metabolism (Acyl Carnitine, Short Chain)	acetylcarnitine (C2)	LC/MS pos early	100000802	5080-50-2	2282	204.123	32198	C02571	HMDB00201	1		1.15	0.201634	1.38	0.464668		0.0025	0.0171084	1.565e-07	4.87e-06	1.1739e-07	1.2308e-06	6.7006e-11	8.9937e-10	0.0056	0.0451		0.6655	0.9195	1.0451	1.207		2101243264	1901663744	1920761984	2192750080	1968428288	2136067328	2758920192	2509318144	2966624512	2581111040	3115955456	2953177344	3093387008	3415036160	3210891008
1837	Lipid	Fatty Acid Metabolism (Acyl Carnitine, Short Chain)	valerylcarnitine (C5)	LC/MS pos early	100001394	40225-14-7	3112	246.17	34406		HMDB13128	6426903		1.08	0.111031	1.37	0.454176		0.6356	0.838284	0.1027	0.288304	0.137	0.1831	0.0183	0.0127	0.3952	0.4829		0.6384	0.8753	1.001	1.0781			9401057	8026507	13771506	7.24283e+06			9337335	16928484	13865657	10475271	14719748	11421625		18660864
1840	Lipid	Fatty Acid Metabolism (Acyl Carnitine, Medium Chain)	hexanoylcarnitine (C6)	LC/MS pos late	100000781	6920-35-0	800	260.186	32328		HMDB00705	6426853		0.77	-0.37707	1.68	0.748461		0.3181	0.580197	0.0598	0.194464	0.4999	0.4346	0.3032	0.1125	0.0453	0.1572		0.671	1.1257	1.2012	0.9269		2.01132e+06	6.74641e+06	3483805	5615976	2698888	1934287	2433801	5928776	8761682	8.36057e+06	5556818	6689534	3845553	3559069	7593176
1848	Lipid	Fatty Acid Metabolism (Acyl Carnitine, Medium Chain)	octanoylcarnitine (C8)	LC/MS pos late	100001247	3671-77-0	950	288.217	33936	C02838	HMDB00791	123701		0.88	-0.184425	0.88	-0.184425		0.4577	0.71031	0.455	0.708055	0.2955	0.3099	0.3464	0.1233	0.9975	0.6599		1.0298	0.9094	1.1568	1.0139		3419091	6.34755e+06	3698108	5551961	5275263	3862018	2942491	4043919	3.69394e+06	4.96928e+06	5104385	4107823	2933523	4033592	7249950
1855	Lipid	Fatty Acid Metabolism (Acyl Carnitine, Medium Chain)	decanoylcarnitine (C10)	LC/MS pos late	100001251	1492-27-9	1130	316.248	33941		HMDB00651	10245190		0.9	-0.152003	0.89	-0.168123		0.551	0.780811	0.6923	0.864065	0.4842	0.4252	0.0629	0.0349	0.8862	0.6328		1.0162	0.9089	1.263	1.1371		812135	2175763	922157	1277861	1380039	861051	890973	863161	1080690	1.41884e+06	1341149	1049883	1043225	1078083	2156900
1856	Lipid	Fatty Acid Metabolism (Acyl Carnitine, Medium Chain)	laurylcarnitine (C12)	LC/MS pos late	100001392	25518-54-1	1235	344.28	34534		HMDB02250	10427569		0.63	-0.666576	0.91	-0.136062		0.0188	0.0840819	0.6635	0.849575	0.0467	0.0847	0.2139	0.0873	0.1505	0.3049		1.0135	0.9229	1.4273	0.9043		2866417	5172019	2883612	5888971	3748116	3346866	3326386	3055011	2778475	4519269	4719759	3369466	2987776	4114428	8.08345e+06
1857	Lipid	Fatty Acid Metabolism (Acyl Carnitine, Long Chain Saturated)	myristoylcarnitine (C14)	LC/MS pos late	100001270	18822-89-4	1350	372.311	33952		HMDB05066	6426854		0.69	-0.535332	0.95	-0.0740006		0.1135	0.304362	0.8114	0.920998	0.1948	0.2352	0.6748	0.2015	0.3295	0.4449		1.0822	1.0273	1.3667	0.9422		9527047	17938636	10268152	19654328	12326901	10711594	8842945	10663502	9533587	18370546	15653380	13284495	10810922	7525335	24233520
1858	Lipid	Fatty Acid Metabolism (Acyl Carnitine, Long Chain Saturated)	pentadecanoylcarnitine (C15)	LC/MS pos late	100015842		1362	386.326	57522					0.82	-0.286304	0.98	-0.0291463		0.7887	0.907458	0.6594	0.849575	0.6167	0.4937	0.2286	0.0911	0.9023	0.6392		1.0878	1.0702	1.6365	1.3463		559325	1.02596e+06	505501	759432	1546527	1429753	372311	606993	447565	510908	2116304	1677860	587495	415497	1592340
1859	Lipid	Fatty Acid Metabolism (Acyl Carnitine, Long Chain Saturated)	palmitoylcarnitine (C16)	LC/MS pos late	100000776	6865-14-1	1425	400.342	44681	C02990	HMDB00222	461		0.76	-0.395929	0.91	-0.136062		0.1123	0.303263	0.5689	0.787599	0.1288	0.174	0.2111	0.0865	0.4532	0.5059		1.0462	0.949	1.3357	1.0183		39541892	60010696	49998236	76904184	44993280	46089576	37806052	49886004	40826220	64474128	52466208	42592020	51177832	39527892	88498336
1860	Lipid	Fatty Acid Metabolism (Acyl Carnitine, Long Chain Saturated)	margaroylcarnitine (C17)	LC/MS pos late	100004054	106182-29-0	1424	414.358	57512		HMDB06210			0.64	-0.643856	0.99	-0.0144996		0.0224	0.0930966	0.9312	0.969905	0.1069	0.1529	7.5999e-06	1.6725e-05	0.085	0.2258		0.8235	0.8115	2.0884	1.3331		1297697	2493871	1235000	2306472	1690603	1464296	1412116	1976939	1840355	1585328	1968338	1551799	3379250	2038447	5756462
1861	Lipid	Fatty Acid Metabolism (Acyl Carnitine, Long Chain Saturated)	stearoylcarnitine (C18)	LC/MS pos late	100001391	18822-91-8	1485	428.373	34409		HMDB00848	6426855		0.84	-0.251539	1.29	0.367371		0.3696	0.632963	0.0779	0.237888	0.5137	0.4402	0.0488	0.0286	0.0637	0.1935		0.826	1.0666	1.3003	1.0954		28248830	43804504	31797714	40514384	30253572	32111790	38164224	41416456	49791504	49811176	42010076	45743316	35737152	27687642	66740028
1862	Lipid	Fatty Acid Metabolism (Acyl Carnitine, Long Chain Saturated)	arachidoylcarnitine (C20)	LC/MS pos late	100015833		1512	456.405	57513		HMDB06460			0.78	-0.358454	1.2	0.263034		0.019	0.0847539	0.0626	0.201265	0.6862	0.5262	0.0039	0.0033	0.0045	0.0386		0.82	0.9846	1.2886	0.9996		10668007	12998114	8968831	12538797	8874656	9920081	13897438	11089205	13006763	13698816	12813377	12311109	13672252	13227449	16266171
1863	Lipid	Fatty Acid Metabolism (Acyl Carnitine, Long Chain Saturated)	behenoylcarnitine (C22)	LC/MS pos late	100015832		1561	484.436	57514					1.17	0.226509	1.72	0.782409		0.2704	0.530568	0.0004	0.00362553	0.0012	0.0039	0.004	0.0033	0.0409	0.1483		0.6723	1.1569	1.0741	1.2596		2105764	1208886	1877843	1377138	1425895	1420197	3502559	1852758	3702950	2323665	2138999	2682946	2733962	2534807	2024026
1864	Lipid	Fatty Acid Metabolism (Acyl Carnitine, Long Chain Saturated)	lignoceroylcarnitine (C24)	LC/MS pos late	100015834		1603	512.467	57515					4.08	2.02857	5.61	2.488		9.2786e-08	2.58e-06	2.2358e-09	8.97e-08	3.4548e-11	8.3972e-10	0.0009	0.0009	0.1552	0.3114		0.3403	1.9075	0.626	2.5555		2432449	1597101	2612244	1165807	1401996	1302753	9566833	6109180	15911170	9518154	8414548	9397252	3512850	2674775	2535290
1865	Lipid	Fatty Acid Metabolism (Acyl Carnitine, Long Chain Saturated)	cerotoylcarnitine (C26)	LC/MS pos late	100015835		1649	540.499	57516		HMDB06347			1.96	0.970854	1.37	0.454176		8.2405e-06	0.000146897	0.0126	0.062233	5.3417e-06	3.9672e-05	0.0349	0.0216	0.0349	0.134		0.672	0.9207	0.672	1.3159								4192198	3206834	6273051	4276329	4557522	3857574
1866	Lipid	Fatty Acid Metabolism (Acyl Carnitine, Monounsaturated)	butenoylcarnitine (C4:1)	LC/MS pos early	100016058		2765	230.139	61778					0.68	-0.556393	1.44	0.526069		0.0087	0.0463275	0.0146	0.0692992	0.8696	0.5908	1.532e-12	3.1569e-11	0.0008	0.0106		0.4392	0.6311	2.8879	1.9622		1793717	1642887	2116958	1695941	1915680	1315134	2381700	2522144	2988202	2386719	2794045	1988375	12588185	6652388	12639608
1875	Lipid	Fatty Acid Metabolism (Acyl Carnitine, Monounsaturated)	cis-4-decenoylcarnitine (C10:1)	LC/MS pos late	100002259	98930-66-6	1057	314.233	38178					0.88	-0.184425	1.34	0.422233		0.6189	0.827791	0.0554	0.185101	0.2924	0.3084	0.0025	0.0023	0.0877	0.2295		0.7375	0.991	1.3291	1.1691		1323782	1803762	1426017	1830992	1468220	1352646	1548279	1870908	2346175	2273412	2410603	1919312	1901057	1287038	3751080
1876	Lipid	Fatty Acid Metabolism (Acyl Carnitine, Monounsaturated)	undecenoylcarnitine (C11:1)	LC/MS pos late	100021131		1069	328.248	63613					0.35	-1.51457	1.7	0.765535		0.0043	0.026452	0.128	0.328977	0.263	0.2862	2.1051e-05	3.9112e-05	0.0029	0.0282		0.4366	0.7421	3.0705	1.0696		74690	278202	142327	99248	74285		77405	312795		241468	335940	220967	552960	313848	1115882
1877	Lipid	Fatty Acid Metabolism (Acyl Carnitine, Monounsaturated)	5-dodecenoylcarnitine (C12:1)	LC/MS pos late	100016069		1135	342.264	61769		HMDB13326			0.59	-0.761213	1	0		0.0163	0.0752715	0.89	0.954733	0.0649	0.1067	0.0029	0.0025	0.0945	0.2385		0.8657	0.8665	1.7527	1.0393		1079952	1505397	964269	1412632	1359859	1072357	703322	988098	1124564	1586842	1564153	1.43446e+06	1467023	1163897	3129725
1879	Lipid	Fatty Acid Metabolism (Acyl Carnitine, Monounsaturated)	myristoleoylcarnitine (C14:1)	LC/MS pos late	100006051	889848-55-9	1316	370.295	48182			90659872		0.78	-0.358454	0.99	-0.0144996		0.7027	0.867883	0.7219	0.878028	0.6026	0.4878	0.7322	0.2117	0.9854	0.6566		1.1686	1.1528	1.4152	1.1056		3806096	7448977	2706055	7.34979e+06	10280721	7524909	2582216	3.54814e+06	3223360	5085426	14959562	9189665	2872653	2689834	9579629
1880	Lipid	Fatty Acid Metabolism (Acyl Carnitine, Monounsaturated)	palmitoleoylcarnitine (C16:1)	LC/MS pos late	100009406		1357	398.326	53223			71464547		0.82	-0.286304	0.95	-0.0740006		0.2731	0.532451	0.7535	0.892498	0.319	0.3218	0.9208	0.2512	0.5738	0.543		0.9776	0.9306	1.0786	0.8898		8685621	10069663	5503052	10359696	8954049	6912976	5728094	7162001	6125006	10011154	10499932	8527631	6.17973e+06	5491862	11158329
1881	Lipid	Fatty Acid Metabolism (Acyl Carnitine, Monounsaturated)	oleoylcarnitine (C18:1)	LC/MS pos late	100001501	38677-66-6	1423	426.358	35160		HMDB05065	6441392		0.82	-0.286304	0.95	-0.0740006		0.1578	0.378427	0.7494	0.890355	0.2198	0.2534	0.0553	0.0315	0.4283	0.4972		0.9656	0.9164	1.2733	1.0426		35418544	39164212	26680640	50824200	37655956	29587390	25182248	36747912	35029244	39747624	40475024	30964106	36189700	33653600	59797380
1882	Lipid	Fatty Acid Metabolism (Acyl Carnitine, Monounsaturated)	eicosenoylcarnitine (C20:1)	LC/MS pos late	100015838		1484	454.389	57519					0.7	-0.514573	0.98	-0.0291463		0.2885	0.551126	0.9073	0.96087	0.4996	0.4346	0.4197	0.1418	0.403	0.4838		1.0566	1.0404	1.1812	0.8219		3635518	4735934	2651157	7921186	4375016	3.87579e+06	3903481	4368926	4199105	6131875	4289685	3883767	2241267		5136735
1883	Lipid	Fatty Acid Metabolism (Acyl Carnitine, Monounsaturated)	erucoylcarnitine (C22:1)	LC/MS pos late	100015841		1535	482.42	57525					0.78	-0.358454	1.06	0.0840643		0.5517	0.780811	0.6252	0.831648	0.9391	0.6134	0.0894	0.0458	0.4451	0.5043		1.1619	1.2299	1.0771	0.8429		2130780	1968811	1444283	4485389	2125486	1837781	2450854	1926329	2726963	3316135	2162112	2229302	995321	1336654	1687616
1884	Lipid	Fatty Acid Metabolism (Acyl Carnitine, Monounsaturated)	nervonoylcarnitine (C24:1)	LC/MS pos late	100015846		1602	510.452	57531					2.26	1.17632	2.63	1.39506		8.7264e-05	0.0010717	9.2332e-06	0.000146897	2.4184e-07	2.3948e-06	0.4185	0.1418	0.4905	0.5142		0.6972	1.8363	0.6769	1.5302		1004511	547491	954365	724373	724023	499011	2295069	1124951	3001518	1794271	1687438	1827943	785631	605183	539088
1885	Lipid	Fatty Acid Metabolism (Acyl Carnitine, Monounsaturated)	ximenoylcarnitine (C26:1)	LC/MS pos late	100015836		1607	538.483	57517					1.49	0.575312	1.51	0.594549		0.0126	0.062233	0.0086	0.0459386	0.0007	0.0026	0.9054	0.2475	0.9054	0.6392		0.7086	1.0703	0.7086	1.0538								2905146	2078569	5140662	3143516	2607779	2.96149e+06
1886	Lipid	Fatty Acid Metabolism (Acyl Carnitine, Polyunsaturated)	linoleoylcarnitine (C18:2)	LC/MS pos late	100003151	36816-10-1	1430	424.342	46223		HMDB06469	6450015		1.04	0.0565835	1.3	0.378512		0.5809	0.797626	0.0082	0.0440782	0.0225	0.0487	0.1949	0.0809	0.1086	0.2671		0.814	1.0608	0.9904	1.032		20509244	24960448	21517268	29645840	22236062	19030438	23204252	30564192	29724478	29156740	38504372	28556804	22224726	23973020	32680998
1887	Lipid	Fatty Acid Metabolism (Acyl Carnitine, Polyunsaturated)	linolenoylcarnitine (C18:3)	LC/MS pos late	100015831		1310	422.326	57511					1	0	1.19	0.250962		0.9552	0.982887	0.089	0.261007	0.207	0.2422	0.1947	0.0809	0.2353	0.3909		0.8813	1.0499	1.0599	1.0642		2095190	2398024	2131106	3067507	1815690	1782769	2281157	2101287	2797599	2938099	2.88576e+06	2828496	1912086	2409163	2960253
1888	Lipid	Fatty Acid Metabolism (Acyl Carnitine, Polyunsaturated)	dihomo-linoleoylcarnitine (C20:2)	LC/MS pos late	100015839		1436	452.373	57520					0.77	-0.37707	0.98	-0.0291463		0.6598	0.849575	0.9307	0.969905	0.8023	0.5728	0.536	0.1707	0.7092	0.5809		1.0915	1.065	1.1998	0.9192		3663793	5376289	3117863	8453523	5141934	3800455	3679387	5438388	4571637	5296735	5573248	4277485	1949944	2129244	6149981
1889	Lipid	Fatty Acid Metabolism (Acyl Carnitine, Polyunsaturated)	arachidonoylcarnitine (C20:4)	LC/MS pos late	100015837		1353	448.342	57518					0.85	-0.234465	1.31	0.389567		0.5974	0.811131	0.1357	0.343585	0.48	0.4228	0.0367	0.0225	0.1548	0.3114		0.688	0.9028	1.1637	0.9874		22018158	27679396	26117432	40729476	26287736	23619312	24677062	29223456	41477316	42386984	40711704	39929712	25239828	21952760	58973828
1890	Lipid	Fatty Acid Metabolism (Acyl Carnitine, Polyunsaturated)	dihomo-linolenoylcarnitine (C20:3n3 or 6)	LC/MS pos late	100015840		1392	450.358	57521					1.04	0.0565835	0.93	-0.104697		0.5408	0.776187	0.7271	0.879998	0.8514	0.5868	0.9063	0.2475	0.4979	0.5183		0.9613	0.8914	0.9636	0.9984		2658287	4045818	3101881	5805466	3793223	3458219	2188828	2797301	4364047	3452084	4256937	4140506	1561615	1780376	4302216
1892	Lipid	Fatty Acid Metabolism (Acyl Carnitine, Polyunsaturated)	docosadienoylcarnitine (C22:2)	LC/MS pos late	100015848		1493	480.405	57526					0.5	-1	0.73	-0.454032		0.2667	0.525975	0.5886	0.80431	0.2455	0.2729	0.1246	0.0593	0.6795	0.5693		1.4248	1.038	1.3484	0.6717		319720	473956	398507	1570175	604116	469196	343594	448686	485725	751228	424690	340606			432863
1893	Lipid	Fatty Acid Metabolism (Acyl Carnitine, Polyunsaturated)	docosatrienoylcarnitine (C22:3)	LC/MS pos late	100015849		1460	478.389	57527					1.01	0.0143553	1.6	0.678072		0.6774	0.853764	0.1145	0.3056	0.1583	0.2016	0.7998	0.2252	0.3954	0.4829		0.8092	1.2972	1.223	1.2366		319040	421474	294424	1040258	422829	397133	553398	592475	1094284	850799	600100	950048	222061	303314	581689
1894	Lipid	Fatty Acid Metabolism (Acyl Carnitine, Polyunsaturated)	adrenoylcarnitine (C22:4)	LC/MS pos late	100015850		1415	476.373	57528					0.92	-0.120294	1.99	0.992768		0.6269	0.832609	0.0139	0.0663462	0.0354	0.0689	0.0988	0.0495	0.135	0.2941		0.5386	1.0729	1.2107	1.1079		782445	1060809	974070	2368203	967378	1070160	1590213	1854826	2779485	2517535	2783890	2861816	912808	799823	3004891
1895	Lipid	Fatty Acid Metabolism (Acyl Carnitine, Polyunsaturated)	docosapentaenoylcarnitine (C22:5n3)	LC/MS pos late	100015851		1387	474.358	57529					1.1	0.137504	1.15	0.201634		0.592	0.807014	0.3291	0.589681	0.2876	0.3056	0.001	0.001	0.7507	0.5904		0.724	0.8357	1.2547	1.3784		525659	295290	300557	751482	534166	518418	653417	499589	669094	458650	623107	473265	975028	418443	1.02202e+06
1896	Lipid	Fatty Acid Metabolism (Acyl Carnitine, Polyunsaturated)	docosapentaenoylcarnitine (C22:5n6)	LC/MS pos late	100015852		1417	474.358	57530					1.82	0.863938	1.98	0.9855		0.0068	0.0388832	0.0007	0.00593433	7.4436e-05	0.0004	0.1522	0.0682	0.4952	0.5173		0.828	1.6362	0.6489	1.1808		174624	486860	81735.7	222800	137557	145919	275847	372049	456990	392277	484639	487236	134919	98748.6	165457
1897	Lipid	Fatty Acid Metabolism (Acyl Carnitine, Polyunsaturated)	docosahexaenoylcarnitine (C22:6)	LC/MS pos late	100015845		1349	472.342	57523					1.05	0.0703893	0.91	-0.136062		0.7098	0.870117	0.3706	0.633744	0.7074	0.5344	0.0005	0.0006	0.3713	0.4788		0.8734	0.7913	1.076	1.1261		3548418	2292122	3116265	4.13733e+06	2769780	2488367	2550752	2141057	3455955	3265197	2779464	2436203	4082347	3726008	3.83951e+06
1902	Lipid	Fatty Acid Metabolism (Acyl Carnitine, Dicarboxylate)	adipoylcarnitine (C6-DC)	LC/MS pos early	100006614		2570	290.16	52988		HMDB61677	71296139		0.52	-0.943416	0.53	-0.915936		0.0052	0.0312	0.003	0.0199688	0.0002	0.0008	0.2173	0.0884	0.8667	0.6282		1.4272	0.7516	1.7633	0.9103		42543296	69979176	55303760	35612096	68581752	41506372	23364032	37615528	20289992	26758256	27686206	29392502	32723358	34207988	72837840
1909	Lipid	Fatty Acid Metabolism (Acyl Carnitine, Dicarboxylate)	pimeloylcarnitine/3-methyladipoylcarnitine (C7-DC)	LC/MS pos early	100009407		2773	304.175	53224					1.59	0.669027	1.27	0.344828		0.1503	0.367448	0.1691	0.392036	0.052	0.0921	0.0005	0.0005	0.9615	0.649		2.1416	2.7293	0.6657	1.0555		10908407	49844384	66931096	10928617	15801093	12320888	24344316	57855424	18575132	24444524	58850888	28414134	5852944	5603744	7.35195e+06
1910	Lipid	Fatty Acid Metabolism (Acyl Carnitine, Dicarboxylate)	suberoylcarnitine (C8-DC)	LC/MS pos early	100006627		2964	318.191	52990					1.51	0.594549	4.12	2.04264		0.0785	0.238439	1.2525e-05	0.000146897	2.8957e-05	0.0002	0.8481	0.2347	0.0122	0.0738		0.422	1.7404	0.671	1.01		889410	5022725	1279299	581043	1122323	1.00851e+06	5215293	6736994	4732261	10249815	6383183	7523797	1291974	1.0005e+06	2792255
1913	Lipid	Fatty Acid Metabolism (Acyl Carnitine, Dicarboxylate)	octadecenedioylcarnitine (C18:1-DC)	LC/MS pos late	100005996	251981-06-3	1180	456.332	61865					3.79	1.9222	1.99	0.992768		6e-14	1.7e-11	9.0672e-09	3.48e-07	1.7e-14	8.04e-13	3.9122e-06	9.4339e-06	3.9122e-06	0.0002		0.3803	0.7571	0.3803	1.4411								356044	252367	275159	240956	220389	272512
1914	Lipid	Fatty Acid Metabolism (Acyl Carnitine, Hydroxy)	(R)-3-hydroxybutyrylcarnitine	LC/MS pos early	100003926		2400	248.149	43264		HMDB13127	53481617		0.97	-0.0439433	1.82	0.863938		0.9423	0.976097	0.0514	0.174465	0.1449	0.1913	0.1857	0.0783	0.1729	0.3288		0.6395	1.1631	1.129	1.0898		31360716	140348816	38199872	55244336	67309088	74411136	54700412	130727288	72129064	249089520	128401448	104923128	54051164	93426600	227639120
1915	Lipid	Fatty Acid Metabolism (Acyl Carnitine, Hydroxy)	(S)-3-hydroxybutyrylcarnitine	LC/MS pos early	100009271		2340	248.149	52984					1.21	0.275007	1.29	0.367371		0.016	0.0742888	0.0031	0.0205541	0.0004	0.0016	0.3041	0.1125	0.6122	0.5463		0.8262	1.0658	0.9108	1.1039		77503896	98851320	84528912	89607504	97520112	94541264	111949968	123668712	106932320	114925848	120218048	122135120	71596176	93562608	96990184
1916	Lipid	Fatty Acid Metabolism (Acyl Carnitine, Hydroxy)	3-hydroxyhexanoylcarnitine (1)	LC/MS pos early	100020825		2918	276.181	62557					0.68	-0.556393	1.48	0.565597		0.0761	0.234069	0.0512	0.174141	0.8871	0.5986	0.0919	0.0467	0.0113	0.0718		0.7749	1.1475	1.4741	1.0059		2911029	6142773	4428082	4471375	4992074	3.75194e+06	4359463	6.42354e+06	6.01278e+06	9855001	5383645	7501338	4616335	4834990	12380922
1917	Lipid	Fatty Acid Metabolism (Acyl Carnitine, Hydroxy)	3-hydroxyhexanoylcarnitine (2)	LC/MS pos early	100020826		2968	276.181	62556					0.57	-0.810966	1.07	0.0976108		0.0272	0.107041	0.7647	0.896035	0.1568	0.2011	0.0442	0.0262	0.0719	0.2021		0.9364	1.0032	1.8004	1.0324		1411996	1909265	2727773	1347155	2206896	1544446	1434402	1678153	2185669	2967520	1354395	2322219	1925332	1588427	5470300
1920	Lipid	Fatty Acid Metabolism (Acyl Carnitine, Hydroxy)	3-hydroxyoctanoylcarnitine (1)	LC/MS pos early	100021990		3445	304.212	64393					0.79	-0.340075	1.01	0.0143553		0.2298	0.479876	0.9535	0.981731	0.3698	0.3576	0.4521	0.1503	0.4141	0.4882		1.049	1.0561	1.1061	0.8738		1014035	1.81798e+06	1.42353e+06	1.5696e+06	1438414	1197994	889023	1900304	1259329	1890136	1193445	1386681	836105	893283	2.00739e+06
1921	Lipid	Fatty Acid Metabolism (Acyl Carnitine, Hydroxy)	3-hydroxyoctanoylcarnitine (2)	LC/MS pos early	100021991		3497	304.212	64394					0.51	-0.971431	1.33	0.411426		0.0095	0.0498092	0.2003	0.439834	0.288	0.3056	0.6257	0.1908	0.0077	0.0567		1.0009	1.3358	1.7594	0.9016		583650	1278337	806935	502380	745344	593840	538193	1148698	756730	1573530	931029	1071385	662335	710432	2272555
1923	Lipid	Fatty Acid Metabolism (Acyl Carnitine, Hydroxy)	3-hydroxydecanoylcarnitine	LC/MS pos late	100021141		961	332.243	63358		HMDB61636			0.8	-0.321928	0.93	-0.104697		0.2906	0.553895	0.7537	0.892498	0.3328	0.3326	0.1306	0.0613	0.5934	0.5433		1.1325	1.0569	0.9968	0.7976		1546327	2406756	1.93938e+06	3498713	2170068	1424776	1106659	2204630	1823983	2741599	2121486	2120390	1196493	1091902	2549547
1924	Lipid	Fatty Acid Metabolism (Acyl Carnitine, Hydroxy)	3-hydroxypalmitoylcarnitine	LC/MS pos late	100019800		1380	416.337	61839					0.87	-0.200913	0.98	-0.0291463		0.376	0.639	0.9605	0.985285	0.5521	0.4588	0.2186	0.0885	0.507	0.5202		1.1991	1.1714	1.074	0.9318		2151987	3609179	1924816	4409338	2043201	1795136	2021632	2582879	2300243	4134166	2362956	2163807	1912493	1737029	2972160
1925	Lipid	Fatty Acid Metabolism (Acyl Carnitine, Hydroxy)	3-hydroxyoleoylcarnitine	LC/MS pos late	100019801		1406	442.353	61840					0.77	-0.37707	0.9	-0.152003		0.1363	0.344592	0.5667	0.787599	0.1468	0.1921	0.0216	0.0147	0.5009	0.5183		1.3477	1.209	1.0714	0.8217		1868048	2311507	1070693	2527625	1822695	1182618	1059051	1778512	1346281	2386792	1808873	1294286	1061232	1001065	1.8555e+06
1927	Lipid	Carnitine Metabolism	deoxycarnitine	LC/MS pos early	100001662	6249-56-5	2052	146.118	36747	C01181	HMDB01161	134		1.08	0.111031	1.09	0.124328		0.2794	0.541988	0.2944	0.555546	0.1374	0.1832	2.2606e-07	8.4001e-07	0.9806	0.6549		0.7861	0.8563	1.1747	1.2675		312082816	365335232	289629728	349262816	313891904	320570528	376327072	274536320	434727520	366101600	326506080	346723872	466334112	392427936	472976544
1928	Lipid	Carnitine Metabolism	carnitine	LC/MS pos early	100000007	461-05-2	1978	162.112	15500	C00318	HMDB00062	10917		1.18	0.238787	1.21	0.275007		0.0096	0.0501791	0.0039	0.0248899	0.0003	0.0014	3.5559e-07	1.2594e-06	0.7809	0.6		0.7369	0.8944	1.0052	1.1853		1126021120	1459046912	1309554048	1315367808	1256484608	1178411136	1353203840	1307928832	1803526656	1336381696	1821068800	1656288896	1770492544	1581641088	1756045312
1934	Lipid	Ketone Bodies	3-hydroxybutyrate (BHBA)	LC/MS polar	254	625-72-9	1480	103.04	542	C01089	HMDB00357	441		1.31	0.389567	1.14	0.189034		0.1516	0.369038	0.4841	0.732599	0.1348	0.1811	0.2197	0.0887	0.5883	0.5433		0.9334	1.0647	0.774	1.0162		2932753	3510713	4980686	5742840	4745330	4790809	4842457	5080257	4707204	6236524	4673498	4918071	1689153	1888869	4518298
1939	Lipid	Fatty Acid Metabolism (Acyl Choline)	palmitoylcholine	LC/MS pos late	100009233		1482	342.337	52944			151731		1.11	0.15056	0.89	-0.168123		0.3092	0.571319	0.2142	0.463194	0.8673	0.5908	0.6053	0.1867	0.1156	0.277		1.0581	0.9427	0.9876	1.0978		1393473	1.53205e+06	1392962	1854210	1718497	1470707	1118871	1478544	1532619	1209019	1533922	1467360	1708150	1655485	1499333
1940	Lipid	Fatty Acid Metabolism (Acyl Choline)	oleoylcholine	LC/MS pos late	100009331		1449	368.352	53260					0.98	-0.0291463	0.72	-0.473931		0.7513	0.891013	0.0353	0.13048	0.0831	0.1274	0.3343	0.1197	0.186	0.3445		1.2268	0.884	0.9518	0.9282		1984131	1652495	1488815	1843658	1282835	1109078	874202	1358366	1492029	1360636	837594	822439	1440424	963992	1161829
1941	Lipid	Fatty Acid Metabolism (Acyl Choline)	palmitoloelycholine	LC/MS pos late	100009334		1385	340.321	53257					0.95	-0.0740006	0.8	-0.321928		0.8887	0.954733	0.2443	0.497951	0.3542	0.3475	0.4499	0.15	0.4632	0.5059		1.1537	0.9247	0.978	0.9294		326793	427454	245578	491291	278596	298801	174245	348853	312726	310012	298848	213319	383798	132928	323890
1944	Lipid	Fatty Acid Metabolism (Acyl Choline)	linoleoylcholine	LC/MS pos late	100015760		1388	366.337	57463					1.42	0.505891	0.89	-0.168123		0.0197	0.0869299	0.4295	0.685912	0.236	0.2653	0.0004	0.0004	0.0284	0.1216		1.4269	1.2647	0.7353	1.0425		1065243	1174955	1604362	1644252	889455	801198	913420	1170596	1367739	1327930	784662	798979	816809	627275	587328
1946	Lipid	Fatty Acid Metabolism (Acyl Choline)	stearoylcholine	LC/MS pos late	100015759		1520	370.368	57464					1.17	0.226509	0.6	-0.736966		0.4738	0.725387	0.018	0.0813581	0.2064	0.2422	0.7912	0.2242	0.0299	0.1246		1.2948	0.7777	0.9051	1.056		221296	303995	346166	325081		265769			253157	184393			159881		148880
1947	Lipid	Fatty Acid Metabolism (Acyl Choline)	docosahexaenoylcholine	LC/MS pos late	100009333		1378	414.337	53263					1.37	0.454176	0.42	-1.25154		0.5304	0.771162	0.0035	0.0226768	0.074	0.1168	0.5426	0.1718	0.0114	0.0718		1.2941	0.547	0.7356	1.0093		554314	542705	549131	350060	384548	354477			256965		279896		466166	378725	174148
1948	Lipid	Fatty Acid Metabolism (Acyl Choline)	arachidonoylcholine	LC/MS pos late	100009332		1390	390.337	53261					1.32	0.400538	0.83	-0.268817		0.1819	0.410448	0.273	0.532451	0.8583	0.5879	0.8017	0.2254	0.0911	0.2334		1.2143	1.0069	0.9243	1.2196		723529	1.01582e+06	1268174	1240607	673397	704895	722618	647172	1352300	877394	646491	419649	794254	615528	653335
1953	Lipid	Fatty Acid, Monohydroxy	4-hydroxybutyrate (GHB)	LC/MS polar	100001507	502-85-2	1765	103.04	34585	C00989	HMDB00710	10413		1.38	0.464668	0.97	-0.0439433		0.3187	0.580197	0.7786	0.90254	0.6077	0.4894	0.0254	0.0168	0.3662	0.4748		1.5173	1.4759	0.8096	1.12		175306	249874	178953	229932	444237	142425	120822	132256	195522	394593	156060	382742	82580	155604	155382
1954	Lipid	Fatty Acid, Monohydroxy	alpha-hydroxycaproate	LC/MS neg	100001723	6064-63-7	1920	131.071	37073		HMDB01624	99824		1.05	0.0703893	1.01	0.0143553		0.8368	0.928325	0.9786	0.99174	0.8692	0.5908	0.9891	0.2634	0.8991	0.6384		0.8443	0.8494	0.8415	0.8825		69831	52416	76997			46264	52095		66700	47155	81608	45902		85832
1956	Lipid	Fatty Acid, Monohydroxy	2-hydroxyoctanoate	LC/MS neg	100000743	617-73-2	3736.8	159.103	22036		HMDB02264	94180		0.96	-0.0588937	1.12	0.163499		0.8105	0.920728	0.2527	0.510796	0.5162	0.4402	0.9429	0.2548	0.3271	0.4438		0.9493	1.0665	1.0304	0.9918		116245	156178	207380	149757	111301	173537	139305	176990	158279	176267	162795	213653	119295	157912	177664
1967	Lipid	Fatty Acid, Monohydroxy	2-hydroxystearate	LC/MS neg	1239	629-22-1	5695	299.259	17945	C03045		69417		1.06	0.0840643	1.34	0.422233		0.6286	0.834217	0.6423	0.84126	0.5038	0.4366	0.9428	0.2548	0.9891	0.6574		0.9453	1.2686	1.1269	1.1907		3.85011e+06	1557674	1414894	2714306	3.4155e+06	2196081	1111126	1352637	6301136	4781019	2627211	4155131	1400628	1114464	1022995
1969	Lipid	Fatty Acid, Monohydroxy	2-hydroxyarachidate	LC/MS neg	100019892		5990	327.29	61700			5225199		0.71	-0.494109	1	0		0.6856	0.860916	0.749	0.890355	0.6089	0.4896	0.2396	0.0943	0.9519	0.6463		1.2372	1.2349	1.203	0.8484		1191210	1067645	830581	626566	645110	563800	370312	367560	1303992	1249050	518532	1106381	294399	309374	306053
1970	Lipid	Fatty Acid, Monohydroxy	2-hydroxybehenate	LC/MS neg	100015637		6384	355.322	57663			193484		0.86	-0.217591	1.28	0.356144		0.9801	0.99174	0.6938	0.864065	0.767	0.5626	0.1678	0.0729	0.794	0.6082		1.126	1.4373	1.0764	0.9212		2990098	1953273	2209898	1826826	1611133	1751106	1228962	1256098	3610496	4845193	1576726	3237567	869116	849963	789556
1972	Lipid	Fatty Acid, Monohydroxy	2-hydroxynervonate	LC/MS neg	100015638		6345	381.337	61698			5312783		0.73	-0.454032	1.07	0.0976108		0.8848	0.95295	0.8852	0.95295	0.8379	0.5811	0.0265	0.0172	0.9997	0.6606		1.3785	1.4805	1.0146	0.74		642170	570720	471288	402947	359707	261394	219380	191111	722905	862624	295229	617247	151103	85176	120653
1975	Lipid	Fatty Acid, Monohydroxy	3-hydroxyhexanoate	LC/MS neg	100006367	10191-24-9	1725	131.071	53230			151492		0.76	-0.395929	0.95	-0.0740006		0.3159	0.579617	0.8212	0.923647	0.3844	0.3671	0.001	0.001	0.578	0.5433		0.7435	0.7053	1.4943	1.1343		32736	102207	49273	63673	55545	93068	37034	96351	44843	93820	58775	45346	84964	78282	186941
1976	Lipid	Fatty Acid, Monohydroxy	3-hydroxyoctanoate	LC/MS neg	100000773	88930-08-9	3446	159.103	22001		HMDB01954	26613		0.86	-0.217591	0.88	-0.184425		0.2728	0.532451	0.4239	0.685318	0.1845	0.2267	0.8169	0.2286	0.828	0.6158		1.1286	0.9972	1.1126	0.96		113422	255218	202651	242448	179936	207313	158994	177130	169202	203907	134558	217351	146651	177574	253873
1979	Lipid	Fatty Acid, Monohydroxy	3-hydroxytridecanoate	LC/MS neg	100021388	32602-69-0	5259	229.181	63858		HMDB61655	5312749		0.99	-0.0144996	1.16	0.214125		0.855	0.938845	0.1032	0.288757	0.1958	0.2359	0.1443	0.0657	0.2945	0.4331		0.9837	1.1398	0.9772	0.9701		495240	484641	411279	385554	378045	374378	484993	543236	466344	502729	448022	485280	376468	350890	310876
1981	Lipid	Fatty Acid, Monohydroxy	3-hydroxylaurate	LC/MS neg	100001112	53941-38-1	5175	215.165	32457		HMDB00387	94216		0.9	-0.152003	0.74	-0.434403		0.6086	0.820589	0.0983	0.281046	0.1266	0.1722	0.0037	0.0031	0.4009	0.4834		1.4985	1.1123	0.9378	0.8451		163122	414373	175987	284901	248271	190794	134390	185254	143680	254796	190498	188020	118377	106484	179509
1985	Lipid	Fatty Acid, Monohydroxy	3-hydroxystearate	LC/MS neg	100008933	45261-96-9	5674	299.259	52938			5282907		0.86	-0.217591	0.92	-0.120294		0.9914	0.999022	0.6475	0.845226	0.7403	0.5537	0.3651	0.1281	0.7519	0.5904		1.2274	1.1312	1.1413	0.9831		2.28685e+06	4276148	3116167	2175170	2090420	2.21298e+06	1498577	1555964	2987222	3515735	1788268	3545271	1331500	1298894	1239551
1987	Lipid	Fatty Acid, Monohydroxy	3-hydroxyarachidate	LC/MS neg	100019893		5950	327.29	61701			5282918		1.19	0.250962	0.57	-0.810966		0.3524	0.614626	0.0784	0.238439	0.5305	0.4482	0.062	0.0344	0.0611	0.1886		1.4523	0.8282	0.687	0.8143		393709	454627	623042	361034	537268	281246	89857	108237	427032	384036	175368	327178	74036	57942	87977
1988	Lipid	Fatty Acid, Monohydroxy	3-hydroxybehenate	LC/MS neg	100019890		6290	355.322	61697			5282921		1.44	0.526069	0.68	-0.556393		0.2228	0.473215	0.1017	0.285968	0.7498	0.5576	0.6963	0.2053	0.0483	0.162		1.2191	0.833	0.7956	1.1453		216581	271759	373556	220064	252937	204251	51457	81408	378401	280805	115131	144480	108544	55360	90431
1991	Lipid	Fatty Acid, Monohydroxy	5-hydroxyhexanoate	LC/MS neg	100001148	44843-89-2	1267	131.071	31938		HMDB00525	170748		1.59	0.669027	1.48	0.565597		0.0893	0.261007	0.1001	0.28287	0.0221	0.048	0.0069	0.0055	0.9655	0.651		0.8925	1.324	0.506	0.8034			109751	128969	46500	88484	60196	117586	166429	44327	175107	115868	90129			44681
2026	Lipid	Fatty Acid, Dihydroxy	12,13-DiHOME	LC/MS neg	62	263399-35-5	5137	313.238	38395	C14829	HMDB04705	10236635		1.19	0.250962	1.04	0.0565835		0.4056	0.669063	0.824	0.924011	0.4561	0.4071	0.0201	0.0137	0.6636	0.5689		1.188	1.24	0.7245	0.8618		119531	280442	210565	123117	112991	172431	175120	142973	179966	217333	124500	223835	127354	53032	28532
2027	Lipid	Fatty Acid, Dihydroxy	9,10-DiHOME	LC/MS neg	179	263399-34-4	5180	313.238	38399	C14828	HMDB04704	9966640		1.52	0.604071	2.11	1.07724		0.0217	0.0915267	0.0064	0.0372205	0.0009	0.0031	0.0015	0.0015	0.6995	0.5774		0.9322	1.9645	0.6318	0.9619		113109	215622	161474	169320	101835	188950	224672	402646	205546	444462	317668	407763	53420	67621	55481
2029	Lipid	Fatty Acid, Dihydroxy	2S,3R-dihydroxybutyrate	LC/MS polar	100002284	5057-93-2	1660	119.035	62950		HMDB02453	10964471		0.96	-0.0588937	0.75	-0.415037		0.906	0.96009	0.1189	0.313631	0.2305	0.2612	2.1585e-08	1.3224e-07	0.2984	0.4331		2.0346	1.5231	0.6566	0.6301		14855742	7431711	16564766	14810115	17185836	12975494	8823772	13747174	9852554	9420513	10279965	10628980	4231872	2321345	6301649
2030	Lipid	Fatty Acid, Dihydroxy	2R,3R-dihydroxybutyrate	LC/MS polar	100002367	759-06-8	1543	119.035	63109		HMDB00498	13120901		0.7	-0.514573	0.84	-0.251539		0.0207	0.088182	0.1815	0.410448	0.0122	0.029	1.2727e-05	2.5758e-05	0.4346	0.4993		1.3267	1.1104	0.8877	0.6227		18493458	13438761	18691992	21069176	20272668	18321852	12109744	17152378	15092587	15348465	17327912	15273955	8430682	7859897	19380750
2032	Lipid	Fatty Acid, Dihydroxy	2,4-dihydroxybutyrate	LC/MS polar	100002285	1518-62-3	1793	119.035	62951		HMDB00360	192742		0.74	-0.434403	0.7	-0.514573		0.1611	0.3834	0.0386	0.139648	0.0173	0.0391	1.0541e-06	3.103e-06	0.5976	0.5433		2.2227	1.5666	0.8728	0.6464		13752722	10326962	21163280	15938044	16279491	15151882	5647737	16545123	7308820	7848818	14854135	13067733	4633643	5501497	10098733
2033	Lipid	Fatty Acid, Dihydroxy	3,4-dihydroxybutyrate	LC/MS polar	100001730	51267-44-8	2204	119.035	62952					1	0	1.25	0.321928		0.961	0.985285	0.0372	0.135446	0.1223	0.1682	0.8352	0.2314	0.1384	0.2971		0.909	1.1382	1.0304	1.0345		1311416	1466935	1455454	1633660	1413244	1485992	1581252	2698535	1756621	1580384	1636491	1724765	1351345	1430443	1886663
2049	Lipid	Fatty Acid, Oxidized	4-hydroxynonenal	LC/MS neg	143	75899-68-2;128946-65-6	4745	155.108	38309		HMDB04362	1693		1.21	0.275007	0.79	-0.340075		0.2379	0.488412	0.1165	0.309697	0.7675	0.5626	0.0799	0.0422	0.0569	0.1791		1.3465	1.0586	0.865	1.0437		99992	77613	75193	127076	133625	95551	52166	52677	88421	129342	62597	93634	61494	37743	71971
2155	Lipid	Endocannabinoid	oleoyl ethanolamide	LC/MS neg	1137	11-58-0;111-58-0	6450	324.291	38102		HMDB02088	5283454		1.39	0.475085	0.65	-0.621488		0.7551	0.893535	0.2575	0.514396	0.5549	0.4593	0.7625	0.2191	0.3073	0.4331		1.2652	0.8208	1.0626	1.4807		2775230	1887062	2199586	1049607	1526263	1026053	444257	424884	1788074	1.82377e+06	515286	1792506	1074926	331993	346680
2158	Lipid	Endocannabinoid	palmitoyl ethanolamide	LC/MS neg	1489	544-31-0	6300	298.275	38165	C16512	HMDB02100	4671		1.61	0.687061	0.78	-0.358454		0.4904	0.737548	0.4389	0.694416	0.9514	0.6144	0.7757	0.222	0.3039	0.4331		1.1616	0.9095	0.937	1.507		4194236	2969994	3224077	1392114	2637106	1738998	942978	916512	2777000	3536296	1117140	3359828	2.08332e+06	747277	568048
2159	Lipid	Endocannabinoid	stearoyl ethanolamide	LC/MS pos late	100002254	111-57-9	1787	328.321	38625		HMDB13078	27902		1.02	0.0285692	0.82	-0.286304		0.8993	0.95696	0.1408	0.349233	0.3323	0.3326	0.3041	0.1125	0.2538	0.4083		1.1211	0.9187	1.1394	1.1573		1190774	1223030	1120903	968355	838803	1183092	971613	966102	886147	850555	935616	736851	1703820	1263617	848644
2160	Lipid	Endocannabinoid	docosahexaenoyl ethanolamide	LC/MS pos late	100004612	162758-94-3	1536	372.29	43768			5283451		0.53	-0.915936	0.19	-2.39593		3.133e-05	0.000405714	9.067e-12	8.97e-10	1.3606e-11	3.8291e-10	0.004	0.0033	5.9809e-06	0.0003		1.5103	0.2837	1.1611	0.612		961318	1.01168e+06	1369010	1688354	1867276	1423839	323287		308677	335341	198624		1.04507e+06	905247	1221456
2167	Lipid	Endocannabinoid	N-arachidonoyltaurine	LC/MS neg	100005817	119959-65-8	5481	410.237	54748					0.84	-0.251539	0.98	-0.0291463		0.7765	0.901947	0.5844	0.80114	0.8515	0.5868	0.4801	0.1575	0.5575	0.5365		1.1937	1.1757	1.1943	1.0079		1771054	1318815	1761522	993967	973050	616650	252309	337434	2294539	2179418	660425	1598787	381195	162529	294635
2168	Lipid	Endocannabinoid	N-oleoyltaurine	LC/MS neg	100003119	52514-04-2	5610	388.253	39732			6437033		0.46	-1.12029	0.56	-0.836501		0.4286	0.685912	0.0981	0.281046	0.0872	0.1303	0.8197	0.2286	0.5195	0.5232		1.2713	0.7109	1.6411	0.7579		1579191	1.00332e+06	1.02095e+06	1166887	1315262	688998	93431	152012	1338341	1085131	383987	735484	359521	197053	314760
2169	Lipid	Endocannabinoid	N-stearoyltaurine	LC/MS neg	100003240	63155-80-6	5782	390.268	39730			168274		0.78	-0.358454	1.09	0.124328		0.9887	0.998086	0.661	0.849575	0.7486	0.5575	0.5538	0.1736	0.7638	0.5941		1.2472	1.3645	1.4655	1.1361		1189637	1108327	1513009	727205	853855	628794	204525	227203	2020350	1857000	695158	1583035	321475	221938	267704
2170	Lipid	Endocannabinoid	N-palmitoyltaurine	LC/MS neg	100003239	83982-06-3	5560	362.237	39835					0.68	-0.556393	0.81	-0.304006		0.8953	0.95696	0.2918	0.554941	0.4	0.3786	0.1183	0.0572	0.5096	0.5207		1.3116	1.0608	0.9754	0.6611		2262009	1853520	2628823	1890652	2.03513e+06	1286690	272245	390281	2833225	3154984	1071548	1948233	467753	194713	407630
2173	Lipid	Endocannabinoid	N-linoleoyltaurine	LC/MS neg	100005814		5505	386.237	61826					0.7	-0.514573	0.81	-0.304006		0.83	0.924011	0.3407	0.600365	0.4087	0.3841	0.082	0.0431	0.5976	0.5433		1.2951	1.0489	0.9032	0.6303		1834014	1149086	1547992	1100428	1251210	677290	203105	310043	1776492	1929428	598144	1305182	253476	171335	203835
2178	Lipid	Endocannabinoid	linoleoyl ethanolamide	LC/MS neg	100006726	68171-52-8	6150	322.275	52608		HMDB12252	5283446		1.12	0.163499	0.66	-0.599462		0.5354	0.773732	0.1974	0.436844	0.6247	0.4964	0.1645	0.0717	0.1802	0.337		1.4068	0.9217	0.8654	0.9673		2375166	1381754	2156058	1230927	2080676	1183802	340950	529872	2186808	1503567	633773	1624052	333744	271083	272700
2193	Lipid	Endocannabinoid	N-stearoylserine	LC/MS neg	100019957		5777	370.296	61822					0.57	-0.810966	0.85	-0.234465		0.4816	0.730827	0.4178	0.6816	0.2878	0.3056	0.3529	0.1252	0.9387	0.6445		1.1062	0.9357	1.2715	0.7215		242413	273445	200521	269746	180886	153523	58934	38240	204526	387532	198961	228779	61597	33843	111842
2197	Lipid	Inositol Metabolism	myo-inositol	LC/MS polar	363	87-89-8	3506.3	225.062	1124	C00137	HMDB00211	892		1	0	1.13	0.176323		0.95	0.97931	0.0073	0.0409184	0.052	0.0921	0.0002	0.0002	0.0434	0.1548		0.876	0.9942	1.0727	1.0694		254297264	220049888	229086624	254516032	222745712	227609792	308088160	263265024	274270976	257690624	243075632	251974016	256516336	320483744	288665472
2198	Lipid	Inositol Metabolism	chiro-inositol	LC/MS polar	100001859	643-12-9	3191.2	225.062	37112	C19891	HMDB34220			1.5	0.584963	0.47	-1.08927		0.2799	0.541988	0.0276	0.107868	0.3818	0.3652	0.0051	0.0041	0.0229	0.1039		1.266	0.6003	1.3836	2.0723		949794	1912439	2623948	1368408	1607803	4473347	876731	1960615	796844	586719	1079681	833222	1538670	4458925	2054648
2206	Lipid	Inositol Metabolism	inositol 1-phosphate (I1P)	LC/MS polar	370	573-35-3;106032-59-1	4785	259.022	43849	C01177	HMDB00213	440194		1.03	0.0426443	1.01	0.0143553		0.7131	0.87168	0.9695	0.989238	0.774	0.5626	0.0019	0.0017	0.8156	0.6131		0.9384	0.9471	1.1396	1.1708		3932940	3877206	3742815	3720422	3150324	3687497	3375211	3655612	3824577	2975777	3920938	4562767	4997036	4541974	4842259
2228	Lipid	Phospholipid Metabolism	choline	LC/MS pos early	1256	67-48-1	1961	104.107	15506	C00114	HMDB00097	305		0.9	-0.152003	0.89	-0.168123		0.013	0.0636552	0.0042	0.0260247	0.0004	0.0017	0.1289	0.0607	0.7268	0.5829		1.0764	0.955	1.0239	0.922		3224102144	2891942912	3143820032	3029107456	3143194368	3152812032	2970226176	2843156736	2954725632	2750652672	2367955968	2602131456	3075125760	3008860672	2863612416
2229	Lipid	Phospholipid Metabolism	choline phosphate	LC/MS pos early	267	72556-74-2	700	184.073	34396	C00588	HMDB01565	1014		1.3	0.378512	1.08	0.111031		0.0066	0.0378667	0.3076	0.569729	0.0092	0.0228	0.2906	0.1092	0.1764	0.3332		1.0025	1.0872	0.972	1.2682		735046720	1121579776	611220032	686593536	654526912	722210560	716998528	787177856	1000049408	718249152	920092288	771562688	964836416	606984128	697188672
2230	Lipid	Phospholipid Metabolism	cytidine 5'-diphosphocholine	LC/MS pos early	1220	33818-15-4	725	489.115	34418	C00307	HMDB01413	13804		0.83	-0.268817	0.95	-0.0740006		0.0065	0.0374189	0.3974	0.660009	0.012	0.0288	0.723	0.2098	0.1395	0.2971		1.0186	0.972	1.0747	0.8957		16538294	16592434	17620414	15715388	15598073	15608478	12381968	16533327	14759239	14882006	17466736	17182552	16248591	14740646	16807552
2232	Lipid	Phospholipid Metabolism	glycerophosphorylcholine (GPC)	LC/MS pos early	100000269	28319-77-9	672	258.11	15990	C00670	HMDB00086	71920		0.97	-0.0439433	1.18	0.238787		0.5579	0.783363	0.004	0.0252444	0.0755	0.1188	0.1069	0.0523	0.0133	0.0739		0.8775	1.0316	1.0277	0.9958		3667693056	3905672448	4144677120	4506484224	4715775488	4584116224	4965821440	4918836736	5208781824	5319146496	4500531200	5094074880	4784218624	5241651712	5561506304
2233	Lipid	Phospholipid Metabolism	ethanolamine	LC/MS pos early	420	141-43-5	1935	123.113	1497	C00189	HMDB00149	700		0.61	-0.713119	1.66	0.731183		0.0515	0.174465	0.067	0.212525	0.9257	0.6119	0.0736	0.0396	0.0103	0.0695		0.7548	1.2526	1.7839	1.0941		655307	730139	418654	694848	570882	838678	1105534	1983569	862986	745669	671870	1116146	791276	1072701	1.7774e+06
2234	Lipid	Phospholipid Metabolism	phosphoethanolamine	LC/MS neg	1026	1071-23-4	638	140.012	1600	C00346	HMDB00224	1015		1.23	0.298658	1.48	0.565597		0.0003	0.00287191	3.8199e-08	1.2e-06	1.229e-08	1.7761e-07	7.9018e-07	2.4482e-06	0.0082	0.0594		0.7081	1.0513	0.9775	1.2033		28422720	32465740	28208186	27060576	24515368	23429270	38142056	41794696	36831904	43284592	43982004	39608040	38480676	37457884	35050992
2235	Lipid	Phospholipid Metabolism	cytidine-5'-diphosphoethanolamine	LC/MS polar	100001407	72842-05-8	4210	445.053	34410	C00570	HMDB01564	123727		1.05	0.0703893	1.14	0.189034		0.2297	0.479876	0.0063	0.0367644	0.0065	0.0175	0.7464	0.2153	0.2143	0.3771		0.9402	1.073	0.9852	1.0391		2659153	2477263	2607384	2401257	2177954	2464457	2.69137e+06	3131992	2386566	2623097	3154052	2887820	2619339	2710577	2552635
2236	Lipid	Phospholipid Metabolism	glycerophosphoethanolamine	LC/MS polar	100001620	33049-08-0	3075	214.049	37455	C01233	HMDB00114	123874		1.09	0.124328	1.45	0.536053		0.0393	0.141281	1.3323e-08	3.48e-07	1.0731e-07	1.1783e-06	0.0006	0.0007	8.1807e-05	0.0018		0.7535	1.0898	0.9735	1.0627		51312012	53417220	60964748	56807864	60682688	56005892	73520504	82828440	78045680	90249752	83174560	82767576	74246200	66832744	79529144
2237	Lipid	Phospholipid Metabolism	glycerophosphoserine	LC/MS pos early	100015666		577	260.053	57404			3081457		1.19	0.250962	1.53	0.613532		0.0248	0.10007	1.366e-05	0.000146897	1.2418e-05	8.4052e-05	0.9621	0.2587	0.0308	0.1275		0.7951	1.2135	0.8979	1.0656		1521449	1721498	2030457	1711621	2053452	1865876	2339853	2802401	3304304	2894528	2231425	3069857	1864013	1763635	2044098
2238	Lipid	Phospholipid Metabolism	glycerophosphoinositol	LC/MS polar	100001621	16824-65-0	3850	333.059	47155			167572		1.17	0.226509	1.05	0.0703893		0.037	0.135296	0.4897	0.737146	0.0508	0.0909	0.1875	0.0789	0.2919	0.4331		1.0355	1.0842	0.9099	1.0689		1025893	1064036	1177031	1555654	1073941	1.16729e+06	1316339	1258508	1262100	1139573	1368808	1051058	950606	795028	1224914
2239	Lipid	Phospholipid Metabolism	trimethylamine N-oxide	LC/MS pos early	100003397	1184-78-7	2100	76.0757	40406	C01104	HMDB00925	1145		1.11	0.15056	1.07	0.0976108		0.6851	0.860916	0.6137	0.82407	0.9436	0.6134	0.054	0.0308	0.5209	0.5232		0.8264	0.8853	1.0713	1.1915		96185240	142577424	170760576	87787760	114399888	122160296	137804432	261012624	104864680	141732656	18937768	121877768	192515360	110254208	172398336
2258	Lipid	Phosphatidylcholine (PC)	1-myristoyl-2-palmitoyl-GPC (14:0/16:0)	LC/MS pos late	100000672	69525-80-0	2250	706.538	19258		HMDB07869	129657		1.09	0.124328	1.48	0.565597		0.5513	0.780811	0.0017	0.0123795	0.0073	0.0188	0.0031	0.0026	0.0456	0.1572		0.6988	1.0349	1.0617	1.1539		24060160	35434072	22128938	20099890	18877648	29274564	32890164	39309836	30812356	36060808	34759988	48145348	39310452	30609076	39009940
2262	Lipid	Phosphatidylcholine (PC)	1-myristoyl-2-arachidonoyl-GPC (14:0/20:4)	LC/MS pos late	100009139		1950	754.538	53195		HMDB07883			1.37	0.454176	1.59	0.669027		0.0093	0.0489111	0.0003	0.00287191	4.6263e-05	0.0003	0.0005	0.0005	0.2846	0.4284		0.6901	1.0983	1.0219	1.4019		4266863	6370122	4081123	4342314	3155648	4307138	6129785	8210868	5888142	6895730	7.0882e+06	7996449	5098281	6961359	5951403
2274	Lipid	Phosphatidylcholine (PC)	1,2-dipalmitoyl-GPC (16:0/16:0)	LC/MS pos late	100000657	63-89-8	2450	734.569	19130		HMDB00564	452110		0.95	-0.0740006	0.92	-0.120294		0.1113	0.30104	0.0177	0.0802149	0.007	0.0183	0.0075	0.0058	0.5232	0.5232		1.0028	0.9265	1.053	1.0026		1576211200	1441871872	1492083328	1474036864	1312345472	1456009088	1366756096	1338618752	1412991232	1261411456	1376187392	1330426880	1539058048	1507373568	1525931648
2275	Lipid	Phosphatidylcholine (PC)	1-palmitoyl-2-palmitoleoyl-GPC (16:0/16:1)	LC/MS pos late	100008984		2200	732.554	52470					1.12	0.163499	1.47	0.555816		0.1709	0.394064	3.7042e-05	0.000512481	0.0001	0.0006	0.0988	0.0495	0.0131	0.0739		0.8091	1.1899	1.0194	1.1377		106124256	106707184	85158392	100622000	90818944	103228888	133410720	137448640	140047344	155151968	129177856	176375584	114238664	116920680	118560600
2277	Lipid	Phosphatidylcholine (PC)	1-palmitoyl-2-stearoyl-GPC (16:0/18:0)	LC/MS pos late	100008921	59403-51-9	2750	762.601	52616		HMDB07970			1.5	0.584963	1.49	0.575312		1.1812e-06	1.87e-05	1.422e-06	1.87e-05	6.0404e-09	9.788e-08	0.1812	0.0769	0.9506	0.6463		0.7679	1.1466	0.8143	1.2221		142111088	147337792	121381648	117814752	119808152	132723840	201522912	209509296	200408880	176882944	202221008	175884672	118566104	136120032	123719688
2279	Lipid	Phosphatidylcholine (PC)	1-palmitoyl-2-oleoyl-GPC (16:0/18:1)	LC/MS pos late	1539	26853-31-6;26853-31-6	2450	760.585	52461		HMDB07972	6436017		0.95	-0.0740006	1.01	0.0143553		0.195	0.433443	0.7588	0.895042	0.4751	0.422	7.5038e-06	1.6725e-05	0.2565	0.4087		0.9142	0.9238	1.0959	1.0465		1021005888	1006878784	917064896	1039306880	866648960	930261568	932393408	960877376	1068511424	996376000	910876672	972822912	1181371392	1169209344	1097858304
2282	Lipid	Phosphatidylcholine (PC)	1-palmitoyl-2-linoleoyl-GPC (16:0/18:2)	LC/MS pos late	1537	40811-94-7	2160	758.569	42446		HMDB07973	5287971		1.27	0.344828	1.39	0.475085		4.5587e-06	8.35e-05	4.524e-08	1.42e-06	1.6237e-09	2.8942e-08	0.0007	0.0008	0.1216	0.2877		0.8809	1.2281	0.825	1.0507		1378791168	1462651008	1528333056	1349155456	1199579776	1281479040	1841592960	1869042176	1917712384	1886069888	1967815680	1949646208	1424864640	1291648768	1142683264
2285	Lipid	Phosphatidylcholine (PC)	1-palmitoyl-2-gamma-linolenoyl-GPC (16:0/18:3n6)	LC/MS pos late	100009154		2110	756.554	54812		HMDB07974			1.2	0.263034	1.71	0.773996		0.1059	0.29342	0.0001	0.0010717	0.0002	0.001	0.1029	0.0509	0.047	0.1602		0.8572	1.466	0.9013	1.0802		28258008	31420186	29856408	23947354	22212488	24202680	39206964	50716564	35234732	39473364	52532612	56307980	23148312	30759268	25156834
2293	Lipid	Phosphatidylcholine (PC)	1-palmitoyl-2-arachidonoyl-GPC (16:0/20:4n6)	LC/MS pos late	100008914	35418-58-7	2200	782.569	52462		HMDB07982	10747814		1.02	0.0285692	1.28	0.356144		0.6245	0.831632	1.0513e-05	0.000146897	0.0002	0.001	6.7249e-05	0.0001	0.0012	0.0153		0.7825	0.9993	1.0159	1.0375		1670069760	1726511488	1482713216	1504779008	1193031808	1423325696	1982533120	1797866496	1954321536	1918411264	1990961408	1850696192	1920235392	2095629952	1848563072
2299	Lipid	Phosphatidylcholine (PC)	1-palmitoyl-2-docosahexaenoyl-GPC (16:0/22:6)	LC/MS pos late	100008915	59403-54-2	2055	806.569	52610		HMDB07991	6441886		0.92	-0.120294	0.89	-0.168123		0.0042	0.0260247	0.0004	0.00362553	3.4904e-05	0.0002	0.0236	0.0157	0.4704	0.5078		1.0173	0.9052	1.0506	0.9627		1953829888	1715623808	2012181120	1941916288	1959800448	1952984576	1726206464	1650579456	1803358464	1791492480	1679454592	1614210560	2014750080	1969307136	1930680576
2306	Lipid	Phosphatidylcholine (PC)	1-palmitoleoyl-2-linolenoyl-GPC (16:1/18:3)	LC/MS pos late	100009345		1900	754.538	53180		HMDB08008			1.25	0.321928	1.66	0.731183		0.1193	0.313715	0.0012	0.00916951	0.0011	0.0037	0.0014	0.0013	0.1456	0.3024		0.9365	1.5501	0.7816	0.9791		2600238	2513323	2165664	2613355	2651380	2103160	2883505	4832407	3620852	4092464	4012152	4803508	1552469	1862093	1.70515e+06
2318	Lipid	Phosphatidylcholine (PC)	1-stearoyl-2-oleoyl-GPC (18:0/18:1)	LC/MS pos late	100008904	56421-10-4	2644	788.616	52438		HMDB08038			1.14	0.189034	1.14	0.189034		0.0061	0.0358428	0.0074	0.0410736	0.0004	0.0015	1.1338e-07	4.4309e-07	0.9535	0.6463		0.8566	0.9788	1.1029	1.2623		274587808	272171104	242683152	267788208	247190656	266861408	298345696	309454720	329368832	294538016	297822112	265975504	302009440	342012096	300671520
2321	Lipid	Phosphatidylcholine (PC)	1-stearoyl-2-linoleoyl-GPC (18:0/18:2)	LC/MS pos late	100008980		2450	786.601	52452					1.26	0.333424	1.38	0.464668		0.0001	0.0010717	2.0538e-06	3.51e-05	1.0534e-07	1.1783e-06	0.1335	0.0622	0.2226	0.3869		0.7794	1.0739	0.8598	1.0852		697589760	795991488	745480448	703216960	587555584	635599936	964312832	977816448	1042556800	944437952	921324608	888803840	699919616	803727040	673275520
2329	Lipid	Phosphatidylcholine (PC)	1-stearoyl-2-arachidonoyl-GPC (18:0/20:4)	LC/MS pos late	100001869	35418-59-8	2400	810.601	42450		HMDB08048	16219824		1.15	0.201634	1.42	0.505891		0.0132	0.0640821	1.9318e-06	3.51e-05	1.9894e-06	1.6328e-05	0.0002	0.0003	0.0123	0.0738		0.7177	1.0227	0.9469	1.0935		1101515136	1154735360	991175424	1022782272	814212736	956438208	1485662848	1404548736	1600873088	1372534272	1460738816	1283702272	1110323584	1422252160	1213640448
2335	Lipid	Phosphatidylcholine (PC)	1-stearoyl-2-docosahexaenoyl-GPC (18:0/22:6)	LC/MS pos late	100008916	59403-52-0	2300	834.601	52611					1.19	0.250962	1.04	0.0565835		0.0028	0.0189333	0.5544	0.781388	0.0103	0.0251	0.5728	0.1789	0.0613	0.1886		0.9886	1.0234	0.9041	1.0737		454168768	472377152	513905440	465858080	435310112	489844192	494433216	481644320	561549120	517116480	473016640	403225280	354614336	463501472	413460928
2354	Lipid	Phosphatidylcholine (PC)	1-oleoyl-2-docosahexaenoyl-GPC (18:1/22:6)	LC/MS pos late	100009130		2100	832.585	52697		HMDB08123			1.73	0.790772	1.86	0.895303		4.2145e-07	8.85e-06	5.2321e-08	2.58e-06	4.9146e-10	9.3857e-09	0.0875	0.0451	0.4574	0.5059		0.7562	1.4054	0.7091	1.2302		140211872	164056848	121098120	137608512	117277936	93978632	235999792	245204400	259462848	215895936	258938208	223465888	118820112	116711528	98193576
2355	Lipid	Phosphatidylcholine (PC)	1,2-dilinoleoyl-GPC (18:2/18:2)	LC/MS pos late	100008903	998-06-1	2100	782.569	52603		HMDB08138	5288075		1.93	0.948601	2.56	1.35614		1.4886e-07	2.58e-06	3.9426e-10	2.43e-08	1.5377e-11	4.1113e-10	0.0112	0.0083	0.0253	0.1138		0.6814	1.7418	0.6633	1.2806		190434384	273881120	244437712	184778080	171905392	169373296	502280672	560941440	512215904	495656768	561838144	523491840	237834032	209988704	164518352
2356	Lipid	Phosphatidylcholine (PC)	1-linoleoyl-2-linolenoyl-GPC (18:2/18:3)	LC/MS pos late	100009343		1939	780.554	53176		HMDB08141			1.77	0.823749	2.39	1.25701		5.3655e-05	0.0010717	1.1264e-07	2.58e-06	1.0922e-08	1.6346e-07	0.0002	0.0002	0.0529	0.1732		0.8015	1.9165	0.6495	1.1481		11276574	18875824	16791140	12288688	11292531	11155042	25649060	35556992	33785320	30938932	38043848	31323060	10888375	11178736	9309182
2361	Lipid	Phosphatidylcholine (PC)	1-linoleoyl-2-arachidonoyl-GPC (18:2/20:4n6)	LC/MS pos late	100009131		2000	806.569	52710		HMDB08147			1.39	0.475085	1.83	0.871844		0.0005	0.00441451	1.864e-07	4.87e-06	4.9601e-08	5.8941e-07	0.0004	0.0005	0.0202	0.0972		0.6207	1.1382	0.8949	1.2448		346414240	445835296	318992736	324051392	238990464	286711200	631446912	595387264	650296320	482164832	693494272	542996288	442757536	510065568	467240128
2400	Lipid	Phosphatidylethanolamine (PE)	1,2-dipalmitoyl-GPE (16:0/16:0)	LC/MS pos late	100009204		2498	692.522	57341		HMDB08923	445468		1.31	0.389567	1.05	0.0703893		0.0001	0.0010717	0.4089	0.671905	0.0009	0.0031	0.1733	0.0746	0.0136	0.0746		1.0063	1.0581	0.8533	1.1218		2931431	3.30917e+06	3065393	2835857	2933383	3049067	2954836	3622367	3320861	2943739	3.05595e+06	3.15958e+06	2611445	2249509	2917794
2403	Lipid	Phosphatidylethanolamine (PE)	1-palmitoyl-2-stearoyl-GPE (16:0/18:0)	LC/MS pos late	100009205		2850	720.554	57388		HMDB08925	5326793		2.16	1.11103	3.6	1.848		4.9072e-07	1.08e-05	7.6929e-11	6.55e-09	9.647e-12	3.2242e-10	0.0009	0.0009	0.0017	0.0197		0.3478	1.2513	0.5967	1.2905		547852	555813	329681		548040	490689	1761581	1889143	1753753	1388885	1741297	1544931	807850	809336	640935
2404	Lipid	Phosphatidylethanolamine (PE)	1-palmitoyl-2-oleoyl-GPE (16:0/18:1)	LC/MS pos late	1526	26662-94-2	2600	718.538	19263		HMDB05320	5283496		1.23	0.298658	1.23	0.298658		0.0002	0.00200471	0.0001	0.0010717	1.7814e-06	1.512e-05	7.7366e-05	0.0001	0.938	0.6445		0.8426	1.0375	0.9834	1.2108		25017302	27623922	21648524	23295408	22094410	22706816	28079764	30263282	29780886	31856380	27707768	27631720	29281210	27718372	25168572
2406	Lipid	Phosphatidylethanolamine (PE)	1-palmitoyl-2-linoleoyl-GPE (16:0/18:2)	LC/MS pos late	100001870		2350	716.522	42449		HMDB05322	9546747		1.62	0.695994	1.9	0.925999		1.8992e-07	4.87e-06	1.629e-09	8.97e-08	4.1122e-11	9.5606e-10	0.0165	0.0117	0.0756	0.2085		0.797	1.5157	0.7707	1.25		33567472	38485268	39154368	29770366	29992656	31180218	60502652	61120056	63319224	62690844	66766688	70044704	35879776	28956362	30408052
2412	Lipid	Phosphatidylethanolamine (PE)	1-palmitoyl-2-arachidonoyl-GPE (16:0/20:4)	LC/MS pos late	100008990		2250	740.522	52464		HMDB05323	9546800		1.07	0.0976108	1.18	0.238787		0.1099	0.299904	0.0002	0.00200471	0.0003	0.0013	0.0001	0.0001	0.0608	0.1886		0.8534	1.0087	1.0218	1.0923		280987136	294430464	257776384	240966640	233933584	264601120	317388704	304153920	313426144	300158208	314145536	309516576	304787232	321035168	305447168
2414	Lipid	Phosphatidylethanolamine (PE)	1-palmitoyl-2-docosahexaenoyl-GPE (16:0/22:6)	LC/MS pos late	100008991		2160	764.522	52465		HMDB05324	9546799		1.07	0.0976108	1.75	0.807355		0.1625	0.385355	9.5328e-10	4.73e-08	3.6532e-08	4.543e-07	0.3174	0.116	2.149e-06	0.0001		0.7137	1.2511	0.9497	1.0169		79025840	72287768	67559032	69064376	71110408	78850584	139859632	119110168	143143104	129085976	124544736	111874240	121824952	92288544	105031152
2421	Lipid	Phosphatidylethanolamine (PE)	1-stearoyl-2-oleoyl-GPE (18:0/18:1)	LC/MS pos late	100001856		2950	746.569	42448		HMDB08993			1.33	0.411426	1.34	0.422233		4.0484e-05	0.000512481	2.549e-05	0.000405714	2.861e-07	2.7319e-06	1.0822e-06	3.1051e-06	0.8868	0.6328		0.7688	1.0293	1.0037	1.3319		8648932	10114673	7.74277e+06	7700195	7724066	8169440	11505122	12027125	12458053	10848245	10306377	9928089	10247984	10872844	9783948
2425	Lipid	Phosphatidylethanolamine (PE)	1-stearoyl-2-linoleoyl-GPE (18:0/18:2)	LC/MS pos late	100008976		2575	744.554	52446		HMDB08994	9546749		1.41	0.495695	1.69	0.757023		2.1723e-05	0.000281653	4.5774e-08	1.42e-06	3.7557e-09	6.276e-08	0.0223	0.0151	0.0475	0.1602		0.6626	1.1178	0.8114	1.1406		78759784	95727624	82455360	68864376	67699984	76031480	127059472	131798456	139589472	125388800	137436624	130866816	89737200	90021552	83568728
2434	Lipid	Phosphatidylethanolamine (PE)	1-stearoyl-2-arachidonoyl-GPE (18:0/20:4)	LC/MS pos late	100008977		2475	768.554	52447		HMDB09003	5289133		1.02	0.0285692	1.03	0.0426443		0.6685	0.850224	0.4685	0.720013	0.4164	0.3886	0.0523	0.0302	0.8318	0.6162		0.9583	0.9826	1.013	1.0297		673876480	712152384	614244096	607903680	608441600	634653888	688562112	657941888	685135808	638341376	674908160	604083776	645531968	700278400	648580736
2438	Lipid	Phosphatidylethanolamine (PE)	1-stearoyl-2-docosahexaenoyl-GPE (18:0/22:6)	LC/MS pos late	100008992		2375	792.554	52466		HMDB05334	9546798		1.5	0.584963	1.56	0.641546		1.0295e-08	3.48e-07	2.7452e-09	1.31e-07	1.236e-11	3.6717e-10	0.1143	0.0556	0.5922	0.5433		0.8524	1.3321	0.824	1.2387		41739060	43819680	45123876	42797976	44513500	46489524	74985912	70216616	80254472	68691408	62228468	56936768	43264776	42816896	40995876
2440	Lipid	Phosphatidylethanolamine (PE)	1-oleoyl-2-linoleoyl-GPE (18:1/18:2)	LC/MS pos late	100009078		2270	742.538	52687		HMDB05349	9546753		1.19	0.250962	1.35	0.432959		0.0327	0.1241	0.0011	0.00859816	0.0003	0.0014	0.0683	0.0375	0.2946	0.4331		0.9056	1.2195	0.8699	1.0358		56794428	60395984	59517624	49652044	43966900	45667264	64399716	70221912	72437904	67033816	73917336	77516960	49032008	44346728	45231184
2443	Lipid	Phosphatidylethanolamine (PE)	1-oleoyl-2-arachidonoyl-GPE (18:1/20:4)	LC/MS pos late	100009219		2200	766.538	55041		HMDB09069			0.96	-0.0588937	1.17	0.226509		0.3927	0.655898	0.0018	0.0128874	0.0682	0.1089	1.2142e-05	2.4795e-05	0.0049	0.0405		0.8361	0.9775	1.1058	1.0628		315202624	306772032	286695648	261922768	238228096	265693056	324034336	338901632	336937440	319115040	328364768	310365216	328057760	380479584	353831200
2447	Lipid	Phosphatidylethanolamine (PE)	1-oleoyl-2-docosahexaenoyl-GPE (18:1/22:6)	LC/MS pos late	100009220		2119	790.538	53209					0.94	-0.0892673	1.09	0.124328		0.2553	0.5114	0.1296	0.331589	0.7749	0.5626	8.4421e-05	0.0001	0.0658	0.1961		1.0578	1.1507	0.9425	0.8831		73639104	52704984	60009468	63928592	61232924	60995488	68274952	66431264	74381256	72021280	64079772	60052324	66397440	53643352	54287536
2448	Lipid	Phosphatidylethanolamine (PE)	1,2-dilinoleoyl-GPE (18:2/18:2)	LC/MS pos late	100009217		2150	740.522	53174		HMDB09093	9546812		1.84	0.879706	2.95	1.56071		0.0001	0.0010717	3.6991e-08	1.2e-06	8.5123e-09	1.3388e-07	0.1847	0.078	0.0124	0.0738		0.617	1.823	0.6836	1.2562		5820549	9959501	6981488	4460611	4126884	4673376	16161017	16742081	16955024	17404068	19559790	19611590	7337096	6.64573e+06	5664539
2450	Lipid	Phosphatidylethanolamine (PE)	1-linoleoyl-2-arachidonoyl-GPE (18:2/20:4)	LC/MS pos late	100009222		2080	764.522	53189		HMDB09102			1.45	0.536053	2.72	1.44361		0.0019	0.01349	6.7812e-09	3.48e-07	1.1004e-08	1.6346e-07	0.0068	0.0054	0.0004	0.0064		0.4705	1.2795	0.8043	1.1692		25585632	33197624	23970882	18105332	15513218	18714940	60177380	61721240	61688788	51464728	68623328	63684060	32083848	38487064	37462368
2481	Lipid	Glycosyl PE	1-palmitoyl-2-arachidonoyl-glycosyl-GPE (16:0/20:4)	LC/MS pos late	100021395		2180	902.575	63195					1.73	0.790772	1.31	0.389567		0.0556	0.185377	0.2971	0.558784	0.0402	0.0754	0.5357	0.1707	0.5043	0.519		0.8197	1.0731	0.8084	1.3974		985637		703326	481712		940173	1483385	1027859		565029	917409	858122	1069938	798685	519451
2487	Lipid	Glycosyl PE	1-stearoyl-2-arachidonoyl-glycosyl-GPE (18:0/20:4)	LC/MS pos late	100021404		2423	930.607	63193					1.42	0.505891	1.28	0.356144		0.0768	0.235797	0.1242	0.324099	0.0234	0.0503	0.089	0.0457	0.8553	0.6254		0.8158	1.0458	0.9545	1.3512		3455075	1208538	2162049	2405975	3026288	3.31348e+06	4748383	3015366	2568958	2455241	3944839	3228439	3.66403e+06	3.74872e+06	2465812
2488	Lipid	Glycosyl PE	1-stearoyl-2-docosahexaenoyl-glycosyl-GPE (18:0/22:6)	LC/MS pos late	100021405		2316	954.607	63194					2.01	1.0072	1.65	0.722466		0.0012	0.00916951	0.0166	0.0762437	0.0002	0.001	0.5367	0.1707	0.4249	0.4953		0.5143	0.848	0.5025	1.0121						254150		568342	443244		325209	472999	222738
2497	Lipid	Phosphatidylserine (PS)	1-palmitoyl-2-arachidonoyl-GPS (16:0/20:4)	LC/MS pos late	100021047	474943-16-3	2247	784.512	64143					0.9	-0.152003	0.88	-0.184425		0.0982	0.281046	0.0596	0.194464	0.0157	0.036	0.0232	0.0155	0.8545	0.6254		1.0159	0.8916	1.1242	1.0071		78654792	62022112	56976128	58749648	70062664	70300344	67678448	54427924	64080268	55179984	55705908	51127124	73730064	68859104	76605104
2501	Lipid	Phosphatidylserine (PS)	1-stearoyl-2-oleoyl-GPS (18:0/18:1)	LC/MS pos late	100000639		3000	790.559	19265		HMDB10163	9547087		0.98	-0.0291463	0.97	-0.0439433		0.8441	0.933385	0.7047	0.867883	0.6842	0.5257	0.0023	0.0021	0.8971	0.6377		0.8982	0.872	1.1032	1.0826		69509856	64185688	43657416	55272048	56825216	64268724	69816920	66642880	64040824	50992000	44674396	47237428	69939088	80078944	62127012
2502	Lipid	Phosphatidylserine (PS)	1-stearoyl-2-linoleoyl-GPS (18:0/18:2)	LC/MS pos late	100000642	322647-11-0	2689	788.544	53009			9547091		1.24	0.31034	1.36	0.443607		0.0086	0.0459386	0.0004	0.00362553	5.8981e-05	0.0003	0.5117	0.165	0.354	0.4668		0.9067	1.2348	0.925	1.1432		67989496	74391288	62182940	57922500	73840368	75797696	100370432	102329280	97752848	88971800	84113784	87702424	66451816	72200168	64468140
2504	Lipid	Phosphatidylserine (PS)	1-stearoyl-2-arachidonoyl-GPS (18:0/20:4)	LC/MS pos late	100001872		2565	812.544	52235		HMDB12383			0.92	-0.120294	0.77	-0.37707		0.1674	0.389851	0.0003	0.00287191	0.0006	0.0022	0.0001	0.0002	0.054	0.1746		0.9895	0.7617	1.1113	1.0205		428503904	409610112	349992384	356906080	414479488	434819840	358153952	300265280	336187040	294132192	285919168	268490048	441945472	447000064	413915712
2511	Lipid	Phosphatidylglycerol (PG)	1,2-dipalmitoyl-GPG (16:0/16:0)	LC/MS pos late	100000652	200880-41-7	3157	740.544	52625		HMDB10570	11846227		1	0	0.58	-0.785875		0.9521	0.980882	8.2457e-05	0.0010717	0.0021	0.0068	2.1388e-05	3.9126e-05	0.0026	0.0267		1.788	1.0378	0.899	0.9026		3868715	2.09009e+06	2932077	3525301	4440034	3820669	1996698	2266569	1924777	1859690	1.92996e+06	2.02363e+06	1567015	1667700	1876068
2515	Lipid	Phosphatidylglycerol (PG)	1-palmitoyl-2-oleoyl-GPG (16:0/18:1)	LC/MS pos late	100000641		3206	766.559	52448			5283509		0.74	-0.434403	0.7	-0.514573		3.9565e-05	0.000512481	5.4686e-06	0.000146897	1.0797e-07	1.1783e-06	0.0013	0.0013	0.5375	0.5254		1.0832	0.7577	1.228	0.9072		36039412	33482466	27428760	31317878	35509776	36639684	24598400	24072136	25774922	23964078	19872152	21922628	36848832	40172848	36455872
2523	Lipid	Phosphatidylglycerol (PG)	1-stearoyl-2-oleoyl-GPG (18:0/18:1)	LC/MS pos late	100001866	322647-48-3	3714	794.591	52623					0.9	-0.152003	0.39	-1.35845		0.6821	0.858418	0.0115	0.0576353	0.0351	0.0686	0.4933	0.1609	0.1101	0.2682		1.085	0.4263	0.8483	0.7662		864556	713851	518123		776477	978833	197125		673803					382749	514309
2524	Lipid	Phosphatidylglycerol (PG)	1-stearoyl-2-linoleoyl-GPG (18:0/18:2)	LC/MS pos late	100009110		3208	792.575	57399					0.55	-0.862496	0.43	-1.21759		0.0004	0.00362553	5.3102e-06	0.000146897	4.2758e-07	3.9421e-06	0.0748	0.0402	0.194	0.3534		1.2669	0.5414	1.333	0.7313		7967477	10234205	7756116	6633724	8301227	9463593	2799340	6615512	3389353	3.4568e+06	2056767	3202173	8180376	8869932	8959991
2535	Lipid	Phosphatidylinositol (PI)	1-palmitoyl-2-arachidonoyl-GPI (16:0/20:4)	LC/MS pos late	100008993		2567	876.56	52467		HMDB09789			0.83	-0.268817	0.77	-0.37707		0.008	0.0432762	0.0006	0.00518985	7.4649e-05	0.0004	0.0073	0.0057	0.4323	0.4987		1.0266	0.7888	1.1336	0.9415		14943074	13368529	13174810	11036260	13901684	15076936	11160458	10084466	10070416	10956427	9584496	10766716	14033700	14487647	13335534
2539	Lipid	Phosphatidylinositol (PI)	1-stearoyl-2-linoleoyl-GPI (18:0/18:2)	LC/MS pos late	100008994		3185	880.591	52468		HMDB09809			1.57	0.650765	1.35	0.432959		0.0012	0.00916951	0.0192	0.0854225	0.0002	0.001	3.0793e-06	7.9318e-06	0.3966	0.4829		1.0856	1.4693	0.5978	0.9406		3789949	4481174	4307502	3689224	5276583	5048108	5282196	6408560	6164042	7247828	5540328	5349592	2143318	2692903	1647295
2552	Lipid	Phosphatidylinositol (PI)	1-stearoyl-2-arachidonoyl-GPI (18:0/20:4)	LC/MS pos late	100000616	383907-33-3	3000	904.591	52449		HMDB09815			1	0	0.99	-0.0144996		0.8821	0.95295	0.7733	0.90007	0.7578	0.5597	0.171	0.074	0.9212	0.6411		0.9853	0.9712	1.032	1.0274		73095440	68332816	59026728	66621728	70453744	70097456	74230600	67845336	69453224	67172528	62102428	60976088	69611160	70636208	65542696
2557	Lipid	Phosphatidylinositol (PI)	1-oleoyl-2-arachidonoyl-GPI (18:1/20:4)	LC/MS pos late	100010951		2568	902.575	54994					1.18	0.238787	1.56	0.641546		0.0944	0.273567	5.8535e-05	0.0010717	0.0001	0.0005	0.833	0.2314	0.0295	0.1241		0.7899	1.2338	0.9262	1.0964		5468006	5176717	4850872	3758343	5333513	4496079	8295606	8305183	6.73962e+06	8.038e+06	6719154	7329327	6438287	5514856	5448742
2596	Lipid	Lysophospholipid	1-palmitoyl-GPC (16:0)	LC/MS pos late	100001263	17364-16-8	1525	496.34	33955		HMDB10382	86554		1.08	0.111031	1.11	0.15056		0.1563	0.377728	0.0497	0.171088	0.0204	0.045	0.0228	0.0153	0.6676	0.5689		0.9313	1.0356	1.028	1.106		664682752	673343808	647935424	700952128	593306816	616538240	660716224	702598272	692997376	666702144	916521984	693834304	733920128	760238272	686464512
2597	Lipid	Lysophospholipid	2-palmitoyl-GPC (16:0)	LC/MS neg	100001562		6215	570.341	35253		HMDB61702	15061532		1.05	0.0703893	1.12	0.163499		0.7108	0.870117	0.7651	0.896035	0.9592	0.6163	0.6358	0.1927	0.6364	0.5585		1.0839	1.218	1.1733	1.2331		27720464	16243913	23843918	17502992	19487282	15480725	4979682	5646416	40098324	28941904	22841348	32657620	7869373	6716974	6082579
2598	Lipid	Lysophospholipid	1-palmitoleoyl-GPC (16:1)	LC/MS neg	100001511		5794	568.326	47117		HMDB10383	24779461		1.19	0.250962	1.3	0.378512		0.5681	0.787599	0.9621	0.98582	0.7106	0.5344	0.3125	0.1148	0.6615	0.5689		1.0781	1.4065	0.959	1.1416		2775051	1978595	2020343	1355652	1554153	1123418	447678	539333	4255348	3120837	1787178	3948487	436207	381494	363397
2599	Lipid	Lysophospholipid	2-palmitoleoyl-GPC (16:1)	LC/MS pos late	100001561		1425	494.324	35819		HMDB10383			1.62	0.695994	1.33	0.411426		0.0038	0.0243429	0.0454	0.157585	0.0011	0.0037	0.1187	0.0573	0.4298	0.4979		0.8394	1.1152	0.6432	1.0424		597793	1063623	439620	889311	769298	692188	789616	966569	881651	913734	1142131	1220575	539240		536747
2607	Lipid	Lysophospholipid	1-stearoyl-GPC (18:0)	LC/MS pos late	100001271	19420-57-6	1606	524.371	33961		HMDB10384	497299		1.11	0.15056	1.14	0.189034		0.1057	0.293343	0.0441	0.154305	0.0133	0.0309	3.4652e-07	1.2468e-06	0.7517	0.5904		0.7994	0.9103	1.1038	1.2243		482445376	470473152	478504800	485032608	433559968	491165216	522731168	543511808	576829248	480341472	638235776	473634944	628684416	740155904	610201408
2609	Lipid	Lysophospholipid	1-oleoyl-GPC (18:1)	LC/MS pos late	100001272	19420-56-5	1540	522.355	48258		HMDB02815	16081932		1.1	0.137504	1.13	0.176323		0.2187	0.469943	0.1146	0.3056	0.0522	0.0921	0.0131	0.0095	0.7909	0.6067		0.8817	0.9942	1.0212	1.1224		89274360	103865488	74889296	99906912	72986312	75493408	81696240	93991768	110892448	80878624	117237456	97585240	97072504	94847552	92755840
2612	Lipid	Lysophospholipid	1-linoleoyl-GPC (18:2)	LC/MS pos late	100001395		1465	520.34	34419	C04100	HMDB10386	11988421		1.35	0.432959	1.41	0.495695		0.0027	0.0184032	0.0007	0.00593433	3.9837e-05	0.0002	0.4034	0.139	0.6988	0.5774		0.8367	1.1838	0.9005	1.2147		57143448	78122472	60529620	72285128	52553024	59009936	79687960	90348160	91476112	71537768	117424304	86634760	73121584	72532336	55320596
2614	Lipid	Lysophospholipid	1-linolenoyl-GPC (18:3)	LC/MS pos late	100005350		1410	518.324	45951		HMDB10388			1.23	0.298658	1.55	0.632268		0.0888	0.261007	0.0008	0.00655385	0.0006	0.0023	0.0766	0.041	0.1415	0.2971		0.9182	1.4206	0.8802	1.0802		859888	1649019	1159924	939449	1001028	968680	1260712	1883195	1535391	1431696	2187551	1.87881e+06	1006408	1090382	1059527
2631	Lipid	Lysophospholipid	1-arachidonoyl-GPC (20:4n6)	LC/MS pos late	100001551		1460	544.34	33228	C05208	HMDB10395			1.48	0.565597	1.18	0.238787		0.0202	0.0871413	0.1645	0.387701	0.0109	0.0264	0.0022	0.002	0.4535	0.5059		0.8064	0.9486	1.0119	1.5026		50260276	30630268	17086038	30413580	21117046	20877392	38939144	34167532	40360936	25671404	34526164	26754988	35902864	41725852	30331964
2645	Lipid	Lysophospholipid	1-lignoceroyl-GPC (24:0)	LC/MS pos late	100002873	325171-59-3	1907	608.465	49617		HMDB10405			3.7	1.88753	3.14	1.65076		1.1e-13	1.7e-11	1.586e-12	2.13e-10	1e-15	4.2e-14	0.0775	0.0413	0.1119	0.2704		0.5202	1.633	0.5306	1.9642		3.40313e+06	3.0542e+06	3481264	2932333	3194639	2715837	11112900	9289824	10474375	7881661	10249215	9951691	2769259	3332140	2981956
2658	Lipid	Lysophospholipid	1-palmitoyl-GPE (16:0)	LC/MS pos late	100001567	53862-35-4	1544	454.293	35631		HMDB11503	9547069		1.17	0.226509	1.46	0.545968		0.0794	0.239465	7.4794e-05	0.0010717	0.0001	0.0005	0.0014	0.0013	0.0395	0.1483		0.7367	1.0759	1.0078	1.1747		35406192	38292832	39531936	31754516	27609784	31593464	43327796	44678464	50220064	46172812	61289108	52500052	49339152	46637452	44920264
2665	Lipid	Lysophospholipid	1-stearoyl-GPE (18:0)	LC/MS pos late	100001461	69747-55-3	1626	482.324	42398		HMDB11130	9547068		1.21	0.275007	1.24	0.31034		0.0438	0.15357	0.013	0.0636552	0.0025	0.0077	0.0049	0.004	0.6886	0.5735		0.8492	1.0554	1.0342	1.2464		74750144	86570352	88771552	67568920	58081724	73296424	79013456	85337432	104257080	87494184	107275616	94708784	86953392	93445280	82526280
2666	Lipid	Lysophospholipid	2-stearoyl-GPE (18:0)	LC/MS neg	100003901		6350	480.31	41220		HMDB11129			1.13	0.176323	1	0		0.7589	0.895042	0.6164	0.825743	0.8902	0.5988	0.7644	0.2193	0.5685	0.5407		1.0767	1.0775	1.079	1.2222		13005253	9140262	13902307	6745518	9399079	7689891	2636214	2224445	15499401	13094553	11809258	14666682	4381790	4034537	3258653
2667	Lipid	Lysophospholipid	1-oleoyl-GPE (18:1)	LC/MS pos late	100001569	89576-29-4	1554	480.308	35628		HMDB11506	9547071		1.01	0.0143553	1.29	0.367371		0.9888	0.998086	0.006	0.0353772	0.0427	0.079	0.0119	0.0088	0.041	0.1483		0.8069	1.0376	1.0698	1.0841		33962248	32803800	37522664	30374698	24742878	26766816	33412328	36789248	42625012	37377564	46771120	42422928	40203780	41557816	36955732
2669	Lipid	Lysophospholipid	1-linoleoyl-GPE (18:2)	LC/MS pos late	100001570		1482	478.293	36600		HMDB11507	52925130		1.44	0.526069	1.91	0.933573		0.0012	0.00916951	8.8089e-07	1.87e-05	2.5202e-07	2.4503e-06	0.0766	0.041	0.0339	0.1336		0.6709	1.2799	0.8827	1.2683		6113561	7445916	6244108	5466846	5.91657e+06	6286278	10959121	11961823	11553991	10154969	14073566	12784886	8117628	8463062	7.04125e+06
2682	Lipid	Lysophospholipid	1-arachidonoyl-GPE (20:4n6)	LC/MS pos late	100001571		1470	502.293	35186		HMDB11517	42607465		1.1	0.137504	1.02	0.0285692		0.3505	0.612566	0.8185	0.921827	0.4106	0.3852	0.0605	0.0339	0.6146	0.5475		0.9362	0.9556	1.0776	1.1891		27563962	19821154	21726552	23190450	33792472	31639294	33646476	30718918	25258652	23397476	25990964	21987540	24132104	41445292	26741774
2697	Lipid	Lysophospholipid	1-palmitoyl-GPS (16:0)	LC/MS pos late	100005805		1551	498.283	46130			9547100		1.11	0.15056	1.28	0.356144		0.6327	0.835105	0.1274	0.328684	0.1577	0.2013	0.0634	0.035	0.4437	0.5043		0.7521	0.9608	0.9893	1.0977		8688348	7236656	11410923	7.58525e+06	6819875	7359828	7.5086e+06	6.79297e+06	13183486	11962708	10783998	12492504	9988617	11061997	10405802
2698	Lipid	Lysophospholipid	1-stearoyl-GPS (18:0)	LC/MS pos late	100004327		1634	526.314	45966			9547101		1.03	0.0426443	0.98	-0.0291463		0.9744	0.99174	0.841	0.931166	0.9051	0.6035	0.0082	0.0062	0.8692	0.6282		0.8977	0.8799	1.1613	1.1939		86028864	80503696	100078400	73477616	61126808	74863896	58959432	61951044	98209976	81441632	73834880	92211304	84439696	110053936	86242520
2699	Lipid	Lysophospholipid	1-oleoyl-GPS (18:1)	LC/MS pos late	100000630	326589-90-6	1555	524.298	19260		HMDB61694	9547099		1.02	0.0285692	1.25	0.321928		0.9152	0.962975	0.1593	0.380655	0.3498	0.3444	0.2373	0.0937	0.2802	0.4245		0.8001	1.0026	1.0071	1.0273		2265137	1448349	2.09371e+06	1807010	1313542	711529	1647309	1230138	2642315	2081711	1979783	2497577	1900879	1859177	1841779
2701	Lipid	Lysophospholipid	1-linoleoyl-GPS (18:2)	LC/MS neg	100004606		5500	520.268	43676					1.43	0.516015	1.45	0.536053		0.277	0.538822	0.6487	0.845226	0.2771	0.2982	0.4185	0.1418	0.6482	0.5634		1.0209	1.4845	0.925	1.3186		1361542	732730	1988303	1063141	1.41637e+06	863731	541132	550304	3191712	2127306	1375022	3012877	410916	492843	299400
2704	Lipid	Lysophospholipid	1-palmitoyl-GPG (16:0)	LC/MS pos late	100005717		1617	485.287	45970			3300276		0.71	-0.494109	0.79	-0.340075		0.0182	0.081828	0.1399	0.349233	0.0087	0.0218	0.0353	0.0217	0.4726	0.5078		0.9678	0.7679	1.3178	0.9357		977988	1049271	1231858	846562	634898	879077	504379	578343	959780	818781	815501	782238	1175082	1401790	1251129
2707	Lipid	Lysophospholipid	1-stearoyl-GPG (18:0)	LC/MS neg	100001462		5816	511.304	34437					0.96	-0.0588937	1	0		0.8993	0.95696	0.5017	0.747287	0.6984	0.529	0.7489	0.2157	0.5721	0.5422		1.3054	1.3016	1.3009	1.249		2274687	1341306	2.83678e+06	888708	1278468	828094	170669	230303	2799519	2457585	1134154	2628364	607282	430745	394269
2709	Lipid	Lysophospholipid	1-oleoyl-GPG (18:1)	LC/MS neg	100005716		5610	509.288	45968					0.73	-0.454032	0.61	-0.713119		0.4774	0.727629	0.0996	0.281924	0.0985	0.1439	0.7143	0.2086	0.4865	0.5138		1.3538	0.8268	1.2774	0.9335		5651513	3.43801e+06	4819946	3.63193e+06	4703617	3076912	673400	645847	5218770	3062588	2349201	3515546	2053072	1687944	1358733
2711	Lipid	Lysophospholipid	1-linoleoyl-GPG (18:2)	LC/MS neg	100009227		5516	507.273	54885					0.81	-0.304006	0.69	-0.535332		0.5544	0.781388	0.229	0.479876	0.2075	0.2423	0.1925	0.0805	0.656	0.5682		1.4311	0.9878	0.9781	0.7917		8537406	4171265	7835601	3980110	5447216	2651008	914951	1.00627e+06	7038345	5251719	2732153	5575634	2236787	1525319	1168587
2713	Lipid	Lysophospholipid	1-palmitoyl-GPI (16:0)	LC/MS neg	100001655		5564	571.289	35305		HMDB61695			0.64	-0.643856	0.52	-0.943416		0.7733	0.90007	0.0886	0.261007	0.1566	0.2011	0.2294	0.0912	0.3021	0.4331		1.4065	0.7248	1.083	0.6883		3.83065e+06	3872336	7617900	4460741	5075058	3767242	564268	603586	4733751	3089771	2269686	3.48949e+06	899291	653277	921085
2717	Lipid	Lysophospholipid	1-stearoyl-GPI (18:0)	LC/MS neg	100000656	796963-93-4	5794	599.32	19324		HMDB61696			0.79	-0.340075	0.72	-0.473931		0.9325	0.970489	0.2219	0.473215	0.4158	0.3886	0.2989	0.1114	0.3523	0.4657		1.3253	0.9555	1.0456	0.8298		23682688	20602600	43111744	36208688	27283082	19899042	5321602	5002112	42308380	28504184	14630819	27366684	7308607	4370814	7040725
2719	Lipid	Lysophospholipid	1-oleoyl-GPI (18:1)	LC/MS neg	100001777		5599	597.305	36602					0.86	-0.217591	1.09	0.124328		0.7573	0.895042	0.6723	0.85162	0.9354	0.6134	0.1437	0.0656	0.6053	0.5462		1.0538	1.1482	0.9053	0.7749		1478205	1643320	2348085	1732204	1431041	1073499	260705	469636	3.91921e+06	2153073	1.59995e+06	2173795	388254	169932	344703
2721	Lipid	Lysophospholipid	1-linoleoyl-GPI (18:2)	LC/MS neg	100001778		5494	595.289	36594					1.64	0.713696	1.02	0.0285692		0.1951	0.433443	0.7025	0.867883	0.5081	0.4396	0.0123	0.009	0.236	0.3909		1.0935	1.1101	0.4471	0.7334		1316295	1448236	2.04484e+06	1199274	1365102	863498	297783	596465	2064506	1742228	1.60909e+06	2051934	343584	177880	212082
2727	Lipid	Lysophospholipid	1-arachidonoyl-GPI (20:4)	LC/MS neg	100001654		5482	619.289	34214		HMDB61690			1.1	0.137504	0.74	-0.434403		0.6488	0.845226	0.261	0.51835	0.6288	0.4968	0.3632	0.1278	0.2658	0.4179		1.0814	0.8027	0.8055	0.8898		13571741	13244964	15349208	11203770	11218922	7.70166e+06	2530285	3266179	14964087	11079521	8613276	13206119	4585065	2782447	3090916
2796	Lipid	Plasmalogen	1-(1-enyl-palmitoyl)-2-oleoyl-GPE (P-16:0/18:1)	LC/MS pos late	100009005		2750	702.543	52477		HMDB11342			0.53	-0.915936	0.2	-2.32193		9.9509e-10	4.73e-08	0	0	0	2e-14	4.9203e-09	4.4612e-08	5.2288e-10	1.4719e-07		1.3924	0.2809	1.3089	0.6892		17763186	14771082	14853045	18858324	15798921	17427828	3460813	3128816	3452187	3779630	2832588	3.41276e+06	15080707	16611998	14480205
2797	Lipid	Plasmalogen	1-(1-enyl-palmitoyl)-2-linoleoyl-GPE (P-16:0/18:2)	LC/MS pos late	100009069		2400	700.528	52677		HMDB11343			0.44	-1.18442	0.23	-2.12029		5.295e-11	6.55e-09	1e-15	5.68e-13	0	2.4e-14	0.0002	0.0002	1.0131e-06	9.5065e-05		1.5338	0.3524	1.3758	0.602		7451399	7.18843e+06	6309991	7588489	7034335	8238207	1903646	1689149	1.55653e+06	1961957	1263138	1692709	6186108	6561875	6478741
2798	Lipid	Plasmalogen	1-(1-enyl-palmitoyl)-2-palmitoyl-GPC (P-16:0/16:0)	LC/MS pos late	100009162		2550	718.575	52716		HMDB11206	11146967		0.74	-0.434403	0.77	-0.37707		1.7208e-05	0.000281653	7.0045e-05	0.0010717	3.135e-07	2.9411e-06	0.0005	0.0005	0.6667	0.5689		1.0643	0.8167	1.2695	0.9394		5957720	6.61269e+06	5705194	6365965	5655480	6109644	4790223	5396589	4549979	5062119	4152784	3.98359e+06	6.44818e+06	8117711	7087373
2799	Lipid	Plasmalogen	1-(1-enyl-palmitoyl)-2-palmitoleoyl-GPC (P-16:0/16:1)	LC/MS pos late	100009160		2218	716.559	52713		HMDB11207			0.45	-1.152	0.62	-0.68966		8.9554e-06	0.000146897	0.0041	0.0256853	2.6325e-06	2.0702e-05	0.0086	0.0065	0.0745	0.2067		0.8447	0.5236	1.2919	0.5794		312282	550899		641933	490693	714669							478281	1024137	933917
2800	Lipid	Plasmalogen	1-(1-enyl-palmitoyl)-2-arachidonoyl-GPE (P-16:0/20:4)	LC/MS pos late	100009002		2300	724.528	52673		HMDB11352			0.49	-1.02915	0.43	-1.21759		1.1292e-11	8.97e-10	4.14e-13	5.24e-11	3e-15	1.54e-13	3.6555e-06	9.0065e-06	0.0702	0.1996		1.2969	0.5543	1.5214	0.7507		163220368	160386400	138250960	151991424	132851192	147386496	68473664	63256184	66670360	65930248	55248832	62557820	167186288	178840896	160287200
2802	Lipid	Plasmalogen	1-(1-enyl-palmitoyl)-2-oleoyl-GPC (P-16:0/18:1)	LC/MS pos late	100009007		2550	744.59	52478					0.34	-1.55639	0.18	-2.47393		5.364e-11	6.55e-09	1.6e-14	6.82e-12	1e-15	5.9e-14	8.4563e-09	7.0993e-08	8.605e-05	0.0018		1.5246	0.2782	2.0002	0.6726		20110320	21440758	15268883	23848112	17345596	19800148	4.06035e+06	3.73638e+06	4019577	3791861	2658693	3234143	22871986	30092236	26452218
2805	Lipid	Plasmalogen	1-(1-enyl-stearoyl)-2-oleoyl-GPE (P-18:0/18:1)	LC/MS pos late	100008919	144371-68-6	3100	730.575	52614		HMDB11375			0.48	-1.05889	0.2	-2.32193		4.0637e-07	8.85e-06	6.49e-13	1.14e-10	3.69e-13	1.4091e-11	5.2966e-08	2.5012e-07	4.9492e-06	0.0002		1.2801	0.2595	1.498	0.7176		2403589	1.91519e+06	1855247	2373141	2101093	2333228	492178	480533	601857	428577	267132	361113	2388921	2340234	2302900
2806	Lipid	Plasmalogen	1-(1-enyl-stearoyl)-2-linoleoyl-GPE (P-18:0/18:2)	LC/MS pos late	100009225		2750	728.559	52748		HMDB11376			0.56	-0.836501	0.21	-2.25154		8.9628e-10	4.73e-08	0	0	0	0	1.9e-14	1.051e-12	3.4931e-11	1.9667e-08		1.1447	0.242	1.4635	0.8239		7.7017e+06	6943079	6865056	8348196	7064105	7246306	1662083	1443626	1822581	1620124	1451504	1339447	9050567	9351583	8566123
2809	Lipid	Plasmalogen	1-(1-enyl-palmitoyl)-2-arachidonoyl-GPC (P-16:0/20:4)	LC/MS pos late	100009014		2200	766.575	52689		HMDB11220			0.33	-1.59946	0.23	-2.12029		7.1706e-10	4.73e-08	8.549e-12	8.97e-10	1.2e-13	4.95e-12	5.7681e-05	8.9553e-05	0.0411	0.1483		1.5089	0.354	1.8583	0.6135		73968712	67241144	53221080	67689664	51231408	64935184	16762851	16254366	15942409	15876389	12010434	11894578	73341792	93196320	69856904
2810	Lipid	Plasmalogen	1-(1-enyl-palmitoyl)-2-linoleoyl-GPC (P-16:0/18:2)	LC/MS pos late	100009009		2300	742.575	52682		HMDB11211			0.29	-1.78588	0.16	-2.64386		1.5782e-11	1.55e-09	1.9e-14	6.82e-12	1e-15	4.2e-14	0.0005	0.0005	0.0005	0.007		1.2495	0.2041	1.2379	0.3602		8698402	9427349	7608579	10278128	6521172	10007188	1434395		1431519		1562483	1385275	8481783	10153556	9208223
2814	Lipid	Plasmalogen	1-(1-enyl-stearoyl)-2-arachidonoyl-GPE (P-18:0/20:4)	LC/MS pos late	100008999		2550	752.559	52475		HMDB05779	9547058		0.5	-1	0.45	-1.152		2.3722e-10	1.26e-08	2.0624e-11	1.55e-09	1.16e-13	4.95e-12	3.7322e-09	3.525e-08	0.2411	0.3968		1.1663	0.5258	1.6815	0.8411		91880296	93424216	74307968	80063216	73861432	87478912	39523568	37651256	43213264	39530856	31619574	34327300	110134880	128491864	107437520
2830	Lipid	Lysoplasmalogen	1-(1-enyl-palmitoyl)-GPE (P-16:0)	LC/MS pos late	100003000		1558	438.298	39270					0.52	-0.943416	0.48	-1.05889		8.4233e-07	1.87e-05	1.343e-07	2.58e-06	1.252e-09	2.3086e-08	0.0419	0.025	0.5241	0.5232		1.3898	0.662	1.5243	0.7939		10089799	11335947	15692614	11844526	8897479	10248529	5193249	5254504	6796972	6168403	4448046	4581532	11258257	12122843	12253965
2832	Lipid	Lysoplasmalogen	1-(1-enyl-oleoyl)-GPE (P-18:1)	LC/MS pos late	100005372		1566	464.314	44621					0.78	-0.358454	0.19	-2.39593		0.0258	0.102478	1.258e-12	1.14e-10	5.0473e-11	1.0796e-09	6.9984e-09	6.1013e-08	1.0896e-08	2.0448e-06		1.1862	0.2305	1.2132	0.9424		8023613	7.16987e+06	7852222	8922548	6092528	5969721	1477733	1233394	2014823	1370915	1171270	1286532	6.28085e+06	7.69079e+06	6948358
2834	Lipid	Lysoplasmalogen	1-(1-enyl-stearoyl)-GPE (P-18:0)	LC/MS pos late	100003001		1649	466.329	39271					0.51	-0.971431	0.33	-1.59946		3.8436e-07	8.85e-06	1.0877e-10	6.55e-09	1.0768e-11	3.3871e-10	0.0011	0.0011	0.0031	0.0299		1.402	0.4636	1.4419	0.7325		9146618	10706612	11694781	10699991	7.90024e+06	8795206	3153025	3167077	4286367	3.62838e+06	2455082	2800381	8787867	9456044	9437090
2837	Lipid	Glycerolipid Metabolism	glycerol	LC/MS neg	1254	56-81-5	758	91.0401	15122	C00116	HMDB00131	753		0.77	-0.37707	1.08	0.111031		0.1091	0.298885	0.6102	0.820664	0.4221	0.3898	0.22	0.0887	0.1363	0.2941		1.0813	1.1677	1.1304	0.865		1861258	2626137	2217998	3651797	3235696	2638206	2349310	3049898	2683592	4.03206e+06	2033610	3379581	1891668	2213788	2734758
2838	Lipid	Glycerolipid Metabolism	glycerol 3-phosphate	LC/MS polar	100000258	29849-82-9	3938.7	171.006	43847	C00093	HMDB00126	754		1.01	0.0143553	0.82	-0.286304		0.8739	0.951953	0.0022	0.0153012	0.028	0.057	0.16	0.0706	0.0172	0.0887		1.1769	0.9702	1.0075	1.0146		52442824	48505128	50309204	61569160	55941364	53816740	46150636	41440708	51068792	44369608	43091520	39797596	42566856	41238336	55751116
2843	Lipid	Glycerolipid Metabolism	glycerophosphoglycerol	LC/MS polar	100001619		2430	245.043	48857	C03274		439964		1	0	1.4	0.485427		0.9798	0.99174	3.6751e-05	0.000512481	0.0013	0.0043	0.1368	0.0631	0.0014	0.0169		0.8861	1.2414	0.9725	0.9729		7582231	6452172	7006505	6501822	6403774	4592919	8379280	9328278	9347528	8016026	9273354	9649811	6415038	6128510	7397564
2844	Lipid	Monoacylglycerol	1-myristoylglycerol (14:0)	LC/MS neg	100001618	75685-84-6	6353.3	227.202	35625	C01885	HMDB11561	79050		1.02	0.0285692	0.9	-0.152003		0.7453	0.890039	0.5696	0.787599	0.8621	0.5895	0.2752	0.1054	0.5283	0.5246		1.1625	1.0507	0.941	0.9569		5807038	5759865	8073920	3732530	6068362	3664123	2141318	2837792	6103704	7803455	2646146	8387869	2432416	1368172	1626494
2847	Lipid	Monoacylglycerol	1-palmitoylglycerol (16:0)	LC/MS neg	100000827	542-44-9	6550	255.233	21127		HMDB31074	14900		1.1	0.137504	1.14	0.189034		0.5321	0.771803	0.8329	0.925807	0.5547	0.4593	0.2073	0.0854	0.7684	0.5967		1.0508	1.2026	0.8962	0.982		130581128	146212736	165310272	66479412	101489032	60247240	45909804	70837296	168567840	182841840	111747720	187283968	37563904	29060476	35968940
2848	Lipid	Monoacylglycerol	1-palmitoleoylglycerol (16:1)	LC/MS neg	100008952		6094	253.217	52431					1.07	0.0976108	0.8	-0.321928		0.5504	0.780811	0.3095	0.571319	0.7613	0.5608	0.0613	0.0343	0.257	0.4087		1.2695	1.0167	0.6847	0.7354		12548566	8.33539e+06	10110402	9394750	13746825	7480398	1444709	3355471	11626586	15136365	4.19411e+06	13590707	1517135	1235254	1289963
2851	Lipid	Monoacylglycerol	1-oleoylglycerol (18:1)	LC/MS neg	100000924	111-03-5	6650	281.249	21184		HMDB11567	5283468		1.19	0.250962	0.68	-0.556393		0.5127	0.757006	0.2943	0.555546	0.7746	0.5626	0.5418	0.1718	0.232	0.3909		1.5368	1.0443	1.2722	1.518		37307184	73195976	35698436	64474600	83822176	56731720	8566788	43410984	36300104	47812584	63700868	38875096	14229425	11323707	34793616
2852	Lipid	Monoacylglycerol	1-linoleoylglycerol (18:2)	LC/MS neg	100001040	2277-28-3	6477	279.233	27447			5283469		0.96	-0.0588937	0.98	-0.0291463		0.6731	0.85162	0.6097	0.820639	0.9496	0.614	0.1613	0.0708	0.5109	0.521		1.4114	1.3776	1.0695	1.0249		108239760	61867576	112029960	59778216	118670672	54493712	14566096	34836172	136273264	140200016	52603032	124269800	20807750	17472428	12045190
2853	Lipid	Monoacylglycerol	1-linolenoylglycerol (18:3)	LC/MS neg	100001435	124151-74-2	6214	277.217	34393		HMDB11569	53480978		1.14	0.189034	1	0		0.5211	0.762123	0.7202	0.87683	0.8397	0.5816	0.0805	0.0424	0.4806	0.5115		1.2197	1.2203	0.7983	0.9137		2585782	2188576	3706388	1762948	2609744	1605538	828852	1224962	3156558	4300765	1144410	3810573	559471	495190	337006
2857	Lipid	Monoacylglycerol	1-dihomo-linolenylglycerol (20:3)	LC/MS neg	100006121		6400	305.249	48341					0.71	-0.494109	0.37	-1.4344		0.7461	0.890039	0.0325	0.123893	0.0781	0.1215	0.3075	0.1135	0.1791	0.3361		1.776	0.6612	1.1939	0.8453		18889884	10581095	17758632	7960013	23371684	11588656	1840643	2351957	8361589	7736342	3611603	9661538	3342410	2036586	1933530
2858	Lipid	Monoacylglycerol	1-arachidonylglycerol (20:4)	LC/MS neg	100001433	35474-99-8	6250	303.233	34397	C13857	HMDB11549	5282281		0.68	-0.556393	0.67	-0.577767		0.9995	1	0.2557	0.5114	0.4175	0.3889	0.9335	0.2535	0.418	0.4902		1.2902	0.8686	1.8163	1.2393		112369136	64265796	83017616	46707960	122091168	62597312	11952511	20938852	89296224	77885440	35481236	95008464	24972656	24848664	18026312
2859	Lipid	Monoacylglycerol	1-eicosapentaenoylglycerol (20:5)	LC/MS neg	100009403		6088	301.217	53220		HMDB11580			0.79	-0.340075	0.51	-0.971431		0.8782	0.952484	0.1213	0.317993	0.2243	0.2557	0.4875	0.1594	0.3132	0.4331		1.4587	0.7486	1.2094	0.9505		630851	299650	689676	254195	476590	287402		92144	301453	301458	135653	466863	117813	72509	61007
2862	Lipid	Monoacylglycerol	1-docosahexaenoylglycerol (22:6)	LC/MS neg	100001481		6150	309.222	35153		HMDB11587			0.79	-0.340075	0.7	-0.514573		0.9429	0.976125	0.2467	0.501045	0.3813	0.3652	0.2025	0.0836	0.4373	0.5007		1.3556	0.945	1.0224	0.8095		51872160	25074316	49224112	31918056	70169872	35277140	8948487	11178575	50210232	46652268	23042940	43688664	13785099	10089707	8891318
2863	Lipid	Monoacylglycerol	2-myristoylglycerol (14:0)	LC/MS neg	100001408	27214-38-6	6230	227.202	34383		HMDB11530	137938		0.83	-0.268817	1.05	0.0703893		0.9472	0.977737	0.778	0.902459	0.8055	0.5728	0.1601	0.0706	0.8787	0.6304		1.3191	1.3813	1.1484	0.9477		2472228	2107227	3056376	1471966	2228192	1216321	723300	963363	3025029	3.73562e+06	1041362	3655297	781360	417865	447289
2864	Lipid	Monoacylglycerol	2-palmitoylglycerol (16:0)	LC/MS neg	100001048	23470-00-0	6400	255.233	33419		HMDB11533	123409		0.89	-0.168123	1.07	0.0976108		0.9287	0.969809	0.7881	0.907458	0.899	0.6028	0.1376	0.0634	0.8	0.6099		1.1316	1.2097	0.9454	0.8451		41658452	31718196	55929028	34143068	35162024	24968140	12862794	17145948	59353300	73619136	18917818	57110512	14783246	7606433	5369716
2865	Lipid	Monoacylglycerol	2-palmitoleoylglycerol (16:1)	LC/MS neg	100008953		6016	253.217	52432					0.86	-0.217591	1.18	0.238787		0.7313	0.881284	0.7061	0.868732	0.9809	0.62	0.1446	0.0657	0.611	0.5462		1.4184	1.667	1.1259	0.9712		3145756	2154562	3494888	2254747	3767192	1485862	653482	1111584	4597802	6528029	699330	5570090	307932	303137	701901
2867	Lipid	Monoacylglycerol	2-oleoylglycerol (18:1)	LC/MS neg	100000943	3443-84-3	6500	281.249	21232		HMDB11537	5319879		0.76	-0.395929	0.86	-0.217591		0.9922	0.999237	0.4822	0.730827	0.6133	0.4921	0.3331	0.1195	0.623	0.5522		1.1367	0.9822	1.1054	0.8416		30449968	30757262	33121316	23017400	32881080	16922964	5432019	14124387	34354412	39734064	18891584	31903782	7780606	5056932	10516675
2868	Lipid	Monoacylglycerol	2-linoleoylglycerol (18:2)	LC/MS neg	100000987	3443-82-1	6250	279.233	32506		HMDB11538	5365676		0.68	-0.556393	0.94	-0.0892673		0.94	0.9749	0.5649	0.787072	0.645	0.5043	0.1099	0.0536	0.7227	0.5809		1.5064	1.4231	1.2532	0.8539		44106256	23349514	51487732	31654924	51098248	26177650	7626672	15225687	60056392	60395840	19715238	52257564	9116712	7.29926e+06	6032390
2869	Lipid	Monoacylglycerol	2-arachidonoylglycerol (20:4)	LC/MS neg	100000584	53847-30-6	6170	303.233	19266	C13856	HMDB04666	5282280		0.51	-0.971431	0.73	-0.454032		0.6673	0.850224	0.3131	0.576158	0.3106	0.3168	0.9311	0.2535	0.6766	0.5693		1.1266	0.8249	1.765	0.9052		33303474	20187238	30250964	20571694	42540268	24457832	5781283	9854817	33622340	28375146	11921050	35883060	9128484	8.24091e+06	8.36281e+06
2871	Lipid	Monoacylglycerol	2-docosahexaenoylglycerol (22:6)	LC/MS neg	100006352		6050	309.222	48675		HMDB11557			0.64	-0.643856	0.69	-0.535332		0.9471	0.977737	0.2711	0.530568	0.4066	0.3828	0.1414	0.0648	0.4603	0.5059		1.4472	0.9977	1.1275	0.7203		11114501	6536865	14598434	8529841	20944368	9280385	1860566	3658362	13297691	13440696	3605832	13084314	2185189	1195171	2135072
2875	Lipid	Monoacylglycerol	1-meadoylglycerol (20:3n9)	LC/MS neg	100020746		6450	305.249	62431					1.06	0.0840643	0.69	-0.535332		0.4222	0.683868	0.3708	0.633744	0.9464	0.6134	0.7874	0.2238	0.2341	0.3909		1.3305	0.9186	1.6524	1.7538		1666160	1666153	1398972	513367	1634222	971719	213952	517964	1373311	995074	774726	1545122	402399	132857	502303
2880	Lipid	Monoacylglycerol	1-dihomo-linoleoylglycerol (20:2)	LC/MS neg	100001483		6800	307.264	35103					0.65	-0.621488	0.31	-1.68966		0.6015	0.81475	0.0298	0.115146	0.056	0.0956	0.2104	0.0864	0.2156	0.3782		2.694	0.8406	1.6205	1.0583		567161	1477193	697399	853650	2242249	979528	53500	394904	448606	374193	476958	378985	126735	134028	314825
2885	Lipid	Diacylglycerol	diacylglycerol (16:1/18:2 [2], 16:0/18:3 [1])	LC/MS pos late	100010940		2733	608.525	54966					1.2	0.263034	1.41	0.495695		0.3852	0.649239	0.0753	0.232336	0.0648	0.1067	4.6458e-06	1.0857e-05	0.4925	0.5154		1.2039	1.6916	0.65	0.7798		1099820	992848	936310	1092891	1129368	752132	831081	1582137	1320253	2260934	1.02675e+06	1414182	497308	390301	577781
2903	Lipid	Diacylglycerol	palmitoyl-linoleoyl-glycerol (16:0/18:2) [2]	LC/MS pos late	100009055		3197	610.541	52634					0.89	-0.168123	1.03	0.0426443		0.252	0.510592	0.9476	0.977737	0.4405	0.3979	0.0016	0.0015	0.3887	0.4829		1.109	1.1416	0.8904	0.7955		1160941	1174345	1366834	1377745	1282759	1116738	907569	1478364	1441158	1720123	1105075	1047485	959016	789780	1131444
2909	Lipid	Diacylglycerol	palmitoyl-arachidonoyl-glycerol (16:0/20:4) [1]	LC/MS pos late	100010924		2916	634.541	54957					1.04	0.0565835	0.9	-0.152003		0.8837	0.95295	0.5642	0.787072	0.7599	0.5605	0.0005	0.0005	0.6092	0.5462		0.8547	0.7667	1.1971	1.2419		684593	804266	650243	349515	736307	536932	563290	651664	490431	497671	640029	531076	852959	1227411	735680
2910	Lipid	Diacylglycerol	palmitoyl-arachidonoyl-glycerol (16:0/20:4) [2]	LC/MS pos late	100010925		3015	634.541	54958					0.86	-0.217591	1.12	0.163499		0.0512	0.174141	0.1698	0.393124	0.651	0.5059	3.2554e-06	8.1991e-06	0.0225	0.1029		0.8323	0.9301	1.3264	1.1458		3232344	3819168	3353312	2930699	3136812	3378268	2837242	4254190	4131305	3709768	3505447	3746779	4584789	5090468	5211527
2912	Lipid	Diacylglycerol	palmitoyl-docosahexaenoyl-glycerol (16:0/22:6) [1]	LC/MS pos late	100015618		2749	658.541	57373					1.09	0.124328	0.92	-0.120294		0.3827	0.647588	0.4976	0.743781	0.888	0.5986	0.8239	0.2294	0.2761	0.4236		1.029	0.9451	0.9599	1.0436		16907432	13489380	15919399	9574902	12982193	10386580	12276004	11463277	13435497	11507565	11821320	12294683	13174087	15505919	12693121
2913	Lipid	Diacylglycerol	palmitoyl-docosahexaenoyl-glycerol (16:0/22:6) [2]	LC/MS pos late	100015619		2830	658.541	57374					0.91	-0.136062	1.02	0.0285692		0.2926	0.555223	0.9479	0.977737	0.4814	0.4234	0.1439	0.0656	0.4269	0.4966		0.961	0.9766	1.1209	1.0166		4888232	4026405	5121481	4227179	5656647	6.00651e+06	4984550	6610721	5744855	5021272	3409665	4641908	5258783	5787858	6447838
2923	Lipid	Diacylglycerol	oleoyl-linoleoyl-glycerol (18:1/18:2) [2]	LC/MS pos late	100002990	104346-53-4	3223	636.556	46799		HMDB07219			0.86	-0.217591	1.25	0.321928		0.2436	0.497119	0.1422	0.352193	0.8197	0.5768	0.0074	0.0058	0.0679	0.1965		1.1136	1.3967	1.0126	0.8724		1.48156e+06	1323337	1651126	1.98739e+06	1.43946e+06	1261583	1224271	2402865	2119830	2737778	1.39563e+06	1589295	1533763	1247719	1151699
2927	Lipid	Diacylglycerol	linoleoyl-linoleoyl-glycerol (18:2/18:2) [1]	LC/MS pos late	100010941		2720	634.541	54968					1.12	0.163499	1.17	0.226509		0.2384	0.488849	0.4341	0.689858	0.1699	0.2133	7.5929e-07	2.4084e-06	0.771	0.5971		1.21	1.4122	0.4889	0.5463		2942587	2446083	3797629	3.42336e+06	3208725	1.94003e+06	2.4988e+06	3560797	3563181	4769876	3243730	3089419	2.94605e+06	908133	1018251
2928	Lipid	Diacylglycerol	linoleoyl-linoleoyl-glycerol (18:2/18:2) [2]	LC/MS pos late	100010942		2790	634.541	54969					0.74	-0.434403	1.24	0.31034		0.1474	0.360876	0.2318	0.481692	0.8485	0.5862	3.3452e-05	5.6586e-05	0.0669	0.1965		1.305	1.6217	0.8618	0.6387		842527	737790	949206	1161022	1497764	636746	945044	1.63032e+06	1342460	1.52107e+06	743950	1056045	1.02274e+06	687030	409055
2933	Lipid	Diacylglycerol	stearoyl-arachidonoyl-glycerol (18:0/20:4) [1]	LC/MS pos late	100010949		3404	662.572	57450					1.17	0.226509	1.15	0.201634		0.2294	0.479876	0.1528	0.371428	0.0682	0.1089	6.5947e-08	2.8747e-07	0.8633	0.6282		0.6687	0.7722	1.3297	1.5498		3433908	3123421	2085592	1770216	2174313	1765980	2395573	2834007	2751546	2650876	3033977	2908113	5430155	6149335	4231320
2934	Lipid	Diacylglycerol	stearoyl-arachidonoyl-glycerol (18:0/20:4) [2]	LC/MS pos late	100010950		3522	662.572	57449					0.96	-0.0588937	1.28	0.356144		0.5321	0.771803	0.0022	0.0153012	0.0554	0.0952	2.0458e-08	1.2881e-07	0.0082	0.0594		0.6654	0.8512	1.2019	1.1498		14754094	17617688	11731343	11337529	13619692	13875896	17083920	20767432	19822684	15592326	15230298	17601124	22675762	25330068	23642888
2935	Lipid	Diacylglycerol	oleoyl-arachidonoyl-glycerol (18:1/20:4) [1]	LC/MS pos late	100010936		2907	660.556	54960					1.15	0.201634	1.42	0.505891		0.5604	0.785297	0.0512	0.174141	0.074	0.1168	0.0006	0.0006	0.3072	0.4331		0.609	0.8649	1.1273	1.2916			532932	326992		236449		481830	486683	373184		491271	495001	663801	694244	493273
2936	Lipid	Diacylglycerol	oleoyl-arachidonoyl-glycerol (18:1/20:4) [2]	LC/MS pos late	100010937		2990	660.556	54961					0.95	-0.0740006	1.4	0.485427		0.5589	0.78384	0.0076	0.0416412	0.1091	0.1548	0.0498	0.029	0.0205	0.0976		0.7836	1.0944	1.1113	1.0575		2416409	3268247	2393624	2474845	2261943	2000381	3179008	4518688	4.07437e+06	2514924	2725960	3676769	3872180	3279968	3677612
2937	Lipid	Diacylglycerol	linoleoyl-arachidonoyl-glycerol (18:2/20:4) [1]	LC/MS pos late	100010922		2590	658.541	54955					1.05	0.0703893	0.97	-0.0439433		0.6925	0.864065	0.8856	0.95295	0.8585	0.5879	0.0719	0.0391	0.703	0.5795		1.0495	1.0184	0.8337	0.8729		411237	464718	352051	325143	305184		229299	322488	343936	394958	428603	289167	400206		228497
2938	Lipid	Diacylglycerol	linoleoyl-arachidonoyl-glycerol (18:2/20:4) [2]	LC/MS pos late	100010923		2650	658.541	54956					0.92	-0.120294	1.2	0.263034		0.514	0.757006	0.14	0.349233	0.5442	0.4554	0.0075	0.0058	0.1352	0.2941		1.0869	1.3007	0.9645	0.8831		1740309	2107777	2113158	2430677	1.75751e+06	1263944	1791595	2615035	2801810	2676053	1718051	2056217	1913398	1228475	1515008
2939	Lipid	Diacylglycerol	stearoyl-docosahexaenoyl-glycerol (18:0/22:6) [1]	LC/MS pos late	100015616		3156	686.572	57387					1.59	0.669027	1.04	0.0565835		0.0002	0.00200471	0.7013	0.867883	0.0026	0.0077	0.2013	0.0833	0.009	0.063		0.9668	1.0101	0.8646	1.3707		3180759	2947081	2944756	2129282	3230354	2637200	2857389	2940520	2297976	2536686	3.67211e+06	3528807	2621148	3328278	2379624
2940	Lipid	Diacylglycerol	stearoyl-docosahexaenoyl-glycerol (18:0/22:6) [2]	LC/MS pos late	100015617		3256	686.572	57368					1.32	0.400538	1.18	0.238787		0.0008	0.00655385	0.0249	0.10007	0.0002	0.001	0.3269	0.1184	0.2983	0.4331		0.9459	1.1199	0.8501	1.126		7625737	9036420	7829374	7010265	9939322	9448725	9993227	11449733	10611275	8896677	8673076	10627962	6450947	7272215	8198138
2942	Lipid	Diacylglycerol	linoleoyl-docosahexaenoyl-glycerol (18:2/22:6) [2]	LC/MS pos late	100010929		2500	682.541	54950					0.79	-0.340075	1.55	0.632268		0.2215	0.473215	0.0097	0.0505468	0.2721	0.294	0.0008	0.0008	0.0086	0.0611		1.0743	1.662	0.9862	0.775		4233866	4593635	6300406	5494563	4894004	2934279	5441077	8118686	10738733	7972929	6210613	5530965	6785438	2769171	3266288
2996	Lipid	Sphingolipid Synthesis	sphinganine	LC/MS pos late	313	3102-56-5	1413	302.305	17769	C00836	HMDB00269	3126		1.06	0.0840643	1.53	0.613532		0.5581	0.783363	0.0037	0.0237917	0.0126	0.0297	0.0732	0.0395	0.0722	0.2021		0.9066	1.385	0.9183	0.972		801707	1198673	1037055	792905	1002861	869377	892113	1763288	1126007	1813638	1666698	1450377	664652	845731	1164217
2998	Lipid	Sphingolipid Synthesis	sphingadienine	LC/MS pos late	100015643	25696-03-1	1350	298.274	57426			6449795		0.77	-0.37707	0.95	-0.0740006		0.0016	0.0117517	0.4933	0.73865	0.0059	0.016	4.2655e-05	6.8089e-05	0.0494	0.1646		1.1434	1.0808	0.9633	0.7371		34561768	31184958	31730702	28122532	36756440	28682452	30800166	26849382	28241550	30283694	31843834	32557950	27461052	27569740	26852328
2999	Lipid	Sphingolipid Synthesis	phytosphingosine	LC/MS pos late	469	554-62-1	1367	318.3	1510	C12144	HMDB04610	122121		1.07	0.0976108	1.39	0.475085		0.3058	0.567011	6.5012e-05	0.0010717	0.0004	0.0014	0.3188	0.1164	0.0108	0.0709		0.8688	1.2035	0.9442	1.0146		795613	845399	812690	678783	687897	663159	1024203	1063199	971665	1109331	929169	1113290	764324	667331	865534
3005	Lipid	Dihydroceramides	N-palmitoyl-sphinganine (d18:0/16:0)	LC/MS pos late	100009028	5966-29-0	3090	540.535	52604		HMDB11760	5283572		0.85	-0.234465	1.26	0.333424		0.6661	0.849577	0.4206	0.682086	0.7886	0.5683	0.9007	0.2466	0.3834	0.4811		0.8844	1.1143	1.0985	0.9297		722111	752001	641984	414997	822119	823382	512368	1152890	663214	1470663	726682	736427		394765	908730
3017	Lipid	Ceramides	N-palmitoyl-sphingosine (d18:1/16:0)	LC/MS pos late	1518	24696-26-2	2893	538.519	44877		HMDB04949	5283564		1.12	0.163499	0.8	-0.321928		0.1798	0.409051	0.0218	0.0917215	0.4472	0.4012	2.0482e-05	3.8369e-05	0.0126	0.0738		1.3624	1.0952	0.8206	0.9229		40104312	26966806	30446868	31950680	34914356	28146020	23228952	28420552	29113284	25980042	27668852	20358552	18387690	14309770	18564632
3021	Lipid	Ceramides	N-stearoyl-sphingosine (d18:1/18:0)	LC/MS pos late	1547	104404-17-3	3392	566.551	54979		HMDB04950	5283565		0.62	-0.68966	1.46	0.545968		0.1178	0.311211	0.233	0.483007	0.7779	0.5629	0.0874	0.0451	0.0564	0.1784		0.5256	0.7659	1.202	0.7411		393152	225134		133102				396932	415242	304708	286543		362042		522112
3027	Lipid	Ceramides	N-palmitoyl-sphingadienine (d18:2/16:0)	LC/MS pos late	100015609		2490	536.504	57416					1	0	0.5	-1		0.9765	0.99174	5.739e-09	3.48e-07	1.1868e-06	1.0404e-05	6.553e-05	0.0001	1.296e-06	0.0001		1.7801	0.8845	0.973	0.9742		31527204	24252278	28425768	33403934	35644008	28705064	14301018	16479427	15475613	16034419	15113082	13004280	17609120	14600959	17044200
3043	Lipid	Ceramides	ceramide (d18:1/14:0, d16:1/16:0)	LC/MS pos late	100015735		2477	510.488	57432					1.2	0.263034	0.68	-0.556393		0.3269	0.588213	0.0099	0.05112	0.2069	0.2422	0.006	0.0048	0.013	0.0739		1.1597	0.7833	0.6486	0.7795		417895	378107	241662	355957	398593	345404		287219	208682	251851	327198			184440	273424
3048	Lipid	Ceramides	ceramide (d18:2/24:1, d18:1/24:2)	LC/MS pos late	100015744		3858	646.613	57443					1.12	0.163499	0.56	-0.836501		0.2551	0.5114	5.8054e-06	0.000146897	0.0023	0.0071	0.0004	0.0005	4.956e-05	0.0013		1.6585	0.9221	0.867	0.9735		7188756	7475506	5824701	9003263	8798064	7830793	4039303	5649263	5084875	3352232	4029476	3486650	4637574	3262525	4256413
3053	Lipid	Hexosylceramides (HCER)	glycosyl-N-palmitoyl-sphingosine (d18:1/16:0)	LC/MS pos late	100009272		2623	700.572	53013					0.79	-0.340075	0.63	-0.666576		0.6898	0.864065	0.1995	0.439209	0.235	0.2651	4.0954e-05	6.5838e-05	0.5219	0.5232		2.2519	1.4118	0.7005	0.5535		17159376	5588332	12997091	15310973	15359820	10250343	9101711	7589724	10136220	9429789	7.45057e+06	4359366	1.95623e+06	2483303	10890097
3078	Lipid	Hexosylceramides (HCER)	glycosyl ceramide (d18:2/24:1, d18:1/24:2)	LC/MS pos late	100015745		3380	808.666	57453					1	0	0.5	-1		1	1	0.0011	0.00859816	0.0136	0.0314	2.174e-07	8.2132e-07	0.0136	0.0746		1.4858	0.7434	0.3774	0.3774		1.44848e+06	418469	1.35345e+06	1015716	853362	692135	640072	589288	657026	414227	347550	244735
3083	Lipid	Lactosylceramides (LCER)	lactosyl-N-palmitoyl-sphingosine (d18:1/16:0)	LC/MS pos late	100009030	4201-62-1	2527	862.625	53010					1.06	0.0840643	3.03	1.59932		0.7642	0.896035	4.8786e-07	1.08e-05	3.0181e-05	0.0002	0	0	8.0652e-05	0.0018		1.2089	3.6635	0.0434	0.0458		14225810	6132626	17286104	12782239	9553625	9314676	30093920	32629496	33108250	34780284	49998048	29388710	335706	589248
3092	Lipid	Glycosphingolipid Sulfates	3-sulfo-palmitoyl-galactosylceramide (d18:1/16:0)	LC/MS polar	100015926		716	778.514	57765			9897094		0.97	-0.0439433	2.06	1.04264		0.7646	0.896035	3.7326e-07	8.85e-06	6.495e-05	0.0004	0	0	2.4435e-05	0.0009		0.9216	1.8978	0.1041	0.1009		952901	681029	470936	568996	593455	498651	1135946	997363	1388844	1836777	1313655	1081963	79235
3095	Lipid	Dihydrosphingomyelins	palmitoyl dihydrosphingomyelin (d18:0/16:0)	LC/MS pos late	100008954		2290	705.591	52434			9939965		0.9	-0.152003	0.74	-0.434403		0.1035	0.289121	7.9939e-05	0.0010717	0.0001	0.0007	1.046e-12	2.3721e-11	0.0335	0.1329		0.7723	0.5736	1.3846	1.2454		80002912	93575128	86855664	77272448	81469480	85916192	53386108	66381472	54841472	72015032	69035416	59528876	130152880	134826720	145588672
3096	Lipid	Dihydrosphingomyelins	behenoyl dihydrosphingomyelin (d18:0/22:0)	LC/MS pos late	100009026		3300	789.684	57331		HMDB12091			0.61	-0.713119	0.58	-0.785875		0.0002	0.00200471	9.4243e-05	0.0010717	2.0153e-06	1.6328e-05	4.4504e-07	1.5284e-06	0.7791	0.6		0.9836	0.5744	1.6953	1.0361		4875494	4841212	4289895	2740783	3948181	4353350	2046028	2761241	2680860	2886775	2301645	1950976	6989433	6101108	5852356
3097	Lipid	Dihydrosphingomyelins	sphingomyelin (d18:0/18:0, d19:0/17:0)	LC/MS pos late	100009027		2500	733.622	57473		HMDB12087			0.88	-0.184425	0.96	-0.0588937		0.0987	0.28106	0.6573	0.849158	0.1385	0.1838	3.6568e-08	1.9054e-07	0.3756	0.4811		0.7782	0.7474	1.324	1.1622		2851314	3.76233e+06	2676881	2486574	2373219	2880467	2543421	3000092	2511439	3207088	2860583	2235177	5327535	4743948	4.1584e+06
3098	Lipid	Dihydrosphingomyelins	sphingomyelin (d18:0/20:0, d16:0/22:0)	LC/MS pos late	100015786		2850	761.653	57476					0.69	-0.535332	0.7	-0.514573		0.0002	0.00200471	0.0005	0.00441451	5.7548e-06	4.1585e-05	6.5711e-07	2.1278e-06	0.8266	0.6156		0.9891	0.695	1.5271	1.0582		1536914	1967739	1711677	1378950	1356048	1573187	1072928	1227153	1078503	1225035	1073905	1014710	2591337	2160030	2.02608e+06
3099	Lipid	Sphingomyelins	palmitoyl sphingomyelin (d18:1/16:0)	LC/MS pos late	100002107	6254-89-3	2168	703.575	37506			9939941		0.87	-0.200913	0.69	-0.535332		0.003	0.0199688	1.9381e-08	6.55e-07	2.9827e-08	3.7976e-07	0.0001	0.0002	0.0008	0.0106		1.1033	0.7591	1.1299	0.9787		2034057856	1621289216	1933230336	1873011712	1853387520	1895293312	1189938944	1360761472	1282990208	1371513088	1363946112	1143243136	1619654400	2035749376	1849539712
3100	Lipid	Sphingomyelins	hydroxypalmitoyl sphingomyelin (d18:1/16:0(OH))	LC/MS pos late	100021000		2056	719.57	62851					1.01	0.0143553	1.01	0.0143553		0.8955	0.95696	0.6976	0.865776	0.7132	0.5356	0.0011	0.0011	0.8554	0.6254		0.8636	0.8759	1.0889	1.1047		6396547	9936407	6447545	6619660	4870737	8149515	7225066	8416303	6438938	7293094	6636078	7013232	8803295	10127544	8397896
3101	Lipid	Sphingomyelins	stearoyl sphingomyelin (d18:1/18:0)	LC/MS pos late	1538	85187-10-6;85187-10-6	2450	731.606	19503	C00550	HMDB01348	6453725		0.85	-0.234465	1.03	0.0426443		0.0075	0.0414935	0.4993	0.744363	0.1215	0.1679	3.3429e-08	1.8041e-07	0.0175	0.0887		0.8394	0.8672	1.3007	1.1002		58794028	56297488	52145456	49839580	40056836	47721700	53663124	52100360	56758036	55492376	49907512	47053212	70385680	86926744	69031728
3102	Lipid	Sphingomyelins	behenoyl sphingomyelin (d18:1/22:0)	LC/MS pos late	100006294		3250	787.669	48492		HMDB12103			0.55	-0.862496	0.65	-0.621488		7.3653e-07	1.87e-05	6.698e-05	0.0010717	4.1392e-08	5.0304e-07	8.9636e-08	3.6942e-07	0.16	0.3161		1.0611	0.6898	1.896	1.0406		281286272	256057168	204257424	201685328	210442704	215671440	148781248	148006640	167258848	144078032	147500832	134656480	364799840	351986784	354987360
3103	Lipid	Sphingomyelins	tricosanoyl sphingomyelin (d18:1/23:0)	LC/MS pos late	100008955		3350	801.684	52436		HMDB12105			1.03	0.0426443	1.08	0.111031		0.7603	0.895955	0.3094	0.571319	0.3504	0.3444	0.0257	0.0168	0.6096	0.5462		0.8877	0.9617	1.0654	1.0961		34283520	38600976	21208146	24755604	24918888	28008048	30869660	32176160	35106104	26420504	29993964	31526556	29720688	35003256	27681070
3104	Lipid	Sphingomyelins	lignoceroyl sphingomyelin (d18:1/24:0)	LC/MS pos late	100006298	60037-60-7	3437	815.7	57330					1.06	0.0840643	1.22	0.286881		0.4253	0.685791	0.0186	0.0834063	0.027	0.0557	2.22e-06	5.9203e-06	0.2307	0.3909		0.7467	0.908	1.1546	1.2292		99041032	119887576	95360120	72447344	89346128	90501392	119007376	118380136	124791536	104794512	122009880	100024376	143873776	128138080	129942416
3105	Lipid	Sphingomyelins	sphingomyelin (d18:2/18:1)	LC/MS pos late	100015788		2025	727.575	57474					0.62	-0.68966	0.99	-0.0144996		0.0001	0.0010717	0.8318	0.925187	0.0022	0.0069	2.1193e-11	3.2026e-10	0.0045	0.0386		0.5017	0.4981	1.6224	1.0014		350916		282808	359750		337773		380554		426179	255567		738349	1209360	1029745
3106	Lipid	Sphingomyelins	sphingomyelin (d18:2/23:1)	LC/MS pos late	100015791		2500	797.653	57482					0.96	-0.0588937	2.56	1.35614		0.5986	0.812113	2.468e-08	6.55e-07	9.7861e-06	6.796e-05	0.0001	0.0002	1.9031e-06	0.0001		0.8573	2.1972	0.9723	0.936		2890734	3847418	2334636	2320679	2346412	2123007	5479265	7698076	6.44862e+06	8089278	5516897	7421013	3.19555e+06	3368024	2698730
3107	Lipid	Sphingomyelins	sphingomyelin (d18:2/24:2)	LC/MS pos late	100015789		2400	809.653	57479					0.78	-0.358454	0.86	-0.217591		0.0079	0.0430083	0.1645	0.387701	0.0056	0.0151	0.0618	0.0344	0.299	0.4331		1.155	0.9976	1.0711	0.8334		14567290	22620236	15260464	13778103	11340743	17424966	12798896	15176085	12837954	14316390	13112224	13801932	14103098	17275288	13269403
3108	Lipid	Sphingomyelins	sphingomyelin (d17:1/14:0, d16:1/15:0)	LC/MS pos late	100020276		1950	661.528	62152					0.71	-0.494109	0.9	-0.152003		0.0173	0.0790327	0.4654	0.718335	0.0284	0.0574	0.0012	0.0012	0.2052	0.3667		0.7962	0.7199	1.285	0.9122		195075	258034		256190									259009	429445	424632
3109	Lipid	Sphingomyelins	sphingomyelin (d18:1/14:0, d16:1/16:0)	LC/MS pos late	100004328		1998	675.544	42463		HMDB12097	11433862		0.8	-0.321928	0.61	-0.713119		0.0008	0.00655385	2.0847e-08	6.55e-07	1.5162e-08	1.9775e-07	1.067e-08	8.0623e-08	0.0022	0.0238		1.0149	0.6234	1.2718	1.0201		19592160	17812668	15770578	17767342	14797342	16602894	10316372	10792794	9986184	10488339	10910521	10367901	16414492	22970560	22575934
3110	Lipid	Sphingomyelins	sphingomyelin (d18:2/14:0, d18:1/14:1)	LC/MS pos late	100005985		1860	673.528	47154					0.82	-0.286304	0.67	-0.577767		0.0347	0.129563	0.0001	0.0010717	7.7536e-05	0.0004	5.2493e-08	2.5012e-07	0.0968	0.2433		0.9562	0.6416	1.4291	1.173		1243090	923381	981928	1.00462e+06	829111	1044937	701148	765795	595789	634098	644280	702704	1056107	1643302	1320575
3111	Lipid	Sphingomyelins	sphingomyelin (d17:1/16:0, d18:1/15:0, d16:1/17:0)	LC/MS pos late	100006314	121999-58-4	2082	689.559	52433					0.87	-0.200913	0.87	-0.200913		0.0337	0.127046	0.0265	0.10477	0.0035	0.0103	1.2357e-07	4.7475e-07	0.9367	0.6445		0.868	0.7535	1.207	1.0504		51646048	46689660	39588068	44045292	38432124	40174640	35675480	34305948	39900336	32056702	40483632	43777840	50427932	64817088	58124752
3112	Lipid	Sphingomyelins	sphingomyelin (d17:2/16:0, d18:2/15:0)	LC/MS pos late	100015793		1875	687.544	57483					0.66	-0.599462	0.36	-1.47393		0.0177	0.0802149	2.3516e-06	3.51e-05	2.8017e-06	2.1712e-05	0.0224	0.0151	0.0115	0.0718		1.3515	0.4866	1.316	0.8663		1464960	1192250	918283	1607557	1095773	1337324	516590	277469	686402	517409		466561	826156	1450619	1296618
3113	Lipid	Sphingomyelins	sphingomyelin (d18:2/16:0, d18:1/16:1)	LC/MS pos late	100004329		2002	701.559	42459					0.74	-0.434403	0.43	-1.21759		0.0018	0.0128874	8.8767e-10	4.73e-08	2.4025e-09	4.1442e-08	9.0368e-05	0.0001	5.7887e-05	0.0014		1.2944	0.5521	1.294	0.9589		670968960	500058976	619578432	699584192	630072064	721256704	278857344	316601856	272582880	273899744	258942416	237593136	416078080	775235328	669000640
3114	Lipid	Sphingomyelins	sphingomyelin (d18:1/17:0, d17:1/18:0, d19:1/16:0)	LC/MS pos late	100008920	121999-64-2	2350	717.591	52615					0.86	-0.217591	0.86	-0.217591		0.0416	0.14768	0.0249	0.10007	0.004	0.0114	0.0001	0.0001	0.8631	0.6282		0.9784	0.8383	1.2194	1.0536		25015936	22951016	20660662	22656908	20219340	20883020	17810690	21408260	22227428	15430386	18148892	18393924	22138882	28936664	24773648
3115	Lipid	Sphingomyelins	sphingomyelin (d18:1/18:1, d18:2/18:0)	LC/MS pos late	100002106	108392-10-5	2167	729.591	37529		HMDB12101	6443882		0.82	-0.286304	1.05	0.0703893		0.0004	0.00362553	0.3166	0.580093	0.0329	0.0649	8.198e-12	1.4294e-10	0.0013	0.016		0.8652	0.9083	1.5753	1.2931		7.9985e+06	8495784	7941093	7741063	7339524	8065308	8378892	8403001	8141050	8365618	8853823	7810269	13403596	15356571	13665156
3116	Lipid	Sphingomyelins	sphingomyelin (d18:1/19:0, d19:1/18:0)	LC/MS pos late	100015787		2550	745.622	57475					0.81	-0.304006	0.91	-0.136062		0.0593	0.194464	0.4686	0.720013	0.0671	0.1087	0.2787	0.1063	0.3831	0.4811		1.1105	1.0087	1.0744	0.8689		16602386	15514223	8123258	14248915	10842082	12259462	12142934	12812153	13137339	8999457	11042898	12347344	10364662	13995397	10185816
3117	Lipid	Sphingomyelins	sphingomyelin (d18:1/20:0, d16:1/22:0)	LC/MS pos late	100006290		2800	759.638	48490		HMDB12102			0.74	-0.434403	0.8	-0.321928		0.0004	0.00362553	0.0042	0.0260247	3.4497e-05	0.0002	1.4718e-05	2.9265e-05	0.4732	0.5078		0.9953	0.794	1.3675	1.017		141233776	125324232	102526744	118232152	117700512	127363896	94957024	103377840	105726296	98804768	89838272	91563408	144557184	172541872	135919392
3118	Lipid	Sphingomyelins	sphingomyelin (d18:1/20:1, d18:2/20:0)	LC/MS pos late	100006292	222403-67-0	2450	757.622	48491					0.74	-0.434403	1.19	0.250962		0.0007	0.00593433	0.0431	0.15174	0.2046	0.241	7.0865e-06	1.6063e-05	0.0003	0.005		0.7691	0.9127	1.3255	0.981		10354981	8986719	8291112	10760209	9063183	9327238	8615804	13172436	9228642	13704761	10353336	12308088	13101203	17453648	14968605
3120	Lipid	Sphingomyelins	sphingomyelin (d18:1/21:0, d17:1/22:0, d16:1/23:0)	LC/MS pos late	100009025		3000	773.653	52495					0.71	-0.494109	0.95	-0.0740006		0.0012	0.00916951	0.6269	0.832609	0.0069	0.0182	0.1605	0.0706	0.0316	0.1279		0.9967	0.9476	1.2705	0.9017		12258105	10553532	7395930	8946763	9052102	9548052	8566769	9633030	9469560	7356488	9100451	10779084	10356090	12902980	10457073
3121	Lipid	Sphingomyelins	sphingomyelin (d18:2/21:0, d16:2/23:0)	LC/MS pos late	100015790		2500	771.637	57480					0.96	-0.0588937	2.66	1.41143		0.7303	0.880701	2.799e-07	7.2e-06	5.5421e-05	0.0003	0.0002	0.0003	1.8064e-05	0.0007		0.8735	2.3211	0.9651	0.9229		3580917	2764075	2.09048e+06	2986639	3162386	2879206	5034484	10288576	5503540	8596780	6981746	9998319	2483501	3.90204e+06	2724902
3122	Lipid	Sphingomyelins	sphingomyelin (d18:1/22:1, d18:2/22:0, d16:1/24:1)	LC/MS pos late	100006295		2775	785.653	48493		HMDB12104			0.52	-0.943416	0.67	-0.577767		4.9953e-10	2.94e-08	1.1375e-06	1.87e-05	4.7423e-11	1.0566e-09	8.6915e-08	3.6484e-07	0.0067	0.0518		1.091	0.7273	1.7382	0.903		131738464	132514920	113937376	123053680	149915072	143688048	79089648	96375680	83718624	91563728	85508056	93639688	190176112	218973536	182850416
3123	Lipid	Sphingomyelins	sphingomyelin (d18:1/22:2, d18:2/22:1, d16:1/24:2)	LC/MS pos late	100006296		2350	783.637	57477					0.69	-0.535332	2.3	1.20163		0.0034	0.0221977	5.4846e-07	1.87e-05	0.0122	0.029	2.2198e-05	3.9933e-05	3.4115e-07	4.8017e-05		0.8979	2.0609	1.0366	0.7183		3144893	4141599	2602456	4414869	3505934	3466175	5073489	9886820	6131331	9673824	7654085	10411351	3670273	4605941	3897752
3124	Lipid	Sphingomyelins	sphingomyelin (d18:2/23:0, d18:1/23:1, d17:1/24:1)	LC/MS pos late	100008956		3000	799.669	52435					0.99	-0.0144996	1.05	0.0703893		0.8844	0.95295	0.4798	0.730134	0.6897	0.5263	0.1671	0.0727	0.5465	0.5321		0.9305	0.9756	1.0296	1.0192		26265798	27519160	18683076	24385158	25389852	24487056	23912648	26299382	27701392	22716942	24114934	29095314	22098400	28837872	24628420
3125	Lipid	Sphingomyelins	sphingomyelin (d18:1/24:1, d18:2/24:0)	LC/MS pos late	100005986	94359-13-4	3200	813.684	47153		HMDB12107			0.96	-0.0588937	0.95	-0.0740006		0.5373	0.77393	0.5224	0.762785	0.3766	0.3622	5.7119e-08	2.6205e-07	0.987	0.6568		0.8343	0.7955	1.2383	1.1865		611336768	609790016	473859840	498426656	477539648	488333120	531134016	514753056	535462656	467516096	509373216	454074464	674100800	773458688	686476096
3126	Lipid	Sphingomyelins	sphingomyelin (d18:2/24:1, d18:1/24:2)	LC/MS pos late	100008957		2750	811.669	52437					0.95	-0.0740006	0.83	-0.268817		0.2306	0.48037	0.0002	0.00200471	0.0005	0.002	8.7994e-06	1.8817e-05	0.0274	0.1195		0.9792	0.8093	1.087	1.0311		221100432	240280656	200550944	212651744	200303568	221353568	174416384	192276480	175085248	172728400	178354608	178568848	220177600	264819824	211147456
3127	Lipid	Sphingomyelins	sphingomyelin (d18:1/25:0, d19:0/24:1, d20:1/23:0, d19:1/24:0)	LC/MS pos late	100015792		3500	829.716	57478					5.48	2.45418	5.12	2.35614		1.48e-13	1.7e-11	2.91e-13	4.26e-11	0	2.4e-14	0.6116	0.1878	0.6687	0.5689		0.3827	1.9594	0.3557	1.9494		1.00185e+06	900116	586944	616266	723352	745998	4232915	4344980	4227037	2982109	4168820	3462306	756465	594834	793814
3155	Lipid	Sphingosines	sphingosine	LC/MS pos late	297	123-78-4	1393	300.29	17747	C00319	HMDB00252	5353955		0.99	-0.0144996	1.04	0.0565835		0.7955	0.912816	0.6206	0.829414	0.8669	0.5908	0.0037	0.0031	0.5943	0.5433		1.0852	1.1239	0.935	0.9216		8702862	11356909	9695626	8524366	10579972	8179710	8799447	10373312	9084185	10193055	11316106	9303675	7420391	7416691	8720176
3157	Lipid	Sphingosines	sphingosine 1-phosphate	LC/MS pos late	100000626	26993-30-6	1375	380.256	34445	C06124	HMDB00277	5283560		1.2	0.263034	1.25	0.321928		0.2808	0.543114	0.0985	0.28106	0.0582	0.0991	0.7213	0.2096	0.6636	0.5689		0.9724	1.2149	0.9505	1.1401		312976	391918	242366	224967	160315	230437	387998	258819	271202	324053	424718	286004	236384	321385	244885
3163	Lipid	Sphingosines	hexadecasphingosine (d16:1)	LC/MS pos late	100015723		1289	272.258	57428					1.04	0.0565835	1.2	0.263034		0.7325	0.881483	0.2702	0.530568	0.3076	0.3157	0.6874	0.2037	0.5839	0.5433		0.8154	0.9768	0.9321	0.9705		140195	142001			121363	132627	161462		155425	150978	140240	153750		127171	152584
3164	Lipid	Sphingosines	heptadecasphingosine (d17:1)	LC/MS pos late	100015724	6918-48-5	1377	286.274	57427			5283557		0.97	-0.0439433	1.27	0.344828		0.6937	0.864065	0.0988	0.28106	0.3576	0.349	0.2933	0.1099	0.1475	0.3032		0.8792	1.1157	0.9001	0.8698		147108	186517		108004	176285	111533	171814	173335	245076		168820	195689	148211	162376	135773
3171	Lipid	Mevalonate Metabolism	3-hydroxy-3-methylglutarate	LC/MS polar	112	503-49-1	2850	161.046	531	C03761	HMDB00355	1662		0.79	-0.340075	0.61	-0.713119		0.1087	0.29875	0.001	0.00803774	0.0009	0.0031	0.0392	0.0238	0.1407	0.2971		1.5572	0.9539	1.1116	0.876		22329674	35839776	31664044	31750830	33201166	46498652	15298582	29824676	16123487	24755414	19283528	18014110	25893812	16821076	33765152
3187	Lipid	Sterol	cholesterol	LC/MS pos late	266	57-88-5	2707	369.352	63	C00187	HMDB00067	11025495		1	0	1.06	0.0840643		0.9585	0.985093	0.3177	0.580197	0.4997	0.4346	0.0241	0.0159	0.455	0.5059		0.909	0.9636	1.0305	1.0293		277091488	260890784	306790656	287793408	237058800	280852192	296967040	310507104	303644160	261695296	327741824	249052256	268881696	299674912	326215136
3188	Lipid	Sterol	cholesterol sulfate	LC/MS polar	100001606	2864-50-8	681	465.304	35324	C18043	HMDB00653	65076		0.97	-0.0439433	1.48	0.565597		0.7145	0.87214	8.9128e-07	1.87e-05	0.0001	0.0007	4.8088e-05	7.5695e-05	4.3493e-05	0.0012		0.7111	1.0547	1.0785	1.0495		1350964	1395723	1424656	1231620	1249103	1264335	2095142	2078443	2179684	1727602	1683508	1.97757e+06	2467898	1.90593e+06	2234458
3201	Lipid	Sterol	7-alpha-hydroxy-3-oxo-4-cholestenoate (7-Hoca)	LC/MS neg	100001609	115538-85-7	5288.1	429.301	36776	C17337	HMDB12458	3081085		1.91	0.933573	1.87	0.903038		0.0003	0.00287191	0.0011	0.00859816	1.2054e-05	8.2637e-05	1.0777e-06	3.1051e-06	0.6904	0.5742		1.0306	1.9293	0.486	0.9261		85087	76530	97871	74126	97567	73628	154600	127927	296229	127414	93179	145632	33259
3214	Lipid	Sterol	4-cholesten-3-one	LC/MS pos late	100002227	601-57-0	2520	385.346	38125	C00599	HMDB00921	91477		1.08	0.111031	1.91	0.933573		0.4409	0.6958	4.9018e-08	1.42e-06	2.2787e-06	1.8186e-05	0.0002	0.0003	2.6199e-05	0.0009		0.9017	1.7255	0.9465	1.0175		7436663	6302436	8741980	6603467	8013037	7324393	12381945	15149740	12032112	14535084	16276723	14629939	8154148	6724234	7615101
3216	Lipid	Sterol	beta-sitosterol	LC/MS pos late	100001033	83-46-5	3054	397.383	27414	C01753	HMDB00852	222284		0.86	-0.217591	1.06	0.0840643		0.6323	0.835105	0.883	0.95295	0.8141	0.5767	0.2877	0.1083	0.6582	0.5689		0.9097	0.9617	0.8219	0.7062		409099	236560			300358			309254	483272	234902				160237
3219	Lipid	Sterol	campesterol	LC/MS pos late	100001269	474-62-4	2873	383.367	33997	C01789	HMDB02869	173183		1.03	0.0426443	0.68	-0.556393		0.7757	0.901632	0.0065	0.0374189	0.0662	0.1079	0.3704	0.1298	0.029	0.123		1.388	0.9502	1.055	1.0907		3177547	2145817	2805995	3394200	3826611	3684723	2276140	1745554	2658752	1978675	2090612	2280507	2059942	1944090	2070823
3292	Lipid	Corticosteroids	corticosterone	LC/MS neg	272	50-22-6	5040	345.207	5983	C02140	HMDB01547	5753		1.04	0.0565835	1.36	0.443607		0.9143	0.962975	0.4228	0.684189	0.5195	0.4418	0.9873	0.2634	0.6214	0.5518		0.9337	1.2701	1.1402	1.1804		168108	91332	88662	85721	125394	229399	228028	118945	321334	139428	73951	191034	140670	110211	147073
3448	Lipid	Primary Bile Acid Metabolism	cholate	LC/MS neg	136	81-25-4	5165	407.28	22842	C00695	HMDB00619	221493		0.56	-0.836501	0.19	-2.39593		0.8682	0.94895	0.4694	0.720592	0.5292	0.4478	0.415	0.1416	0.6915	0.5742		5.1174	0.9823	3.5607	1.9813		302598	9252477	339122	368975	246024	229380	260101	359886	343730	430912	310924	355751	1178519	233602	248684
3450	Lipid	Primary Bile Acid Metabolism	taurocholate	LC/MS neg	1648	145-42-6	5150	514.284	18497	C05122	HMDB00036	6675		0.42	-1.25154	0.37	-1.4344		0.4198	0.681925	0.289	0.551462	0.8529	0.5868	0.0581	0.0328	0.1912	0.3507		3.4322	1.2697	7.0874	2.9753		48479	8407775	188988	106995	36983	76263	71539	370389	423730	637425	1054947	721721	12558469	3061473	830913
3457	Lipid	Primary Bile Acid Metabolism	taurochenodeoxycholate	LC/MS neg	1629	6009-98-9	5250	498.289	18494	C05465	HMDB00951	387316		0.44	-1.18442	0.15	-2.73697		0.3753	0.638872	0.369	0.632571	0.2114	0.2457	0.3274	0.1184	0.9932	0.6593		1.2379	0.1809	0.9868	0.4295			666422						21635			17740		299121	201617
3458	Lipid	Primary Bile Acid Metabolism	beta-muricholate	LC/MS neg	100001066	2393-59-1	4794	407.28	31885	C17726	HMDB00415	5283853		0.4	-1.32193	0.34	-1.55639		0.669	0.850224	0.8749	0.95198	0.8481	0.5862	0.7994	0.2252	0.6793	0.5693		3.3507	1.1304	3.2531	1.3149		387120	9883046	844616	449236	240637	98542	369996	590487	656874	593664	1091723	712972	2437801	134014	379063
3461	Lipid	Primary Bile Acid Metabolism	tauro-beta-muricholate	LC/MS neg	100001250	25696-60-0	4774	514.284	33983		HMDB00932	168408		0.18	-2.47393	0.11	-3.18442		0.3267	0.588213	0.5622	0.785881	0.7717	0.5626	0.1637	0.0715	0.2728	0.4211		11.6267	1.2211	18.7948	3.3295		20800	12183683	96361	84164	19356	26293	50294	237384	325396	176640	330636	185231	14555478	4035301	250887
3483	Lipid	Secondary Bile Acid Metabolism	taurodeoxycholate	LC/MS neg	1668	207737-97-1	5257.4	498.289	12261	C05463	HMDB00896	2733768		0.54	-0.888969	1	0		0.1655	0.387847	1	1	0.321	0.3232	0.0201	0.0137	0.321	0.4386		0.3198	0.3198	0.9282	0.5009					21935									168461	88017
3531	Lipid	Secondary Bile Acid Metabolism	7-ketodeoxycholate	LC/MS neg	100001063	911-40-0	4821	405.265	31904		HMDB00391	188292		0.39	-1.35845	0.26	-1.94342		0.7168	0.874322	0.7196	0.87683	0.9979	0.6265	0.1027	0.0509	0.6104	0.5462		6.6355	1.7375	1.6266	0.6319		82292	5623467	352279	158408	57757	32503	90851	475488	224589	261471	301462	297539	114846
4112	Nucleotide	Purine Metabolism, (Hypo)Xanthine/Inosine containing	inosine 5'-monophosphate (IMP)	LC/MS polar	362	4691-65-0	4267.7	347.04	2133	C00130	HMDB00175	8582		0.93	-0.104697	0.95	-0.0740006		0.3999	0.661582	0.5372	0.77393	0.3053	0.3155	0.6792	0.2021	0.8711	0.6288		1.0271	0.9752	1.0611	0.9844		26154264	27430280	22482208	20156452	19118200	19418104	17564056	21451962	18990324	22504822	26286232	21152402	22699228	29647044	23006456
4113	Nucleotide	Purine Metabolism, (Hypo)Xanthine/Inosine containing	inosine	LC/MS neg	361	58-63-9	1602.1	267.073	1123	C00294	HMDB00195	6021		0.86	-0.217591	1.1	0.137504		0.071	0.222302	0.2467	0.501045	0.6194	0.4951	6.7651e-05	0.0001	0.0404	0.1483		1.0696	1.1758	0.9196	0.7897		147537088	155962528	178623568	198637888	183935296	187441632	204120736	228298672	206396784	176730688	164048256	176997456	112984912	136747536	163836256
4114	Nucleotide	Purine Metabolism, (Hypo)Xanthine/Inosine containing	hypoxanthine	LC/MS neg	171	68-94-0	1291.2	135.031	3127	C00262	HMDB00157	790		0.88	-0.184425	1.09	0.124328		0.2209	0.472881	0.3775	0.639423	0.801	0.5728	0.004	0.0033	0.1412	0.2971		1.0359	1.1267	0.9109	0.8054		28465448	31097424	39690408	48964280	37459140	36699140	36689440	42160240	44662768	46906440	33088200	38370100	24950430	27198784	35561280
4115	Nucleotide	Purine Metabolism, (Hypo)Xanthine/Inosine containing	xanthine	LC/MS polar	1004	69-89-6	2023	151.026	3147	C00385	HMDB00292	1188		0.88	-0.184425	1.07	0.0976108		0.3773	0.639423	0.5691	0.787599	0.821	0.5769	0.1922	0.0805	0.3072	0.4331		1.0122	1.0826	1.0033	0.8802		49422532	67196496	71021008	91517840	62576120	66979652	59621448	76016360	85779120	77092488	66262596	72374328	47577664	42222448	73019880
4117	Nucleotide	Purine Metabolism, (Hypo)Xanthine/Inosine containing	xanthosine	LC/MS neg	100000299	146-80-5	1075	283.068	15136	C01762	HMDB00299	64959		0.57	-0.810966	0.85	-0.234465		0.1375	0.345568	0.6502	0.845756	0.1711	0.2139	0.2804	0.1063	0.4512	0.5059		1.1624	0.986	1.2303	0.7007		339571	875950	860187	1094682	607003	606799	296840	822018	699588	650256	567105	683007	378036	199369	745387
4120	Nucleotide	Purine Metabolism, (Hypo)Xanthine/Inosine containing	N1-methylinosine	LC/MS pos early	100001409	20245-33-4	1430	283.104	48351		HMDB02721	65095		0.86	-0.217591	1.29	0.367371		0.5485	0.780811	0.2938	0.555546	0.7443	0.5558	0.4225	0.1425	0.2465	0.4022		0.8475	1.0918	1.2721	1.0922		773965	929776	1403590	1.19268e+06	920937	541318	880490	1755342	1158037	881971	1602941	1144924	1891676	686825	1888157
4121	Nucleotide	Purine Metabolism, (Hypo)Xanthine/Inosine containing	2'-deoxyinosine	LC/MS neg	100000135	890-38-0	1688	251.079	15076	C05512	HMDB00071	65058		0.77	-0.37707	0.69	-0.535332		0.2835	0.547094	0.1377	0.345568	0.0758	0.1188	0.0726	0.0393	0.7567	0.5923		1.4195	0.9836	1.0194	0.7893		26107	64978	32252	60912	51862	75517	27502	45201	45814	36588	37893	22919	41300	18969	34755
4125	Nucleotide	Purine Metabolism, (Hypo)Xanthine/Inosine containing	urate	LC/MS neg	1134	69-93-2;120K5305	757.1	167.021	1604	C00366	HMDB00289	1175		0.81	-0.304006	0.82	-0.286304		0.2294	0.479876	0.2423	0.495653	0.0993	0.1447	0.6534	0.1967	0.9806	0.6549		1.1573	0.9536	1.1252	0.9099		3656485	6133283	4087655	5694190	6163980	7241399	3.45413e+06	5841450	3926791	4209165	5414187	4326166	3761233	3302309	5700609
4127	Nucleotide	Purine Metabolism, (Hypo)Xanthine/Inosine containing	allantoin	LC/MS polar	1002	97-59-6	1672	157.037	1107	C02350	HMDB00462	204		1.21	0.275007	1.25	0.321928		0.1337	0.33953	0.0595	0.194464	0.0204	0.045	0.1389	0.0639	0.7619	0.5941		0.927	1.1626	0.8354	1.0113		25863086	16756456	24260260	21603920	29111520	18708398	26040692	29556720	38184760	26834536	25303864	25028328	22301404	15111092	22337888
4132	Nucleotide	Purine Metabolism, Adenine containing	adenosine 5'-diphosphate (ADP)	LC/MS polar	208	20398-34-9	4393	426.022	3108	C00008	HMDB01341	6022		1	0	1.03	0.0426443		0.9036	0.958739	0.6493	0.845231	0.6839	0.5257	0.0994	0.0496	0.813	0.6127		1.0266	1.059	0.9373	0.9392		4994206	3492604	4007761	3081459	3.98042e+06	3283814	4103102	3.86246e+06	3.92208e+06	3724571	4328866	3618409	4419438	3691346	2575531
4133	Nucleotide	Purine Metabolism, Adenine containing	adenosine 5'-monophosphate (AMP)	LC/MS pos early	209	149022-20-8	1013	348.07	32342	C00020	HMDB00045	6083		1.15	0.201634	0.86	-0.217591		0.0132	0.0640821	0.008	0.0432762	0.8746	0.5935	2.4527e-06	6.4647e-06	0.0007	0.01		0.978	0.8411	1.0727	1.236		847137856	787378816	782103232	693088896	781721536	785453440	686388736	650774336	595714112	679721344	726540736	682793856	961151744	895799424	806614720
4135	Nucleotide	Purine Metabolism, Adenine containing	adenosine 2'-monophosphate (2'-AMP)	LC/MS neg	100001694	130-49-4	1497.7	346.056	36815	C00946	HMDB11617	94136		1.16	0.214125	0.61	-0.713119		0.288	0.551126	0.0016	0.0117517	0.0848	0.1283	9.6512e-06	2.0256e-05	0.0031	0.0299		0.9406	0.5772	1.1853	1.3731		210227	259399	131775	227760	173594	172306	129882	137770	128983	88932	146479	89001	208346	208057	283485
4136	Nucleotide	Purine Metabolism, Adenine containing	adenosine 3',5'-cyclic monophosphate (cAMP)	LC/MS neg	207	60-92-4	1952.2	328.045	2831	C00575	HMDB00058	6076		1.06	0.0840643	1.3	0.378512		0.5363	0.773798	0.0252	0.1008	0.0435	0.0799	0.0004	0.0005	0.2201	0.3837		0.7186	0.9328	1.1049	1.1739		55643	43323	64041	42273	67743	68610	83106	64618	54718	86647	81630	72729	88417	101320	64627
4138	Nucleotide	Purine Metabolism, Adenine containing	adenosine 3',5'-diphosphate	LC/MS neg	1214	75431-54-8	575	426.022	15691	C00054	HMDB00061	159296		1.56	0.641546	0.79	-0.340075		0.02	0.0869299	0.2338	0.483489	0.3688	0.3573	0.2176	0.0884	0.0152	0.0806		1.2202	0.9628	0.7361	1.1509		475392	281778	363503	199849	323199	275025	427964	196480	272698	218744	205420	192722	251485	236399	131363
4139	Nucleotide	Purine Metabolism, Adenine containing	adenylosuccinate	LC/MS neg	1303	19046-78-7	560	230.53	18360	C03794	HMDB00536	195		1.15	0.201634	0.87	-0.200913		0.3714	0.634134	0.3415	0.601153	0.9667	0.6163	0.0298	0.019	0.1967	0.3561		1.2568	1.0965	0.8765	1.0062		2204475	3073794	2220088	1687410	2363964	2439046	1756826	1.89797e+06	1737110	2150212	2959410	1702914	2048922	1674854	1415356
4140	Nucleotide	Purine Metabolism, Adenine containing	adenosine	LC/MS pos early	798	58-61-7	2169	268.104	555	C00212	HMDB00050	60961		0.89	-0.168123	0.89	-0.168123		0.0886	0.261007	0.0873	0.259162	0.0196	0.0435	0.0028	0.0024	0.9954	0.6593		1.1626	1.0348	0.987	0.876		1276488064	1035441728	1236025344	980957952	1264454656	1221095936	1269787008	1147484928	1069474176	831511808	999179136	926125248	1075586560	1011988288	959416000
4141	Nucleotide	Purine Metabolism, Adenine containing	adenine	LC/MS pos early	880	73-24-5	2221	136.062	554	C00147	HMDB00034	190		0.83	-0.268817	0.92	-0.120294		0.2994	0.56187	0.5837	0.800825	0.2648	0.2872	0.0408	0.0246	0.723	0.5809		1.136	1.0443	0.9846	0.8166		113117184	129176224	162011424	186339520	173545936	161961200	120008288	170680336	157667648	143627856	143255296	116176032	97606480	72364136	165954672
4147	Nucleotide	Purine Metabolism, Adenine containing	N1-methyladenosine	LC/MS pos early	1242	15763-06-1	2120	282.12	15650	C02494	HMDB03331	27476		1.05	0.0703893	1.55	0.632268		0.6476	0.845226	0.0076	0.0416412	0.0247	0.0528	0.1367	0.0631	0.0916	0.2334		0.9445	1.4599	0.9868	1.0364		3941851	4153697	5882189	4308970	4496190	2861734	4274135	7023550	7.9383e+06	6.71531e+06	7297124	6388213	5315918	2639685	5208014
4148	Nucleotide	Purine Metabolism, Adenine containing	N6-methyladenosine	LC/MS pos early	213	1867-73-8	2264	282.12	37114		HMDB04044	102175		0.86	-0.217591	0.66	-0.599462		0.3549	0.615835	0.0219	0.0919153	0.0248	0.0528	0.0313	0.0196	0.2895	0.4312		1.2861	0.8503	0.8595	0.7415		190833	200576	196159	203925	205202	148392	113344	187665		106540	130632	149732	178277		131902
4158	Nucleotide	Purine Metabolism, Adenine containing	N6-carbamoylthreonyladenosine	LC/MS neg	100001415	24719-82-2	2164	411.127	35157		HMDB41623	161466		0.87	-0.200913	1.52	0.604071		0.4344	0.689858	0.0244	0.0994679	0.2608	0.2851	0.254	0.0988	0.0333	0.1329		0.877	1.3367	1.0431	0.9033		33545	39776	54096	36737	36799		41625	64651	68655	52409	57298	58196	60352		50206
4163	Nucleotide	Purine Metabolism, Adenine containing	2'-deoxyadenosine	LC/MS pos early	211	16373-93-6	2252	252.109	1553	C00559	HMDB00101	13730		0.93	-0.104697	0.89	-0.168123		0.2592	0.516575	0.0594	0.194464	0.037	0.071	0.4888	0.1596	0.5605	0.5371		1.0794	0.9567	1.0185	0.9505		711414	612257	577226	588158	720924	702609	628491	669614	582292	478061	598838	510370	639181	683044	640617
4168	Nucleotide	Purine Metabolism, Adenine containing	N6-succinyladenosine	LC/MS neg	100001664	4542-23-8	940	382.1	48130		HMDB00912	165243		0.73	-0.454032	0.65	-0.621488		0.0212	0.0896397	0.0021	0.0147868	0.0004	0.0015	0.678	0.2019	0.4735	0.5078		1.2318	0.7982	1.0909	0.7987		4345094	8424351	4523850	4161561	4383309	4357637	2309666	4096030	2344065	3329231	4.1847e+06	3303293	5115338	4505873	4574950
4170	Nucleotide	Purine Metabolism, Guanine containing	guanosine 5'-diphosphate (GDP)	LC/MS neg	346	43139-22-6	639	442.017	2848	C00035	HMDB01201	8977		1.18	0.238787	1.27	0.344828		0.1091	0.298885	0.0239	0.098134	0.0086	0.0218	0.4693	0.1546	0.5929	0.5433		0.8423	1.0661	0.8285	0.9806		632355	396792	558480	382624	535089	622444	709705	689348	581491	679746	679465	618892	636739	519896	366869
4171	Nucleotide	Purine Metabolism, Guanine containing	guanosine 5'-monophosphate (5'-GMP)	LC/MS pos early	347	5550-12-09	800	364.065	2849	C00144	HMDB01397	6804		1.05	0.0703893	0.95	-0.0740006		0.1575	0.378427	0.1329	0.338002	0.9453	0.6134	0.1366	0.0631	0.0443	0.1569		0.9978	0.9462	0.9832	1.0344		83124104	83055816	82384080	71809472	78769352	80592168	67611176	72876360	71503264	85595568	79873648	77466528	80385928	79029112	76592632
4176	Nucleotide	Purine Metabolism, Guanine containing	guanosine	LC/MS neg	1099	118-00-3	1662	282.084	1573	C00387	HMDB00133	6802		0.79	-0.340075	1.05	0.0703893		0.001	0.00803774	0.5038	0.74884	0.037	0.071	9.604e-05	0.0001	0.0045	0.0386		1.0418	1.089	0.9806	0.7782		18997704	18279440	18404004	19396794	19703282	19954620	22323348	22950044	19548942	18306308	17502546	19305204	15168144	17102564	18837544
4177	Nucleotide	Purine Metabolism, Guanine containing	guanine	LC/MS pos early	172	73-40-5	2032	152.057	32352	C00242	HMDB00132	764		0.89	-0.168123	0.97	-0.0439433		0.2796	0.541988	0.7489	0.890355	0.322	0.3237	0.0001	0.0002	0.5841	0.5433		1.2322	1.1891	0.9167	0.818		23176736	14159846	17523832	24963390	23345896	20645542	26230480	20422928	19643634	19165264	14731761	19285580	11864011	16941720	18091876
4180	Nucleotide	Purine Metabolism, Guanine containing	7-methylguanine	LC/MS neg	100001456	578-76-7	1729.7	164.058	35114	C02242	HMDB00897	11361		1.21	0.275007	1.23	0.298658		0.4815	0.730827	0.2267	0.479276	0.1801	0.2224	0.8714	0.2397	0.7119	0.5809		0.8894	1.092	0.9092	1.1035		199821	176921	284602	195560	221119	112222	183162	265907	289111	259617	227562	235977	245075	143384	224946
4186	Nucleotide	Purine Metabolism, Guanine containing	N2,N2-dimethylguanosine	LC/MS pos early	100001412	2140-67-2	2210	312.13	35137		HMDB04824	92919		0.76	-0.395929	0.86	-0.217591		0.2882	0.551126	0.5384	0.774859	0.2388	0.2671	0.3229	0.1173	0.7457	0.5903		1.0678	0.9219	0.9937	0.7599		477902	1042571	778875	558195	731768	388697		743205	457122	672828	706596	513933	1081603		697049
4200	Nucleotide	Pyrimidine Metabolism, Orotate containing	dihydroorotate	LC/MS polar	923	155-54-4	1910	157.025	601	C00337	HMDB03349	648		1.13	0.176323	0.52	-0.943416		0.3039	0.564717	3.3385e-06	5.16e-05	0.0013	0.0043	0.0184	0.0127	3.9608e-05	0.0012		1.6251	0.847	0.92	1.0363		124115	95415	111667	103091	116979	93045	50609	58673	78907	48706	49776	49149	43370	63553	57000
4201	Nucleotide	Pyrimidine Metabolism, Orotate containing	orotate	LC/MS polar	445	50887-69-9	1638.1	155.01	1505	C00295	HMDB00226	967		1.09	0.124328	0.79	-0.340075		0.8254	0.924011	0.1811	0.410448	0.4208	0.3898	6.371e-05	9.824e-05	0.2686	0.4211		1.4987	1.1778	0.681	0.7399		4.14746e+06	3087352	3955218	3524279	3805244	4400786	4541300	2511809	3395613	2.74645e+06	2231224	2585915	953615	1711110	2044500
4203	Nucleotide	Pyrimidine Metabolism, Orotate containing	orotidine	LC/MS polar	100001416	314-50-1	2250	287.052	35172		HMDB00788	92751		0.84	-0.251539	0.95	-0.0740006		0.108	0.297305	0.6512	0.846411	0.1455	0.1917	0.0395	0.0239	0.3971	0.4829		1.1002	1.0449	0.9995	0.8433		1.31791e+06	1138500	1.32331e+06	1505358	1259121	1001681	985064	1346344	1317633	1147630	1290766	1079161	960396	1085701	1388178
4207	Nucleotide	Pyrimidine Metabolism, Uracil containing	uridine 5'-diphosphate (UDP)	LC/MS neg	870	21931-53-3	599.5	402.995	5345	C00015	HMDB00295	6031		1.12	0.163499	0.89	-0.168123		0.3499	0.612145	0.316	0.579617	0.9602	0.6163	0.002	0.0019	0.1756	0.3329		1.2536	1.1137	0.8625	0.9623		1940132	1260307	1584534	1319929	1947509	1942893	1525809	1.67889e+06	1309555	1350343	1728583	1286919	1373506	1.33789e+06	1032417
4208	Nucleotide	Pyrimidine Metabolism, Uracil containing	uridine 5'-monophosphate (UMP)	LC/MS pos early	869	3387-36-8	590	325.043	2856	C00105	HMDB00288	6030		1.13	0.176323	0.83	-0.268817		0.2661	0.525975	0.1244	0.324125	0.7483	0.5575	0.0011	0.0011	0.0662	0.1962		0.9733	0.8078	1.141	1.29		24518942	21802664	18654878	14542931	18720332	18302912	16796064	17062080	13962671	16442061	18860908	13600650	29268358	29204276	21053048
4213	Nucleotide	Pyrimidine Metabolism, Uracil containing	uridine	LC/MS neg	535	58-96-8	1457.6	243.062	606	C00299	HMDB00296	6029		0.96	-0.0588937	1.05	0.0703893		0.6148	0.824516	0.4751	0.725422	0.8797	0.5947	9.5057e-05	0.0001	0.3913	0.4829		1.0676	1.1166	0.8986	0.8641		39681620	45425968	52265656	51652544	50849488	48115208	45908728	58627120	51169984	46630144	51285512	47577612	34457256	32007920	44490360
4214	Nucleotide	Pyrimidine Metabolism, Uracil containing	uracil	LC/MS polar	825	66-22-8	1089.7	111.02	605	C00106	HMDB00300	1174		0.82	-0.286304	0.95	-0.0740006		0.3541	0.615073	0.8469	0.935874	0.428	0.3939	0.3129	0.1148	0.6002	0.5433		1.0541	1.0063	1.0367	0.8464		18374898	28996156	27598012	39466420	25343880	26272344	21102700	26235922	31673834	32218916	25017200	22261414	18954648	12125020	31711384
4215	Nucleotide	Pyrimidine Metabolism, Uracil containing	pseudouridine	LC/MS neg	821	1445-07-4	1100	243.062	33442	C02067	HMDB00767	15047		1.23	0.298658	1.34	0.422233		0.223	0.473215	0.0436	0.153184	0.0256	0.0538	0.16	0.0706	0.5336	0.5254		0.8929	1.2007	0.8297	1.0166		1729279	1639670	2259651	1996671	1761794	1291645	2018932	2882160	2737554	2295410	2386302	2.03921e+06	2033273	1138668	1989720
4216	Nucleotide	Pyrimidine Metabolism, Uracil containing	5,6-dihydrouridine	LC/MS neg	100001425	5627-05-04	1119	245.078	61833			94312		1.32	0.400538	0.99	-0.0144996		0.1029	0.288391	0.8494	0.936814	0.2963	0.31	0.0593	0.0333	0.1939	0.3534		1.2363	1.228	0.8537	1.1291		499794	610022	507227	824106	806586	627272	499171	984071	652799	457777	801101	454376	392719	316608	668510
4217	Nucleotide	Pyrimidine Metabolism, Uracil containing	2'-O-methyluridine	LC/MS neg	100010896	2140-76-3	1831	257.078	57655			102212		1.04	0.0565835	0.93	-0.104697		0.6701	0.850224	0.6247	0.831632	0.9641	0.6163	0.934	0.2535	0.5186	0.5232		1.0785	1.006	1.0323	1.0691		35378	47319	54472	57873	58286	61276	40744	45857	71370	44559	45791	45139	50344	29300	48039
4218	Nucleotide	Pyrimidine Metabolism, Uracil containing	5-methyluridine (ribothymidine)	LC/MS neg	100001446	1463-10-1	1778.1	257.078	35136		HMDB00884	445408		0.91	-0.136062	0.88	-0.184425		0.4723	0.72374	0.3248	0.586292	0.2323	0.2626	0.9958	0.2649	0.8467	0.6232		1.0728	0.9452	1.0407	0.943		37083	68332	59234	59599	65150	76491	44160	68654	37262	51124	82709	38464	55151	67974	42032
4225	Nucleotide	Pyrimidine Metabolism, Uracil containing	5,6-dihydrouracil	LC/MS neg	1125	504-07-4	1120	113.036	1559	C00429	HMDB00076	649		0.98	-0.0291463	1.17	0.226509		0.8178	0.921827	0.5138	0.757006	0.7636	0.5616	0.008	0.0061	0.5326	0.5254		1.0977	1.2839	0.7701	0.7573		139370	293040	200500	315056	274366	182282	123612	312123	287427	308281	336054	275374	95815	116315	153046
4229	Nucleotide	Pyrimidine Metabolism, Uracil containing	2'-deoxyuridine	LC/MS neg	536	951-78-0	1586	111.02	1412	C00526	HMDB00012	13712		1.18	0.238787	0.83	-0.268817		0.554	0.781388	0.3358	0.595425	0.7886	0.5683	0.0257	0.0168	0.2748	0.4227		1.4162	1.1694	0.8539	1.0046		429459	838838	520264	496025	813413	928911	439401	522437	423738	466603	996293	476532	629366	387960	360151
4232	Nucleotide	Pyrimidine Metabolism, Uracil containing	3-ureidopropionate	LC/MS pos early	1053	462-88-4	875	133.061	3155	C02642	HMDB00026	111		0.96	-0.0588937	1.56	0.641546		0.9723	0.990316	0.0892	0.261007	0.23	0.2611	0.1041	0.0514	0.2125	0.3762		2.3703	3.6975	1.3199	1.2637		7950536	172191200	150856048	17465256	12612245	15320817	20157012	123809808	131592408	139465008	85746608	86382704	24213264	4821988	80182968
4233	Nucleotide	Pyrimidine Metabolism, Uracil containing	beta-alanine	LC/MS pos early	244	56-41-7;107-95-9	1905	90.055	55	C00099	HMDB00056	239		1.11	0.15056	0.77	-0.37707		0.3948	0.658258	0.0591	0.194414	0.4328	0.395	0.0002	0.0003	0.0558	0.1776		1.533	1.1782	0.8453	0.9357		32195296	65253140	74121000	41394720	51189172	52973088	35967808	58543868	32676372	33729524	40164196	42647120	30067632	28438798	22782354
4241	Nucleotide	Pyrimidine Metabolism, Cytidine containing	cytidine 5'-monophosphate (5'-CMP)	LC/MS pos early	282	63-37-6	835	324.059	2372	C00055	HMDB00095	6131		1.07	0.0976108	1.03	0.0426443		0.2111	0.458819	0.5508	0.780811	0.1944	0.2352	0.035	0.0216	0.6333	0.558		0.9663	0.9959	1.0322	1.1014		43470440	37760320	43661444	37220848	42508844	45976372	41134744	48126592	40390172	45486512	42620020	40527004	42979416	50437872	49353948
4245	Nucleotide	Pyrimidine Metabolism, Cytidine containing	cytidine	LC/MS pos early	827	65-46-3	2124	244.093	514	C00475	HMDB00089	6175		0.92	-0.120294	0.97	-0.0439433		0.3018	0.564508	0.7382	0.887715	0.3344	0.3333	0.0024	0.0022	0.6158	0.5477		0.9297	0.9054	1.139	1.0501		15134570	14534082	10946625	11816562	13678385	15375581	15344490	14636560	12147254	11263902	13416900	12544171	15866206	21418030	16501888
4246	Nucleotide	Pyrimidine Metabolism, Cytidine containing	cytosine	LC/MS pos early	881	71-30-7	2060	112.051	573	C00380	HMDB00630	597		1.48	0.565597	0.62	-0.68966		0.2976	0.559107	0.2551	0.5114	0.943	0.6134	0.5204	0.1673	0.1287	0.2938		1.7448	1.0769	1.1713	1.7295		803010	4236709	2.02961e+06	801497	746977	785851	612994	2228058	1179311	614312	613839	555634	730749	1024373	693283
4250	Nucleotide	Pyrimidine Metabolism, Cytidine containing	N4-acetylcytidine	LC/MS pos early	100001413	3768-18-1	1580	286.103	35130		HMDB05923	107461		1.34	0.422233	0.96	-0.0588937		0.1813	0.410448	0.6319	0.835105	0.5324	0.4491	0.6484	0.1957	0.2006	0.3609		1.0934	1.0449	0.8658	1.1576		472917	734394	438489	818030	754072	659432	462080	1091727	524270	341821	879898	405536	368955	256826	792822
4254	Nucleotide	Pyrimidine Metabolism, Cytidine containing	2'-deoxycytidine 5'-monophosphate	LC/MS pos early	298	1032-65-1	975	308.064	533	C00239	HMDB01202	13945		0.93	-0.104697	0.95	-0.0740006		0.5577	0.783363	0.6177	0.826835	0.4444	0.3994	0.1277	0.0603	0.9503	0.6463		0.9315	0.8883	1.0983	1.0204		150490	182289	147282	118014	117247	116783	117543	195029	167225	95133	122363	96229	163085	153755	171937
4258	Nucleotide	Pyrimidine Metabolism, Cytidine containing	2'-O-methylcytidine	LC/MS pos early	100010895	2140-72-9	2411	258.108	57554			150971		1.16	0.214125	1.26	0.333424		0.3187	0.580197	0.1391	0.348568	0.0849	0.1283	0.5499	0.1728	0.718	0.5809		0.8646	1.0912	0.9725	1.1285		2117114	2860123	3124638	2602461	3278012	2175462	2576979	3733007	4922645	3327744	2726024	3104486	3857737	2037944	3.66421e+06
4268	Nucleotide	Pyrimidine Metabolism, Thymine containing	thymidine	LC/MS neg	872	50-89-5	1963.7	241.083	2183	C00214	HMDB00273	5789		1.13	0.176323	0.75	-0.415037		0.7287	0.879998	0.2708	0.530568	0.587	0.4771	0.0025	0.0022	0.3064	0.4331		1.6618	1.2442	0.8415	0.9521		393291	705717	415253	577415	961891	1136847	474318	493040	511297	508813	724684	425276	527360	235472	316935
4271	Nucleotide	Pyrimidine Metabolism, Thymine containing	thymine	LC/MS neg	882	65-71-4	1654	125.036	604	C00178	HMDB00262	1135		0.7	-0.514573	0.64	-0.643856		0.0624	0.201001	0.033	0.12496	0.0068	0.0181	0.0058	0.0046	0.8245	0.6155		1.41	0.9039	0.9074	0.6383		80725	145667	98346	138682	83295	154862	54354	83833	71543	90326	50410	99273	76636	86678
4277	Nucleotide	Pyrimidine Metabolism, Thymine containing	3-aminoisobutyrate	LC/MS pos early	1114	10569-72-9;214139-20-5	2190	104.071	1566	C05145	HMDB03911	64956		0.97	-0.0439433	0.44	-1.18442		0.8407	0.931166	4.9928e-05	0.000635821	0.0012	0.004	9.5738e-05	0.0001	0.0023	0.0245		2.2427	0.9893	0.8906	0.8642		8947457	18155224	11739218	7625449	12607904	11724370	6220227	5241442	6598334	4719218	4679977	3773246	6686402	4009216	3469448
4278	Nucleotide	Purine and Pyrimidine Metabolism	methylphosphate	LC/MS polar	100001805	7023-27-0	3760.1	110.985	37070		HMDB61711	13130		0.77	-0.37707	0.79	-0.340075		0.0073	0.0409184	0.0098	0.0507574	0.0005	0.002	0.5369	0.1707	0.9269	0.6426		1.0604	0.8386	1.113	0.8543		77730432	68714552	70569280	81095200	61992508	72946800	66518416	67439312	52623780	39400688	69137424	47364436	76261088	64302616	93675392
4294	Cofactors and Vitamins	Nicotinate and Nicotinamide Metabolism	quinolinate	LC/MS pos early	182	89-00-9	845	168.029	1899	C03722	HMDB00232	1066		1.27	0.344828	2.3	1.20163		0.3185	0.580197	0.0001	0.0010717	0.0005	0.002	0.0114	0.0084	0.0139	0.0752		0.6499	1.4939	0.6432	0.8141				79520	91184	108327		119334	171735	268508	192273	139578	268949			92603
4296	Cofactors and Vitamins	Nicotinate and Nicotinamide Metabolism	nicotinate ribonucleoside	LC/MS pos early	100001316	2625-49-2	1536	256.082	33471	C05841	HMDB06809	161234		0.75	-0.415037	1.16	0.214125		0.2106	0.458819	0.6652	0.849575	0.5526	0.4588	0.0282	0.0181	0.2347	0.3909		0.8391	0.9714	1.6208	1.209		1.02691e+06	1204906	1986226	1198936	1228601	1274789	1169944	2.02006e+06	2192398	1242526	742939	1801503	1126104	1592776	3666627
4298	Cofactors and Vitamins	Nicotinate and Nicotinamide Metabolism	nicotinamide	LC/MS pos early	432	98-92-0	1942	123.055	594	C00153	HMDB01406	936		0.94	-0.0892673	0.96	-0.0588937		0.1563	0.377728	0.3288	0.589681	0.0955	0.1407	9.1614e-07	2.7324e-06	0.7419	0.5891		1.1451	1.1024	0.9427	0.8854		1981867520	1821830144	2061341824	1909427456	2044008576	1902618240	1813266432	2202552576	2034863744	1832497664	1645119488	1755945984	1656144000	1533137280	1572870400
4300	Cofactors and Vitamins	Nicotinate and Nicotinamide Metabolism	nicotinamide ribonucleotide (NMN)	LC/MS pos early	1312	1094-61-7	766	335.064	22152	C00455	HMDB00229	14180		1.15	0.201634	0.84	-0.251539		0.0833	0.248587	0.0455	0.157585	0.8288	0.5799	5.7804e-08	2.6205e-07	0.0111	0.0718		0.9211	0.7783	1.2662	1.4592		26029076	35768044	32934928	35597232	34255616	32841584	29132818	30291704	32437024	24534116	23451404	26981080	35678668	38911848	54368248
4301	Cofactors and Vitamins	Nicotinate and Nicotinamide Metabolism	nicotinamide riboside	LC/MS pos early	100001310	1341-23-7	2040	255.098	33013	C03150	HMDB00855	439924		0.92	-0.120294	0.83	-0.268817		0.5238	0.764174	0.0958	0.276683	0.1056	0.1518	0.0168	0.0118	0.4461	0.5043		0.9904	0.8191	1.126	1.0398		85895112	131579456	97314248	162229840	130445960	123686200	122384968	114180336	97368680	80430456	80808216	109491744	98474440	120200128	156300544
4302	Cofactors and Vitamins	Nicotinate and Nicotinamide Metabolism	nicotinamide adenine dinucleotide (NAD+)	LC/MS neg	1310	53-84-9	1434	662.102	5278	C00003	HMDB00902	5893		1.19	0.250962	1.07	0.0976108		0.021	0.0890149	0.3763	0.639	0.0257	0.0538	0.1603	0.0706	0.2713	0.4211		0.9661	1.0304	0.9774	1.1631		26547108	28959440	34439552	24509576	26497312	26800328	28475876	27205672	23351068	32657912	31997582	35221108	28964076	28028056	27124514
4303	Cofactors and Vitamins	Nicotinate and Nicotinamide Metabolism	nicotinamide adenine dinucleotide reduced (NADH)	LC/MS neg	428	58-68-4;606-68-8	1540	664.117	31475	C00004	HMDB01487	439153		1.81	0.85599	1.11	0.15056		0.0001	0.0010717	0.4196	0.681925	0.0009	0.0031	0.0154	0.011	0.0125	0.0738		0.8919	0.9913	0.8907	1.613		98058	132985	115332	111019	134842	124366	138180	145381	96577	117657	153695	145036	96786	144314	143481
4309	Cofactors and Vitamins	Nicotinate and Nicotinamide Metabolism	nicotinamide N-oxide	LC/MS pos early	100002763	1986-81-8	877	139.05	39582		HMDB02730	72661		1.27	0.344828	1.63	0.704872		0.2525	0.510796	0.0493	0.170055	0.0315	0.0624	0.5814	0.181	0.5253	0.5235		0.7483	1.217	0.9914	1.26		5813016	2601287	6095811	5073269	6.73018e+06	2985178	7988498	12748830	6601890	6310078	6905714	7096980	6027298	2980706	10820795
4310	Cofactors and Vitamins	Nicotinate and Nicotinamide Metabolism	1-methylnicotinamide	LC/MS pos early	55	1005-24-9	1940	137.071	27665	C02918	HMDB00699	457		1.5	0.584963	1.35	0.432959		0.07	0.220074	0.1574	0.378427	0.0267	0.0553	0.0012	0.0012	0.756	0.5923		0.6971	0.9442	1.2896	1.929		4744532	5769168	3869452	3.67352e+06	3766465	2341619	5043370	6612562	4763477	4393829	5786177	6131608	10083310	4.03307e+06	10314656
4316	Cofactors and Vitamins	Nicotinate and Nicotinamide Metabolism	trigonelline (N'-methylnicotinate)	LC/MS pos early	100001092	535-83-1	1388	138.055	32401	C01004	HMDB00875	5570		1.12	0.163499	1.55	0.632268		0.3735	0.636444	0.0074	0.0410736	0.0123	0.0292	0.431	0.1443	0.1591	0.3161		0.8162	1.266	1.0361	1.1652		348434656	238064128	348946432	428301280	378170080	461469728	490186016	811947392	442924448	382377568	649758848	640558976	290709600	541379520	501960704
4320	Cofactors and Vitamins	Nicotinate and Nicotinamide Metabolism	adenosine 5'-diphosphoribose (ADP-ribose)	LC/MS pos early	215	68414-18-6	553	560.079	558	C00301	HMDB01178	192		1.05	0.0703893	1.26	0.333424		0.5699	0.787599	0.0117	0.0582947	0.028	0.057	0.9631	0.2587	0.1363	0.2941		0.9283	1.1658	1.015	1.0656		3595340	2493903	2849629	2891899	3.34513e+06	3446531	4256412	4686773	3951071	3691420	3341702	3458898	3051430	3310054	3010432
4325	Cofactors and Vitamins	Riboflavin Metabolism	riboflavin (Vitamin B2)	LC/MS pos early	500	83-88-5	2292	377.146	1827	C00255	HMDB00244	493570		0.88	-0.184425	0.75	-0.415037		0.0664	0.211093	0.0003	0.00287191	0.0003	0.0011	2.2615e-05	4.0363e-05	0.1097	0.2682		0.9783	0.7317	1.176	1.0305		1929260	2376520	2241392	2421369	2245226	1864961	1505701	1602298	1830804	1484423	1669268	1690306	2180498	2358333	2449526
4326	Cofactors and Vitamins	Riboflavin Metabolism	flavin adenine dinucleotide (FAD)	LC/MS neg	327	146-14-5;84366-81-4	2425	784.15	2134	C00016	HMDB01248	643975		1.07	0.0976108	0.73	-0.454032		0.2436	0.497119	3.3866e-05	0.000405714	0.0088	0.0218	0.0001	0.0002	0.0002	0.0033		1.3248	0.9667	0.9012	0.9666		5032974	5602359	6096324	4972893	5943666	5352747	4142388	4119801	3710447	4127232	4.17322e+06	3806731	4259389	3500130	3167694
4327	Cofactors and Vitamins	Riboflavin Metabolism	flavin mononucleotide (FMN)	LC/MS neg	100000251	130-40-5	2390	455.097	15797	C00061	HMDB01520	710		0.85	-0.234465	0.78	-0.358454		0.0199	0.0869299	0.0011	0.00859816	0.0002	0.001	1.5575e-09	1.6811e-08	0.3725	0.4788		0.8812	0.6909	1.3664	1.1596		546660	509303	595050	492738	514627	483262	509270	376468	415513	398473	381918	381643	860356	771592	690024
4329	Cofactors and Vitamins	Pantothenate and CoA Metabolism	pantothenate	LC/MS neg	1024	137-08-6	1498.7	218.103	1508	C00864	HMDB00210	6613		0.85	-0.234465	1.01	0.0143553		0.1039	0.289764	0.8276	0.924011	0.3068	0.3155	0.5649	0.1766	0.1887	0.3484		1.0051	1.0162	1.0548	0.8976		29958568	20215224	32382060	34171568	29590968	24806932	29128582	26868144	33382592	31870556	24650196	27115628	24737152	23790624	30798548
4331	Cofactors and Vitamins	Pantothenate and CoA Metabolism	pantetheine	LC/MS pos early	100001495	496-65-1	2056	279.137	57555	C00831		439322		1.75	0.807355	0.68	-0.556393		0.0002	0.00200471	0.0058	0.0344362	0.3152	0.3205	0.0284	0.0182	2.7545e-05	0.0009		1.1731	0.7939	0.89	1.5558		138219	259525	194200	268001	270966	259575	137028	156398	197553	130867	146251	172910		172592	175698
4332	Cofactors and Vitamins	Pantothenate and CoA Metabolism	phosphopantetheine	LC/MS neg	100000328	NA	1597	357.089	15504	C01134	HMDB01416	987		0.92	-0.120294	0.64	-0.643856		0.6656	0.849575	0.0115	0.0576353	0.0338	0.0665	0.0164	0.0117	0.1129	0.2716		1.2603	0.8094	0.7665	0.7029		23390	27140	27546	40371	52796	42283	28762	37132							32935
4334	Cofactors and Vitamins	Pantothenate and CoA Metabolism	3'-dephospho-acetyl-CoA	LC/MS neg	100010805		2313	728.152	54675			193680		0.99	-0.0144996	3.05	1.60881		0.6113	0.821495	0.0138	0.06624	0.1384	0.1838	0.1322	0.0619	0.0342	0.1336		0.3599	1.0968	0.9746	0.964		30725					57732	186709	211110	71432	58643		85537	42419	107965	55397
4340	Cofactors and Vitamins	Ascorbate and Aldarate Metabolism	ascorbate (Vitamin C)	LC/MS pos early	233	134-03-2	770	177.039	32354	C00072	HMDB00044	54670067		1.04	0.0565835	1.45	0.536053		0.7204	0.87683	0.0257	0.10232	0.064	0.1066	0.4074	0.1401	0.1633	0.3176		0.7478	1.0841	0.973	1.0098		31457852	11113349	40528568	39918292	37274460	39058836	42894496	48792380	52024532	52757412	52368864	40169528	44464048	49175152	61690680
4341	Cofactors and Vitamins	Ascorbate and Aldarate Metabolism	ascorbic acid 2-sulfate	LC/MS polar	100009329		3042	254.982	63590			86484		1.04	0.0565835	1.39	0.475085		0.8848	0.95295	0.0662	0.21085	0.1551	0.2003	0.5113	0.165	0.2186	0.3823		0.8133	1.1285	1.0451	1.0884		335552	110253	339015	331225	323385	162714	342642	391315	379540	318324	465859	325425	408037	203263	502176
4342	Cofactors and Vitamins	Ascorbate and Aldarate Metabolism	ascorbic acid 3-sulfate	LC/MS polar	100020409		2025	254.981	63687			11425365		1.06	0.0840643	1.24	0.31034		0.6701	0.850224	0.1921	0.429578	0.222	0.2548	0.034	0.0212	0.5237	0.5232		0.8101	1.0046	1.2023	1.2788		46134724	16237916	38402536	40662868	44180352	21955134	41543552	37620896	46763000	38322272	60519588	32638248	82477776	41240004	59104652
4344	Cofactors and Vitamins	Ascorbate and Aldarate Metabolism	dehydroascorbate	LC/MS neg	301	490-83-5	739.6	173.009	34302	C05422	HMDB01264	440667		0.89	-0.168123	1.35	0.432959		0.8903	0.954733	0.1821	0.410448	0.39	0.3708	0.9366	0.2539	0.2946	0.4331		0.8959	1.2126	1.1244	1.0039		322674	390157	833641	3048784	2.05736e+06	2609657	1613763	3816343	1.76657e+06	1705500	1893790	1740642	547969	606188	4551984
4345	Cofactors and Vitamins	Ascorbate and Aldarate Metabolism	2-O-methylascorbic acid	LC/MS polar	100003258	17860-87-6	1512	189.04	63990			99779		0.89	-0.168123	1.14	0.189034		0.3973	0.660009	0.2532	0.510797	0.8279	0.5799	0.4086	0.1403	0.1644	0.318		0.9674	1.1044	1.02	0.91		5752443	3369293	6453621	5920388	6.3903e+06	4448452	5265852	6631846	7564968	6220995	6084898	5145718	6230438	4592271	6.20003e+06
4346	Cofactors and Vitamins	Ascorbate and Aldarate Metabolism	threonate	LC/MS polar	100001022	70753-61-6	2384	135.03	27738	C01620	HMDB00943	151152		1.22	0.286881	1.21	0.275007		0.0649	0.207485	0.0604	0.196041	0.0113	0.0273	0.0784	0.0416	0.9793	0.6549		0.8263	1.0008	0.9452	1.1532		209120160	112193360	190041920	221488464	228710288	212569584	266935360	255705632	212314112	215189648	244963936	227050656	206377776	261966944	271216864
4349	Cofactors and Vitamins	Ascorbate and Aldarate Metabolism	oxalate (ethanedioate)	LC/MS neg	100000841	144-62-7	603	88.988	20694	C00209	HMDB02329	971		1.15	0.201634	1.31	0.389567		0.3983	0.66086	0.0671	0.212525	0.0617	0.1037	0.1194	0.0574	0.4569	0.5059		0.8432	1.1072	1.0614	1.2156		6713700	2.7275e+06	3845613	4086970	4419153	4781219	8741114	5292680	5.4273e+06	4782276	6.22671e+06	4424312	5244971	8107850	4687191
4350	Cofactors and Vitamins	Ascorbate and Aldarate Metabolism	gulonate	LC/MS polar	100001586	20246-53-1	2750	195.051	46957	C00257	HMDB03290	152304		1.23	0.298658	0.98	-0.0291463		0.0224	0.0930966	0.9309	0.969905	0.1069	0.1529	7.4985e-08	3.207e-07	0.085	0.2258		1.331	1.3056	0.7297	0.8988		69061480	54758248	43674396	59692192	76236800	65450400	67526960	57234236	62663736	51831560	63324292	59227988	28049228	32671014	32322748
4353	Cofactors and Vitamins	Tocopherol Metabolism	alpha-tocopherol	LC/MS pos late	1105	59-02-9;10191-41-0	2522	430.378	1561	C02477	HMDB01893	14985		0.85	-0.234465	0.76	-0.395929		0.0205	0.0879899	0.0007	0.00593433	0.0002	0.0008	6.4681e-07	2.1249e-06	0.3108	0.4331		0.9531	0.7247	1.2575	1.0631		86970688	136482032	88915888	87129184	93352008	96454072	61542252	88235960	70096016	75532176	83650128	68991600	129464640	130142128	132019304
4373	Cofactors and Vitamins	Tocopherol Metabolism	gamma-CEHC glycine	LC/MS neg	100020481		3900	320.15	62284					1.15	0.201634	0.73	-0.454032		0.7099	0.870117	0.5045	0.74884	0.8328	0.5806	0.2685	0.1033	0.4635	0.5059		1.2176	0.8912	1.181	1.3622		101578	78785	45291	277764	153143	107603	97585	117578	58782	93044	109620	82716	67609	101600	171754
4375	Cofactors and Vitamins	Tocopherol Metabolism	gamma-tocopherol/beta-tocopherol	LC/MS pos late	100008998		2384	416.364	52473					0.72	-0.473931	0.88	-0.184425		0.0399	0.142835	0.362	0.625606	0.0386	0.0738	0.527	0.1687	0.3819	0.4811		1.0161	0.8968	1.0495	0.7597			306820	220771	204980	203870		157991	166966		154942	280547	184607		212461	189647
4387	Cofactors and Vitamins	Pterin Metabolism	pterin	LC/MS pos early	100004216	22363-60-4	1805	164.057	43023	C00715	HMDB00802	73000		0.91	-0.136062	1.06	0.0840643		0.5247	0.764832	0.6415	0.840858	0.903	0.6028	0.0086	0.0065	0.4376	0.5007		1.0504	1.1086	0.8839	0.8045		5086342	2785651	3515624	3552759	4246913	3805723	4719390	4.1476e+06	4412113	4.03004e+06	2815462	4142201	3.78581e+06	3125199	2354458
4400	Cofactors and Vitamins	Hemoglobin and Porphyrin Metabolism	heme	LC/MS neg	100001386	14875-96-8	5325	632.173	41754					0.45	-1.152	1.12	0.163499		0.1994	0.439209	0.7853	0.906607	0.4659	0.4153	0.6287	0.1913	0.2703	0.4211		0.621	0.6934	1.3092	0.5887		21140	28114										43708
4401	Cofactors and Vitamins	Hemoglobin and Porphyrin Metabolism	bilirubin (Z,Z)	LC/MS pos late	1090	635-65-4	1840	585.271	43807	C00486	HMDB00054	5280352		0.89	-0.168123	1.38	0.464668		0.4823	0.730827	0.0811	0.243729	0.4372	0.3972	0.0777	0.0413	0.0861	0.2276		1.0476	1.4476	0.971	0.8625		288182	741112	191521	374944	267584	228402	689888	387001	364218	599356	357262	492861	510465	282754	313643
4404	Cofactors and Vitamins	Hemoglobin and Porphyrin Metabolism	biliverdin	LC/MS pos late	250	55482-27-4;55482-27-4	1016	583.255	2137	C00500	HMDB01008	5353439		0.89	-0.168123	1.53	0.613532		0.4444	0.69853	0.0091	0.0480074	0.1519	0.1972	0.4538	0.1504	0.0174	0.0887		0.8292	1.2705	1.1982	1.0649		777353	610672	421923	776377	726505	737929	1178115	1382460	1074180	892254	815748	863770	721405	777329	849721
4413	Cofactors and Vitamins	Thiamine Metabolism	thiamin (Vitamin B1)	LC/MS pos early	873	59-43-8	3050	265.112	5341	C00378	HMDB00235	1130		1.1	0.137504	1.14	0.189034		0.4516	0.704517	0.2846	0.548595	0.2016	0.2402	0.0356	0.0219	0.8169	0.6132		1.0682	1.2181	0.8986	0.9843		11984270	15586776	16188171	19375168	22177504	19675850	16535498	30132780	18791026	16225826	18417454	19620016	11197736	13008503	14067110
4414	Cofactors and Vitamins	Thiamine Metabolism	thiamin monophosphate	LC/MS pos early	523	532-40-1	2378	345.078	15798	C01081	HMDB02666	3382778		1.24	0.31034	1.29	0.367371		0.005	0.030106	0.0016	0.0117517	0.0001	0.0005	0.5299	0.1694	0.7357	0.5884		0.8933	1.1499	0.88	1.0914		21634676	24696176	28388500	21616804	27083408	24548640	30013052	41561740	28409262	27727414	31941378	30817306	22473512	24785556	20659872
4415	Cofactors and Vitamins	Thiamine Metabolism	thiamin diphosphate	LC/MS neg	522	154-87-0	1195.1	423.03	35670	C00068	HMDB01372	1132		1.17	0.226509	1.28	0.356144		0.3002	0.562751	0.097	0.279675	0.0612	0.1034	0.4299	0.1442	0.6368	0.5585		0.8102	1.0333	0.9405	1.1001		980138	1205053	1165344	726621	988822	689643	1366466	971245	1126089	1.40405e+06	1143070	1329466	1315580	1261897	817670
4422	Cofactors and Vitamins	Vitamin A Metabolism	retinol (Vitamin A)	LC/MS pos late	498	68-26-8	1636	269.226	1806	C00473	HMDB00305	445354		0.96	-0.0588937	1.11	0.15056		0.7714	0.899703	0.393	0.655898	0.6868	0.5262	0.0018	0.0017	0.4188	0.4902		1.1656	1.2926	0.9203	0.8816		6826120	4626543	8788233	5663028	6.67299e+06	7819673	6992037	6981550	5614241	7.40734e+06	10787716	7018171	5692033	6.92574e+06	5756549
4440	Cofactors and Vitamins	Vitamin B6 Metabolism	pyridoxamine	LC/MS pos early	568	58052-48-5	2975	169.097	2150	C00534	HMDB01431	1052		0.74	-0.434403	0.96	-0.0588937		0.0008	0.00655385	0.585	0.801318	0.0048	0.0133	1.9275e-08	1.2483e-07	0.0271	0.1192		0.854	0.8185	1.5586	1.16		43159608	49253540	47980304	55037848	62481672	62644648	47446652	61859776	43387396	49536564	45406000	59629528	83629992	93249056	97346152
4441	Cofactors and Vitamins	Vitamin B6 Metabolism	pyridoxamine phosphate	LC/MS pos early	493	529-96-4	1932	249.063	3138	C00647	HMDB01555	1053		1.05	0.0703893	1.08	0.111031		0.1936	0.431799	0.0823	0.246466	0.0363	0.07	5.535e-12	1.0456e-10	0.7357	0.5884		0.7678	0.8258	1.1562	1.2193		6930863	7280594	7.98781e+06	7016254	7918152	7645113	7466885	9009381	7.6491e+06	8517794	7775980	7740915	10727116	11429999	10756046
4442	Cofactors and Vitamins	Vitamin B6 Metabolism	pyridoxal phosphate	LC/MS pos early	492	41468-25-1	1367	248.032	5331	C00018	HMDB01491	1051		1.14	0.189034	1.11	0.15056		0.163	0.385767	0.2083	0.455055	0.0662	0.1079	0.0124	0.0091	0.9175	0.6406		0.8873	0.9865	1.0537	1.2028		1954496	1761595	1894428	1098356	1894247	1802392	2.07856e+06	2.00839e+06	1885815	1825863	1954557	1815106	2136752	2090408	1848263
4443	Cofactors and Vitamins	Vitamin B6 Metabolism	pyridoxal	LC/MS pos early	491	65-22-5	2343	168.066	1651	C00250	HMDB01545	1050		0.89	-0.168123	0.91	-0.136062		0.1542	0.374297	0.2918	0.554941	0.0849	0.1283	0.0175	0.0122	0.7812	0.6		0.9852	0.9014	1.1732	1.0451		37300204	42312472	35964848	41446340	46155924	41936068	33124096	42631172	34745516	36194680	36098604	41489824	35714124	45078608	53416608
4444	Cofactors and Vitamins	Vitamin B6 Metabolism	pyridoxate	LC/MS neg	100001121	82-82-6	2185	182.046	31555	C00847	HMDB00017	6723		1.62	0.695994	1.12	0.163499		0.1049	0.291876	0.5342	0.773387	0.1149	0.1596	0.5846	0.1815	0.4597	0.5059		0.9155	1.029	0.919	1.4867		1927668	3040918	3185358	2099689	2495256	1433920	2352915	2973660	2.66851e+06	2478191	2974908	2493007	1251614	1571496	3.02431e+06
4455	Xenobiotics	Benzoate Metabolism	hippurate	LC/MS neg	100000014	495-69-2	2106.9	178.051	15753	C01586	HMDB00714	464		2.06	1.04264	0.96	-0.0588937		0.3347	0.595333	0.996	1	0.4948	0.4323	0.6361	0.1927	0.4904	0.5142		0.9133	0.8726	0.7746	1.5988		33389472	2112872	5474846	62964456	55617376	25258028	27270452	3485152	34063636	43034852	3683092	65050568	3987190	41708376	2273984
4459	Xenobiotics	Benzoate Metabolism	2-hydroxyhippurate (salicylurate)	LC/MS neg	1869	487-54-7	2184	194.046	18281	C07588	HMDB00840	10253		1.96	0.970854	1.24	0.31034		0.0018	0.0128874	0.2936	0.555546	0.0036	0.0103	0.8192	0.2286	0.0912	0.2334		0.9265	1.146	0.793	1.5565		113735	123383	190475	154421	169957	187527	163562	205411	211735	140899	276162	164285	83006	205127	168052
4463	Xenobiotics	Benzoate Metabolism	4-hydroxyhippurate	LC/MS neg	100001423	2482-25-9	1475	194.046	35527		HMDB13678	151012		0.74	-0.434403	1.16	0.214125		0.1405	0.349233	0.4749	0.725422	0.5748	0.4685	0.8519	0.2353	0.1252	0.2908		0.838	0.9712	1.0569	0.7786		52390124	24855836	80140488	86294184	68482320	23955984	34885736	68731888	55176288	90482368	71033304	69266144	114194152	45136528	63258416
4469	Xenobiotics	Benzoate Metabolism	benzoate	LC/MS neg	100000008	65-85-0	1750	121.029	15778	C00180	HMDB01870	243		1.14	0.189034	1.05	0.0703893		0.2373	0.487767	0.7743	0.900619	0.2986	0.3104	0.6194	0.1895	0.5193	0.5232		0.974	1.0235	0.8948	1.0217		1623405	2358247	2378940	2250054	2079769	1555151	1912863	1971103	2243100	1448234	2240249	3052183	1294430	1191081	2292983
4479	Xenobiotics	Benzoate Metabolism	4-hydroxybenzoate	LC/MS neg	100000862	99-96-7	820	137.024	21133	C00156	HMDB00500	135		1.23	0.298658	0.78	-0.358454		0.407	0.67024	0.1744	0.398361	0.6956	0.5282	8.0107e-05	0.0001	0.1265	0.2918		0.8663	0.6741	1.476	1.818		1802144	1453546	2244331	1708125	1663352	1644944	2348795	1272342	1252710	1300399	823402	1185119	1553780	2852759	2996715
4491	Xenobiotics	Benzoate Metabolism	catechol sulfate	LC/MS neg	100001605	4918-96-1	1906	188.986	35320		HMDB59724	3083879		1	0	0.63	-0.666576		0.6369	0.838963	0.7249	0.878784	0.9319	0.6134	0.2545	0.0988	0.561	0.5371		1.6817	1.0562	0.7549	0.7577		3846622	185563	3858594	8082733	9256328	4386476	3701536	502561	4732287	1995751	4445616	3223390	236904	5322004	3446051
4494	Xenobiotics	Benzoate Metabolism	guaiacol sulfate	LC/MS neg	100004208		2344	203.002	46111		HMDB60013	22473		1	0	0.73	-0.454032		1	1	0.3291	0.589681	0.4875	0.4267	0.0007	0.0007	0.4875	0.514		1.2694	0.9269	0.521	0.521		16220		58184	60182	60156	26160	20581		49447	28059	34206	24628
4498	Xenobiotics	Benzoate Metabolism	4-methylcatechol sulfate	LC/MS neg	100004111		2665	203.002	46146					1.29	0.367371	0.37	-1.4344		0.6864	0.861285	0.2349	0.484588	0.5709	0.4669	1.6251e-05	3.1854e-05	0.2614	0.4146		7.4175	2.7706	0.3188	0.4108		76731	191187	725392	92748	2537243	504464	91077	493131	109814	41552	534984	271256			51485
4510	Xenobiotics	Benzoate Metabolism	4-acetylphenol sulfate	LC/MS neg	100000711		2375	215.002	44620			4684006		1.64	0.713696	0.32	-1.64386		0.0455	0.157585	0.0005	0.00441451	0.1619	0.2051	0.2127	0.087	0.0002	0.0041		2.2803	0.7361	0.7528	1.235		67293	178748	271563	81175	106438	49398	40362	30215	69797	26415	39325	37471	45204	44712	60912
4537	Xenobiotics	Benzoate Metabolism	methyl-4-hydroxybenzoate sulfate	LC/MS neg	100006116		2873	230.997	48429					1.04	0.0565835	0.82	-0.286304		0.8209	0.923647	0.2321	0.481728	0.4863	0.4263	0.0566	0.0322	0.3136	0.4331		1.0111	0.8307	1.1431	1.1897		78320808	60776728	91911872	80463096	105497456	64509152	73413600	67738416	64220760	72859808	63143016	54219644	48905372	80416672	116153136
4545	Xenobiotics	Benzoate Metabolism	p-cresol sulfate	LC/MS neg	100001315	3233-57-7	2890	187.007	36103		HMDB11635	4615423		1.37	0.454176	0.76	-0.395929		0.4165	0.680456	0.4848	0.733007	0.9344	0.6134	2.0343e-05	3.8369e-05	0.2886	0.4312		5.8756	4.4488	0.5193	0.7094		476707	1202619	7.92339e+06	897463	3324700	1526331	669921	3134507	454910	488879	5703235	1171880	112135	142431	202552
4553	Xenobiotics	Benzoate Metabolism	phenylpropionylglycine	LC/MS neg	100001591	56613-60-6	2945	206.082	35434		HMDB00860	152323		1.79	0.83996	1.38	0.464668		0.4886	0.736743	0.8184	0.921827	0.5147	0.4402	0.3115	0.1146	0.7416	0.5891		1.6288	2.2431	0.4298	0.7683		505380	25912		772450	977201	1511826	680280	27787	879688	1489224		2155855		288044
4561	Xenobiotics	Benzoate Metabolism	3-(3-hydroxyphenyl)propionate sulfate	LC/MS neg	100005391	86321-32-6	1294	245.013	45415			187488		0.64	-0.643856	1.36	0.443607		0.9169	0.962975	0.8525	0.938845	0.8374	0.5811	0.0529	0.0304	0.9539	0.6463		4.579	6.2309	1.9127	1.2243		1274645	14650063	20714980	3322546	1455306	1811631	1.04301e+06	20448608	719230	2100173	33243872	1268686		737770	13729622
4622	Xenobiotics	Food Component/Plant	maltol sulfate	LC/MS neg	100006106		1503	204.981	48696					1.2	0.263034	1.69	0.757023		0.8028	0.916257	0.7843	0.906066	0.9864	0.622	0.9587	0.2584	0.7116	0.5809		1.2531	2.1181	1.5638	1.8751		52854	396842	256927	133337	133385	29378	26138	500664	151055	54548	867912	94546	152882	83006	583865
4683	Xenobiotics	Food Component/Plant	genistein	LC/MS neg	100001221	446-72-0	3754	269.046	32448	C06563	HMDB03217	5280961		1.05	0.0703893	0.95	-0.0740006		0.8742	0.951953	0.9398	0.9749	0.9533	0.6149	0.8024	0.2254	0.8686	0.6282		1.8071	1.7254	1.0995	1.1533		20852	293336	423270	58439	49922			126019	152689		477815	29268	79931	22960
4684	Xenobiotics	Food Component/Plant	genistein glucuronide	LC/MS neg	100020216		2895	445.078	62063					1.55	0.632268	1.58	0.659925		0.5416	0.776187	0.6914	0.864065	0.4775	0.4227	0.3031	0.1125	0.879	0.6304		0.9322	1.4742	0.4685	0.727			123111	119129	31238	18476			80710	58038		325973		32598
4765	Xenobiotics	Food Component/Plant	2,3-dihydroxyisovalerate	LC/MS polar	100002417	1756-18-9	1050	133.051	38276	C04039	HMDB12141	677		1.07	0.0976108	0.55	-0.862496		0.588	0.804135	0.0022	0.0153012	0.049	0.0882	2.9308e-06	7.636e-06	0.0094	0.0643		2.429	1.3245	0.7632	0.818		1601800	1481986	2331356	1445050	1490795	748673	701101	903577	623646	783543	1432119	517866	310149	435233	680549
4769	Xenobiotics	Food Component/Plant	2,8-quinolinediol	LC/MS pos early	100004206	15450-76-7	2514	162.055	42975	C06342		97250		1.08	0.111031	0.93	-0.104697		0.9598	0.98524	0.7464	0.890039	0.7915	0.5696	0.1564	0.0695	0.8468	0.6232		0.7769	0.7197	1.0506	1.135		2414274			3970795	2237132	1196754	1130988		3.07548e+06	3809744			1324560	1301891	5145401
4770	Xenobiotics	Food Component/Plant	2,8-quinolinediol sulfate	LC/MS neg	100004321		2612	239.997	48691					1.23	0.298658	0.76	-0.395929		0.6573	0.849158	0.445	0.69853	0.8185	0.5767	0.1059	0.0522	0.3949	0.4829		0.897	0.6809	1.1436	1.4066		5070111			6139957	4658212	3089997	3557821		3102085	4372083			2266386	4356980	10553834
4773	Xenobiotics	Food Component/Plant	2-isopropylmalate	LC/MS polar	100000409	3237-44-3	2605	175.061	15667	C02504	HMDB00402	77		1.31	0.389567	2.15	1.10434		0.6326	0.835105	0.3289	0.589681	0.3058	0.3155	0.7845	0.2234	0.7195	0.5809		1.1061	2.3738	1.2394	1.618		11966296	7095132	53372152	4677936	6.91168e+06	3328244	10537288	80857968	14431840	2109067	66893932	12643626	13681307	11900312	41286872
4774	Xenobiotics	Food Component/Plant	2-oxindole-3-acetate	LC/MS neg	100003109	2971-31-5	2076	190.051	40479		HMDB35514	3080590		2.87	1.52105	0.88	-0.184425		0.1203	0.315857	0.8801	0.95295	0.311	0.3168	0.1294	0.0609	0.2238	0.3876		2.4428	2.149	0.6727	1.9335		443679	2931114	2832788	560563	689451	375156	248973	1562409	627117	337285	2354075	1760902	193357	307981	508259
4778	Xenobiotics	Food Component/Plant	3-formylindole	LC/MS neg	100020219	487-89-8	3709	144.045	62863	C08493	HMDB29737	10256		1.02	0.0285692	0.94	-0.0892673		0.8302	0.924011	0.5898	0.804659	0.8175	0.5767	0.8144	0.2282	0.5944	0.5433		1.0085	0.9494	0.9546	0.9699		775478	733105	698284	653463	815558	491613	690238	687204	667965	714020	425116	738794	636267	636425	425249
4792	Xenobiotics	Food Component/Plant	betonicine	LC/MS pos early	100002153	515-25-3	1012	160.097	38100	C08269	HMDB29412	164642		1.24	0.31034	1.11	0.15056		0.2949	0.555873	0.714	0.87214	0.3183	0.3218	0.7183	0.2096	0.6241	0.5522		0.9712	1.0754	0.8739	1.0812		1054672	1533844	1704534	1148032	1581800	1.85808e+06	1141279	1514369	2335840	862406	1849063	2131426	912034	1.56697e+06	1424804
4798	Xenobiotics	Food Component/Plant	gluconate	LC/MS polar	338	527-07-1	2922	195.051	587	C00257	HMDB00625	10690		1.01	0.0143553	0.76	-0.395929		0.9678	0.989199	0.0778	0.237888	0.1941	0.2352	0.6876	0.2037	0.2132	0.3763		1.1442	0.8683	0.9537	0.9608		3114030	4315280	4595225	6742318	6163697	5192734	2764241	3314513	4720409	4.15399e+06	3446758	4460465	3719390	3355733	4714686
4821	Xenobiotics	Food Component/Plant	beta-guanidinopropanoate	LC/MS pos early	100001411	353-09-3	2145	132.077	35101	C03065	HMDB13222	67701		1.17	0.226509	1.34	0.422233		0.3834	0.648129	0.0994	0.281924	0.0789	0.1222	0.3201	0.1167	0.5608	0.5371		0.7474	1.0035	0.8851	1.0328		4439836	8881010	6186244	3605910	8627984	4628075	8710305	12385536	4475846	6369376	8854710	8036940	5794293	5469900	8.18356e+06
4846	Xenobiotics	Food Component/Plant	cinnamoylglycine	LC/MS neg	100002253	16534-24-0	3127	204.067	38637		HMDB11621	709625		2.38	1.25096	0.91	-0.136062		0.3929	0.655898	0.8487	0.936648	0.6359	0.5002	0.3613	0.1274	0.4596	0.5059		1.8771	1.7055	0.3682	0.8754		18202890	543110	333506	32826268	23252348	10208683	9046003	317429	18642130	21528528	236765	27791784		3668990
4864	Xenobiotics	Food Component/Plant	daidzein	LC/MS neg	100001219	486-66-8	3566	253.051	32453	C10208	HMDB03312	5281708		0.95	-0.0740006	1.22	0.286881		0.7942	0.911939	0.9294	0.969809	0.9029	0.6028	0.5082	0.1643	0.8048	0.6099		0.895	1.094	0.7153	0.6783		71960	143332	324263	109498	67322	25375		88228	158733		299744	309244	139627	42902
4865	Xenobiotics	Food Component/Plant	daidzein 7-O-glucuronide	LC/MS neg	100020206		2580	429.083	62070		HMDB41718	11316354		1.31	0.389567	1.68	0.748461		0.5392	0.775356	0.2142	0.463194	0.1924	0.2341	0.6174	0.1894	0.6467	0.5634		0.8744	1.4701	0.8189	1.0716		31386	33805	93403	28361	30216			44315	47459		179438	84853	65230	31837
4867	Xenobiotics	Food Component/Plant	genistein sulfate	LC/MS neg	100020207		3616	349.002	62061					1.44	0.526069	0.96	-0.0588937		0.4957	0.741592	0.4324	0.688282	0.9403	0.6134	0.3486	0.1239	0.303	0.4331		1.6072	1.5497	1.1988	1.73		378425	2449498	3198565	442434	646927	238689	171138	1.57691e+06	742195	71139	4362657	167701	1501777	940797	219178
4873	Xenobiotics	Food Component/Plant	dihydroferulic acid sulfate	LC/MS neg	100020272		1310	275.023	62857		HMDB41724	187489		1.98	0.9855	0.42	-1.25154		0.724	0.878784	0.1071	0.295783	0.3585	0.3492	0.1635	0.0715	0.1636	0.3176		1.3517	0.5678	1.8708	3.7127		569893	984648	1.16068e+06	835574	508594	320492	156029	329190	635506	155519	335757	227838	2080549	269246	2172980
4885	Xenobiotics	Food Component/Plant	equol sulfate	LC/MS neg	100003429		3630	321.044	40478					1	0	0.73	-0.454032		1	1	0.1727	0.395008	0.3293	0.3303	0.3293	0.1187	0.3293	0.4449		0.6452	0.4678	0.4678	0.4678					4248551						1296999
4886	Xenobiotics	Food Component/Plant	ergothioneine	LC/MS pos early	100002154	58511-63-0	850	230.096	37459	C05570	HMDB03045	3032311		1.08	0.111031	1.22	0.286881		0.2926	0.555223	0.0262	0.103825	0.023	0.0497	9.5267e-05	0.0001	0.362	0.4718		0.7607	0.9264	1.0287	1.114		226301248	250309744	222197072	215803632	228509040	213084464	283210624	213747648	332316896	337838784	192545936	291950624	304378368	302329056	286155456
4888	Xenobiotics	Food Component/Plant	erythritol	LC/MS polar	100000846	149-32-6	1491	167.056	20699	C00503	HMDB02994	222285		1.32	0.400538	0.95	-0.0740006		0.0889	0.261007	0.6844	0.860677	0.3422	0.3376	0.1063	0.0522	0.1354	0.2941		1.1031	1.0479	0.8096	1.0675		123597	108756	132639	146362	148004	110296	113393	147717	148828	125148	104361	91679	85171	97765	99172
4894	Xenobiotics	Food Component/Plant	ferulic acid 4-sulfate	LC/MS neg	100005389	86321-29-1	1200	273.007	47114		HMDB29200	6305574		1.74	0.799087	1.04	0.0565835		0.3462	0.606295	0.8272	0.924011	0.6048	0.4878	0.125	0.0594	0.4116	0.4882		0.9727	1.0158	1.1587	2.011		737381	832703	1890878	1151147	1186666	559881	573757	549829	2407985	554941	1839789	714013	1027851	1357315	1021247
4895	Xenobiotics	Food Component/Plant	ferulylglycine (1)	LC/MS neg	100010912		2239	250.072	54936					1.33	0.411426	2.64	1.40054		0.9665	0.989139	0.0412	0.146565	0.146	0.1919	0.9519	0.2569	0.1315	0.2941		0.7156	1.8902	1.105	1.4676		60974	46784	126005	101732	48481	24239	71402	88418	341790	83588	298367	194712	128417	110374	133224
4896	Xenobiotics	Food Component/Plant	ferulylglycine (2)	LC/MS neg	100010913		2172	250.072	54937					1.42	0.505891	3.13	1.64616		0.9436	0.976256	0.0424	0.150207	0.1537	0.1991	0.8871	0.2431	0.1289	0.2938		0.6427	2.0104	1.0679	1.518		87447	37193	93108	79704	37003	22075	63181	119856	471024	72430	216643	172182	93184	92462	119248
4919	Xenobiotics	Food Component/Plant	glycitein sulfate (2)	LC/MS neg	100021092		3400	363.018	62887					0.97	-0.0439433	1.08	0.111031		0.7244	0.878784	0.7696	0.898918	0.9662	0.6163	0.2299	0.0913	0.6485	0.5634		1.1303	1.2222	1.8017	1.7543		257816	867569	360563	238869	509976	62962	66911	482367	309273	97939	1355259	172901	1742083	349218	810731
4924	Xenobiotics	Food Component/Plant	histidine betaine (hercynine)	LC/MS pos early	100004059	534-30-5	2094	198.124	62278			3083620		1.3	0.378512	1.22	0.286881		0.0035	0.0226768	0.021	0.0890149	0.0005	0.0021	1.88e-05	3.6113e-05	0.5764	0.5433		0.768	0.9351	0.9997	1.2951		4142330	4300315	3577037	3716602	4729951	4003927	5835461	3789779	5341395	5.44944e+06	4.09361e+06	5286267	5466766	5250898	5146951
4926	Xenobiotics	Food Component/Plant	homocitrate	LC/MS polar	100002554	320573-06-6	4416	205.035	39601	C01251	HMDB03518	439459		0.58	-0.785875	0.65	-0.621488		0.1723	0.395008	0.5538	0.781388	0.1691	0.2127	0.1523	0.0682	0.5716	0.5422		2.1153	1.3763	1.1093	0.6432		5497780	261837	2629383	1047633	1521652	802427	1688163	1833440	2116160	522771	1244289	247292	1469595	1384290	926628
4927	Xenobiotics	Food Component/Plant	homostachydrine	LC/MS pos early	100001550	1195-94-4	1750	158.118	33009	C08283	HMDB33433	441447		1.93	0.948601	2.6	1.37851		0.0076	0.0416412	0.0008	0.00655385	8.9907e-05	0.0005	0.9693	0.2597	0.4985	0.5183		0.6615	1.7173	0.7777	1.5018		6794457	8339988	6741235	8.01341e+06	5853723	6724879	14144016	10498279	35785800	12088584	14906851	22819444	3763095	6.25869e+06	10899953
4953	Xenobiotics	Food Component/Plant	mannonate	LC/MS polar	100003695	642-99-9	2736	195.051	62864			3246006		1.07	0.0976108	1.29	0.367371		0.7774	0.902377	0.0899	0.262311	0.1591	0.2021	0.2272	0.091	0.3029	0.4331		0.7907	1.0204	0.994	1.0636		1678094	1040901	2617366	1815414	2042528	1412068	1629941	2665972	2.74677e+06	1877675	2164800	2602696	2220729	1963605	2325305
4961	Xenobiotics	Food Component/Plant	N-(2-furoyl)glycine	LC/MS neg	100001086	5657-19-2;5657-19-2	1525	168.03	31536		HMDB00439	21863		1.8	0.847997	0.99	-0.0144996		0.3015	0.564508	0.9024	0.958062	0.5154	0.4402	0.7498	0.2157	0.412	0.4882		1.1922	1.1764	0.7133	1.281		193959	89020	549795	242753	187324		95824	133184	551769		323450	141043	158372	185988
5057	Xenobiotics	Food Component/Plant	stachydrine	LC/MS pos early	100001296	4136-37-2	1440	144.102	34384	C10172	HMDB04827	115244		1.45	0.536053	2.45	1.29278		0.0487	0.168326	0.0002	0.00200471	0.0001	0.0007	0.9886	0.2634	0.102	0.253		0.6206	1.52	0.8301	1.2037		81160688	59395804	68981688	90851424	57418672	72614040	147124992	143872368	267898592	113137392	164206816	217934912	40102132	120932544	102072728
5084	Xenobiotics	Food Component/Plant	methyl glucopyranoside (alpha + beta)	LC/MS pos early	100005864		832	212.113	46144					1.46	0.545968	1.09	0.124328		0.0045	0.0273857	0.3651	0.628415	0.0085	0.0217	0.1027	0.0509	0.1236	0.2893		0.98	1.0693	0.7313	1.0673		21341506	11902595	15361560	19166712	18920296	26404692	23292994	19506112	23722656	16372644	19742144	20768680	10722454	17240332	12007971
5111	Xenobiotics	Food Component/Plant	pyrraline	LC/MS neg	100001767	74509-14-1	2304	253.119	48428		HMDB33143	122228		1.94	0.956057	0.46	-1.12029		0.1242	0.324099	0.0269	0.106106	0.5858	0.4768	0.0337	0.0211	0.0105	0.0698		2.0445	0.9448	0.6313	1.2233		297948	260715	482989	455463	313773	406466	182940	151611	373075	65770	130637	120617	27304	186895	50762
5114	Xenobiotics	Food Component/Plant	daidzein sulfate (2)	LC/MS neg	100006363		3330	333.008	48728					1.39	0.475085	1.05	0.0703893		0.5991	0.812145	0.5665	0.787599	0.9728	0.6178	0.2395	0.0943	0.4389	0.5007		1.0636	1.1166	1.1475	1.5911		1340986	1895739	3527106	862720	1604384	522256	471160	1244139	1452288	140374	4745472	2185425	3024779	1993425	795548
5124	Xenobiotics	Food Component/Plant	3-hydroxycinnamate sulfate	LC/MS neg	100006094	86321-30-4	1338	242.997	48409			6443141		1.48	0.565597	1.26	0.333424		0.5133	0.757006	0.8963	0.95696	0.71	0.5344	0.1457	0.0661	0.579	0.5433		1.5596	1.9716	0.7479	1.104		116182	176464	493501	172493	52827	75703	36651	471541	103085	75878	634176	53075			246347
5197	Xenobiotics	Food Component/Plant	caffeic acid sulfate	LC/MS neg	100009337		870	258.992	53254		HMDB41708			1.07	0.0976108	0.66	-0.599462		0.517	0.758375	0.1249	0.324695	0.5129	0.4402	0.2706	0.104	0.1255	0.2908		1.1347	0.7541	1.1792	1.2614		180253	85601	209728	164353	158801	113223	112039	58327	132859	58572	163155	81113	203065	299964	39511
5200	Xenobiotics	Food Component/Plant	tartronate (hydroxymalonate)	LC/MS neg	100000840	80-69-3	610	118.999	20693	C02287	HMDB35227	45		0.9	-0.152003	1.92	0.941106		0.6571	0.849158	0.0028	0.0189333	0.0496	0.089	0.2343	0.0929	0.013	0.0739		0.6123	1.1767	1.0197	0.9185		551125	125315	262386	525423	679568	661133	1126564	1133743	823806	979127	599136	728512	464693	832074	861414
5203	Xenobiotics	Food Component/Plant	N-carboxymethylalanine	LC/MS pos early	100021194	106327-05-3	905	148.06	63155			2764308		0.96	-0.0588937	1.08	0.111031		0.8735	0.951953	0.5499	0.780811	0.7553	0.5594	0.4657	0.1537	0.5924	0.5433		0.9698	1.0447	0.9323	0.8986		16294079	6474070	16603271	18551560	13944547	14918481	14094929	22389860	15168183	12548566	12388563	16893952	8467250	14172458	16939152
5207	Xenobiotics	Food Component/Plant	2-dimethylaminoethanol	LC/MS pos early	100001630	108-01-0	1983	90.0913	42562	D07777	HMDB32231			0.66	-0.599462	1.36	0.443607		0.168	0.390016	0.4023	0.664907	0.6887	0.5263	0.2142	0.0873	0.1216	0.2877		1.0664	1.4511	1.1486	0.7546		679531	641163	732652	1373714	1831139	1565279	1978368	2589856	2153349	833767	549663	1179629	792908	569167	1568068
5208	Xenobiotics	Food Component/Plant	3-indoleglyoxylic acid	LC/MS neg	100020372	1477-49-2	2140	188.035	63583			73863		1.64	0.713696	0.9	-0.152003		0.0791	0.239407	0.5495	0.780811	0.3904	0.3708	0.0311	0.0196	0.0974	0.2438		0.801	0.7184	0.837	1.3701		41543		35683	41133	39007		34278		59671	16795	27294	15045	27681	46328	23659
5210	Xenobiotics	Food Component/Plant	methyl vanillate sulfate	LC/MS neg	100020622		2933	261.007	63857					0.8	-0.321928	1.12	0.163499		0.3851	0.649239	0.5688	0.787599	0.8295	0.5799	0.54	0.1714	0.3118	0.4331		1.0719	1.2006	0.9217	0.7406		2832466	1692465	18610440	9426469	9071650	4347392	2660210	12814337	3210318	12077860	13272029	7.46742e+06	6904543	3665341	8.21202e+06
5212	Xenobiotics	Food Component/Plant	vanillic acid glycine	LC/MS neg	100021363		1682	224.056	63853		HMDB60026	3083688		0.94	-0.0892673	1.06	0.0840643		0.9723	0.990316	0.9377	0.974293	0.9755	0.6188	0.4519	0.1503	0.9363	0.6445		0.9576	1.0189	1.1563	1.0866		412306	740868	1153510	828860	743519	385132	324840	1449665	846348	503098	871704	541569	1.75463e+06	649387	965487
5218	Xenobiotics	Food Component/Plant	ethyl beta-glucopyranoside	LC/MS neg	100020377		1519	207.087	64131			121667		1.21	0.275007	1.6	0.678072		0.4273	0.685912	0.0505	0.173137	0.0543	0.0943	0.0867	0.0451	0.3798	0.4811		1.0435	1.671	0.8729	1.0557		328685	77649	121616	220700	184785	149891	519099	199129	243264	184837	312652	275863	88038	292686	118819
5244	Xenobiotics	Food Component/Plant	2-aminophenol sulfate	LC/MS neg	100004322		1677	188.002	43266		HMDB61116	181670		1.34	0.422233	0.75	-0.415037		0.1587	0.37981	0.2208	0.472881	0.8888	0.5986	0.3735	0.1306	0.0681	0.1965		1.396	1.0495	0.8633	1.1554		1636062	2600356	3938956	2799550	3666701	1265330	1418560	2546206	1246315	1184670	3.96693e+06	1595942	2.05818e+06	2506195	1857768
5316	Xenobiotics	Bacterial/Fungal	diaminopimelate	LC/MS pos early	100000115	1476-39-7;2577-62-0	2569	191.103	15130	C00666	HMDB01370	439283		1.04	0.0565835	0.53	-0.915936		0.3568	0.617246	0.03	0.115656	0.3362	0.3336	0.1265	0.06	0.0311	0.1277		1.6416	0.8702	0.9816	1.0255		9636692	6340719	7908028	12193883	16018622	6104509	6225255	5571722	4293672	4911448	5424662	4426668	2947606	3401293	3111579
5952	Xenobiotics	Drug - Topical Agents	salicylate	LC/MS polar	501	69-72-7	802	137.024	1515	C00805	HMDB01895	338		1.19	0.250962	1.13	0.176323		0.3765	0.639	0.5176	0.758375	0.2821	0.3017	0.0725	0.0393	0.8638	0.6282		0.8099	0.9166	1.0224	1.2173		226521	318675	441795	350717	340423	423037	358590	467138	369195	231130	489097	462906	267901	534003	508024
5954	Xenobiotics	Drug - Topical Agents	2,6-dihydroxybenzoic acid	LC/MS polar	100020837	303-07-1	729	153.019	63042		HMDB13676	9338		1.65	0.722466	2.33	1.22033		0.0025	0.0171084	4.2484e-05	0.000512481	5.5218e-06	4.0448e-05	1.9958e-05	3.8017e-05	0.2279	0.3909		0.9221	2.1457	0.603	0.9952		1088082	1252885	1180840	903799	957849	1198452	2745652	3519543	1762597	1.63166e+06	2951038	2705323	551594	1203492	740958
5981	Xenobiotics	Drug - Other	S-carboxymethyl-L-cysteine	LC/MS pos early	100002324	638-23-3	1490	180.033	47897	C03727	HMDB29415	1080		0.97	-0.0439433	1.01	0.0143553		0.639	0.839913	0.8743	0.951953	0.6575	0.5095	0.0862	0.0449	0.8254	0.6155		1.1335	1.1399	0.9841	0.9538		1201853	1.35813e+06	1694968	1.54699e+06	1432338	1586798	1403776	2281959	1268357	1.52504e+06	995821	1395871	1140532	1584825	1156755
6077	Xenobiotics	Chemical	sulfate	LC/MS neg	100002528	14808-79-8	616	96.9601	46960	C00059	HMDB01448	1118		1.14	0.189034	1.09	0.124328		0.3206	0.582412	0.5113	0.75579	0.2468	0.2738	0.4399	0.1469	0.8072	0.6108		1.0437	1.1377	0.9505	1.0791		12293743	13443138	14561179	16587785	20057568	21284580	25295130	18320044	16648196	13227459	19267604	14318460	20480384	16470762	11654284
6080	Xenobiotics	Chemical	O-sulfo-L-tyrosine	LC/MS neg	100005384		990	260.023	45413			514186		0.99	-0.0144996	1.37	0.454176		0.8009	0.914929	0.0609	0.197288	0.1287	0.174	0.4106	0.1408	0.2354	0.3909		0.9241	1.2631	1.0096	1.0044		253132	224002	274917	248709	273061	238004	202692	345828	369690	479060	386151	282922	480860	190932	258849
6098	Xenobiotics	Chemical	3-acetylphenol sulfate	LC/MS neg	100004326		2477	215.002	48693					0.71	-0.494109	0.05	-4.32193		0.9329	0.970489	1.3527e-05	0.000146897	0.0006	0.0021	0.0173	0.0121	0.0007	0.0103		8.195	0.4083	1.0176	0.7208		652957	919705	2692572	738402	387313	333351		94454	33918	30470	85528			47449	407392
6129	Xenobiotics	Chemical	S-(3-hydroxypropyl)mercapturic acid (HPMA)	LC/MS neg	100004568	23127-40-4	1576	220.065	44552			3371179		1.29	0.367371	1.23	0.298658		0.1442	0.355596	0.2162	0.465746	0.0619	0.1037	3.58e-13	1.1598e-11	0.8655	0.6282		2.5403	3.1278	0.3389	0.4375		1075343	1713064	2064327	1073641	1634472	775200	1239889	2888936	1155718	1593879	1936358	1449165	230804	187553	146925
6149	Xenobiotics	Chemical	glycerol 2-phosphate	LC/MS polar	100001029	819-83-0	3681.7	171.006	27728	C02979	HMDB02520	2526		1	0	0.89	-0.168123		0.8965	0.95696	0.4161	0.680455	0.6266	0.4964	8.1323e-05	0.0001	0.5041	0.519		1.3931	1.2408	0.7721	0.7694		132021	132887	135242	98448	136121	79477	97492	106814	131931	141874	63123	94872	79864	69167	43095
6168	Xenobiotics	Chemical	2,4-di-tert-butylphenol	LC/MS neg	100021918	96-76-4	5749	205.16	64328					1.17	0.226509	0.9	-0.152003		0.7514	0.891013	0.5358	0.773732	0.8293	0.5799	0.3968	0.1371	0.5089	0.5207		1.2896	1.1593	1.0882	1.2739		315390240	490669184	597684032	199573888	263546864	165601632	41990240	69567400	508771296	594387264	261782736	350518496	70290656	51944412	49441180
6209	Xenobiotics	Chemical	1,2,3-benzenetriol sulfate (2)	LC/MS neg	100006374		1709	204.981	48762					0.51	-0.971431	1.92	0.941106		0.8291	0.924011	0.8153	0.921827	0.99	0.6228	0.375	0.131	0.7508	0.5904		1.0182	1.9552	2.5958	1.3297		286059	108063	577455	602952	660467	180150	250235	206990	827154	73607	2979482	300105	334205	833838	4110417
6212	Xenobiotics	Chemical	3-hydroxypyridine sulfate	LC/MS neg	100006098	1955-23-3	1595.5	173.987	48448					2.07	1.04963	0.85	-0.234465		0.0388	0.140075	0.6298	0.834907	0.2375	0.2662	0.117	0.0567	0.0706	0.1996		1.5622	1.323	0.6303	1.3078		468502	108242	560266	596307	719901	267885	297422	156925	792241	198884	535876	323153	78878	232203	157964
6226	Xenobiotics	Chemical	6-hydroxyindole sulfate	LC/MS neg	100006260		2498	212.002	48698			122198196		1.68	0.748461	0.82	-0.286304		0.0098	0.0507574	0.5163	0.758375	0.1363	0.1827	0.0499	0.029	0.0219	0.1008		1.263	1.0372	0.67	1.1286		117337	206687	130208	162109	255871	93871	138077	104809	134996	159323	137211	118952	99306	61180	34893
6229	Xenobiotics	Chemical	4-acetamidobenzoate	LC/MS neg	100009413	556-08-1	1403	178.051	57585	D03836		19266		1.44	0.526069	0.58	-0.785875		0.0598	0.194464	0.005	0.030106	0.4219	0.3898	0.3308	0.119	0.0016	0.019		1.2738	0.7444	0.7222	1.0419		40863	62842	79700	52391	74876	54991		60401	34264		36897	29569	32225	49574	46118
6230	Xenobiotics	Chemical	thioproline	LC/MS pos early	100009232	34592-47-4	1250	134.027	53231			93176		0.98	-0.0291463	0.8	-0.321928		0.8289	0.924011	0.0024	0.0166244	0.0166	0.0377	0.0072	0.0057	0.0321	0.129		1.2285	0.9812	0.9626	0.9474		928498816	930336448	1020288192	1129702400	1287009408	1309887232	939633664	995776640	905700352	896060864	712420416	826592768	732398976	861647488	856033728
6245	Xenobiotics	Chemical	3-hydroxy-2-methylpyridine sulfate	LC/MS neg	100020975		1849	188.002	63227					2.08	1.05658	0.93	-0.104697		0.0641	0.205313	0.8777	0.952484	0.2167	0.2514	0.0073	0.0057	0.1502	0.3049		2.0227	1.888	0.6367	1.3255		103806	59366	252089	175147	202066	47448	70164	57167	269775	86983	195969	103923	26381	68252	43573
6399	Partially Characterized Molecules	Partially Characterized Molecules	glycine conjugate of C6H10O2 (1)	LC/MS neg	100021679		2335	170.082	63652					1.14	0.189034	1.27	0.344828		0.6066	0.819054	0.216	0.465746	0.2175	0.2517	8.9504e-05	0.0001	0.5995	0.5433		1.2134	1.5387	0.6776	0.7757		79711	102160	129407	73968	117398	59296	69348	159886	100107	119155	135206	128890	35834		60607
6400	Partially Characterized Molecules	Partially Characterized Molecules	glycine conjugate of C6H10O2 (2)	LC/MS neg	100021680		2432	170.082	63653					1.07	0.0976108	1.19	0.250962		0.8997	0.95696	0.6034	0.816675	0.648	0.5059	2.7608e-08	1.5645e-07	0.7801	0.6		2.2259	2.6449	0.4085	0.4386		1136777	1756483	2266004	1290102	1.71156e+06	947588	791563	2000373	1556644	2.09465e+06	2456667	1922895	260959	129590	330777
6401	Partially Characterized Molecules	Partially Characterized Molecules	glycine conjugate of C6H10O2 (3)	LC/MS neg	100021681		2476	170.082	63654					0.95	-0.0740006	1.01	0.0143553		0.7886	0.907458	0.7464	0.890039	0.9687	0.6167	0.0015	0.0014	0.6761	0.5693		1.5493	1.5614	0.5876	0.5574		85445	472343	205688	207931	225525	62146	103716	273021	135450	341643	232074	183056	93357		114570
6412	Partially Characterized Molecules	Partially Characterized Molecules	pentose acid	LC/MS polar	100021467		2180	165.04	63264					1.22	0.286881	0.79	-0.340075		0.4035	0.666244	0.222	0.473215	0.7765	0.5626	0.005	0.004	0.1506	0.3049		0.94	0.7402	1.2427	1.5173		361861	273155	585722	418626	491481	467958	255130	453642	376713	183563	492465	285109	717657	864598	419907
[truncated: 33 more columns]
