# Supplementary material for: Renal tubular peroxisomes are dispensable for normal kidney function
Source: JCI Insight. 2022 Feb 22;7(4):e155836. doi: 10.1172/jci.insight.155836 (PMC8876468; doi:10.1172/jci.insight.155836)
Supplement: Supplemental table 6 [file jciinsight-7-155836-s075.xlsx]

## Sheet: Table S6 Metabolome both sexes
Supplementary Table 6. Metabolites detected by Liquid chromatography-mass spectrometry (LC/MS) showing differential expression in the Kidney of both cKOm and cKOf mice as compared to Ctrl mice.
Metabolite identification														Fold of Change				M/F intersection			Statistical Values - ANOVA Contrasts				Statistical Values - ANOVA Main Effects							Mean Values for Fold change calculation					Raw Individual Values
														cKOf vs Ctrlf		cKOm vs Ctrlm					cKOf vs Ctrlf		cKOm vs Ctrlm		Group (cKO vs Ctrl)		Gender (M vs F)		Interaction			(missing values replaced by row min of the same sex)
Pathway Sort Order	Super Pathway	Sub Pathway	Biochemical Name	Platform	Chemical ID	CAS	RI	Mass	Comp ID	KEGG	HMDB	PUBCHEM		Fold Change	Log2FC	Fold Change	Log2FC	Double DOWN	Double UP		p-value	FDR (M+F)	p-value	FDR (M+F)	p-value	q-value	p-value	q-value	p-value	q-value		CTRL_M	CKO_M	CTRL_F	CKO_F		K_Ctrl M1	K_Ctrl M2	K_Ctrl M3	K_Ctrl M4	K_Ctrl M5	K_Ctrl M6	K_KO M1	K_KO M2	K_KO M3	K_KO M4	K_KO M5	K_KO M6	K_Ctrl F1
8	Amino Acid	Glycine, Serine and Threonine Metabolism	betaine aldehyde	LC/MS pos early	1219	7758-31-8	1915	120.102	15499	C00576	HMDB01252	249		0.64	-0.643856	0.64	-0.643856	TRUE	FALSE		0.0004	0.00362553	0.0002	0.00200471	4.9669e-06	3.7742e-05	3.3278e-07	1.2166e-06	0.9089	0.6397		1.7103	1.0906	0.9958	0.6416		22038388	17518240	16394410	13266100	18434958	17146044	9876326	11610811	13414092	11971274	11954268	7.99892e+06	14012627
150	Amino Acid	Phenylalanine Metabolism	phenyllactate (PLA)	LC/MS neg	100000774	828-01-3	2208	165.056	22130	C05607	HMDB00779	3848		2.42	1.27501	3.71	1.89142	FALSE	TRUE		0.0034	0.0221977	6.091e-05	0.0010717	8.5294e-06	6.0013e-05	0.228	0.091	0.2368	0.3909		0.7272	2.6996	0.7153	1.7299		97073	227516	184409	97514	144720	191367	204534	528095	520868	1083450	518675	643444	152816
297	Amino Acid	Tryptophan Metabolism	indolelactate	LC/MS neg	100000463	832-97-3	2286	204.067	18349	C02043	HMDB00671	92904		1.9	0.925999	3.88	1.95606	FALSE	TRUE		0.0015	0.0112599	3.5655e-07	8.85e-06	1.5596e-07	1.5735e-06	0.3773	0.1316	0.015	0.0805		0.5313	2.0615	0.8184	1.5554		501627	982977	1073676	713117	946251	707719	1477319	2697112	2632122	5566131	2810626	3.92917e+06	1209841
565	Amino Acid	Glutathione Metabolism	glutathione, oxidized (GSSG)	LC/MS pos early	448	103239-24-3	2667	613.159	27727	C00127	HMDB03337	65359		6.41	2.68032	4.61	2.20477	FALSE	TRUE		0.0001	0.0010717	0.004	0.0252444	1.4391e-05	9.6192e-05	0.2853	0.1078	0.2853	0.4284		0.1762	0.812	0.1762	1.1286								185129	113724	96518	712819	519524	1.04126e+06
571	Amino Acid	Glutathione Metabolism	cysteine-glutathione disulfide	LC/MS pos early	100001437	13081-14-6	2465	427.095	35159		HMDB00656	4247235		2.93	1.5509	5.37	2.42492	FALSE	TRUE		0.0003	0.00287191	6.942e-07	1.87e-05	9.6951e-08	1.127e-06	0.0025	0.0022	0.0652	0.1954		0.3152	1.6915	0.7236	2.123		2922222	6133980	2209101	6876657	7.22461e+06	13106438	21723412	23824200	22255244	44556080	41822648	52271572	11150042
575	Amino Acid	Glutathione Metabolism	cysteinylglycine disulfide	LC/MS pos early	100002466	70555-24-7	2547	298.053	62103		HMDB00709			1.39	0.475085	2.35	1.23266	FALSE	TRUE		0.0091	0.0480074	7.04e-07	1.87e-05	7.5723e-07	6.7486e-06	4.9013e-07	1.6582e-06	0.0075	0.0562		0.4594	1.0779	1.1048	1.538		17368622	24928504	16283623	23065508	23773192	30972678	48553040	42032488	41269552	63229120	68342784	56586608	42530456
576	Amino Acid	Glutathione Metabolism	cys-gly, oxidized	LC/MS pos early	1224	7729-20-6	2947	355.074	18368			333293		1.76	0.815575	5.7	2.51096	FALSE	TRUE		0.0059	0.0349083	8.6119e-08	2.58e-06	1.2972e-07	1.334e-06	6.4763e-08	2.8747e-07	0.0018	0.0205		0.1664	0.9491	0.9993	1.7605			167094			125933	214792	687448	484950	461985	1009634	1521131	887264	538007
590	Amino Acid	Glutathione Metabolism	3'-dephospho-CoA-glutathione	LC/MS neg	100020899		1690	495.101	62807					3.82	1.93357	4.53	2.17951	FALSE	TRUE		5.1121e-06	0.000146897	1.4168e-06	1.87e-05	1.4148e-08	1.9399e-07	0.0111	0.0083	0.6756	0.5693		0.3215	1.4554	0.5357	2.0441			28269		17139	14767	31807	46825	69325	62991	117888	121722	131330	38120
591	Amino Acid	Glutathione Metabolism	CoA-glutathione	LC/MS neg	269	6477-52-7	1326	535.084	62804	C00920		11953788		5.25	2.39232	5.26	2.39506	FALSE	TRUE		3.8799e-06	6.75e-05	2.0749e-06	3.51e-05	1.514e-08	1.9775e-07	0.019	0.0131	0.8383	0.6194		0.3136	1.648	0.4791	2.5138		30226	81522		40808	79783	149898	279349	229427	219204	426051	448607	564830	149422
632	Peptide	Gamma-glutamyl Amino Acid	gamma-glutamylglutamate	LC/MS pos early	331	1116-22-9	1775	277.103	36738	C05282	HMDB11737	92865		2.62	1.38957	2.41	1.26903	FALSE	TRUE		0.0003	0.00287191	0.0004	0.00362553	5.0112e-06	3.7742e-05	0.9678	0.2596	0.9116	0.64		0.5961	1.4353	0.5699	1.4916		5426938	8775274	5114818	7667829	13442008	18496722	23734346	21382840	18156608	31230532	18500320	28863714	3670961
633	Peptide	Gamma-glutamyl Amino Acid	gamma-glutamylglutamine	LC/MS pos early	1140	10148-81-9	1430	276.119	2730	C05283	HMDB11738	150914		1.81	0.85599	1.77	0.823749	FALSE	TRUE		0.0037	0.0237917	0.0046	0.0278947	0.0002	0.0008	0.0181	0.0126	0.9481	0.6463		0.8481	1.5016	0.586	1.0589		4947102	12511342	5.68467e+06	9234948	10846832	12348143	10645338	13266320	12519000	25027808	16852376	20080912	4018894
1467	Lipid	Fatty Acid Synthesis	malonylcarnitine	LC/MS pos early	100001526	853728-01-5	2086	248.113	37059		HMDB02095	22833583		2.04	1.02857	2.12	1.08406	FALSE	TRUE		4.411e-08	1.2e-06	2.5305e-08	9.47e-07	9.4219e-11	1.9378e-09	0.2761	0.1055	0.8335	0.6166		0.6671	1.4119	0.7244	1.4813		9679918	8.13211e+06	8675581	8968807	9688551	8996084	19123668	16796714	18649928	15472227	27030996	17517704	9802561
1561	Lipid	Long Chain Polyunsaturated Fatty Acid (n3 and n6)	nisinate (24:6n3)	LC/MS neg	100015785	68378-49-4	5657	355.264	57810		HMDB02007	11792612		6.12	2.61353	6.41	2.68032	FALSE	TRUE		0.0011	0.00859816	0.0044	0.0268731	7.2956e-05	0.0004	0.0509	0.0295	0.6663	0.5689		0.7276	4.6617	0.451	2.7606		4427218	2995900	4.89388e+06	2329372	3646601	2053322	5366251	6976629	44882212	33456506	10764297	28911956	787101
1669	Lipid	Fatty Acid, Dicarboxylate	pimelate (C7-DC)	LC/MS polar	100000101	111-16-0	2745	159.066	15704	C02656	HMDB00857	385		3.73	1.89918	4.73	2.24184	FALSE	TRUE		0.0002	0.00200471	1.5512e-05	0.000281653	4.7845e-07	4.3363e-06	0.7041	0.207	0.4843	0.5131		0.4875	2.3037	0.6177	2.3028		110296	232686	154673	90931	172028	267102	1155312	514860	1181699	800307	718447	486104
1682	Lipid	Fatty Acid, Dicarboxylate	dodecanedioate (C12-DC)	LC/MS neg	100001102	693-23-2	2990	229.145	32388	C02678	HMDB00623	12736		3.48	1.79909	4.03	2.01078	FALSE	TRUE		6.0501e-09	3.48e-07	7.4473e-10	4.73e-08	4.49e-12	1.6008e-10	0.298	0.1113	0.381	0.4811		0.5512	2.221	0.5359	1.8623		30215	65346	51931	49905	41119	37498	148066	209850	150260	235925	195581	172543	38330
1691	Lipid	Fatty Acid, Dicarboxylate	hexadecanedioate (C16-DC)	LC/MS neg	100001614	505-54-4	4615	285.207	35678	C19615	HMDB00672	10459		7.03	2.81352	11.57	3.53232	FALSE	TRUE		1.5517e-11	1.55e-09	1.5e-13	3.1e-11	2e-15	1.12e-13	0.0258	0.0168	0.0129	0.0739		0.3154	3.6504	0.3108	2.1838		49114	123913	57587	78296	57018	48073	899246	769829	821685	996519	602666	701562	52559
1692	Lipid	Fatty Acid, Dicarboxylate	hexadecenedioate (C16:1-DC)	LC/MS neg	100019975		4380	283.191	61862					13.42	3.74631	12.18	3.60644	FALSE	TRUE		1.02e-13	1.7e-11	1.17e-13	1.7e-11	0	2e-14	0.3085	0.1137	0.9268	0.6426		0.0817	0.9955	0.0701	0.9405			92025					757310	595152	692490	752330	471371	659708
1694	Lipid	Fatty Acid, Dicarboxylate	octadecanedioate (C18-DC)	LC/MS neg	100001615	871-70-5	5043	313.238	36754		HMDB00782	70095		7.64	2.93357	10.66	3.41414	FALSE	TRUE		8.8573e-06	0.000146897	7.1849e-07	1.87e-05	1.2853e-08	1.8087e-07	0.2522	0.0984	0.4145	0.4882		0.1596	1.7016	0.128	0.9777			99364	37494	59132		11200	622094	293499	454415	414946	316733	346666
1695	Lipid	Fatty Acid, Dicarboxylate	octadecenedioate (C18:1-DC)	LC/MS neg	100019978		4875	311.223	61861					17.34	4.11603	17.71	4.14649	FALSE	TRUE		8.9174e-09	3.48e-07	1.1636e-08	3.48e-07	2.5412e-11	6.4709e-10	0.8521	0.2353	0.916	0.6406		0.1583	2.8028	0.1793	3.1082		50123	228959	69303	94095	61476	51926	2434043	1386636	2064638	1290198	1.02938e+06	1639013	27409
1696	Lipid	Fatty Acid, Dicarboxylate	octadecadienedioate (C18:2-DC)	LC/MS neg	100019982		4676	309.207	61860					1.38	0.464668	2.11	1.07724	FALSE	TRUE		0.0001	0.0010717	5.3068e-10	4.73e-08	4.8362e-10	9.3857e-09	0.0002	0.0003	0.0002	0.0037		0.5855	1.2357	0.5855	0.8097								182399	211474	263385	230718	208309	179685
1836	Lipid	Fatty Acid Metabolism (Acyl Carnitine, Short Chain)	acetylcarnitine (C2)	LC/MS pos early	100000802	5080-50-2	2282	204.123	32198	C02571	HMDB00201	1		1.15	0.201634	1.38	0.464668	FALSE	TRUE		0.0025	0.0171084	1.565e-07	4.87e-06	1.1739e-07	1.2308e-06	6.7006e-11	8.9937e-10	0.0056	0.0451		0.6655	0.9195	1.0451	1.207		2101243264	1901663744	1920761984	2192750080	1968428288	2136067328	2758920192	2509318144	2966624512	2581111040	3115955456	2953177344	3093387008
1864	Lipid	Fatty Acid Metabolism (Acyl Carnitine, Long Chain Saturated)	lignoceroylcarnitine (C24)	LC/MS pos late	100015834		1603	512.467	57515					4.08	2.02857	5.61	2.488	FALSE	TRUE		9.2786e-08	2.58e-06	2.2358e-09	8.97e-08	3.4548e-11	8.3972e-10	0.0009	0.0009	0.1552	0.3114		0.3403	1.9075	0.626	2.5555		2432449	1597101	2612244	1165807	1401996	1302753	9566833	6109180	15911170	9518154	8414548	9397252	3512850
1884	Lipid	Fatty Acid Metabolism (Acyl Carnitine, Monounsaturated)	nervonoylcarnitine (C24:1)	LC/MS pos late	100015846		1602	510.452	57531					2.26	1.17632	2.63	1.39506	FALSE	TRUE		8.7264e-05	0.0010717	9.2332e-06	0.000146897	2.4184e-07	2.3948e-06	0.4185	0.1418	0.4905	0.5142		0.6972	1.8363	0.6769	1.5302		1004511	547491	954365	724373	724023	499011	2295069	1124951	3001518	1794271	1687438	1827943	785631
1896	Lipid	Fatty Acid Metabolism (Acyl Carnitine, Polyunsaturated)	docosapentaenoylcarnitine (C22:5n6)	LC/MS pos late	100015852		1417	474.358	57530					1.82	0.863938	1.98	0.9855	FALSE	TRUE		0.0068	0.0388832	0.0007	0.00593433	7.4436e-05	0.0004	0.1522	0.0682	0.4952	0.5173		0.828	1.6362	0.6489	1.1808		174624	486860	81735.7	222800	137557	145919	275847	372049	456990	392277	484639	487236	134919
1902	Lipid	Fatty Acid Metabolism (Acyl Carnitine, Dicarboxylate)	adipoylcarnitine (C6-DC)	LC/MS pos early	100006614		2570	290.16	52988		HMDB61677	71296139		0.52	-0.943416	0.53	-0.915936	TRUE	FALSE		0.0052	0.0312	0.003	0.0199688	0.0002	0.0008	0.2173	0.0884	0.8667	0.6282		1.4272	0.7516	1.7633	0.9103		42543296	69979176	55303760	35612096	68581752	41506372	23364032	37615528	20289992	26758256	27686206	29392502	32723358
1913	Lipid	Fatty Acid Metabolism (Acyl Carnitine, Dicarboxylate)	octadecenedioylcarnitine (C18:1-DC)	LC/MS pos late	100005996	251981-06-3	1180	456.332	61865					3.79	1.9222	1.99	0.992768	FALSE	TRUE		6e-14	1.7e-11	9.0672e-09	3.48e-07	1.7e-14	8.04e-13	3.9122e-06	9.4339e-06	3.9122e-06	0.0002		0.3803	0.7571	0.3803	1.4411								356044	252367	275159	240956	220389	272512
2160	Lipid	Endocannabinoid	docosahexaenoyl ethanolamide	LC/MS pos late	100004612	162758-94-3	1536	372.29	43768			5283451		0.53	-0.915936	0.19	-2.39593	TRUE	FALSE		3.133e-05	0.000405714	9.067e-12	8.97e-10	1.3606e-11	3.8291e-10	0.004	0.0033	5.9809e-06	0.0003		1.5103	0.2837	1.1611	0.612		961318	1.01168e+06	1369010	1688354	1867276	1423839	323287		308677	335341	198624		1.04507e+06
2234	Lipid	Phospholipid Metabolism	phosphoethanolamine	LC/MS neg	1026	1071-23-4	638	140.012	1600	C00346	HMDB00224	1015		1.23	0.298658	1.48	0.565597	FALSE	TRUE		0.0003	0.00287191	3.8199e-08	1.2e-06	1.229e-08	1.7761e-07	7.9018e-07	2.4482e-06	0.0082	0.0594		0.7081	1.0513	0.9775	1.2033		28422720	32465740	28208186	27060576	24515368	23429270	38142056	41794696	36831904	43284592	43982004	39608040	38480676
2262	Lipid	Phosphatidylcholine (PC)	1-myristoyl-2-arachidonoyl-GPC (14:0/20:4)	LC/MS pos late	100009139		1950	754.538	53195		HMDB07883			1.37	0.454176	1.59	0.669027	FALSE	TRUE		0.0093	0.0489111	0.0003	0.00287191	4.6263e-05	0.0003	0.0005	0.0005	0.2846	0.4284		0.6901	1.0983	1.0219	1.4019		4266863	6370122	4081123	4342314	3155648	4307138	6129785	8210868	5888142	6895730	7.0882e+06	7996449	5098281
2277	Lipid	Phosphatidylcholine (PC)	1-palmitoyl-2-stearoyl-GPC (16:0/18:0)	LC/MS pos late	100008921	59403-51-9	2750	762.601	52616		HMDB07970			1.5	0.584963	1.49	0.575312	FALSE	TRUE		1.1812e-06	1.87e-05	1.422e-06	1.87e-05	6.0404e-09	9.788e-08	0.1812	0.0769	0.9506	0.6463		0.7679	1.1466	0.8143	1.2221		142111088	147337792	121381648	117814752	119808152	132723840	201522912	209509296	200408880	176882944	202221008	175884672	118566104
2282	Lipid	Phosphatidylcholine (PC)	1-palmitoyl-2-linoleoyl-GPC (16:0/18:2)	LC/MS pos late	1537	40811-94-7	2160	758.569	42446		HMDB07973	5287971		1.27	0.344828	1.39	0.475085	FALSE	TRUE		4.5587e-06	8.35e-05	4.524e-08	1.42e-06	1.6237e-09	2.8942e-08	0.0007	0.0008	0.1216	0.2877		0.8809	1.2281	0.825	1.0507		1378791168	1462651008	1528333056	1349155456	1199579776	1281479040	1841592960	1869042176	1917712384	1886069888	1967815680	1949646208	1424864640
2299	Lipid	Phosphatidylcholine (PC)	1-palmitoyl-2-docosahexaenoyl-GPC (16:0/22:6)	LC/MS pos late	100008915	59403-54-2	2055	806.569	52610		HMDB07991	6441886		0.92	-0.120294	0.89	-0.168123	TRUE	FALSE		0.0042	0.0260247	0.0004	0.00362553	3.4904e-05	0.0002	0.0236	0.0157	0.4704	0.5078		1.0173	0.9052	1.0506	0.9627		1953829888	1715623808	2012181120	1941916288	1959800448	1952984576	1726206464	1650579456	1803358464	1791492480	1679454592	1614210560	2014750080
2318	Lipid	Phosphatidylcholine (PC)	1-stearoyl-2-oleoyl-GPC (18:0/18:1)	LC/MS pos late	100008904	56421-10-4	2644	788.616	52438		HMDB08038			1.14	0.189034	1.14	0.189034	FALSE	TRUE		0.0061	0.0358428	0.0074	0.0410736	0.0004	0.0015	1.1338e-07	4.4309e-07	0.9535	0.6463		0.8566	0.9788	1.1029	1.2623		274587808	272171104	242683152	267788208	247190656	266861408	298345696	309454720	329368832	294538016	297822112	265975504	302009440
2321	Lipid	Phosphatidylcholine (PC)	1-stearoyl-2-linoleoyl-GPC (18:0/18:2)	LC/MS pos late	100008980		2450	786.601	52452					1.26	0.333424	1.38	0.464668	FALSE	TRUE		0.0001	0.0010717	2.0538e-06	3.51e-05	1.0534e-07	1.1783e-06	0.1335	0.0622	0.2226	0.3869		0.7794	1.0739	0.8598	1.0852		697589760	795991488	745480448	703216960	587555584	635599936	964312832	977816448	1042556800	944437952	921324608	888803840	699919616
2354	Lipid	Phosphatidylcholine (PC)	1-oleoyl-2-docosahexaenoyl-GPC (18:1/22:6)	LC/MS pos late	100009130		2100	832.585	52697		HMDB08123			1.73	0.790772	1.86	0.895303	FALSE	TRUE		4.2145e-07	8.85e-06	5.2321e-08	2.58e-06	4.9146e-10	9.3857e-09	0.0875	0.0451	0.4574	0.5059		0.7562	1.4054	0.7091	1.2302		140211872	164056848	121098120	137608512	117277936	93978632	235999792	245204400	259462848	215895936	258938208	223465888	118820112
2355	Lipid	Phosphatidylcholine (PC)	1,2-dilinoleoyl-GPC (18:2/18:2)	LC/MS pos late	100008903	998-06-1	2100	782.569	52603		HMDB08138	5288075		1.93	0.948601	2.56	1.35614	FALSE	TRUE		1.4886e-07	2.58e-06	3.9426e-10	2.43e-08	1.5377e-11	4.1113e-10	0.0112	0.0083	0.0253	0.1138		0.6814	1.7418	0.6633	1.2806		190434384	273881120	244437712	184778080	171905392	169373296	502280672	560941440	512215904	495656768	561838144	523491840	237834032
2356	Lipid	Phosphatidylcholine (PC)	1-linoleoyl-2-linolenoyl-GPC (18:2/18:3)	LC/MS pos late	100009343		1939	780.554	53176		HMDB08141			1.77	0.823749	2.39	1.25701	FALSE	TRUE		5.3655e-05	0.0010717	1.1264e-07	2.58e-06	1.0922e-08	1.6346e-07	0.0002	0.0002	0.0529	0.1732		0.8015	1.9165	0.6495	1.1481		11276574	18875824	16791140	12288688	11292531	11155042	25649060	35556992	33785320	30938932	38043848	31323060	10888375
2361	Lipid	Phosphatidylcholine (PC)	1-linoleoyl-2-arachidonoyl-GPC (18:2/20:4n6)	LC/MS pos late	100009131		2000	806.569	52710		HMDB08147			1.39	0.475085	1.83	0.871844	FALSE	TRUE		0.0005	0.00441451	1.864e-07	4.87e-06	4.9601e-08	5.8941e-07	0.0004	0.0005	0.0202	0.0972		0.6207	1.1382	0.8949	1.2448		346414240	445835296	318992736	324051392	238990464	286711200	631446912	595387264	650296320	482164832	693494272	542996288	442757536
2403	Lipid	Phosphatidylethanolamine (PE)	1-palmitoyl-2-stearoyl-GPE (16:0/18:0)	LC/MS pos late	100009205		2850	720.554	57388		HMDB08925	5326793		2.16	1.11103	3.6	1.848	FALSE	TRUE		4.9072e-07	1.08e-05	7.6929e-11	6.55e-09	9.647e-12	3.2242e-10	0.0009	0.0009	0.0017	0.0197		0.3478	1.2513	0.5967	1.2905		547852	555813	329681		548040	490689	1761581	1889143	1753753	1388885	1741297	1544931	807850
2404	Lipid	Phosphatidylethanolamine (PE)	1-palmitoyl-2-oleoyl-GPE (16:0/18:1)	LC/MS pos late	1526	26662-94-2	2600	718.538	19263		HMDB05320	5283496		1.23	0.298658	1.23	0.298658	FALSE	TRUE		0.0002	0.00200471	0.0001	0.0010717	1.7814e-06	1.512e-05	7.7366e-05	0.0001	0.938	0.6445		0.8426	1.0375	0.9834	1.2108		25017302	27623922	21648524	23295408	22094410	22706816	28079764	30263282	29780886	31856380	27707768	27631720	29281210
2406	Lipid	Phosphatidylethanolamine (PE)	1-palmitoyl-2-linoleoyl-GPE (16:0/18:2)	LC/MS pos late	100001870		2350	716.522	42449		HMDB05322	9546747		1.62	0.695994	1.9	0.925999	FALSE	TRUE		1.8992e-07	4.87e-06	1.629e-09	8.97e-08	4.1122e-11	9.5606e-10	0.0165	0.0117	0.0756	0.2085		0.797	1.5157	0.7707	1.25		33567472	38485268	39154368	29770366	29992656	31180218	60502652	61120056	63319224	62690844	66766688	70044704	35879776
2421	Lipid	Phosphatidylethanolamine (PE)	1-stearoyl-2-oleoyl-GPE (18:0/18:1)	LC/MS pos late	100001856		2950	746.569	42448		HMDB08993			1.33	0.411426	1.34	0.422233	FALSE	TRUE		4.0484e-05	0.000512481	2.549e-05	0.000405714	2.861e-07	2.7319e-06	1.0822e-06	3.1051e-06	0.8868	0.6328		0.7688	1.0293	1.0037	1.3319		8648932	10114673	7.74277e+06	7700195	7724066	8169440	11505122	12027125	12458053	10848245	10306377	9928089	10247984
2425	Lipid	Phosphatidylethanolamine (PE)	1-stearoyl-2-linoleoyl-GPE (18:0/18:2)	LC/MS pos late	100008976		2575	744.554	52446		HMDB08994	9546749		1.41	0.495695	1.69	0.757023	FALSE	TRUE		2.1723e-05	0.000281653	4.5774e-08	1.42e-06	3.7557e-09	6.276e-08	0.0223	0.0151	0.0475	0.1602		0.6626	1.1178	0.8114	1.1406		78759784	95727624	82455360	68864376	67699984	76031480	127059472	131798456	139589472	125388800	137436624	130866816	89737200
2438	Lipid	Phosphatidylethanolamine (PE)	1-stearoyl-2-docosahexaenoyl-GPE (18:0/22:6)	LC/MS pos late	100008992		2375	792.554	52466		HMDB05334	9546798		1.5	0.584963	1.56	0.641546	FALSE	TRUE		1.0295e-08	3.48e-07	2.7452e-09	1.31e-07	1.236e-11	3.6717e-10	0.1143	0.0556	0.5922	0.5433		0.8524	1.3321	0.824	1.2387		41739060	43819680	45123876	42797976	44513500	46489524	74985912	70216616	80254472	68691408	62228468	56936768	43264776
2448	Lipid	Phosphatidylethanolamine (PE)	1,2-dilinoleoyl-GPE (18:2/18:2)	LC/MS pos late	100009217		2150	740.522	53174		HMDB09093	9546812		1.84	0.879706	2.95	1.56071	FALSE	TRUE		0.0001	0.0010717	3.6991e-08	1.2e-06	8.5123e-09	1.3388e-07	0.1847	0.078	0.0124	0.0738		0.617	1.823	0.6836	1.2562		5820549	9959501	6981488	4460611	4126884	4673376	16161017	16742081	16955024	17404068	19559790	19611590	7337096
2450	Lipid	Phosphatidylethanolamine (PE)	1-linoleoyl-2-arachidonoyl-GPE (18:2/20:4)	LC/MS pos late	100009222		2080	764.522	53189		HMDB09102			1.45	0.536053	2.72	1.44361	FALSE	TRUE		0.0019	0.01349	6.7812e-09	3.48e-07	1.1004e-08	1.6346e-07	0.0068	0.0054	0.0004	0.0064		0.4705	1.2795	0.8043	1.1692		25585632	33197624	23970882	18105332	15513218	18714940	60177380	61721240	61688788	51464728	68623328	63684060	32083848
2502	Lipid	Phosphatidylserine (PS)	1-stearoyl-2-linoleoyl-GPS (18:0/18:2)	LC/MS pos late	100000642	322647-11-0	2689	788.544	53009			9547091		1.24	0.31034	1.36	0.443607	FALSE	TRUE		0.0086	0.0459386	0.0004	0.00362553	5.8981e-05	0.0003	0.5117	0.165	0.354	0.4668		0.9067	1.2348	0.925	1.1432		67989496	74391288	62182940	57922500	73840368	75797696	100370432	102329280	97752848	88971800	84113784	87702424	66451816
2515	Lipid	Phosphatidylglycerol (PG)	1-palmitoyl-2-oleoyl-GPG (16:0/18:1)	LC/MS pos late	100000641		3206	766.559	52448			5283509		0.74	-0.434403	0.7	-0.514573	TRUE	FALSE		3.9565e-05	0.000512481	5.4686e-06	0.000146897	1.0797e-07	1.1783e-06	0.0013	0.0013	0.5375	0.5254		1.0832	0.7577	1.228	0.9072		36039412	33482466	27428760	31317878	35509776	36639684	24598400	24072136	25774922	23964078	19872152	21922628	36848832
2524	Lipid	Phosphatidylglycerol (PG)	1-stearoyl-2-linoleoyl-GPG (18:0/18:2)	LC/MS pos late	100009110		3208	792.575	57399					0.55	-0.862496	0.43	-1.21759	TRUE	FALSE		0.0004	0.00362553	5.3102e-06	0.000146897	4.2758e-07	3.9421e-06	0.0748	0.0402	0.194	0.3534		1.2669	0.5414	1.333	0.7313		7967477	10234205	7756116	6633724	8301227	9463593	2799340	6615512	3389353	3.4568e+06	2056767	3202173	8180376
2535	Lipid	Phosphatidylinositol (PI)	1-palmitoyl-2-arachidonoyl-GPI (16:0/20:4)	LC/MS pos late	100008993		2567	876.56	52467		HMDB09789			0.83	-0.268817	0.77	-0.37707	TRUE	FALSE		0.008	0.0432762	0.0006	0.00518985	7.4649e-05	0.0004	0.0073	0.0057	0.4323	0.4987		1.0266	0.7888	1.1336	0.9415		14943074	13368529	13174810	11036260	13901684	15076936	11160458	10084466	10070416	10956427	9584496	10766716	14033700
2612	Lipid	Lysophospholipid	1-linoleoyl-GPC (18:2)	LC/MS pos late	100001395		1465	520.34	34419	C04100	HMDB10386	11988421		1.35	0.432959	1.41	0.495695	FALSE	TRUE		0.0027	0.0184032	0.0007	0.00593433	3.9837e-05	0.0002	0.4034	0.139	0.6988	0.5774		0.8367	1.1838	0.9005	1.2147		57143448	78122472	60529620	72285128	52553024	59009936	79687960	90348160	91476112	71537768	117424304	86634760	73121584
2645	Lipid	Lysophospholipid	1-lignoceroyl-GPC (24:0)	LC/MS pos late	100002873	325171-59-3	1907	608.465	49617		HMDB10405			3.7	1.88753	3.14	1.65076	FALSE	TRUE		1.1e-13	1.7e-11	1.586e-12	2.13e-10	1e-15	4.2e-14	0.0775	0.0413	0.1119	0.2704		0.5202	1.633	0.5306	1.9642		3.40313e+06	3.0542e+06	3481264	2932333	3194639	2715837	11112900	9289824	10474375	7881661	10249215	9951691	2769259
2669	Lipid	Lysophospholipid	1-linoleoyl-GPE (18:2)	LC/MS pos late	100001570		1482	478.293	36600		HMDB11507	52925130		1.44	0.526069	1.91	0.933573	FALSE	TRUE		0.0012	0.00916951	8.8089e-07	1.87e-05	2.5202e-07	2.4503e-06	0.0766	0.041	0.0339	0.1336		0.6709	1.2799	0.8827	1.2683		6113561	7445916	6244108	5466846	5.91657e+06	6286278	10959121	11961823	11553991	10154969	14073566	12784886	8117628
2796	Lipid	Plasmalogen	1-(1-enyl-palmitoyl)-2-oleoyl-GPE (P-16:0/18:1)	LC/MS pos late	100009005		2750	702.543	52477		HMDB11342			0.53	-0.915936	0.2	-2.32193	TRUE	FALSE		9.9509e-10	4.73e-08	0	0	0	2e-14	4.9203e-09	4.4612e-08	5.2288e-10	1.4719e-07		1.3924	0.2809	1.3089	0.6892		17763186	14771082	14853045	18858324	15798921	17427828	3460813	3128816	3452187	3779630	2832588	3.41276e+06	15080707
2797	Lipid	Plasmalogen	1-(1-enyl-palmitoyl)-2-linoleoyl-GPE (P-16:0/18:2)	LC/MS pos late	100009069		2400	700.528	52677		HMDB11343			0.44	-1.18442	0.23	-2.12029	TRUE	FALSE		5.295e-11	6.55e-09	1e-15	5.68e-13	0	2.4e-14	0.0002	0.0002	1.0131e-06	9.5065e-05		1.5338	0.3524	1.3758	0.602		7451399	7.18843e+06	6309991	7588489	7034335	8238207	1903646	1689149	1.55653e+06	1961957	1263138	1692709	6186108
2798	Lipid	Plasmalogen	1-(1-enyl-palmitoyl)-2-palmitoyl-GPC (P-16:0/16:0)	LC/MS pos late	100009162		2550	718.575	52716		HMDB11206	11146967		0.74	-0.434403	0.77	-0.37707	TRUE	FALSE		1.7208e-05	0.000281653	7.0045e-05	0.0010717	3.135e-07	2.9411e-06	0.0005	0.0005	0.6667	0.5689		1.0643	0.8167	1.2695	0.9394		5957720	6.61269e+06	5705194	6365965	5655480	6109644	4790223	5396589	4549979	5062119	4152784	3.98359e+06	6.44818e+06
2799	Lipid	Plasmalogen	1-(1-enyl-palmitoyl)-2-palmitoleoyl-GPC (P-16:0/16:1)	LC/MS pos late	100009160		2218	716.559	52713		HMDB11207			0.45	-1.152	0.62	-0.68966	TRUE	FALSE		8.9554e-06	0.000146897	0.0041	0.0256853	2.6325e-06	2.0702e-05	0.0086	0.0065	0.0745	0.2067		0.8447	0.5236	1.2919	0.5794		312282	550899		641933	490693	714669							478281
2800	Lipid	Plasmalogen	1-(1-enyl-palmitoyl)-2-arachidonoyl-GPE (P-16:0/20:4)	LC/MS pos late	100009002		2300	724.528	52673		HMDB11352			0.49	-1.02915	0.43	-1.21759	TRUE	FALSE		1.1292e-11	8.97e-10	4.14e-13	5.24e-11	3e-15	1.54e-13	3.6555e-06	9.0065e-06	0.0702	0.1996		1.2969	0.5543	1.5214	0.7507		163220368	160386400	138250960	151991424	132851192	147386496	68473664	63256184	66670360	65930248	55248832	62557820	167186288
2802	Lipid	Plasmalogen	1-(1-enyl-palmitoyl)-2-oleoyl-GPC (P-16:0/18:1)	LC/MS pos late	100009007		2550	744.59	52478					0.34	-1.55639	0.18	-2.47393	TRUE	FALSE		5.364e-11	6.55e-09	1.6e-14	6.82e-12	1e-15	5.9e-14	8.4563e-09	7.0993e-08	8.605e-05	0.0018		1.5246	0.2782	2.0002	0.6726		20110320	21440758	15268883	23848112	17345596	19800148	4.06035e+06	3.73638e+06	4019577	3791861	2658693	3234143	22871986
2805	Lipid	Plasmalogen	1-(1-enyl-stearoyl)-2-oleoyl-GPE (P-18:0/18:1)	LC/MS pos late	100008919	144371-68-6	3100	730.575	52614		HMDB11375			0.48	-1.05889	0.2	-2.32193	TRUE	FALSE		4.0637e-07	8.85e-06	6.49e-13	1.14e-10	3.69e-13	1.4091e-11	5.2966e-08	2.5012e-07	4.9492e-06	0.0002		1.2801	0.2595	1.498	0.7176		2403589	1.91519e+06	1855247	2373141	2101093	2333228	492178	480533	601857	428577	267132	361113	2388921
2806	Lipid	Plasmalogen	1-(1-enyl-stearoyl)-2-linoleoyl-GPE (P-18:0/18:2)	LC/MS pos late	100009225		2750	728.559	52748		HMDB11376			0.56	-0.836501	0.21	-2.25154	TRUE	FALSE		8.9628e-10	4.73e-08	0	0	0	0	1.9e-14	1.051e-12	3.4931e-11	1.9667e-08		1.1447	0.242	1.4635	0.8239		7.7017e+06	6943079	6865056	8348196	7064105	7246306	1662083	1443626	1822581	1620124	1451504	1339447	9050567
2809	Lipid	Plasmalogen	1-(1-enyl-palmitoyl)-2-arachidonoyl-GPC (P-16:0/20:4)	LC/MS pos late	100009014		2200	766.575	52689		HMDB11220			0.33	-1.59946	0.23	-2.12029	TRUE	FALSE		7.1706e-10	4.73e-08	8.549e-12	8.97e-10	1.2e-13	4.95e-12	5.7681e-05	8.9553e-05	0.0411	0.1483		1.5089	0.354	1.8583	0.6135		73968712	67241144	53221080	67689664	51231408	64935184	16762851	16254366	15942409	15876389	12010434	11894578	73341792
2810	Lipid	Plasmalogen	1-(1-enyl-palmitoyl)-2-linoleoyl-GPC (P-16:0/18:2)	LC/MS pos late	100009009		2300	742.575	52682		HMDB11211			0.29	-1.78588	0.16	-2.64386	TRUE	FALSE		1.5782e-11	1.55e-09	1.9e-14	6.82e-12	1e-15	4.2e-14	0.0005	0.0005	0.0005	0.007		1.2495	0.2041	1.2379	0.3602		8698402	9427349	7608579	10278128	6521172	10007188	1434395		1431519		1562483	1385275	8481783
2814	Lipid	Plasmalogen	1-(1-enyl-stearoyl)-2-arachidonoyl-GPE (P-18:0/20:4)	LC/MS pos late	100008999		2550	752.559	52475		HMDB05779	9547058		0.5	-1	0.45	-1.152	TRUE	FALSE		2.3722e-10	1.26e-08	2.0624e-11	1.55e-09	1.16e-13	4.95e-12	3.7322e-09	3.525e-08	0.2411	0.3968		1.1663	0.5258	1.6815	0.8411		91880296	93424216	74307968	80063216	73861432	87478912	39523568	37651256	43213264	39530856	31619574	34327300	110134880
2830	Lipid	Lysoplasmalogen	1-(1-enyl-palmitoyl)-GPE (P-16:0)	LC/MS pos late	100003000		1558	438.298	39270					0.52	-0.943416	0.48	-1.05889	TRUE	FALSE		8.4233e-07	1.87e-05	1.343e-07	2.58e-06	1.252e-09	2.3086e-08	0.0419	0.025	0.5241	0.5232		1.3898	0.662	1.5243	0.7939		10089799	11335947	15692614	11844526	8897479	10248529	5193249	5254504	6796972	6168403	4448046	4581532	11258257
2834	Lipid	Lysoplasmalogen	1-(1-enyl-stearoyl)-GPE (P-18:0)	LC/MS pos late	100003001		1649	466.329	39271					0.51	-0.971431	0.33	-1.59946	TRUE	FALSE		3.8436e-07	8.85e-06	1.0877e-10	6.55e-09	1.0768e-11	3.3871e-10	0.0011	0.0011	0.0031	0.0299		1.402	0.4636	1.4419	0.7325		9146618	10706612	11694781	10699991	7.90024e+06	8795206	3153025	3167077	4286367	3.62838e+06	2455082	2800381	8787867
3096	Lipid	Dihydrosphingomyelins	behenoyl dihydrosphingomyelin (d18:0/22:0)	LC/MS pos late	100009026		3300	789.684	57331		HMDB12091			0.61	-0.713119	0.58	-0.785875	TRUE	FALSE		0.0002	0.00200471	9.4243e-05	0.0010717	2.0153e-06	1.6328e-05	4.4504e-07	1.5284e-06	0.7791	0.6		0.9836	0.5744	1.6953	1.0361		4875494	4841212	4289895	2740783	3948181	4353350	2046028	2761241	2680860	2886775	2301645	1950976	6989433
3098	Lipid	Dihydrosphingomyelins	sphingomyelin (d18:0/20:0, d16:0/22:0)	LC/MS pos late	100015786		2850	761.653	57476					0.69	-0.535332	0.7	-0.514573	TRUE	FALSE		0.0002	0.00200471	0.0005	0.00441451	5.7548e-06	4.1585e-05	6.5711e-07	2.1278e-06	0.8266	0.6156		0.9891	0.695	1.5271	1.0582		1536914	1967739	1711677	1378950	1356048	1573187	1072928	1227153	1078503	1225035	1073905	1014710	2591337
3099	Lipid	Sphingomyelins	palmitoyl sphingomyelin (d18:1/16:0)	LC/MS pos late	100002107	6254-89-3	2168	703.575	37506			9939941		0.87	-0.200913	0.69	-0.535332	TRUE	FALSE		0.003	0.0199688	1.9381e-08	6.55e-07	2.9827e-08	3.7976e-07	0.0001	0.0002	0.0008	0.0106		1.1033	0.7591	1.1299	0.9787		2034057856	1621289216	1933230336	1873011712	1853387520	1895293312	1189938944	1360761472	1282990208	1371513088	1363946112	1143243136	1619654400
3102	Lipid	Sphingomyelins	behenoyl sphingomyelin (d18:1/22:0)	LC/MS pos late	100006294		3250	787.669	48492		HMDB12103			0.55	-0.862496	0.65	-0.621488	TRUE	FALSE		7.3653e-07	1.87e-05	6.698e-05	0.0010717	4.1392e-08	5.0304e-07	8.9636e-08	3.6942e-07	0.16	0.3161		1.0611	0.6898	1.896	1.0406		281286272	256057168	204257424	201685328	210442704	215671440	148781248	148006640	167258848	144078032	147500832	134656480	364799840
3109	Lipid	Sphingomyelins	sphingomyelin (d18:1/14:0, d16:1/16:0)	LC/MS pos late	100004328		1998	675.544	42463		HMDB12097	11433862		0.8	-0.321928	0.61	-0.713119	TRUE	FALSE		0.0008	0.00655385	2.0847e-08	6.55e-07	1.5162e-08	1.9775e-07	1.067e-08	8.0623e-08	0.0022	0.0238		1.0149	0.6234	1.2718	1.0201		19592160	17812668	15770578	17767342	14797342	16602894	10316372	10792794	9986184	10488339	10910521	10367901	16414492
3113	Lipid	Sphingomyelins	sphingomyelin (d18:2/16:0, d18:1/16:1)	LC/MS pos late	100004329		2002	701.559	42459					0.74	-0.434403	0.43	-1.21759	TRUE	FALSE		0.0018	0.0128874	8.8767e-10	4.73e-08	2.4025e-09	4.1442e-08	9.0368e-05	0.0001	5.7887e-05	0.0014		1.2944	0.5521	1.294	0.9589		670968960	500058976	619578432	699584192	630072064	721256704	278857344	316601856	272582880	273899744	258942416	237593136	416078080
3117	Lipid	Sphingomyelins	sphingomyelin (d18:1/20:0, d16:1/22:0)	LC/MS pos late	100006290		2800	759.638	48490		HMDB12102			0.74	-0.434403	0.8	-0.321928	TRUE	FALSE		0.0004	0.00362553	0.0042	0.0260247	3.4497e-05	0.0002	1.4718e-05	2.9265e-05	0.4732	0.5078		0.9953	0.794	1.3675	1.017		141233776	125324232	102526744	118232152	117700512	127363896	94957024	103377840	105726296	98804768	89838272	91563408	144557184
3122	Lipid	Sphingomyelins	sphingomyelin (d18:1/22:1, d18:2/22:0, d16:1/24:1)	LC/MS pos late	100006295		2775	785.653	48493		HMDB12104			0.52	-0.943416	0.67	-0.577767	TRUE	FALSE		4.9953e-10	2.94e-08	1.1375e-06	1.87e-05	4.7423e-11	1.0566e-09	8.6915e-08	3.6484e-07	0.0067	0.0518		1.091	0.7273	1.7382	0.903		131738464	132514920	113937376	123053680	149915072	143688048	79089648	96375680	83718624	91563728	85508056	93639688	190176112
3127	Lipid	Sphingomyelins	sphingomyelin (d18:1/25:0, d19:0/24:1, d20:1/23:0, d19:1/24:0)	LC/MS pos late	100015792		3500	829.716	57478					5.48	2.45418	5.12	2.35614	FALSE	TRUE		1.48e-13	1.7e-11	2.91e-13	4.26e-11	0	2.4e-14	0.6116	0.1878	0.6687	0.5689		0.3827	1.9594	0.3557	1.9494		1.00185e+06	900116	586944	616266	723352	745998	4232915	4344980	4227037	2982109	4168820	3462306	756465
3201	Lipid	Sterol	7-alpha-hydroxy-3-oxo-4-cholestenoate (7-Hoca)	LC/MS neg	100001609	115538-85-7	5288.1	429.301	36776	C17337	HMDB12458	3081085		1.91	0.933573	1.87	0.903038	FALSE	TRUE		0.0003	0.00287191	0.0011	0.00859816	1.2054e-05	8.2637e-05	1.0777e-06	3.1051e-06	0.6904	0.5742		1.0306	1.9293	0.486	0.9261		85087	76530	97871	74126	97567	73628	154600	127927	296229	127414	93179	145632	33259
4414	Cofactors and Vitamins	Thiamine Metabolism	thiamin monophosphate	LC/MS pos early	523	532-40-1	2378	345.078	15798	C01081	HMDB02666	3382778		1.24	0.31034	1.29	0.367371	FALSE	TRUE		0.005	0.030106	0.0016	0.0117517	0.0001	0.0005	0.5299	0.1694	0.7357	0.5884		0.8933	1.1499	0.88	1.0914		21634676	24696176	28388500	21616804	27083408	24548640	30013052	41561740	28409262	27727414	31941378	30817306	22473512
4927	Xenobiotics	Food Component/Plant	homostachydrine	LC/MS pos early	100001550	1195-94-4	1750	158.118	33009	C08283	HMDB33433	441447		1.93	0.948601	2.6	1.37851	FALSE	TRUE		0.0076	0.0416412	0.0008	0.00655385	8.9907e-05	0.0005	0.9693	0.2597	0.4985	0.5183		0.6615	1.7173	0.7777	1.5018		6794457	8339988	6741235	8.01341e+06	5853723	6724879	14144016	10498279	35785800	12088584	14906851	22819444	3763095
5954	Xenobiotics	Drug - Topical Agents	2,6-dihydroxybenzoic acid	LC/MS polar	100020837	303-07-1	729	153.019	63042		HMDB13676	9338		1.65	0.722466	2.33	1.22033	FALSE	TRUE		0.0025	0.0171084	4.2484e-05	0.000512481	5.5218e-06	4.0448e-05	1.9958e-05	3.8017e-05	0.2279	0.3909		0.9221	2.1457	0.603	0.9952		1088082	1252885	1180840	903799	957849	1198452	2745652	3519543	1762597	1.63166e+06	2951038	2705323	551594
																		28	51
[truncated: 35 more columns]
