# Supplementary material for: Renal tubular peroxisomes are dispensable for normal kidney function
Source: JCI Insight. 2022 Feb 22;7(4):e155836. doi: 10.1172/jci.insight.155836 (PMC8876468; doi:10.1172/jci.insight.155836)
Supplement: Supplemental table 7 [file jciinsight-7-155836-s076.xlsx]

## Sheet: Males DOWN Metab
Supplementary Table 7. List of metabolites detected by Liquid chromatography-mass spectrometry (LC/MS) showing a decrease abundance in the kidney of cKOm as compared to Ctrlm.
Metabolite identification															Fold of Change			Statistical Values			Mean Values for Fold change calculation			Raw Individual Values													Normalized Individual Values
															cKOm vs Ctrlm			cKOm vs Ctrlm			(missing values replaced by row min of the same sex)
Pathway Sort Order	Super Pathway	Sub Pathway	Biochemical Name	Alternative Name for MetaboAnalyst 5.0	Platform	Chemical ID	CAS	RI	Mass	Comp ID	KEGG	HMDB	PUBCHEM		Fold Change	Log2FC		p-value	FDR (M)		CTRL_M	CKO_M		K_Ctrl M1	K_Ctrl M2	K_Ctrl M3	K_Ctrl M4	K_Ctrl M5	K_Ctrl M6	K_KO M1	K_KO M2	K_KO M3	K_KO M4	K_KO M5	K_KO M6		K_Ctrl M1	K_Ctrl M2	K_Ctrl M3	K_Ctrl M4	K_Ctrl M5	K_Ctrl M6	K_KO M1	K_KO M2	K_KO M3	K_KO M4	K_KO M5	K_KO M6
1	Amino Acid	Glycine, Serine and Threonine Metabolism	glycine	glycine	LC/MS pos early	340	56-40-6	1375	76.0393	58	C00037	HMDB00123	750		0.9	-0.152003		0.0109	0.0438057		1.1234	1.0121		1491366400	1427484672	1666617600	1546084864	1662365696	1682954112	1393644160	1402074240	1551780352	1527252992	1253478016	1409845120		0.553904	0.40516	0.961962	0.681311	0.952062	1	0.326365	0.345994	0.694573	0.637463	0	0.364088
8	Amino Acid	Glycine, Serine and Threonine Metabolism	betaine aldehyde	betaine aldehyde	LC/MS pos early	1219	7758-31-8	1915	120.102	15499	C00576	HMDB01252	249		0.64	-0.643856		0.0002	0.00146897		1.7103	1.0906		22038388	17518240	16394410	13266100	18434958	17146044	9876326	11610811	13414092	11971274	11954268	7.99892e+06		1	0.67804	0.597992	0.375169	0.743336	0.651529	0.133723	0.257267	0.385711	0.282942	0.281731	0
42	Amino Acid	Alanine and Aspartate Metabolism	N-acetylasparagine	N-acetylasparagine	LC/MS pos early	100001257	4033-40-3	785	175.071	33942		HMDB06028	99715		0.71	-0.494109		0.0008	0.00483404		1.6867	1.1909		3079672	4972239	3.86816e+06	3728090	4090636	3500023	2344701	2479347	3.36171e+06	2965233	2564416	2691770		0.279719	1	0.579804	0.526496	0.664476	0.439698	0	0.0512442	0.387058	0.236165	0.0836201	0.132089
45	Amino Acid	Glutamate Metabolism	glutamine	glutamine	LC/MS pos early	563	56-85-9	1291	147.076	53	C00064	HMDB00641	5961		0.43	-1.21759		5.8905e-06	0.000103902		2.4753	1.0711		307007712	609671936	464803264	563795072	502977088	455729088	168364800	184237728	219478880	266693248	174864096	242924896		0.314164	1	0.671728	0.896043	0.75823	0.651166	0	0.035968	0.115824	0.222812	0.0147274	0.168953
63	Amino Acid	Glutamate Metabolism	S-1-pyrroline-5-carboxylate	1-Pyrroline-5-carboxylic acid	LC/MS pos early	35	2906-39-0	1528	114.055	42370	C04322	HMDB01301	1196		0.48	-1.05889		0.0117	0.0455178		2.2739	1.0971		1154729	4694132	5481693	1.5686e+06	2046102	1788830	1253534	2110943	1216631	1247962	869865	1374790		0.0617681	0.82923	1	0.15151	0.255048	0.199263	0.0831924	0.269108	0.0751906	0.0819842	0	0.109485
71	Amino Acid	Histidine Metabolism	1-methylhistidine	1-methylhistidine	LC/MS pos early	100001051	332-80-9	2755	170.092	30460	C01152	HMDB00001	92105		0.66	-0.599462		0.0071	0.0310215		1.0503	0.6964		111989352	78868384	109637376	139525248	102638760	106599080	83439784	52684808	105679152	64230128	49530464	74958024		0.694028	0.325996	0.667893	1	0.590126	0.634132	0.376792	0.0350503	0.62391	0.163339	0	0.282545
76	Amino Acid	Histidine Metabolism	N-acetyl-1-methylhistidine	N-acetyl-1-methylhistidine	LC/MS pos early	100004299		2100	212.103	43255			53859791		0.41	-1.2863		2.6558e-05	0.000287191		1.4251	0.5781		5642391	3629985	4516294	6272348	4215321	2596599	1752522	1510636	2599864	1876754	1538210	1622393		0.867704	0.445081	0.631214	1	0.568007	0.228061	0.0507981	0	0.228747	0.0768879	0.00579077	0.0234699
105	Amino Acid	Lysine Metabolism	N2-acetyllysine	N2-acetyllysine	LC/MS polar	100001721	1946-82-3	3372.6	187.109	36751	C12989	HMDB00446	92907		0.41	-1.2863		4.0287e-07	6.43e-06		1.4155	0.5771		1344955	903070	1.0309e+06	1434676	874502	921288	468073	444646	537335	291720	553156	359121		0.921501	0.534885	0.646731	1	0.50989	0.550824	0.154296	0.133799	0.214895	0	0.228737	0.0589708
109	Amino Acid	Lysine Metabolism	N2-acetyl,N6,N6-dimethyllysine	N2-acetyl-dimethyllysine	LC/MS pos early	100020545		2172	217.155	63254					0.4	-1.32193		0.0015	0.00846358		2.067	0.8272		975471	1.4906e+06	2368578	1277013	1301861	1587404		1171657	639143	329594	838830	397887		0.316764	0.569404	1	0.464652	0.476839	0.616881		0.412982	0.151815	0	0.24975	0.0334936
112	Amino Acid	Lysine Metabolism	N6-carboxyethyllysine	7-(1-carboxyethyl)lysine	LC/MS pos early	100001769	5746-03-02	2695	219.134	37458			22283604		0.21	-2.25154		1.2771e-08	2.66e-07		3.3282	0.6904		111155040	76653056	138894624	112896352	136261376	93554704	20553268	33395132	25986432	16399296	22648300	19888534		0.773546	0.491886	1	0.787761	0.978503	0.629864	0.0339113	0.138747	0.0782653	0	0.0510142	0.0284847
116	Amino Acid	Lysine Metabolism	hydroxy-N6,N6,N6-trimethyllysine	N6,N6,N6-Trimethyl-L-lysine	LC/MS pos early	100021123		2759	205.155	62959					0.47	-1.08927		9.6969e-09	2.66e-07		1.463	0.685		9564845	6152326	11301442	8740224	10028793	7.55234e+06	3956326	4208238	4401941	4196444	3.70431e+06	4508112		0.771414	0.322229	1	0.662871	0.832483	0.506511	0.0331731	0.0663319	0.0918287	0.0647794	0	0.105804
120	Amino Acid	Lysine Metabolism	fructosyllysine	fructosyllysine	LC/MS pos early	100005373	21291-40-7	2784	309.166	46227			123708		0.31	-1.68966		3.4476e-08	6.91e-07		2.1342	0.6645		132997504	77563224	122871984	142810096	140743568	139689536	32362830	41677576	44155412	30058582	44587992	42744952		0.912972	0.421322	0.823168	1	0.981672	0.972324	0.0204365	0.10305	0.125026	0	0.128862	0.112516
126	Amino Acid	Lysine Metabolism	glutarylcarnitine (C5-DC)	Glutarylcarnitine	LC/MS pos early	100001593	102636-82-8	2393	276.144	44664		HMDB13130	71464488		0.48	-1.05889		3.7852e-05	0.000362553		1.423	0.689		74868400	82927456	96731760	68860392	68175272	56385164	38900864	54967800	19646052	29420242	36074096	37881596		0.716376	0.820923	1	0.638437	0.629549	0.476601	0.249784	0.458214	0	0.126796	0.213114	0.236562
437	Amino Acid	Methionine, Cysteine, SAM and Taurine Metabolism	methionine sulfone	2-Amino-4-(methylsulfonyl)butanoic acid	LC/MS pos early	100004635	820-10-0	1250	182.048	44878			69961		0.54	-0.888969		0.0069	0.0303031		1.3075	0.7089		1066385	850296	1373053	970537	1082701	1450781	801345	881749	779882		514379			0.589497	0.358732	0.916993	0.487139	0.606921	1	0.306456	0.392321	0.283535		0
443	Amino Acid	Methionine, Cysteine, SAM and Taurine Metabolism	S-adenosylmethionine (SAM)	S-Adenosylmethionine	LC/MS pos early	1263	24346-00-7;86867-01-8;86867-0108	3002	399.145	15915	C00019	HMDB01185	34756		0.81	-0.304006		0.0006	0.00381492		1.3315	1.0851		32871340	26925298	35192336	31632286	39657740	36565528	26695516	30393520	28513090	25913726	26741240	27045498		0.506229	0.0736009	0.675102	0.416076	1	0.775014	0.0568822	0.325945	0.189127	0	0.060209	0.0823465
451	Amino Acid	Methionine, Cysteine, SAM and Taurine Metabolism	cystathionine	cystathionine	LC/MS pos early	310	535-34-2	2270	223.075	15705	C02291	HMDB00099	439258		0.54	-0.888969		0.0018	0.00964528		1.9612	1.0662		17398412	10763008	16497866	18542676	20969236	18854522	10285859	9742366	9160436	9309032	8991690	8519131		0.713189	0.18023	0.640857	0.805097	1	0.830145	0.141905	0.098251	0.05151	0.0634453	0.0379562	0
453	Amino Acid	Methionine, Cysteine, SAM and Taurine Metabolism	cysteine	cysteine	LC/MS pos early	800	52-90-4;56-89-3	1475	122.027	1868	C00097	HMDB00574	5862		0.78	-0.358454		0.0079	0.0333208		1.2183	0.9517		73530576	83226144	94722592	102227392	109420144	98728912	53594068	85895368	77105520	76617040	71736048	73947288		0.357118	0.530793	0.736726	0.871158	1	0.80849	0	0.578606	0.421155	0.412405	0.324973	0.364583
455	Amino Acid	Methionine, Cysteine, SAM and Taurine Metabolism	S-methylcysteine	S-methylcysteine	LC/MS pos early	100002749	1187-84-4	1955	119.016	39592		HMDB02108	24417		0.5	-1		2.0814e-07	3.48e-06		1.7622	0.8763		11774532	14656715	20155150	15637560	19207738	17316336	6044472	8098054	8801813	10050500	8700956	7409493		0.40608	0.610335	1	0.679846	0.932859	0.798818	0	0.145534	0.195408	0.2839	0.188261	0.0967367
460	Amino Acid	Methionine, Cysteine, SAM and Taurine Metabolism	cystine	cystine	LC/MS polar	279	56-89-3	3424	239.017	56	C00491	HMDB00192	67678		0.83	-0.268817		0.0001	0.000767568		1.1182	0.9231		73024600	89060432	86764480	86094040	90117688	87415048	71036736	74594432	73834528	71140376	67574280	64916168		0.321744	0.958048	0.866944	0.840341	1	0.892759	0.242865	0.384035	0.353882	0.246977	0.105474	0
464	Amino Acid	Methionine, Cysteine, SAM and Taurine Metabolism	lanthionine	3,3'-thiobis-L-alanine	LC/MS pos early	100003892	3183-08-02	1730	209.059	42002			98504		0.51	-0.971431		2.486e-05	0.000200471		1.5118	0.7746		15561536	12622355	15748623	20587504	24248394	20405420	10394490	12126425	11526872	7789680	6287035	7815386		0.516359	0.352719	0.526775	0.79618	1	0.786042	0.228683	0.325108	0.291728	0.0836599	0	0.0850911
466	Amino Acid	Methionine, Cysteine, SAM and Taurine Metabolism	cysteine sulfinic acid	cysteine sulfinic acid	LC/MS pos early	100002113	207121-48-0	597	154.017	37443	C00606	HMDB00996	109		0.57	-0.810966		3.5864e-06	4.73e-05		1.5639	0.8914		3829927	5692512	4529435	4646887	6476880	7733071	3.52396e+06	3106914	3030773	3068754	2812993	3213923		0.206691	0.585259	0.348865	0.372737	0.744681	1	0.144503	0.0597391	0.0442635	0.0519831	0	0.0814885
535	Amino Acid	Polyamine Metabolism	putrescine	putrescine	LC/MS pos early	49	110-60-1	3027	89.1073	1408	C00134	HMDB01414	1045		0.45	-1.152		2.0391e-06	2.47e-05		1.8443	0.8261		6649289	4178304	6504640	7.38542e+06	7875954	5918597	2536041	2529663	3133688	2153320	4.03104e+06	2867417		0.785647	0.353855	0.76037	0.914282	1	0.657962	0.0668785	0.0657639	0.171314	0	0.328122	0.124785
554	Amino Acid	Polyamine Metabolism	5-methylthioadenosine (MTA)	5'-Methylthioadenosine	LC/MS pos early	212	2457-80-9	2752	298.097	1419	C00170	HMDB01173	439176		0.8	-0.321928		0.0004	0.00270476		1.2973	1.0382		148076816	140058384	150344480	135118992	172977168	160045312	113364600	140532416	125436768	117301136	112480184	116450064		0.588403	0.455861	0.625887	0.374214	1	0.78624	0.0146192	0.463696	0.214169	0.0796891	0	0.0656211
577	Amino Acid	Glutathione Metabolism	5-oxoproline	5-oxoproline	LC/MS neg	1021	98-79-3	738.5	128.035	1494	C01879	HMDB00267	7405		0.63	-0.666576		2.7282e-05	0.000287191		1.6703	1.053		112053008	120006952	116533712	100902264	151781600	140521072	84483440	72150984	75883432	87186384	77167984	70787856		0.509486	0.60769	0.564807	0.371812	1	0.86097	0.169094	0.01683	0.0629132	0.202467	0.0787731	0
1218	Carbohydrate	Glycolysis, Gluconeogenesis, and Pyruvate Metabolism	1,5-anhydroglucitol (1,5-AG)	1,5-Anhydrosorbitol	LC/MS neg	100000580	154-58-5	802	163.061	20675	C07326	HMDB02712	64960		0.33	-1.59946		1.8966e-05	0.000200471		1.1759	0.384		8589427	3.26269e+06	5723122	8.03969e+06	8598777	9010541	4263095	1281011	2630265	1869622	2586243	1485472		0.945519	0.256377	0.574694	0.874398	0.946728	1	0.385804	0	0.174558	0.0761509	0.168863	0.0264519
1382	Carbohydrate	Nucleotide Sugar	UDP-glucuronate	UDP-glucuronate	LC/MS neg	1097	28053-08-9;63700-19-6	588	579.027	2763	C00167	HMDB00935	17473		0.47	-1.08927		0.0017	0.00922548		2.5918	1.2072		9600466	5159255	5631473	6.29265e+06	10726541	10652463	5954832	3184895	2603013	3773083	3.41337e+06	3456632		0.861381	0.314671	0.372801	0.454191	1	0.990881	0.412606	0.0716292	0	0.144035	0.0997548	0.10508
1659	Lipid	Fatty Acid, Dicarboxylate	2-hydroxyglutarate	2-hydroxyglutarate	LC/MS pos early	100002070	40951-21-1	958	166.071	52294	C02630	HMDB0059655	43		0.59	-0.761213		0.002	0.0105839		1.2517	0.7436		8826038	9927943	8953090	9181707	12147558	19064080	6.96112e+06	6937748	7316930	7260337	6.4645e+06	5512510		0.244512	0.325824	0.253888	0.270758	0.489615	1	0.106896	0.105171	0.133152	0.128976	0.0702495	0
1823	Lipid	Fatty Acid Metabolism (Acyl Glycine)	N-linoleoylglycine	2-[[(9Z,12Z)-octadeca-9,12-dienoyl]amino]acetic acid	LC/MS neg	1506	2764-03-06	5510	336.254	32462			6433346		0.43	-1.21759		0.0016	0.00879484		2.0012	0.8515		805325	536032	641209	428141	651046	360688	117334	110059	520247	319129	157986	231486		1	0.612676	0.763952	0.457497	0.778101	0.360479	0.0104636	0	0.589973	0.300705	0.0689333	0.174648
1902	Lipid	Fatty Acid Metabolism (Acyl Carnitine, Dicarboxylate)	adipoylcarnitine (C6-DC)	O-Adipoyl-L-carnitine	LC/MS pos early	100006614		2570	290.16	52988		HMDB61677	71296139		0.53	-0.915936		0.003	0.0151243		1.4272	0.7516		42543296	69979176	55303760	35612096	68581752	41506372	23364032	37615528	20289992	26758256	27686206	29392502		0.44785	1	0.704656	0.308359	0.971877	0.426982	0.0618654	0.348678	0	0.130174	0.14885	0.183189
1947	Lipid	Fatty Acid Metabolism (Acyl Choline)	docosahexaenoylcholine	Choline docosahexaenoate	LC/MS pos late	100009333		1378	414.337	53263					0.42	-1.25154		0.0035	0.0173372		1.2941	0.547		554314	542705	549131	350060	384548	354477			256965		279896			1	0.960958	0.982569	0.313083	0.429068	0.327938			0		0.0771181
2160	Lipid	Endocannabinoid	docosahexaenoyl ethanolamide	docosahexaenoyl ethanolamide	LC/MS pos late	100004612	162758-94-3	1536	372.29	43768			5283451		0.19	-2.39593		9.067e-12	6.09e-10		1.5103	0.2837		961318	1.01168e+06	1369010	1688354	1867276	1423839	323287		308677	335341	198624			0.457072	0.487252	0.701396	0.892775	1	0.734254	0.0747088		0.0659532	0.0819326	0
2228	Lipid	Phospholipid Metabolism	choline	choline	LC/MS pos early	1256	67-48-1	1961	104.107	15506	C00114	HMDB00097	305		0.89	-0.168123		0.0042	0.01988		1.0764	0.955		3224102144	2891942912	3143820032	3029107456	3143194368	3152812032	2970226176	2843156736	2954725632	2750652672	2367955968	2602131456		1	0.61203	0.906228	0.772241	0.905498	0.916731	0.703467	0.555046	0.685362	0.446999	0	0.273523
2299	Lipid	Phosphatidylcholine (PC)	1-palmitoyl-2-docosahexaenoyl-GPC (16:0/22:6)	PC(16:0/22:6(4Z,7Z,10Z,13Z,16Z,19Z))	LC/MS pos late	100008915	59403-54-2	2055	806.569	52610		HMDB07991	6441886		0.89	-0.168123		0.0004	0.00270476		1.0173	0.9052		1953829888	1715623808	2012181120	1941916288	1959800448	1952984576	1726206464	1650579456	1803358464	1791492480	1679454592	1614210560		0.853378	0.254826	1	0.823442	0.868381	0.851254	0.281418	0.0913859	0.475281	0.445465	0.163942	0
2504	Lipid	Phosphatidylserine (PS)	1-stearoyl-2-arachidonoyl-GPS (18:0/20:4)	PS(18:0/20:4(5Z,8Z,11Z,14Z))	LC/MS pos late	100001872		2565	812.544	52235		HMDB12383			0.77	-0.37707		0.0003	0.00213		0.9895	0.7617		428503904	409610112	349992384	356906080	414479488	434819840	358153952	300265280	336187040	294132192	285919168	268490048		0.962028	0.848435	0.490004	0.531571	0.877711	1	0.539073	0.191038	0.407005	0.154164	0.104787	0
2511	Lipid	Phosphatidylglycerol (PG)	1,2-dipalmitoyl-GPG (16:0/16:0)	PG(16:0/16:0)	LC/MS pos late	100000652	200880-41-7	3157	740.544	52625		HMDB10570	11846227		0.58	-0.785875		8.2457e-05	0.000767568		1.788	1.0378		3868715	2.09009e+06	2932077	3525301	4440034	3820669	1996698	2266569	1924777	1859690	1.92996e+06	2.02363e+06		0.778588	0.0892896	0.415598	0.6455	1	0.759968	0.0530968	0.157684	0.0252242	0	0.0272317	0.0635326
2515	Lipid	Phosphatidylglycerol (PG)	1-palmitoyl-2-oleoyl-GPG (16:0/18:1)	PG(16:0/18:1)	LC/MS pos late	100000641		3206	766.559	52448			5283509		0.7	-0.514573		5.4686e-06	0.000103902		1.0832	0.7577		36039412	33482466	27428760	31317878	35509776	36639684	24598400	24072136	25774922	23964078	19872152	21922628		0.9642	0.811706	0.450669	0.682612	0.932613	1	0.281869	0.250483	0.352036	0.244039	0	0.122288
2523	Lipid	Phosphatidylglycerol (PG)	1-stearoyl-2-oleoyl-GPG (18:0/18:1)	PG(18:0/18:1)	LC/MS pos late	100001866	322647-48-3	3714	794.591	52623					0.39	-1.35845		0.0115	0.0451521		1.085	0.4263		864556	713851	518123		776477	978833	197125		673803					0.853811	0.661022	0.410637		0.741136	1	0		0.60979
2524	Lipid	Phosphatidylglycerol (PG)	1-stearoyl-2-linoleoyl-GPG (18:0/18:2)	PG(18:0/18:2)	LC/MS pos late	100009110		3208	792.575	57399					0.43	-1.21759		5.3102e-06	0.000103902		1.2669	0.5414		7967477	10234205	7756116	6633724	8301227	9463593	2799340	6615512	3389353	3.4568e+06	2056767	3202173		0.722807	1	0.69696	0.559705	0.763621	0.905764	0.0908075	0.557478	0.162959	0.171207	0	0.140069
2535	Lipid	Phosphatidylinositol (PI)	1-palmitoyl-2-arachidonoyl-GPI (16:0/20:4)	PI(16:0/20:4(5Z,8Z,11Z,14Z))	LC/MS pos late	100008993		2567	876.56	52467		HMDB09789			0.77	-0.37707		0.0006	0.00381492		1.0266	0.7888		14943074	13368529	13174810	11036260	13901684	15076936	11160458	10084466	10070416	10956427	9584496	10766716		0.975628	0.688953	0.653683	0.26432	0.786024	1	0.286933	0.0910288	0.0884707	0.249785	0	0.215245
2796	Lipid	Plasmalogen	1-(1-enyl-palmitoyl)-2-oleoyl-GPE (P-16:0/18:1)	PE(P-16:0/18:1(9Z))	LC/MS pos late	100009005		2750	702.543	52477		HMDB11342			0.2	-2.32193		0	0		1.3924	0.2809		17763186	14771082	14853045	18858324	15798921	17427828	3460813	3128816	3452187	3779630	2832588	3.41276e+06		0.931664	0.744958	0.750072	1	0.809094	0.910738	0.039201	0.0184845	0.0386627	0.0590951	0	0.0362026
2797	Lipid	Plasmalogen	1-(1-enyl-palmitoyl)-2-linoleoyl-GPE (P-16:0/18:2)	PE(P-16:0/18:2(9Z,12Z))	LC/MS pos late	100009069		2400	700.528	52677		HMDB11343			0.23	-2.12029		1e-15	2.84e-13		1.5338	0.3524		7451399	7.18843e+06	6309991	7588489	7034335	8238207	1903646	1689149	1.55653e+06	1961957	1263138	1692709		0.887197	0.849496	0.723556	0.906851	0.827404	1	0.0918282	0.0610762	0.0420634	0.100188	0	0.0615866
2798	Lipid	Plasmalogen	1-(1-enyl-palmitoyl)-2-palmitoyl-GPC (P-16:0/16:0)	PC(P-16:0/16:0)	LC/MS pos late	100009162		2550	718.575	52716		HMDB11206	11146967		0.77	-0.37707		7.0045e-05	0.000767568		1.0643	0.8167		5957720	6.61269e+06	5705194	6365965	5655480	6109644	4790223	5396589	4549979	5062119	4152784	3.98359e+06		0.750876	1	0.654826	0.906155	0.635917	0.808662	0.306809	0.537445	0.215431	0.410227	0.0643544	0
2799	Lipid	Plasmalogen	1-(1-enyl-palmitoyl)-2-palmitoleoyl-GPC (P-16:0/16:1)	PC(P-16:0/16:1(9Z))	LC/MS pos late	100009160		2218	716.559	52713		HMDB11207			0.62	-0.68966		0.0041	0.0196247		0.8447	0.5236		312282	550899		641933	490693	714669								0	0.593004		0.819239	0.443382	1
2800	Lipid	Plasmalogen	1-(1-enyl-palmitoyl)-2-arachidonoyl-GPE (P-16:0/20:4)	PE(P-16:0/20:4(5Z,8Z,11Z,14Z))	LC/MS pos late	100009002		2300	724.528	52673		HMDB11352			0.43	-1.21759		4.14e-13	3.79e-11		1.2969	0.5543		163220368	160386400	138250960	151991424	132851192	147386496	68473664	63256184	66670360	65930248	55248832	62557820		1	0.973753	0.768741	0.896001	0.71873	0.853351	0.122484	0.0741617	0.105783	0.0989281	0	0.0676937
2802	Lipid	Plasmalogen	1-(1-enyl-palmitoyl)-2-oleoyl-GPC (P-16:0/18:1)	PC(P-16:0/18:1(9Z))	LC/MS pos late	100009007		2550	744.59	52478					0.18	-2.47393		1.6e-14	3.41e-12		1.5246	0.2782		20110320	21440758	15268883	23848112	17345596	19800148	4.06035e+06	3.73638e+06	4019577	3791861	2658693	3234143		0.823601	0.886389	0.595117	1	0.693124	0.808963	0.0661489	0.0508595	0.0642247	0.053478	0	0.0271574
2805	Lipid	Plasmalogen	1-(1-enyl-stearoyl)-2-oleoyl-GPE (P-18:0/18:1)	PE(P-18:0/18:1(9Z))	LC/MS pos late	100008919	144371-68-6	3100	730.575	52614		HMDB11375			0.2	-2.32193		6.49e-13	7.75e-11		1.2801	0.2595		2403589	1.91519e+06	1855247	2373141	2101093	2333228	492178	480533	601857	428577	267132	361113		1	0.7714	0.74334	0.985748	0.858412	0.967067	0.105336	0.0998854	0.156673	0.0755667	0	0.0439892
2806	Lipid	Plasmalogen	1-(1-enyl-stearoyl)-2-linoleoyl-GPE (P-18:0/18:2)	PE(P-18:0/18:2(9Z,12Z))	LC/MS pos late	100009225		2750	728.559	52748		HMDB11376			0.21	-2.25154		0	0		1.1447	0.242		7.7017e+06	6943079	6865056	8348196	7064105	7246306	1662083	1443626	1822581	1620124	1451504	1339447		0.907758	0.79952	0.788387	1	0.816787	0.842784	0.0460333	0.0148641	0.068933	0.0400467	0.0159882	0
2809	Lipid	Plasmalogen	1-(1-enyl-palmitoyl)-2-arachidonoyl-GPC (P-16:0/20:4)	PE(P-16:0/20:4(5Z,8Z,11Z,14Z))	LC/MS pos late	100009014		2200	766.575	52689		HMDB11220			0.23	-2.12029		8.549e-12	6.09e-10		1.5089	0.354		73968712	67241144	53221080	67689664	51231408	64935184	16762851	16254366	15942409	15876389	12010434	11894578		1	0.89162	0.66576	0.898846	0.633707	0.854472	0.0784268	0.0702352	0.0652096	0.0641461	0.00186641	0
2810	Lipid	Plasmalogen	1-(1-enyl-palmitoyl)-2-linoleoyl-GPC (P-16:0/18:2)	PC(P-16:0/18:2(9Z,12Z))	LC/MS pos late	100009009		2300	742.575	52682		HMDB11211			0.16	-2.64386		1.9e-14	3.41e-12		1.2495	0.2041		8698402	9427349	7608579	10278128	6521172	10007188	1434395		1431519		1562483	1385275		0.82236	0.90433	0.69981	1	0.577531	0.969533	0.00552354		0.00520013		0.019927	0
2814	Lipid	Plasmalogen	1-(1-enyl-stearoyl)-2-arachidonoyl-GPE (P-18:0/20:4)	PE(O-18:1(1Z)/20:4(5Z,8Z,11Z,14Z))	LC/MS pos late	100008999		2550	752.559	52475		HMDB05779	9547058		0.45	-1.152		2.0624e-11	1.14e-09		1.1663	0.5258		91880296	93424216	74307968	80063216	73861432	87478912	39523568	37651256	43213264	39530856	31619574	34327300		0.975019	1	0.690699	0.783819	0.683474	0.903805	0.127887	0.0975927	0.187586	0.128005	0	0.043811
2830	Lipid	Lysoplasmalogen	1-(1-enyl-palmitoyl)-GPE (P-16:0)	lysoPE(P-16:0/0:0)	LC/MS pos late	100003000		1558	438.298	39270					0.48	-1.05889		1.343e-07	1.85e-06		1.3898	0.662		10089799	11335947	15692614	11844526	8897479	10248529	5193249	5254504	6796972	6168403	4448046	4581532		0.501731	0.612554	1	0.657782	0.395696	0.515848	0.0662723	0.0717198	0.208894	0.152994	0	0.0118712
2832	Lipid	Lysoplasmalogen	1-(1-enyl-oleoyl)-GPE (P-18:1)	lysoPE (P-18:1/0:0)	LC/MS pos late	100005372		1566	464.314	44621					0.19	-2.39593		1.258e-12	7.75e-11		1.1862	0.2305		8023613	7.16987e+06	7852222	8922548	6092528	5969721	1477733	1233394	2014823	1370915	1171270	1286532		0.884028	0.773885	0.861916	1	0.634896	0.619053	0.0395371	0.00801468	0.108828	0.0257564	0	0.0148701
2834	Lipid	Lysoplasmalogen	1-(1-enyl-stearoyl)-GPE (P-18:0)	lysoPE (P-18:0/0:0)	LC/MS pos late	100003001		1649	466.329	39271					0.33	-1.59946		1.0877e-10	5.01e-09		1.402	0.4636		9146618	10706612	11694781	10699991	7.90024e+06	8795206	3153025	3167077	4286367	3.62838e+06	2455082	2800381		0.724216	0.893052	1	0.892335	0.589322	0.686183	0.0755374	0.0770582	0.198197	0.126985	0	0.0373712
2838	Lipid	Glycerolipid Metabolism	glycerol 3-phosphate	1-Pyrroline-5-carboxylic acid	LC/MS polar	100000258	29849-82-9	3938.7	171.006	43847	C00093	HMDB00126	754		0.82	-0.286304		0.0022	0.01136		1.1769	0.9702		52442824	48505128	50309204	61569160	55941364	53816740	46150636	41440708	51068792	44369608	43091520	39797596		0.580814	0.39995	0.482814	1	0.741507	0.64392	0.291804	0.0754706	0.517703	0.209999	0.151295	0
3027	Lipid	Ceramides	N-palmitoyl-sphingadienine (d18:2/16:0)	N-Palmitoyl-sphingadienine	LC/MS pos late	100015609		2490	536.504	57416					0.5	-1		5.739e-09	2.66e-07		1.7801	0.8845		31527204	24252278	28425768	33403934	35644008	28705064	14301018	16479427	15475613	16034419	15113082	13004280		0.81816	0.496826	0.681169	0.901056	1	0.693506	0.0572771	0.153498	0.109159	0.133842	0.0931461	0
3043	Lipid	Ceramides	ceramide (d18:1/14:0, d16:1/16:0)	Cer(d18:1/16:0)	LC/MS pos late	100015735		2477	510.488	57432					0.68	-0.556393		0.0099	0.0401657		1.1597	0.7833		417895	378107	241662	355957	398593	345404		287219	208682	251851	327198			1	0.809821	0.157638	0.703948	0.90774	0.653506		0.375393	0	0.20634	0.566485
3048	Lipid	Ceramides	ceramide (d18:2/24:1, d18:1/24:2)	Cer(d18:2/24:1(15Z))	LC/MS pos late	100015744		3858	646.613	57443					0.56	-0.836501		5.8054e-06	0.000103902		1.6585	0.9221		7188756	7475506	5824701	9003263	8798064	7830793	4039303	5649263	5084875	3352232	4029476	3486650		0.678907	0.72965	0.437525	1	0.963688	0.792521	0.121583	0.40648	0.306607	0	0.119844	0.0237865
3078	Lipid	Hexosylceramides (HCER)	glycosyl ceramide (d18:2/24:1, d18:1/24:2)	Cer(d18:1/24:1(15Z))	LC/MS pos late	100015745		3380	808.666	57453					0.5	-1		0.0011	0.00628993		1.4858	0.7434		1.44848e+06	418469	1.35345e+06	1015716	853362	692135	640072	589288	657026	414227	347550	244735		1	0.144328	0.92105	0.640484	0.50561	0.371673	0.328422	0.286234	0.342506	0.140804	0.0854125	0
3095	Lipid	Dihydrosphingomyelins	palmitoyl dihydrosphingomyelin (d18:0/16:0)	SM(d18:0/16:0)	LC/MS pos late	100008954		2290	705.591	52434			9939965		0.74	-0.434403		7.9939e-05	0.000767568		0.7723	0.5736		80002912	93575128	86855664	77272448	81469480	85916192	53386108	66381472	54841472	72015032	69035416	59528876		0.66229	1	0.832803	0.59435	0.698782	0.809427	0	0.323356	0.036213	0.463533	0.389393	0.152847
3096	Lipid	Dihydrosphingomyelins	behenoyl dihydrosphingomyelin (d18:0/22:0)	SM(d18:0/22:0)	LC/MS pos late	100009026		3300	789.684	57331		HMDB12091			0.58	-0.785875		9.4243e-05	0.000767568		0.9836	0.5744		4875494	4841212	4289895	2740783	3948181	4353350	2046028	2761241	2680860	2886775	2301645	1950976		1	0.988278	0.799762	0.270064	0.682918	0.82146	0.0325018	0.277059	0.249574	0.319984	0.119907	0
3098	Lipid	Dihydrosphingomyelins	sphingomyelin (d18:0/20:0, d16:0/22:0)	SM(d18:0/20:0)	LC/MS pos late	100015786		2850	761.653	57476					0.7	-0.514573		0.0005	0.00327692		0.9891	0.695		1536914	1967739	1711677	1378950	1356048	1573187	1072928	1227153	1078503	1225035	1073905	1014710		0.547941	1	0.731318	0.382192	0.358161	0.586002	0.0610873	0.222913	0.0669371	0.220691	0.0621125	0
3099	Lipid	Sphingomyelins	palmitoyl sphingomyelin (d18:1/16:0)	SM(d18:1/16:0)	LC/MS pos late	100002107	6254-89-3	2168	703.575	37506			9939941		0.69	-0.535332		1.9381e-08	4.87e-07		1.1033	0.7591		2034057856	1621289216	1933230336	1873011712	1853387520	1895293312	1189938944	1360761472	1282990208	1371513088	1363946112	1143243136		1	0.536639	0.886814	0.819215	0.797185	0.844227	0.0524192	0.244179	0.156876	0.256249	0.247754	0
3102	Lipid	Sphingomyelins	behenoyl sphingomyelin (d18:1/22:0)	SM(d18:1/22:0)	LC/MS pos late	100006294		3250	787.669	48492		HMDB12103			0.65	-0.621488		6.698e-05	0.000767568		1.0611	0.6898		281286272	256057168	204257424	201685328	210442704	215671440	148781248	148006640	167258848	144078032	147500832	134656480		1	0.82794	0.474671	0.45713	0.516854	0.552514	0.0963295	0.0910467	0.222345	0.064254	0.0875972	0
3109	Lipid	Sphingomyelins	sphingomyelin (d18:1/14:0, d16:1/16:0)	SM(d18:1/14:0)	LC/MS pos late	100004328		1998	675.544	42463		HMDB12097	11433862		0.61	-0.713119		2.0847e-08	4.87e-07		1.0149	0.6234		19592160	17812668	15770578	17767342	14797342	16602894	10316372	10792794	9986184	10488339	10910521	10367901		1	0.814752	0.602166	0.810033	0.500851	0.688812	0.0343732	0.0839696	0	0.0522753	0.0962252	0.0397375
3110	Lipid	Sphingomyelins	sphingomyelin (d18:2/14:0, d18:1/14:1)	SM(d18:2/14:0)	LC/MS pos late	100005985		1860	673.528	47154					0.67	-0.577767		0.0001	0.000767568		0.9562	0.6416		1243090	923381	981928	1.00462e+06	829111	1044937	701148	765795	595789	634098	644280	702704		1	0.506089	0.596537	0.631592	0.360454	0.693878	0.162767	0.262638	0	0.0591827	0.0749126	0.16517
3112	Lipid	Sphingomyelins	sphingomyelin (d17:2/16:0, d18:2/15:0)	SM(d17:2/16:0)	LC/MS pos late	100015793		1875	687.544	57483					0.36	-1.47393		2.3516e-06	2.47e-05		1.3515	0.4866		1464960	1192250	918283	1607557	1095773	1337324	516590	277469	686402	517409		466561		0.892791	0.68776	0.481783	1	0.615225	0.796831	0.179778	0	0.307448	0.180394		0.142165
3113	Lipid	Sphingomyelins	sphingomyelin (d18:2/16:0, d18:1/16:1)	SM(d18:2/16:0)	LC/MS pos late	100004329		2002	701.559	42459					0.43	-1.21759		8.8767e-10	3.87e-08		1.2944	0.5521		670968960	500058976	619578432	699584192	630072064	721256704	278857344	316601856	272582880	273899744	258942416	237593136		0.896027	0.542662	0.789775	0.955191	0.811471	1	0.0853159	0.163355	0.0723431	0.0750658	0.0441408	0
3117	Lipid	Sphingomyelins	sphingomyelin (d18:1/20:0, d16:1/22:0)	SM(d18:1/20:0)	LC/MS pos late	100006290		2800	759.638	48490		HMDB12102			0.8	-0.321928		0.0042	0.01988		0.9953	0.794		141233776	125324232	102526744	118232152	117700512	127363896	94957024	103377840	105726296	98804768	89838272	91563408		1	0.690449	0.246879	0.552458	0.542114	0.730134	0.0995953	0.263439	0.309133	0.174461	0	0.0335659
3122	Lipid	Sphingomyelins	sphingomyelin (d18:1/22:1, d18:2/22:0, d16:1/24:1)	SM(d18:1/22:1(13Z))	LC/MS pos late	100006295		2775	785.653	48493		HMDB12104			0.67	-0.577767		1.1375e-06	1.35e-05		1.091	0.7273		131738464	132514920	113937376	123053680	149915072	143688048	79089648	96375680	83718624	91563728	85508056	93639688		0.74336	0.754323	0.492023	0.620738	1	0.912079	0	0.244065	0.0653575	0.176124	0.0906229	0.205435
3126	Lipid	Sphingomyelins	sphingomyelin (d18:2/24:1, d18:1/24:2)	SM(d18:2/24:1)	LC/MS pos late	100008957		2750	811.669	52437					0.83	-0.268817		0.0002	0.00146897		0.9792	0.8093		221100432	240280656	200550944	212651744	200303568	221353568	174416384	192276480	175085248	172728400	178354608	178568848		0.716068	1	0.411867	0.590999	0.408205	0.719816	0.0249878	0.289377	0.0348893	0	0.0832868	0.0864582
3171	Lipid	Mevalonate Metabolism	3-hydroxy-3-methylglutarate	3-hydroxy-3-methylglutarate	LC/MS polar	112	503-49-1	2850	161.046	531	C03761	HMDB00355	1662		0.61	-0.713119		0.001	0.00591667		1.5572	0.9539		22329674	35839776	31664044	31750830	33201166	46498652	15298582	29824676	16123487	24755414	19283528	18014110		0.225355	0.65837	0.524533	0.527314	0.573799	1	0	0.465579	0.0264392	0.303103	0.127722	0.087036
3219	Lipid	Sterol	campesterol	campesterol	LC/MS pos late	100001269	474-62-4	2873	383.367	33997	C01789	HMDB02869	173183		0.68	-0.556393		0.0065	0.0286943		1.388	0.9502		3177547	2145817	2805995	3394200	3826611	3684723	2276140	1745554	2658752	1978675	2090612	2280507		0.688108	0.192336	0.509568	0.792216	1	0.931819	0.25496	0	0.438815	0.11202	0.165809	0.257058
4133	Nucleotide	Purine Metabolism, Adenine containing	adenosine 5'-monophosphate (AMP)	Adenosine monophosphate	LC/MS pos early	209	149022-20-8	1013	348.07	32342	C00020	HMDB00045	6083		0.86	-0.217591		0.008	0.0335764		0.978	0.8411		847137856	787378816	782103232	693088896	781721536	785453440	686388736	650774336	595714112	679721344	726540736	682793856		1	0.762317	0.741335	0.387294	0.739816	0.75466	0.360645	0.218994	0	0.334126	0.520343	0.346347
4135	Nucleotide	Purine Metabolism, Adenine containing	adenosine 2'-monophosphate (2'-AMP)	Adenosine 2'-phosphate	LC/MS neg	100001694	130-49-4	1497.7	346.056	36815	C00946	HMDB11617	94136		0.61	-0.713119		0.0016	0.00879484		0.9406	0.5772		210227	259399	131775	227760	173594	172306	129882	137770	128983	88932	146479	89001		0.711545	1	0.251327	0.814398	0.496647	0.489092	0.240222	0.286495	0.234949	0	0.337584	0.00040477
4168	Nucleotide	Purine Metabolism, Adenine containing	N6-succinyladenosine	Succinyladenosine	LC/MS neg	100001664	4542-23-8	940	382.1	48130		HMDB00912	165243		0.65	-0.621488		0.0021	0.0110444		1.2318	0.7982		4345094	8424351	4523850	4161561	4383309	4357637	2309666	4096030	2344065	3329231	4.1847e+06	3303293		0.332875	1	0.362109	0.30286	0.339125	0.334927	0	0.292143	0.00562564	0.16674	0.306644	0.162498
4200	Nucleotide	Pyrimidine Metabolism, Orotate containing	dihydroorotate	dihydroorotate	LC/MS polar	923	155-54-4	1910	157.025	601	C00337	HMDB03349	648		0.52	-0.943416		3.3385e-06	3.6e-05		1.6251	0.847		124115	95415	111667	103091	116979	93045	50609	58673	78907	48706	49776	49149		1	0.619409	0.834927	0.7212	0.905369	0.58798	0.0252357	0.132173	0.400496	0	0.0141893	0.00587463
4277	Nucleotide	Pyrimidine Metabolism, Thymine containing	3-aminoisobutyrate	3-aminoisobutyrate	LC/MS pos early	1114	10569-72-9;214139-20-5	2190	104.071	1566	C05145	HMDB03911	64956		0.44	-1.18442		4.9928e-05	0.000448421		2.2427	0.9893		8947457	18155224	11739218	7625449	12607904	11724370	6220227	5241442	6598334	4719218	4679977	3773246		0.35977	1	0.553886	0.267849	0.614287	0.552853	0.170142	0.102086	0.196433	0.0657748	0.0630463	0
4278	Nucleotide	Purine and Pyrimidine Metabolism	methylphosphate	methylphosphate	LC/MS polar	100001805	7023-27-0	3760.1	110.985	37070		HMDB61711	13130		0.79	-0.340075		0.0098	0.0399502		1.0604	0.8386		77730432	68714552	70569280	81095200	61992508	72946800	66518416	67439312	52623780	39400688	69137424	47364436		0.919299	0.703063	0.747547	1	0.541842	0.804569	0.650391	0.672478	0.317142	0	0.713205	0.191002
4325	Cofactors and Vitamins	Riboflavin Metabolism	riboflavin (Vitamin B2)	Riboflavin	LC/MS pos early	500	83-88-5	2292	377.146	1827	C00255	HMDB00244	493570		0.75	-0.415037		0.0003	0.00213		0.9783	0.7317		1929260	2376520	2241392	2421369	2245226	1864961	1505701	1602298	1830804	1484423	1669268	1690306		0.474773	0.952133	0.807911	1	0.812003	0.406147	0.02271	0.125808	0.369692	0	0.197285	0.219738
4326	Cofactors and Vitamins	Riboflavin Metabolism	flavin adenine dinucleotide (FAD)	FAD	LC/MS neg	327	146-14-5;84366-81-4	2425	784.15	2134	C00016	HMDB01248	643975		0.73	-0.454032		3.3866e-05	0.000287191		1.3248	0.9667		5032974	5602359	6096324	4972893	5943666	5352747	4142388	4119801	3710447	4127232	4.17322e+06	3806731		0.554315	0.792963	1	0.529133	0.936016	0.688342	0.181041	0.171574	0	0.174688	0.193963	0.0403558
4327	Cofactors and Vitamins	Riboflavin Metabolism	flavin mononucleotide (FMN)	Flavin mononucleotide	LC/MS neg	100000251	130-40-5	2390	455.097	15797	C00061	HMDB01520	710		0.78	-0.358454		0.0011	0.00628993		0.8812	0.6909		546660	509303	595050	492738	514627	483262	509270	376468	415513	398473	381918	381643		0.778619	0.607713	1	0.531929	0.632069	0.488576	0.607561	0	0.178629	0.100672	0.0249334	0.0236753
4331	Cofactors and Vitamins	Pantothenate and CoA Metabolism	pantetheine	pantetheine	LC/MS pos early	100001495	496-65-1	2056	279.137	57555	C00831		439322		0.68	-0.556393		0.0058	0.0262851		1.1731	0.7939		138219	259525	194200	268001	270966	259575	137028	156398	197553	130867	146251	172910		0.0524772	0.918336	0.452059	0.978836	1	0.918693	0.043976	0.182235	0.475992	0	0.109808	0.300095
4332	Cofactors and Vitamins	Pantothenate and CoA Metabolism	phosphopantetheine	phosphopantetheine	LC/MS neg	100000328	NA	1597	357.089	15504	C01134	HMDB01416	987		0.64	-0.643856		0.0115	0.0451521		1.2603	0.8094		23390	27140	27546	40371	52796	42283	28762	37132						0	0.127525	0.141332	0.577467	1	0.642488	0.182684	0.46732
4353	Cofactors and Vitamins	Tocopherol Metabolism	alpha-tocopherol	alpha-tocopherol	LC/MS pos late	1105	59-02-9;10191-41-0	2522	430.378	1561	C02477	HMDB01893	14985		0.76	-0.395929		0.0007	0.00435329		0.9531	0.7247		86970688	136482032	88915888	87129184	93352008	96454072	61542252	88235960	70096016	75532176	83650128	68991600		0.339318	1	0.365275	0.341433	0.424471	0.465865	0	0.356202	0.114142	0.186682	0.295009	0.0994045
4510	Xenobiotics	Benzoate Metabolism	4-acetylphenol sulfate	p-acetylphenol sulfate	LC/MS neg	100000711		2375	215.002	44620			4684006		0.32	-1.64386		0.0005	0.00327692		2.2803	0.7361		67293	178748	271563	81175	106438	49398	40362	30215	69797	26415	39325	37471		0.166748	0.621392	1	0.223375	0.326427	0.0937515	0.0568922	0.0155008	0.176962	0	0.0526621	0.0450993
4765	Xenobiotics	Food Component/Plant	2,3-dihydroxyisovalerate	(R)-2,3-Dihydroxy-isovalerate	LC/MS polar	100002417	1756-18-9	1050	133.051	38276	C04039	HMDB12141	677		0.55	-0.862496		0.0022	0.01136		2.429	1.3245		1601800	1481986	2331356	1445050	1490795	748673	701101	903577	623646	783543	1432119	517866		0.597706	0.531638	1	0.511271	0.536495	0.127272	0.10104	0.21269	0.0583295	0.1465	0.50414	0
6098	Xenobiotics	Chemical	3-acetylphenol sulfate	3-acetylphenyl hydrogen sulfate	LC/MS neg	100004326		2477	215.002	48693					0.05	-4.32193		1.3527e-05	0.000103902		8.195	0.4083		652957	919705	2692572	738402	387313	333351		94454	33918	30470	85528			0.233833	0.334035	1	0.26593	0.134046	0.113775		0.0240351	0.00129522	0	0.0206822
6229	Xenobiotics	Chemical	4-acetamidobenzoate	p-Aminobenzoic acid	LC/MS neg	100009413	556-08-1	1403	178.051	57585	D03836		19266		0.58	-0.785875		0.005	0.023027		1.2738	0.7444		40863	62842	79700	52391	74876	54991		60401	34264		36897	29569		0.22529	0.663721	1	0.455247	0.903772	0.507111		0.615029	0.0936546		0.146177	0
6230	Xenobiotics	Chemical	thioproline	L-Thiaproline	LC/MS pos early	100009232	34592-47-4	1250	134.027	53231			93176		0.8	-0.321928		0.0024	0.0123181		1.2285	0.9812		928498816	930336448	1020288192	1129702400	1287009408	1309887232	939633664	995776640	905700352	896060864	712420416	826592768		0.361658	0.364733	0.515288	0.698419	0.961709	1	0.380294	0.474263	0.323499	0.307365	0	0.191094

## Sheet: Males UP Metab
Supplementary Table 7 (continued). List of metabolites detected by Liquid chromatography-mass spectrometry (LC/MS) showing an increase abundance in the kidney of cKOm as compared to Ctrlm.
Metabolite identification															Fold of Change			Statistical Values			Mean Values for Fold change calculation			Raw Individual Values													Normalized Individual Values
															cKOm vs Ctrlm			cKOm vs Ctrlm			(missing values replaced by row min of the same sex)
Pathway Sort Order	Super Pathway	Sub Pathway	Biochemical Name	Alternative Name for MetaboAnalyst 5.0	Platform	Chemical ID	CAS	RI	Mass	Comp ID	KEGG	HMDB	PUBCHEM		Fold Change	Log2FC		p-value	FDR (M)		CTRL_M	CKO_M		K_Ctrl M1	K_Ctrl M2	K_Ctrl M3	K_Ctrl M4	K_Ctrl M5	K_Ctrl M6	K_KO M1	K_KO M2	K_KO M3	K_KO M4	K_KO M5	K_KO M6		K_Ctrl M1	K_Ctrl M2	K_Ctrl M3	K_Ctrl M4	K_Ctrl M5	K_Ctrl M6	K_KO M1	K_KO M2	K_KO M3	K_KO M4	K_KO M5	K_KO M6
6	Amino Acid	Glycine, Serine and Threonine Metabolism	dimethylglycine	Dimethylglycine	LC/MS pos early	806	1118-68-9	1104	104.071	5086	C01026	HMDB00092	673		1.37	0.454176		0.0074	0.0316824		0.8308	1.142		18459984	16034748	15443158	18382896	15226452	24062056	18511376	27419096	23429416	17875312	35441808	25230862		0.159954	0.0399843	0.0107199	0.156141	0	0.437074	0.162496	0.603138	0.405779	0.131032	1	0.494892
11	Amino Acid	Glycine, Serine and Threonine Metabolism	N-acetylserine	N-Acetylserine	LC/MS pos early	100001851	97-14-3	800	148.06	37076		HMDB02931	65249		1.27	0.344828		0.0044	0.0204852		1.1871	1.513		3.36157e+06	4.14766e+06	4.04846e+06	4487818	4195308	3445914	3566980	5300759	5229785	5589008	5165862	5338203		0	0.352912	0.308375	0.505624	0.374303	0.037865	0.0922171	0.870592	0.838728	1	0.81003	0.887402
31	Amino Acid	Alanine and Aspartate Metabolism	N-acetylalanine	N-Acetyl-L-alanine	LC/MS polar	1110	97-69-8	1564.8	130.051	1585	C02847	HMDB00766	88064		1.37	0.454176		0.0006	0.00381492		1.0856	1.4836		3647632	5482856	4537827	4039457	4210028	3936286	4645857	6820675	6432612	6036895	5418805	5976341		0	0.57838	0.280549	0.123486	0.177242	0.0909707	0.314595	1	0.8777	0.752988	0.558194	0.733904
55	Amino Acid	Glutamate Metabolism	pyroglutamine	pyroglutamine	LC/MS pos early	100001540	2353-44-8	1900	129.066	46225					1.89	0.918386		3.1099e-06	3.6e-05		0.5309	1.0047		11027038	8069801	10507763	12379759	11519317	10033732	21956802	18458796	22701852	20275152	17078936	19774868		0.202107	0	0.166618	0.294556	0.235751	0.134221	0.949081	0.710016	1	0.834152	0.615712	0.799961
57	Amino Acid	Glutamate Metabolism	beta-citrylglutamate	Beta-Citryl-L-glutamic acid	LC/MS neg	100003271	73590-26-8	530	320.062	54923	C20775		72715786		2.41	1.26903		5.7657e-05	0.000767568		0.6257	1.5106		29354	26744		32158	34882	35878	58994	61774	49477	89451	132835	55894		0.0246015	0		0.0510317	0.0767077	0.0860959	0.303984	0.330188	0.214278	0.591068	1	0.274764
91	Amino Acid	Histidine Metabolism	1-methyl-5-imidazoleacetate	Pi-Methylimidazoleacetic acid	LC/MS pos early	100002910	4200-48-0	1989	141.066	62946		HMDB04988	6451814		1.79	0.83996		0.0114	0.0451521		0.8132	1.4562		10818013	2527847	5508671	9609657	12463985	3610729	13653789	15331538	16323470	13177478	9280243	11991266		0.600927	0	0.21607	0.513337	0.720238	0.0784946	0.806483	0.928098	1	0.771957	0.489459	0.685973
119	Amino Acid	Lysine Metabolism	5-(galactosylhydroxy)-L-lysine	Galactosylhydroxylysine	LC/MS pos early	100002462	32448-36-5	2755	325.161	43582			123986		1.19	0.250962		0.0009	0.00536224		0.9508	1.1267		17372838	17315680	20599542	17768812	17646856	17847904	19362242	24575546	22208510	21313656	20278630	20894124		0.00787315	0	0.452331	0.062416	0.0456174	0.0733104	0.281901	1	0.673956	0.550696	0.408127	0.492908
130	Amino Acid	Lysine Metabolism	pipecolate	Pipecolic acid	LC/MS pos early	1025	4043-87-2	2200	130.086	1444	C00408	HMDB00070	849		1.57	0.650765		0.0005	0.00327692		0.9124	1.4338		68535632	37905932	63305708	75512552	70007040	63963868	111639400	117882816	116285232	78671096	78546256	92897256		0.382982	0	0.317589	0.470219	0.40138	0.325818	0.921935	1	0.980024	0.509712	0.508151	0.68759
150	Amino Acid	Phenylalanine Metabolism	phenyllactate (PLA)	Phenyllactic acid	LC/MS neg	100000774	828-01-3	2208	165.056	22130	C05607	HMDB00779	3848		3.71	1.89142		6.091e-05	0.000767568		0.7272	2.6996		97073	227516	184409	97514	144720	191367	204534	528095	520868	1083450	518675	643444		0	0.132245	0.0885422	0.000447091	0.0483051	0.0955963	0.108945	0.436975	0.429648	1	0.427425	0.553917
174	Amino Acid	Tyrosine Metabolism	4-hydroxyphenylpyruvate	4-Hydroxyphenylpyruvic acid	LC/MS neg	1141	156-39-8	1690	179.035	1669	C01179	HMDB00707	979		2.01	1.0072		0.0089	0.0368097		0.7323	1.4702			84797	53436		88031	60698	153581	136776	194640	108155	54574	89097			0.222097	0		0.245	0.0514291	0.709222	0.59021	1	0.387517	0.00805926	0.25255
180	Amino Acid	Tyrosine Metabolism	3-(4-hydroxyphenyl)lactate	Hydroxyphenyllactic acid	LC/MS neg	240	6482-98-0	1379	181.051	32197	C03672	HMDB00755	9378		2.47	1.30451		0.0029	0.0147071		1.0606	2.6175		1.62718e+06	4193926	2757692	2421841	2802850	2307223	2406337	5544167	8.05586e+06	11342599	5369388	7041024		0	0.264193	0.116362	0.0817933	0.12101	0.0699958	0.0801975	0.403172	0.661699	1	0.385182	0.557242
216	Amino Acid	Tyrosine Metabolism	O-methyltyrosine	Metyrosine	LC/MS pos early	100002078	1080-06-4	2790	196.097	37451			76957		1.26	0.333424		0.0103	0.0415905		0.7874	0.9957		8323839	10344393	11567334	8552035	7.12373e+06	7.45217e+06	8885912	10359419	11520674	13205582	12089941	11418346		0.197327	0.529553	0.730634	0.234848	0	0.0540042	0.289745	0.532024	0.722962	1	0.816562	0.706136
297	Amino Acid	Tryptophan Metabolism	indolelactate	Indolelactic acid	LC/MS neg	100000463	832-97-3	2286	204.067	18349	C02043	HMDB00671	92904		3.88	1.95606		3.5655e-07	6.43e-06		0.5313	2.0615		501627	982977	1073676	713117	946251	707719	1477319	2697112	2632122	5566131	2810626	3.92917e+06		0	0.0950439	0.112953	0.0417593	0.0877922	0.0406934	0.192653	0.433504	0.420672	1	0.455918	0.676777
334	Amino Acid	Leucine, Isoleucine and Valine Metabolism	N-acetylleucine	N-Acetylleucine	LC/MS neg	1082	1188-21-2	2400	172.098	1587	C02710	HMDB11756	70912		1.92	0.941106		0.0062	0.0278021		1.4265	2.7424		624340	2226322	1266988	1108486	1149138	1355326	868558	2319468	2798215	3039302	2417781	3418571		0	0.573318	0.229991	0.173266	0.187815	0.261605	0.0874008	0.606653	0.777987	0.864267	0.641837	1
345	Amino Acid	Leucine, Isoleucine and Valine Metabolism	alpha-hydroxyisocaproate	D-Leucic acid	LC/MS neg	100000706	10303-64-7	1840	131.071	22132	C03264	HMDB00746	83697		1.77	0.823749		0.0009	0.00536224		1.0411	1.8413		64951	143505	108582	100263	106530	99840	98952	229666	201267	212808	163829	196520		0	0.476909	0.264888	0.214382	0.25243	0.211814	0.206423	1	0.827587	0.897654	0.600297	0.798767
393	Amino Acid	Leucine, Isoleucine and Valine Metabolism	2-hydroxy-3-methylvalerate	2-Hydroxy-3-methylpentanoic acid	LC/MS neg	100001541	488-15-3	1800	131.071	36746		HMDB00317	164623		1.61	0.687061		0.0115	0.0451521		1.4853	2.3911		284792	300822	401073	325278	325810	207007	491383	796747	518683	382297	394801	385942		0.131897	0.159079	0.32907	0.200548	0.20145	0	0.482206	1	0.528497	0.297233	0.318435	0.303413
415	Amino Acid	Leucine, Isoleucine and Valine Metabolism	N-acetylvaline	N-Acetylvaline	LC/MS neg	1084	96-81-1	1704	158.082	1591		HMDB11757	66789		1.68	0.748461		0.0003	0.00213		1.1323	1.9038		60896	101224	112129	76621	97806	91672	107288	164798	137114	173187	128406	197734		0	0.294713	0.374406	0.114917	0.269735	0.224908	0.339029	0.759307	0.556994	0.820613	0.493357	1
422	Amino Acid	Leucine, Isoleucine and Valine Metabolism	alpha-hydroxyisovalerate	2-Hydroxy-3-methylbutyric acid	LC/MS polar	100001300	600-37-3	1052	117.056	46537		HMDB00407	99823		1.59	0.669027		0.0043	0.0202409		1.5778	2.508		5915009	5737833	8310524	8762712	7516737	5833412	8245415	17028052	11776730	11042633	8012638	10775930		0.0156929	0	0.227869	0.26792	0.157562	0.00846565	0.222102	1	0.534879	0.469858	0.201485	0.446236
435	Amino Acid	Methionine, Cysteine, SAM and Taurine Metabolism	N-formylmethionine	N-Formyl-L-methionine	LC/MS neg	194	4289-98-9	1543.8	176.039	2829	C03145	HMDB01015	439750		1.54	0.62293		0.0057	0.0259701		1.6733	2.5849		1502419	1523359	3269918	1739261	2421256	1519112	1.86316e+06	3574401	3460921	3904313	2936617	2760077		0	0.00871812	0.735877	0.0986063	0.382547	0.00694993	0.150189	0.862645	0.815399	1	0.597111	0.523611
502	Amino Acid	Urea cycle; Arginine and Proline Metabolism	N-acetylcitrulline	N-a-Acetylcitrulline	LC/MS neg	100001577	33965-42-3	940	216.099	48434	C15532	HMDB00856	656979		1.42	0.505891		0.013	0.0496682		0.9347	1.3274		237803	207444	179611	191921	186201	180189	243790	304257	302322	274469	244735	310600		0.444251	0.212483	0	0.0939774	0.0503096	0.00441258	0.489957	0.951576	0.936804	0.724168	0.497172	1
513	Amino Acid	Urea cycle; Arginine and Proline Metabolism	pro-hydroxy-pro	Prolylhydroxyproline	LC/MS pos early	100001167	18684-24-7	2128	229.118	35127		HMDB06695	11673055		2.3	1.20163		1.7467e-06	2.47e-05		0.9278	2.1335		25669448	27346464	30723820	23058212	29313534	20592764	53005416	78949216	54085272	54028616	63777988	56506528		0.0869944	0.115732	0.173606	0.0422481	0.14944	0	0.555425	1	0.57393	0.572959	0.740025	0.615421
543	Amino Acid	Polyamine Metabolism	spermidine	Spermidine	LC/MS pos early	50	124-20-9	3355	146.165	485	C00315	HMDB01257	1102		1.53	0.613532		4.2904e-05	0.000362553		0.9971	1.5215		16012068	14833501	21859948	19569504	17923526	15559333	22083080	27402040	25715694	28366900	30619446	27192784		0.0746593	0	0.445108	0.300014	0.195745	0.0459796	0.459243	0.796185	0.68936	0.857307	1	0.78293
565	Amino Acid	Glutathione Metabolism	glutathione, oxidized (GSSG)	Oxidized glutathione	LC/MS pos early	448	103239-24-3	2667	613.159	27727	C00127	HMDB03337	65359		4.61	2.20477		0.004	0.0192542		0.1762	0.812								185129	113724	96518	712819	519524	1.04126e+06								0.0937934	0.0182123	0	0.652345	0.447745	1
571	Amino Acid	Glutathione Metabolism	cysteine-glutathione disulfide	Cysteineglutathione disulfide	LC/MS pos early	100001437	13081-14-6	2465	427.095	35159		HMDB00656	4247235		5.37	2.42492		6.942e-07	1.35e-05		0.3152	1.6915		2922222	6133980	2209101	6876657	7.22461e+06	13106438	21723412	23824200	22255244	44556080	41822648	52271572		0.0142446	0.0783996	0	0.0932346	0.100185	0.217675	0.389799	0.431763	0.400423	0.845883	0.791282	1
574	Amino Acid	Glutathione Metabolism	cysteinylglycine	Cysteinylglycine	LC/MS pos early	278	19246-18-5	2132	179.048	35637	C01419	HMDB00078	439498		2.01	1.0072		0.0019	0.0101175		0.5259	1.0554		2362855	5772827	3459619	6468609	5.00372e+06	6583606	5414580	9924220	8868498	12593400	10445526	12254944		0	0.333313	0.107205	0.401323	0.258136	0.412564	0.298295	0.739097	0.635904	1	0.790053	0.966917
575	Amino Acid	Glutathione Metabolism	cysteinylglycine disulfide	L-Cysteinylglycine disulfide	LC/MS pos early	100002466	70555-24-7	2547	298.053	62103		HMDB00709			2.35	1.23266		7.04e-07	1.35e-05		0.4594	1.0779		17368622	24928504	16283623	23065508	23773192	30972678	48553040	42032488	41269552	63229120	68342784	56586608		0.0208417	0.166059	0	0.130273	0.143866	0.282161	0.61986	0.494608	0.479953	0.901772	1	0.774177
576	Amino Acid	Glutathione Metabolism	cys-gly, oxidized	Cysteinylglycine	LC/MS pos early	1224	7729-20-6	2947	355.074	18368			333293		5.7	2.51096		8.6119e-08	1.85e-06		0.1664	0.9491			167094			125933	214792	687448	484950	461985	1009634	1521131	887264			0.0295019			0	0.0636892	0.402463	0.257323	0.240863	0.633388	1	0.54568
590	Amino Acid	Glutathione Metabolism	3'-dephospho-CoA-glutathione	3'-dephospho-CoA-glutathione	LC/MS neg	100020899		1690	495.101	62807					4.53	2.17951		1.4168e-06	1.35e-05		0.3215	1.4554			28269		17139	14767	31807	46825	69325	62991	117888	121722	131330			0.115834		0.0203495	0	0.146187	0.275027	0.468056	0.413716	0.88468	0.917572	1
591	Amino Acid	Glutathione Metabolism	CoA-glutathione	CoA-glutathione	LC/MS neg	269	6477-52-7	1326	535.084	62804	C00920		11953788		5.26	2.39506		2.0749e-06	2.47e-05		0.3136	1.648		30226	81522		40808	79783	149898	279349	229427	219204	426051	448607	564830		0	0.0959514		0.0197941	0.0926985	0.223852	0.465995	0.372614	0.353492	0.740408	0.7826	1
632	Peptide	Gamma-glutamyl Amino Acid	gamma-glutamylglutamate	gamma-Glutamylglutamic acid	LC/MS pos early	331	1116-22-9	1775	277.103	36738	C05282	HMDB11737	92865		2.41	1.26903		0.0004	0.00270476		0.5961	1.4353		5426938	8775274	5114818	7667829	13442008	18496722	23734346	21382840	18156608	31230532	18500320	28863714		0.0119514	0.140163	0	0.0977577	0.318857	0.512408	0.712963	0.622921	0.499385	1	0.512546	0.909372
633	Peptide	Gamma-glutamyl Amino Acid	gamma-glutamylglutamine	N2-gamma-Glutamylglutamine	LC/MS pos early	1140	10148-81-9	1430	276.119	2730	C05283	HMDB11738	150914		1.77	0.823749		0.0046	0.0213		0.8481	1.5016		4947102	12511342	5.68467e+06	9234948	10846832	12348143	10645338	13266320	12519000	25027808	16852376	20080912		0	0.376692	0.0367303	0.213531	0.293801	0.368565	0.283767	0.414289	0.377073	1	0.592871	0.753649
642	Peptide	Gamma-glutamyl Amino Acid	gamma-glutamylthreonine	gamma-Glutamylthreonine	LC/MS pos early	100001314	5652-48-2	1750	249.108	33364		HMDB29159	76078708		1.75	0.807355		0.0004	0.00270476		0.7522	1.3201		3782626	3619653	3915215	3040607	4382502	4780835	6360183	5529120	7498703	9444505	4954794	7489393		0.11587	0.0904209	0.136574	0	0.209543	0.271745	0.518368	0.388593	0.696153	1	0.29891	0.6947
643	Peptide	Gamma-glutamyl Amino Acid	gamma-glutamyltryptophan	gamma-Glutamyltryptophan	LC/MS pos early	100001295	66471-20-3	2975	334.14	33947		HMDB29160	3989307		2.21	1.14405		0.0005	0.00327692		0.6777	1.501		334875	566392	329853	534293	866004	842685	715036	1042057	1238026	1750890	1103485	1844659		0.00331528	0.156151	0	0.134961	0.35394	0.338546	0.254279	0.470162	0.599531	0.938098	0.510714	1
644	Peptide	Gamma-glutamyl Amino Acid	gamma-glutamyltyrosine	gamma-Glutamyltyrosine	LC/MS neg	1102	7432-23-7	1240	309.109	2734		HMDB11741	94340		1.55	0.632268		0.0034	0.0169404		0.9173	1.4179		107991	158704	105779	146709	170504	170576	195521	190419	244701	306389	169845	222920		0.0110263	0.26382	0	0.204028	0.322641	0.323	0.447346	0.421913	0.692498	1	0.319356	0.583924
650	Peptide	Dipeptide Derivative	isoleucylhydroxyproline	Isoleucyl-Hydroxyproline	LC/MS pos early	100021262		2707	245.15	63051		HMDB28908			1.73	0.790772		6.0077e-05	0.000767568		1.0472	1.8127		1422940	1776760	2099909	1371286	2.05385e+06	1969902	2435538	4290363	2855700	2884715	3108582	2936643		0.0176953	0.138905	0.249607	0	0.233827	0.20507	0.364585	1	0.508522	0.518461	0.595153	0.536251
924	Peptide	Dipeptide	phenylalanylglycine	Phenylalanyl-Glycine	LC/MS pos early	100003588	721-90-4	2898	223.108	41370		HMDB28995	98207		1.56	0.641546		0.0054	0.0247355		0.5699	0.8862		311813	289843	503807	376594			313845	574825	601139	639522	581480	495464		0.0628291	0	0.611887	0.248088			0.0686401	0.814982	0.890234	1	0.834014	0.588028
1014	Peptide	Dipeptide	tyrosylglycine	Tyrosyl-Glycine	LC/MS neg	100003598	673-05-5	1635	237.088	41375		HMDB29105	259323		1.61	0.687061		0.0008	0.00483404		0.6238	1.0017		30566	38662	73497	52136	29372	38228	54957	71353	69670	90295	72031	63188		0.0195985	0.152488	0.724275	0.373652	0	0.145364	0.419956	0.689083	0.661458	1	0.700212	0.555061
1217	Peptide	Modified Peptides	N,N-dimethyl-pro-pro	N,N-dimethyl-pro-pro	LC/MS pos early	100022041		2500	241.155	64571					1.34	0.422233		0.0006	0.00381492		0.8221	1.1021		18736684	19069702	23288390	20329462	17309104	17565812	22088308	31696126	25177818	22426698	28205300	26312532		0.0992269	0.122374	0.415603	0.209936	0	0.017843	0.332189	1	0.546931	0.355709	0.757363	0.625802
1297	Carbohydrate	Glycogen Metabolism	maltose	D-Maltose	LC/MS polar	913	6363-53-7	3329.4	387.114	15586	C00208	HMDB00163	10991489		1.83	0.871844		0.0016	0.00879484		0.8669	1.5891		284286	142432	246922	204262	335072	343357	562482	757355	440224	324907	357060	410967		0.230686	0	0.169924	0.100549	0.313275	0.326748	0.683094	1	0.484275	0.296744	0.349032	0.436697
1377	Carbohydrate	Nucleotide Sugar	UDP-glucose	Uridine diphosphate glucose	LC/MS polar	1096	117756-22-6	3950	565.048	32344	C00029	HMDB00286	8629		1.44	0.526069		0.0011	0.00628993		0.7982	1.1518		3221587	2653292	2571161	1.70137e+06	2598113	2565226	3253105	3.73205e+06	3357039	3098067	4906051	3749090		0.474374	0.297041	0.271413	0	0.279823	0.269561	0.484209	0.63366	0.516641	0.43583	1	0.638978
1409	Carbohydrate	Aminosugar Metabolism	N-acetylglucosamine 6-phosphate	N-Acetylglucosamine 6-phosphate	LC/MS polar	1213	102029-88-9	4114	300.049	15107	C00357	HMDB02817	439219		1.26	0.333424		0.0126	0.0485756		0.7262	0.9152		422780	451105	551031	519840	520908	513305	627029	774943	741964	586820	472164	551180		0	0.0804314	0.364181	0.275611	0.278644	0.257054	0.579984	1	0.906353	0.465807	0.140231	0.364604
1467	Lipid	Fatty Acid Synthesis	malonylcarnitine	Malonylcarnitine	LC/MS pos early	100001526	853728-01-5	2086	248.113	37059		HMDB02095	22833583		2.12	1.08406		2.5305e-08	6.91e-07		0.6671	1.4119		9679918	8.13211e+06	8675581	8968807	9688551	8996084	19123668	16796714	18649928	15472227	27030996	17517704		0.0818992	0	0.0287565	0.0442721	0.082356	0.0457154	0.581598	0.458472	0.556531	0.388389	1	0.496621
1469	Lipid	Fatty Acid Metabolism	acetyl CoA	Acetyl-CoA	LC/MS neg	1830	102029-73-2	1691	403.556	43840	C00024	HMDB01206	444493		2.75	1.45943		0.0113	0.0451521		0.646	1.7744		90775	35198	21202	46647	125638	166348	493904	332482	176806	102124	82257	146767		0.147182	0.0296085	0	0.0538288	0.220934	0.307056	1	0.658512	0.32918	0.17119	0.129162	0.265632
1561	Lipid	Long Chain Polyunsaturated Fatty Acid (n3 and n6)	nisinate (24:6n3)	Tetracosahexaenoic acid	LC/MS neg	100015785	68378-49-4	5657	355.264	57810		HMDB02007	11792612		6.41	2.68032		0.0044	0.0204852		0.7276	4.6617		4427218	2995900	4.89388e+06	2329372	3646601	2053322	5366251	6976629	44882212	33456506	10764297	28911956		0.0554274	0.022008	0.0663234	0.00644542	0.037201	0	0.0773527	0.114953	1	0.733224	0.20339	0.627115
1669	Lipid	Fatty Acid, Dicarboxylate	pimelate (C7-DC)	Pimelic acid	LC/MS polar	100000101	111-16-0	2745	159.066	15704	C02656	HMDB00857	385		4.73	2.24184		1.5512e-05	0.000200471		0.4875	2.3037		110296	232686	154673	90931	172028	267102	1155312	514860	1181699	800307	718447	486104		0.0177535	0.129959	0.0584377	0	0.0743485	0.161511	0.975809	0.388652	1	0.650345	0.575297	0.362289
1672	Lipid	Fatty Acid, Dicarboxylate	suberate (C8-DC)	Suberic acid	LC/MS polar	100000016	505-48-6	2577.6	173.082	15730	C08278	HMDB00893	10457		3.04	1.60407		0.0002	0.00146897		0.513	1.5606			244023	84519	75140	150200	131834	230305	349190	363513	425781	502326	443293			0.395338	0.0219553	0	0.175708	0.132715	0.363226	0.641524	0.675053	0.820816	1	0.86181
1682	Lipid	Fatty Acid, Dicarboxylate	dodecanedioate (C12-DC)	Dodecanedioic acid	LC/MS neg	100001102	693-23-2	2990	229.145	32388	C02678	HMDB00623	12736		4.03	2.01078		7.4473e-10	3.87e-08		0.5512	2.221		30215	65346	51931	49905	41119	37498	148066	209850	150260	235925	195581	172543		0	0.170779	0.105566	0.0957173	0.0530067	0.0354042	0.572899	0.873244	0.583564	1	0.803879	0.691887
1691	Lipid	Fatty Acid, Dicarboxylate	hexadecanedioate (C16-DC)	Hexadecanedioic acid	LC/MS neg	100001614	505-54-4	4615	285.207	35678	C19615	HMDB00672	10459		11.57	3.53232		1.5e-13	2.43e-11		0.3154	3.6504		49114	123913	57587	78296	57018	48073	899246	769829	821685	996519	602666	701562		0.00109758	0.0799624	0.0100311	0.0318658	0.00943122	0	0.89744	0.760988	0.815663	1	0.584739	0.68901
1692	Lipid	Fatty Acid, Dicarboxylate	hexadecenedioate (C16:1-DC)	Hexadecenoic acid	LC/MS neg	100019975		4380	283.191	61862					12.18	3.60644		1.17e-13	1.42e-11		0.0817	0.9955			92025					757310	595152	692490	752330	471371	659708			0					1	0.756258	0.902568	0.992515	0.570201	0.853293
1694	Lipid	Fatty Acid, Dicarboxylate	octadecanedioate (C18-DC)	Octadecanedioic acid	LC/MS neg	100001615	871-70-5	5043	313.238	36754		HMDB00782	70095		10.66	3.41414		7.1849e-07	1.35e-05		0.1596	1.7016			99364	37494	59132		11200	622094	293499	454415	414946	316733	346666			0.14432	0.0430418	0.0784621		0	1	0.462108	0.725519	0.66091	0.500141	0.549139
1695	Lipid	Fatty Acid, Dicarboxylate	octadecenedioate (C18:1-DC)	Octadec-9-enoic Acid	LC/MS neg	100019978		4875	311.223	61861					17.71	4.14649		1.1636e-08	2.66e-07		0.1583	2.8028		50123	228959	69303	94095	61476	51926	2434043	1386636	2064638	1290198	1.02938e+06	1639013		0	0.0750176	0.00804557	0.0184452	0.00476232	0.000756317	1	0.560637	0.845043	0.520183	0.410778	0.666503
1696	Lipid	Fatty Acid, Dicarboxylate	octadecadienedioate (C18:2-DC)	Octadec-10,12-dienoic acid	LC/MS neg	100019982		4676	309.207	61860					2.11	1.07724		5.3068e-10	3.87e-08		0.5855	1.2357								182399	211474	263385	230718	208309	179685								0.0324253	0.379797	1	0.609713	0.341983	0
1752	Lipid	Fatty Acid, Amino	N-acetyl-2-aminooctanoate	2-(Acetylamino)octanoic acid	LC/MS neg	100020204		3943	200.129	62059		HMDB59745	95555		2.76	1.46467		6.5404e-06	0.000103902		0.7699	2.1228		142292	156922	205631	119425	164426	129307	344152	439602	358946	381504	513109	493868		0.0580847	0.0952464	0.218973	0	0.114307	0.0251013	0.570831	0.813284	0.608409	0.665709	1	0.951126
1764	Lipid	Fatty Acid Metabolism (also BCAA Metabolism)	butyrylcarnitine (C4)	Butyrylcarnitine	LC/MS pos early	100001054	25576-40-3	2860	232.154	32412	C02862	HMDB02013	439829		1.39	0.475085		0.004	0.0192542		0.7415	1.0334		150673968	163248480	149275216	238864160	158206208	155372432	216841808	206476304	264235568	241771056	234907104	251254384		0.0121673	0.121549	0	0.779303	0.0776876	0.0530376	0.587738	0.497572	1	0.804589	0.744882	0.887081
1836	Lipid	Fatty Acid Metabolism (Acyl Carnitine, Short Chain)	acetylcarnitine (C2)	L-Acetylcarnitine	LC/MS pos early	100000802	5080-50-2	2282	204.123	32198	C02571	HMDB00201	1		1.38	0.464668		1.565e-07	3.48e-06		0.6655	0.9195		2101243264	1901663744	1920761984	2192750080	1968428288	2136067328	2758920192	2509318144	2966624512	2581111040	3115955456	2953177344		0.164359	0	0.0157279	0.239717	0.0549823	0.193037	0.705972	0.500419	0.877022	0.559542	1	0.865948
1863	Lipid	Fatty Acid Metabolism (Acyl Carnitine, Long Chain Saturated)	behenoylcarnitine (C22)	Docosanoylcarnitine	LC/MS pos late	100015832		1561	484.436	57514					1.72	0.782409		0.0004	0.00270476		0.6723	1.1569		2105764	1208886	1877843	1377138	1425895	1420197	3502559	1852758	3702950	2323665	2138999	2682946		0.359605	0	0.26822	0.067461	0.0870102	0.0847256	0.919653	0.258162	1	0.446973	0.372931	0.591027
1864	Lipid	Fatty Acid Metabolism (Acyl Carnitine, Long Chain Saturated)	lignoceroylcarnitine (C24)	Tetracosanoyl carnitine	LC/MS pos late	100015834		1603	512.467	57515					5.61	2.488		2.2358e-09	7.1e-08		0.3403	1.9075		2432449	1597101	2612244	1165807	1401996	1302753	9566833	6109180	15911170	9518154	8414548	9397252		0.085901	0.0292495	0.0980944	0	0.0160178	0.00928739	0.56974	0.335249	1	0.566439	0.491595	0.55824
1865	Lipid	Fatty Acid Metabolism (Acyl Carnitine, Long Chain Saturated)	cerotoylcarnitine (C26)	Hexacosanoyl carnitine	LC/MS pos late	100015835		1649	540.499	57516		HMDB06347			1.37	0.454176		0.0126	0.0485756		0.672	0.9207								4192198	3206834	6273051	4276329	4557522	3857574								0.321361	0	1	0.3488	0.440506	0.212229
1884	Lipid	Fatty Acid Metabolism (Acyl Carnitine, Monounsaturated)	nervonoylcarnitine (C24:1)	CAR(24:1)	LC/MS pos late	100015846		1602	510.452	57531					2.63	1.39506		9.2332e-06	0.000103902		0.6972	1.8363		1004511	547491	954365	724373	724023	499011	2295069	1124951	3001518	1794271	1687438	1827943		0.201997	0.0193726	0.181959	0.0900545	0.0899146	0	0.717703	0.250125	1	0.517585	0.474895	0.53104
1885	Lipid	Fatty Acid Metabolism (Acyl Carnitine, Monounsaturated)	ximenoylcarnitine (C26:1)	Ximenoylcarnitine	LC/MS pos late	100015836		1607	538.483	57517					1.51	0.594549		0.0086	0.0357424		0.7086	1.0703								2905146	2078569	5140662	3143516	2607779	2.96149e+06								0.269939	0	1	0.347784	0.172826	0.28834
1886	Lipid	Fatty Acid Metabolism (Acyl Carnitine, Polyunsaturated)	linoleoylcarnitine (C18:2)	Linoleyl carnitine	LC/MS pos late	100003151	36816-10-1	1430	424.342	46223		HMDB06469	6450015		1.3	0.378512		0.0082	0.0342471		0.814	1.0608		20509244	24960448	21517268	29645840	22236062	19030438	23204252	30564192	29724478	29156740	38504372	28556804		0.0759377	0.30451	0.1277	0.545108	0.164611	0	0.214328	0.592266	0.549146	0.519993	1	0.489185
1896	Lipid	Fatty Acid Metabolism (Acyl Carnitine, Polyunsaturated)	docosapentaenoylcarnitine (C22:5n6)	Docosa-4,7,10,13,16-pentaenoyl carnitine	LC/MS pos late	100015852		1417	474.358	57530					1.98	0.9855		0.0007	0.00435329		0.828	1.6362		174624	486860	81735.7	222800	137557	145919	275847	372049	456990	392277	484639	487236		0.229071	0.999073	0	0.347876	0.13766	0.158282	0.478696	0.715939	0.925411	0.765823	0.993596	1
1910	Lipid	Fatty Acid Metabolism (Acyl Carnitine, Dicarboxylate)	suberoylcarnitine (C8-DC)	Suberoyl-L-carnitine	LC/MS pos early	100006627		2964	318.191	52990					4.12	2.04264		1.2525e-05	0.000103902		0.422	1.7404		889410	5022725	1279299	581043	1122323	1.00851e+06	5215293	6736994	4732261	10249815	6383183	7523797		0.0318931	0.459384	0.0722177	0	0.0559823	0.0442107	0.479301	0.636684	0.429343	1	0.600091	0.71806
1913	Lipid	Fatty Acid Metabolism (Acyl Carnitine, Dicarboxylate)	octadecenedioylcarnitine (C18:1-DC)	Octadecenedioyl carnitine	LC/MS pos late	100005996	251981-06-3	1180	456.332	61865					1.99	0.992768		9.0672e-09	2.66e-07		0.3803	0.7571								356044	252367	275159	240956	220389	272512								1	0.23573	0.403745	0.151613	0	0.384232
1915	Lipid	Fatty Acid Metabolism (Acyl Carnitine, Hydroxy)	(S)-3-hydroxybutyrylcarnitine	(3S)-Hydroxybutyrylcarnitine	LC/MS pos early	100009271		2340	248.149	52984					1.29	0.367371		0.0031	0.0155365		0.8262	1.0658		77503896	98851320	84528912	89607504	97520112	94541264	111949968	123668712	106932320	114925848	120218048	122135120		0	0.462418	0.152173	0.262183	0.433582	0.369055	0.746154	1	0.637464	0.810616	0.925253	0.96678
1928	Lipid	Carnitine Metabolism	carnitine	L-Carnitine	LC/MS pos early	100000007	461-05-2	1978	162.112	15500	C00318	HMDB00062	10917		1.21	0.275007		0.0039	0.0190966		0.7369	0.8944		1126021120	1459046912	1309554048	1315367808	1256484608	1178411136	1353203840	1307928832	1803526656	1336381696	1821068800	1656288896		0	0.479141	0.264058	0.272423	0.187704	0.0753761	0.326859	0.26172	0.974761	0.302656	1	0.762923
2027	Lipid	Fatty Acid, Dihydroxy	9,10-DiHOME	9,10-DHOME	LC/MS neg	179	263399-34-4	5180	313.238	38399	C14828	HMDB04704	9966640		2.11	1.07724		0.0064	0.0284		0.9322	1.9645		113109	215622	161474	169320	101835	188950	224672	402646	205546	444462	317668	407763		0.0329046	0.332102	0.174064	0.196963	0	0.254256	0.358515	0.877955	0.302694	1	0.629936	0.892889
2197	Lipid	Inositol Metabolism	myo-inositol	myo-Inositol	LC/MS polar	363	87-89-8	3506.3	225.062	1124	C00137	HMDB00211	892		1.13	0.176323		0.0073	0.0316824		0.876	0.9942		254297264	220049888	229086624	254516032	222745712	227609792	308088160	263265024	274270976	257690624	243075632	251974016		0.389006	0	0.102646	0.39149	0.030621	0.0858707	1	0.490868	0.615881	0.42755	0.261542	0.362616
2232	Lipid	Phospholipid Metabolism	glycerophosphorylcholine (GPC)	Glycerophosphocholine	LC/MS pos early	100000269	28319-77-9	672	258.11	15990	C00670	HMDB00086	71920		1.18	0.238787		0.004	0.0192542		0.8775	1.0316		3667693056	3905672448	4144677120	4506484224	4715775488	4584116224	4965821440	4918836736	5208781824	5319146496	4500531200	5094074880		0	0.144103	0.288827	0.507911	0.634642	0.554919	0.786052	0.757602	0.933171	1	0.504306	0.863713
2234	Lipid	Phospholipid Metabolism	phosphoethanolamine	O-Phosphoethanolamine	LC/MS neg	1026	1071-23-4	638	140.012	1600	C00346	HMDB00224	1015		1.48	0.565597		3.8199e-08	8.74e-07		0.7081	1.0513		28422720	32465740	28208186	27060576	24515368	23429270	38142056	41794696	36831904	43284592	43982004	39608040		0.242958	0.439672	0.23252	0.176682	0.0528445	0	0.715855	0.893576	0.65211	0.966067	1	0.787183
2235	Lipid	Phospholipid Metabolism	cytidine-5'-diphosphoethanolamine	CDP-Ethanolamine	LC/MS polar	100001407	72842-05-8	4210	445.053	34410	C00570	HMDB01564	123727		1.14	0.189034		0.0063	0.0281026		0.9402	1.073		2659153	2477263	2607384	2401257	2177954	2464457	2.69137e+06	3131992	2386566	2623097	3154052	2887820		0.492982	0.306638	0.439946	0.228771	0	0.293519	0.525988	0.9774	0.21372	0.456043	1	0.727249
2236	Lipid	Phospholipid Metabolism	glycerophosphoethanolamine	glycerophosphoethanolamine	LC/MS polar	100001620	33049-08-0	3075	214.049	37455	C01233	HMDB00114	123874		1.45	0.536053		1.3323e-08	2.66e-07		0.7535	1.0898		51312012	53417220	60964748	56807864	60682688	56005892	73520504	82828440	78045680	90249752	83174560	82767576		0	0.054066	0.247902	0.141145	0.240658	0.120548	0.570359	0.809406	0.686575	1	0.818295	0.807843
2237	Lipid	Phospholipid Metabolism	glycerophosphoserine	glycerophosphoserine	LC/MS pos early	100015666		577	260.053	57404			3081457		1.53	0.613532		1.366e-05	0.000103902		0.7951	1.2135		1521449	1721498	2030457	1711621	2053452	1865876	2339853	2802401	3304304	2894528	2231425	3069857		0	0.112207	0.285502	0.106667	0.298399	0.193188	0.459041	0.718484	1	0.770157	0.398224	0.868499
2258	Lipid	Phosphatidylcholine (PC)	1-myristoyl-2-palmitoyl-GPC (14:0/16:0)	PC(14:0/16:0)	LC/MS pos late	100000672	69525-80-0	2250	706.538	19258		HMDB07869	129657		1.48	0.565597		0.0017	0.00922548		0.6988	1.0349		24060160	35434072	22128938	20099890	18877648	29274564	32890164	39309836	30812356	36060808	34759988	48145348		0.177073	0.565689	0.111088	0.0417608	0	0.355235	0.478771	0.698114	0.407777	0.587103	0.542658	1
2262	Lipid	Phosphatidylcholine (PC)	1-myristoyl-2-arachidonoyl-GPC (14:0/20:4)	PC(14:0/20:4(5Z,8Z,11Z,14Z))	LC/MS pos late	100009139		1950	754.538	53195		HMDB07883			1.59	0.669027		0.0003	0.00213		0.6901	1.0983		4266863	6370122	4081123	4342314	3155648	4307138	6129785	8210868	5888142	6895730	7.0882e+06	7996449		0.219815	0.635872	0.183073	0.234741	0	0.227782	0.58833	1	0.540529	0.739846	0.777919	0.957585
2275	Lipid	Phosphatidylcholine (PC)	1-palmitoyl-2-palmitoleoyl-GPC (16:0/16:1)	PC(P-16:0/16:1(9Z))	LC/MS pos late	100008984		2200	732.554	52470					1.47	0.555816		3.7042e-05	0.000362553		0.8091	1.1899		106124256	106707184	85158392	100622000	90818944	103228888	133410720	137448640	140047344	155151968	129177856	176375584		0.229846	0.236236	0	0.169525	0.0620558	0.198104	0.528983	0.57325	0.601739	0.767329	0.482579	1
2277	Lipid	Phosphatidylcholine (PC)	1-palmitoyl-2-stearoyl-GPC (16:0/18:0)	PC(16:0/18:0)	LC/MS pos late	100008921	59403-51-9	2750	762.601	52616		HMDB07970			1.49	0.575312		1.422e-06	1.35e-05		0.7679	1.1466		142111088	147337792	121381648	117814752	119808152	132723840	201522912	209509296	200408880	176882944	202221008	175884672		0.26497	0.321972	0.0388998	0	0.0217396	0.162595	0.912902	1	0.900753	0.644184	0.920516	0.633297
2282	Lipid	Phosphatidylcholine (PC)	1-palmitoyl-2-linoleoyl-GPC (16:0/18:2)	PC(16:0/18:2(9Z,12Z))	LC/MS pos late	1537	40811-94-7	2160	758.569	42446		HMDB07973	5287971		1.39	0.475085		4.524e-08	1.01e-06		0.8809	1.2281		1378791168	1462651008	1528333056	1349155456	1199579776	1281479040	1841592960	1869042176	1917712384	1886069888	1967815680	1949646208		0.233277	0.342435	0.427933	0.1947	0	0.106607	0.835698	0.871428	0.934781	0.893593	1	0.976349
2285	Lipid	Phosphatidylcholine (PC)	1-palmitoyl-2-gamma-linolenoyl-GPC (16:0/18:3n6)	PC(16:0/18:3(6Z,9Z,12Z))	LC/MS pos late	100009154		2110	756.554	54812		HMDB07974			1.71	0.773996		0.0001	0.000767568		0.8572	1.466		28258008	31420186	29856408	23947354	22212488	24202680	39206964	50716564	35234732	39473364	52532612	56307980		0.177311	0.270056	0.224192	0.0508826	0	0.0583711	0.498438	0.836007	0.381934	0.506251	0.889271	1
2293	Lipid	Phosphatidylcholine (PC)	1-palmitoyl-2-arachidonoyl-GPC (16:0/20:4n6)	PC(16:0/20:4(5Z,8Z,11Z,14Z))	LC/MS pos late	100008914	35418-58-7	2200	782.569	52462		HMDB07982	10747814		1.28	0.356144		1.0513e-05	0.000103902		0.7825	0.9993		1670069760	1726511488	1482713216	1504779008	1193031808	1423325696	1982533120	1797866496	1954321536	1918411264	1990961408	1850696192		0.597845	0.66858	0.363041	0.390695	0	0.288614	0.989437	0.758005	0.954081	0.909077	1	0.824214
2306	Lipid	Phosphatidylcholine (PC)	1-palmitoleoyl-2-linolenoyl-GPC (16:1/18:3)	PC(16:1(9Z)/18:3(9Z,12Z,15Z))	LC/MS pos late	100009345		1900	754.538	53180		HMDB08008			1.66	0.731183		0.0012	0.006816		0.9365	1.5501		2600238	2513323	2165664	2613355	2651380	2103160	2883505	4832407	3620852	4092464	4012152	4803508		0.18213	0.150284	0.0229016	0.186936	0.200869	0	0.28592	1	0.556085	0.728884	0.699457	0.989411
2318	Lipid	Phosphatidylcholine (PC)	1-stearoyl-2-oleoyl-GPC (18:0/18:1)	PC(18:0/18:1(9Z))	LC/MS pos late	100008904	56421-10-4	2644	788.616	52438		HMDB08038			1.14	0.189034		0.0074	0.0316824		0.8566	0.9788		274587808	272171104	242683152	267788208	247190656	266861408	298345696	309454720	329368832	294538016	297822112	265975504		0.36805	0.340171	0	0.28961	0.0519983	0.278919	0.642119	0.770272	1	0.598194	0.636079	0.268699
2321	Lipid	Phosphatidylcholine (PC)	1-stearoyl-2-linoleoyl-GPC (18:0/18:2)	PC(18:0/18:2(9Z,12Z))	LC/MS pos late	100008980		2450	786.601	52452					1.38	0.464668		2.0538e-06	2.47e-05		0.7794	1.0739		697589760	795991488	745480448	703216960	587555584	635599936	964312832	977816448	1042556800	944437952	921324608	888803840		0.241833	0.4581	0.347087	0.2542	0	0.105592	0.828036	0.857714	1	0.784355	0.733556	0.662082
2329	Lipid	Phosphatidylcholine (PC)	1-stearoyl-2-arachidonoyl-GPC (18:0/20:4)	PC(18:0/20:4(5Z,8Z,11Z,14Z))	LC/MS pos late	100001869	35418-59-8	2400	810.601	42450		HMDB08048	16219824		1.42	0.505891		1.9318e-06	2.47e-05		0.7177	1.0227		1101515136	1154735360	991175424	1022782272	814212736	956438208	1485662848	1404548736	1600873088	1372534272	1460738816	1283702272		0.365218	0.432871	0.224954	0.265133	0	0.180797	0.853545	0.750433	1	0.709736	0.821862	0.596814
2354	Lipid	Phosphatidylcholine (PC)	1-oleoyl-2-docosahexaenoyl-GPC (18:1/22:6)	PC(18:1(9Z)/22:6(4Z,7Z,10Z,13Z,16Z,19Z))	LC/MS pos late	100009130		2100	832.585	52697		HMDB08123			1.86	0.895303		5.2321e-08	1.85e-06		0.7562	1.4054		140211872	164056848	121098120	137608512	117277936	93978632	235999792	245204400	259462848	215895936	258938208	223465888		0.279382	0.423474	0.16388	0.26365	0.140795	0	0.858216	0.913838	1	0.736731	0.99683	0.782475
2355	Lipid	Phosphatidylcholine (PC)	1,2-dilinoleoyl-GPC (18:2/18:2)	PC(18:2(9Z,12Z)/18:2(9Z,12Z))	LC/MS pos late	100008903	998-06-1	2100	782.569	52603		HMDB08138	5288075		2.56	1.35614		3.9426e-10	1.89e-08		0.6814	1.7418		190434384	273881120	244437712	184778080	171905392	169373296	502280672	560941440	512215904	495656768	561838144	523491840		0.0536636	0.266286	0.191264	0.0392514	0.00645178	0	0.848248	0.997715	0.873563	0.83137	1	0.902294
2356	Lipid	Phosphatidylcholine (PC)	1-linoleoyl-2-linolenoyl-GPC (18:2/18:3)	PC(18:2(9Z,12Z)/18:3(9Z,12Z,15Z))	LC/MS pos late	100009343		1939	780.554	53176		HMDB08141			2.39	1.25701		1.1264e-07	1.85e-06		0.8015	1.9165		11276574	18875824	16791140	12288688	11292531	11155042	25649060	35556992	33785320	30938932	38043848	31323060		0.0045198	0.287137	0.209608	0.0421605	0.00511324	0	0.539035	0.907513	0.841625	0.735767	1	0.750053
2361	Lipid	Phosphatidylcholine (PC)	1-linoleoyl-2-arachidonoyl-GPC (18:2/20:4n6)	PC(18:2(9Z,12Z)/20:4(5Z,8Z,11Z,14Z))	LC/MS pos late	100009131		2000	806.569	52710		HMDB08147			1.83	0.871844		1.864e-07	3.48e-06		0.6207	1.1382		346414240	445835296	318992736	324051392	238990464	286711200	631446912	595387264	650296320	482164832	693494272	542996288		0.236354	0.4551	0.176021	0.187151	0	0.104995	0.863483	0.784145	0.904956	0.535033	1	0.668874
2403	Lipid	Phosphatidylethanolamine (PE)	1-palmitoyl-2-stearoyl-GPE (16:0/18:0)	PE(16:0/18:0)	LC/MS pos late	100009205		2850	720.554	57388		HMDB08925	5326793		3.6	1.848		7.6929e-11	5.01e-09		0.3478	1.2513		547852	555813	329681		548040	490689	1761581	1889143	1753753	1388885	1741297	1544931		0.139901	0.145006	0		0.140022	0.103246	0.918201	1	0.913182	0.679211	0.905194	0.779275
2404	Lipid	Phosphatidylethanolamine (PE)	1-palmitoyl-2-oleoyl-GPE (16:0/18:1)	PE(16:0/18:1(9Z))	LC/MS pos late	1526	26662-94-2	2600	718.538	19263		HMDB05320	5283496		1.23	0.298658		0.0001	0.000767568		0.8426	1.0375		25017302	27623922	21648524	23295408	22094410	22706816	28079764	30263282	29780886	31856380	27707768	27631720		0.330018	0.585372	0	0.161335	0.0436807	0.103674	0.630028	0.843934	0.796677	1	0.593586	0.586136
2406	Lipid	Phosphatidylethanolamine (PE)	1-palmitoyl-2-linoleoyl-GPE (16:0/18:2)	PE(16:0/18:2(9Z,12Z))	LC/MS pos late	100001870		2350	716.522	42449		HMDB05322	9546747		1.9	0.925999		1.629e-09	7.1e-08		0.797	1.5157		33567472	38485268	39154368	29770366	29992656	31180218	60502652	61120056	63319224	62690844	66766688	70044704		0.094281	0.216388	0.233002	0	0.0055194	0.0350062	0.763074	0.778404	0.833008	0.817406	0.918608	1
2412	Lipid	Phosphatidylethanolamine (PE)	1-palmitoyl-2-arachidonoyl-GPE (16:0/20:4)	PE(16:0/20:4(5Z,8Z,11Z,14Z))	LC/MS pos late	100008990		2250	740.522	52464		HMDB05323	9546800		1.18	0.238787		0.0002	0.00146897		0.8534	1.0087		280987136	294430464	257776384	240966640	233933584	264601120	317388704	304153920	313426144	300158208	314145536	309516576		0.563819	0.724903	0.285696	0.0842735	0	0.367473	1	0.841414	0.952519	0.793536	0.961139	0.905672
2414	Lipid	Phosphatidylethanolamine (PE)	1-palmitoyl-2-docosahexaenoyl-GPE (16:0/22:6)	PE(16:0/22:6(4Z,7Z,10Z,13Z,16Z,19Z))	LC/MS pos late	100008991		2160	764.522	52465		HMDB05324	9546799		1.75	0.807355		9.5328e-10	3.87e-08		0.7137	1.2511		79025840	72287768	67559032	69064376	71110408	78850584	139859632	119110168	143143104	129085976	124544736	111874240		0.151709	0.0625626	0	0.0199162	0.0469858	0.149391	0.956559	0.682037	1	0.81402	0.753938	0.586304
2421	Lipid	Phosphatidylethanolamine (PE)	1-stearoyl-2-oleoyl-GPE (18:0/18:1)	PE(18:0/18:1(9Z))	LC/MS pos late	100001856		2950	746.569	42448		HMDB08993			1.34	0.422233		2.549e-05	0.000287191		0.7688	1.0293		8648932	10114673	7.74277e+06	7700195	7724066	8169440	11505122	12027125	12458053	10848245	10306377	9928089		0.199404	0.507472	0.0089493	0	0.00501717	0.0986253	0.799714	0.909428	1	0.661653	0.547764	0.468256
2425	Lipid	Phosphatidylethanolamine (PE)	1-stearoyl-2-linoleoyl-GPE (18:0/18:2)	PE(18:0/18:2(9Z,12Z))	LC/MS pos late	100008976		2575	744.554	52446		HMDB08994	9546749		1.69	0.757023		4.5774e-08	1.01e-06		0.6626	1.1178		78759784	95727624	82455360	68864376	67699984	76031480	127059472	131798456	139589472	125388800	137436624	130866816		0.153844	0.389871	0.205251	0.016197	0	0.115893	0.825705	0.891625	1	0.802465	0.970053	0.878666
2438	Lipid	Phosphatidylethanolamine (PE)	1-stearoyl-2-docosahexaenoyl-GPE (18:0/22:6)	PE(18:0/22:6(4Z,7Z,10Z,13Z,16Z,19Z))	LC/MS pos late	100008992		2375	792.554	52466		HMDB05334	9546798		1.56	0.641546		2.7452e-09	1.02e-07		0.8524	1.3321		41739060	43819680	45123876	42797976	44513500	46489524	74985912	70216616	80254472	68691408	62228468	56936768		0	0.0540205	0.0878821	0.0274933	0.0720345	0.123339	0.863209	0.739381	1	0.699781	0.531979	0.394588
2440	Lipid	Phosphatidylethanolamine (PE)	1-oleoyl-2-linoleoyl-GPE (18:1/18:2)	PE(18:1(9Z)/18:2(9Z,12Z))	LC/MS pos late	100009078		2270	742.538	52687		HMDB05349	9546753		1.35	0.432959		0.0011	0.00628993		0.9056	1.2195		56794428	60395984	59517624	49652044	43966900	45667264	64399716	70221912	72437904	67033816	73917336	77516960		0.38234	0.489689	0.463508	0.169453	0	0.0506814	0.609025	0.782562	0.848613	0.687537	0.892709	1
2443	Lipid	Phosphatidylethanolamine (PE)	1-oleoyl-2-arachidonoyl-GPE (18:1/20:4)	PE(18:1(9Z)/20:4(5Z,8Z,11Z,14Z))	LC/MS pos late	100009219		2200	766.538	55041		HMDB09069			1.17	0.226509		0.0018	0.00964528		0.8361	0.9775		315202624	306772032	286695648	261922768	238228096	265693056	324034336	338901632	336937440	319115040	328364768	310365216		0.764595	0.680854	0.481433	0.235361	0	0.272812	0.852322	1	0.980489	0.803458	0.895336	0.716545
2448	Lipid	Phosphatidylethanolamine (PE)	1,2-dilinoleoyl-GPE (18:2/18:2)	PE(18:2(9Z,12Z)/18:2(9Z,12Z))	LC/MS pos late	100009217		2150	740.522	53174		HMDB09093	9546812		2.95	1.56071		3.6991e-08	8.74e-07		0.617	1.823		5820549	9959501	6981488	4460611	4126884	4673376	16161017	16742081	16955024	17404068	19559790	19611590		0.109377	0.37667	0.18435	0.021552	0	0.0352924	0.777163	0.814688	0.828439	0.857439	0.996655	1
2450	Lipid	Phosphatidylethanolamine (PE)	1-linoleoyl-2-arachidonoyl-GPE (18:2/20:4)	PE(18:2(9Z,12Z)/20:4(5Z,8Z,11Z,14Z))	LC/MS pos late	100009222		2080	764.522	53189		HMDB09102			2.72	1.44361		6.7812e-09	2.66e-07		0.4705	1.2795		25585632	33197624	23970882	18105332	15513218	18714940	60177380	61721240	61688788	51464728	68623328	63684060		0.189652	0.332976	0.159248	0.0488064	0	0.0602846	0.840973	0.870042	0.869431	0.676924	1	0.906999
2502	Lipid	Phosphatidylserine (PS)	1-stearoyl-2-linoleoyl-GPS (18:0/18:2)	PS(18:0/18:2(9Z,12Z))	LC/MS pos late	100000642	322647-11-0	2689	788.544	53009			9547091		1.36	0.443607		0.0004	0.00270476		0.9067	1.2348		67989496	74391288	62182940	57922500	73840368	75797696	100370432	102329280	97752848	88971800	84113784	87702424		0.2267	0.370862	0.0959412	0	0.358456	0.402533	0.955889	1	0.896943	0.699202	0.589804	0.670617
2557	Lipid	Phosphatidylinositol (PI)	1-oleoyl-2-arachidonoyl-GPI (18:1/20:4)	PI(18:1(9Z)/20:4(5Z,8Z,11Z,14Z))	LC/MS pos late	100010951		2568	902.575	54994					1.56	0.641546		5.8535e-05	0.000767568		0.7899	1.2338		5468006	5176717	4850872	3758343	5333513	4496079	8295606	8305183	6.73962e+06	8.038e+06	6719154	7329327		0.376011	0.311947	0.240283	0	0.346432	0.162252	0.997894	1	0.655681	0.941238	0.65118	0.785377
2612	Lipid	Lysophospholipid	1-linoleoyl-GPC (18:2)	LysoPC(18:2(9Z,12Z))	LC/MS pos late	100001395		1465	520.34	34419	C04100	HMDB10386	11988421		1.41	0.495695		0.0007	0.00435329		0.8367	1.1838		57143448	78122472	60529620	72285128	52553024	59009936	79687960	90348160	91476112	71537768	117424304	86634760		0.070762	0.394157	0.12296	0.304173	0	0.0995342	0.418289	0.582617	0.600005	0.292653	1	0.525375
2614	Lipid	Lysophospholipid	1-linolenoyl-GPC (18:3)	LysoPC(18:3(9Z,12Z,15Z))	LC/MS pos late	100005350		1410	518.324	45951		HMDB10388			1.55	0.632268		0.0008	0.00483404		0.9182	1.4206		859888	1649019	1159924	939449	1001028	968680	1260712	1883195	1535391	1431696	2187551	1.87881e+06		0	0.594376	0.225988	0.0599256	0.106307	0.0819425	0.301902	0.770758	0.508791	0.430688	1	0.767454
2645	Lipid	Lysophospholipid	1-lignoceroyl-GPC (24:0)	LysoPC(24:0)	LC/MS pos late	100002873	325171-59-3	1907	608.465	49617		HMDB10405			3.14	1.65076		1.586e-12	1.42e-10		0.5202	1.633		3.40313e+06	3.0542e+06	3481264	2932333	3194639	2715837	11112900	9289824	10474375	7881661	10249215	9951691		0.0818497	0.0402957	0.0911541	0.0257823	0.0570202	0	1	0.782891	0.923959	0.615194	0.897144	0.861712
2658	Lipid	Lysophospholipid	1-palmitoyl-GPE (16:0)	LysoPE(16:0/0:0)	LC/MS pos late	100001567	53862-35-4	1544	454.293	35631		HMDB11503	9547069		1.46	0.545968		7.4794e-05	0.000767568		0.7367	1.0759		35406192	38292832	39531936	31754516	27609784	31593464	43327796	44678464	50220064	46172812	61289108	52500052		0.231489	0.317199	0.35399	0.123065	0	0.118283	0.466696	0.5068	0.67134	0.55117	1	0.739037
2665	Lipid	Lysophospholipid	1-stearoyl-GPE (18:0)	LysoPE(18:0/0:0)	LC/MS pos late	100001461	69747-55-3	1626	482.324	42398		HMDB11130	9547068		1.24	0.31034		0.013	0.0496682		0.8492	1.0554		74750144	86570352	88771552	67568920	58081724	73296424	79013456	85337432	104257080	87494184	107275616	94708784		0.338831	0.579109	0.623854	0.192853	0	0.30928	0.425495	0.554047	0.93864	0.597888	1	0.744545
2667	Lipid	Lysophospholipid	1-oleoyl-GPE (18:1)	LysoPE(18:1(9Z)/0:0)	LC/MS pos late	100001569	89576-29-4	1554	480.308	35628		HMDB11506	9547071		1.29	0.367371		0.006	0.0270476		0.8069	1.0376		33962248	32803800	37522664	30374698	24742878	26766816	33412328	36789248	42625012	37377564	46771120	42422928		0.418525	0.365936	0.580155	0.255664	0	0.0918792	0.393561	0.54686	0.811782	0.573568	1	0.802608
2669	Lipid	Lysophospholipid	1-linoleoyl-GPE (18:2)	LysoPE(18:2(9Z,12Z)/0:0)	LC/MS pos late	100001570		1482	478.293	36600		HMDB11507	52925130		1.91	0.933573		8.8089e-07	1.35e-05		0.6709	1.2799		6113561	7445916	6244108	5466846	5.91657e+06	6286278	10959121	11961823	11553991	10154969	14073566	12784886		0.0751407	0.229945	0.0903087	0	0.0522524	0.0952084	0.638138	0.75464	0.707255	0.544705	1	0.85027
2843	Lipid	Glycerolipid Metabolism	glycerophosphoglycerol	glycerophosphoglycerol	LC/MS polar	100001619		2430	245.043	48857	C03274		439964		1.4	0.485427		3.6751e-05	0.000362553		0.8861	1.2414		7582231	6452172	7006505	6501822	6403774	4592919	8379280	9328278	9347528	8016026	9273354	9649811		0.591136	0.367667	0.477286	0.377485	0.358096	0	0.748753	0.936417	0.940224	0.676919	0.925556	1
2934	Lipid	Diacylglycerol	stearoyl-arachidonoyl-glycerol (18:0/20:4) [2]	DG(18:0/20:4(5Z,8Z,11Z,14Z)/0:0)	LC/MS pos late	100010950		3522	662.572	57449					1.28	0.356144		0.0022	0.01136		0.6654	0.8512		14754094	17617688	11731343	11337529	13619692	13875896	17083920	20767432	19822684	15592326	15230298	17601124		0.362312	0.665983	0.0417623	0	0.242013	0.269183	0.60938	1	0.899814	0.451203	0.412811	0.664227
2936	Lipid	Diacylglycerol	oleoyl-arachidonoyl-glycerol (18:1/20:4) [2]	PG(18:1(9Z)/20:4(5Z,8Z,11Z,14Z))	LC/MS pos late	100010937		2990	660.556	54961					1.4	0.485427		0.0076	0.0322149		0.7836	1.0944		2416409	3268247	2393624	2474845	2261943	2000381	3179008	4518688	4.07437e+06	2514924	2725960	3676769		0.165201	0.50346	0.156154	0.188406	0.103864	0	0.468024	1	0.823566	0.204321	0.288122	0.665681
2942	Lipid	Diacylglycerol	linoleoyl-docosahexaenoyl-glycerol (18:2/22:6) [2]	DG(18:2(9Z,12Z)/22:6(4Z,7Z,10Z,13Z,16Z,19Z)/0:0)	LC/MS pos late	100010929		2500	682.541	54950					1.55	0.632268		0.0097	0.0397327		1.0743	1.662		4233866	4593635	6300406	5494563	4894004	2934279	5441077	8118686	10738733	7972929	6210613	5530965		0.166519	0.212617	0.431308	0.328054	0.251103	0	0.321201	0.664288	1	0.645612	0.419803	0.332718
2996	Lipid	Sphingolipid Synthesis	sphinganine	Sphinganine	LC/MS pos late	313	3102-56-5	1413	302.305	17769	C00836	HMDB00269	3126		1.53	0.613532		0.0037	0.018222		0.9066	1.385		801707	1198673	1037055	792905	1002861	869377	892113	1763288	1126007	1813638	1666698	1450377		0.00862321	0.397526	0.239191	0	0.205691	0.0749187	0.0971929	0.950673	0.326336	1	0.856045	0.644118
2999	Lipid	Sphingolipid Synthesis	phytosphingosine	Phytosphingosine	LC/MS pos late	469	554-62-1	1367	318.3	1510	C12144	HMDB04610	122121		1.39	0.475085		6.5012e-05	0.000767568		0.8688	1.2035		795613	845399	812690	678783	687897	663159	1024203	1063199	971665	1109331	929169	1113290		0.294257	0.40486	0.332194	0.0347099	0.0549573	0	0.802087	0.888719	0.685369	0.991205	0.590961	1
3083	Lipid	Lactosylceramides (LCER)	lactosyl-N-palmitoyl-sphingosine (d18:1/16:0)	LacCer(d18:1/16:0)	LC/MS pos late	100009030	4201-62-1	2527	862.625	53010					3.03	1.59932		4.8786e-07	7.89e-06		1.2089	3.6635		14225810	6132626	17286104	12782239	9553625	9314676	30093920	32629496	33108250	34780284	49998048	29388710		0.1845	0	0.254266	0.151591	0.0779885	0.0725412	0.546246	0.604049	0.614963	0.653081	1	0.530169
3092	Lipid	Glycosphingolipid Sulfates	3-sulfo-palmitoyl-galactosylceramide (d18:1/16:0)	3-O-Sulfogalactosylceramide (d18:1/16:0)	LC/MS polar	100015926		716	778.514	57765			9897094		2.06	1.04264		3.7326e-07	6.43e-06		0.9216	1.8978		952901	681029	470936	568996	593455	498651	1135946	997363	1388844	1836777	1313655	1081963		0.352871	0.15382	0	0.0717946	0.0897023	0.0202915	0.486887	0.385423	0.672046	1	0.616996	0.447363
3106	Lipid	Sphingomyelins	sphingomyelin (d18:2/23:1)	SM(d18:2(4E,14Z)/23:1(9Z))	LC/MS pos late	100015791		2500	797.653	57482					2.56	1.35614		2.468e-08	4.87e-07		0.8573	2.1972		2890734	3847418	2334636	2320679	2346412	2123007	5479265	7698076	6.44862e+06	8089278	5516897	7421013		0.128678	0.289027	0.0354709	0.0331316	0.0374447	0	0.562539	0.934431	0.725011	1	0.568846	0.887993
3121	Lipid	Sphingomyelins	sphingomyelin (d18:2/21:0, d16:2/23:0)	SM(d18:1/21:0)	LC/MS pos late	100015790		2500	771.637	57480					2.66	1.41143		2.799e-07	5.11e-06		0.8735	2.3211		3580917	2764075	2.09048e+06	2986639	3162386	2879206	5034484	10288576	5503540	8596780	6981746	9998319		0.181802	0.0821643	0	0.109313	0.13075	0.096208	0.359108	1	0.416323	0.793635	0.596634	0.964595
3123	Lipid	Sphingomyelins	sphingomyelin (d18:1/22:2, d18:2/22:1, d16:1/24:2)	SM(d18:1/22:2(13Z,16Z))	LC/MS pos late	100006296		2350	783.637	57477					2.3	1.20163		5.4846e-07	1.35e-05		0.8979	2.0609		3144893	4141599	2602456	4414869	3505934	3466175	5073489	9886820	6131331	9673824	7654085	10411351		0.069464	0.197101	0	0.232096	0.115699	0.110607	0.316438	0.932829	0.451905	0.905553	0.646907	1
3127	Lipid	Sphingomyelins	sphingomyelin (d18:1/25:0, d19:0/24:1, d20:1/23:0, d19:1/24:0)	SM(d18:1/25:0)	LC/MS pos late	100015792		3500	829.716	57478					5.12	2.35614		2.91e-13	3.2e-11		0.3827	1.9594		1.00185e+06	900116	586944	616266	723352	745998	4232915	4344980	4227037	2982109	4168820	3462306		0.110404	0.083334	0	0.00780248	0.0362977	0.0423237	0.97018	1	0.968616	0.637345	0.953124	0.765124
3188	Lipid	Sterol	cholesterol sulfate	Cholesterol sulfate	LC/MS polar	100001606	2864-50-8	681	465.304	35324	C18043	HMDB00653	65076		1.48	0.565597		8.9128e-07	1.35e-05		0.7111	1.0547		1350964	1395723	1424656	1231620	1249103	1264335	2095142	2078443	2179684	1727602	1683508	1.97757e+06		0.125882	0.173093	0.203611	0	0.0184407	0.0345072	0.910827	0.893213	1	0.523152	0.476643	0.786809
3201	Lipid	Sterol	7-alpha-hydroxy-3-oxo-4-cholestenoate (7-Hoca)	7 alpha-Hydroxy-3-oxo-4-cholestenoate	LC/MS neg	100001609	115538-85-7	5288.1	429.301	36776	C17337	HMDB12458	3081085		1.87	0.903038		0.0011	0.00628993		1.0306	1.9293		85087	76530	97871	74126	97567	73628	154600	127927	296229	127414	93179	145632		0.0514778	0.0130368	0.108908	0.00223719	0.107542	0	0.363754	0.24393	1	0.241625	0.0878298	0.323467
3214	Lipid	Sterol	4-cholesten-3-one	Cholestenone	LC/MS pos late	100002227	601-57-0	2520	385.346	38125	C00599	HMDB00921	91477		1.91	0.933573		4.9018e-08	1.01e-06		0.9017	1.7255		7436663	6302436	8741980	6603467	8013037	7324393	12381945	15149740	12032112	14535084	16276723	14629939		0.113715	0	0.244583	0.0301807	0.171501	0.102459	0.609518	0.887011	0.574445	0.825387	1	0.834897
4147	Nucleotide	Purine Metabolism, Adenine containing	N1-methyladenosine	1-Methyladenosine	LC/MS pos early	1242	15763-06-1	2120	282.12	15650	C02494	HMDB03331	27476		1.55	0.632268		0.0076	0.0322149		0.9445	1.4599		3941851	4153697	5882189	4308970	4496190	2861734	4274135	7023550	7.9383e+06	6.71531e+06	7297124	6388213		0.212765	0.254495	0.59498	0.285081	0.321961	0	0.27822	0.819809	1	0.75909	0.873698	0.694658
4294	Cofactors and Vitamins	Nicotinate and Nicotinamide Metabolism	quinolinate	Quinolinic acid	LC/MS pos early	182	89-00-9	845	168.029	1899	C03722	HMDB00232	1066		2.3	1.20163		0.0001	0.000767568		0.6499	1.4939				79520	91184	108327		119334	171735	268508	192273	139578	268949				0	0.0615745	0.152073		0.210179	0.486805	0.997672	0.595226	0.317048	1
4316	Cofactors and Vitamins	Nicotinate and Nicotinamide Metabolism	trigonelline (N'-methylnicotinate)	Trigonelline	LC/MS pos early	100001092	535-83-1	1388	138.055	32401	C01004	HMDB00875	5570		1.55	0.632268		0.0074	0.0316824		0.8162	1.266		348434656	238064128	348946432	428301280	378170080	461469728	490186016	811947392	442924448	382377568	649758848	640558976		0.192322	0	0.193214	0.331491	0.244137	0.389288	0.439326	1	0.356972	0.251468	0.717384	0.701353
4320	Cofactors and Vitamins	Nicotinate and Nicotinamide Metabolism	adenosine 5'-diphosphoribose (ADP-ribose)	Adenosine diphosphate ribose	LC/MS pos early	215	68414-18-6	553	560.079	558	C00301	HMDB01178	192		1.26	0.333424		0.0117	0.0455178		0.9283	1.1658		3595340	2493903	2849629	2891899	3.34513e+06	3446531	4256412	4686773	3951071	3691420	3341702	3458898		0.502281	0	0.162219	0.181495	0.388177	0.434421	0.803745	1	0.664503	0.546096	0.386616	0.44006
4404	Cofactors and Vitamins	Hemoglobin and Porphyrin Metabolism	biliverdin	Biliverdin	LC/MS pos late	250	55482-27-4;55482-27-4	1016	583.255	2137	C00500	HMDB01008	5353439		1.53	0.613532		0.0091	0.0374551		0.8292	1.2705		777353	610672	421923	776377	726505	737929	1178115	1382460	1074180	892254	815748	863770		0.370033	0.196504	0	0.369016	0.317096	0.328989	0.78726	1	0.679055	0.489654	0.410005	0.46
4414	Cofactors and Vitamins	Thiamine Metabolism	thiamin monophosphate	Thiamine monophosphate	LC/MS pos early	523	532-40-1	2378	345.078	15798	C01081	HMDB02666	3382778		1.29	0.367371		0.0016	0.00879484		0.8933	1.1499		21634676	24696176	28388500	21616804	27083408	24548640	30013052	41561740	28409262	27727414	31941378	30817306		0.000896067	0.154394	0.33952	0	0.274085	0.146997	0.420971	1	0.340561	0.306374	0.517654	0.461295
4927	Xenobiotics	Food Component/Plant	homostachydrine	Proline betaine	LC/MS pos early	100001550	1195-94-4	1750	158.118	33009	C08283	HMDB33433	441447		2.6	1.37851		0.0008	0.00483404		0.6615	1.7173		6794457	8339988	6741235	8.01341e+06	5853723	6724879	14144016	10498279	35785800	12088584	14906851	22819444		0.031429	0.0830636	0.0296509	0.0721529	0	0.0291044	0.27697	0.15517	1	0.2083	0.302456	0.566807
5057	Xenobiotics	Food Component/Plant	stachydrine	Proline betaine	LC/MS pos early	100001296	4136-37-2	1440	144.102	34384	C10172	HMDB04827	115244		2.45	1.29278		0.0002	0.00146897		0.6206	1.52		81160688	59395804	68981688	90851424	57418672	72614040	147124992	143872368	267898592	113137392	164206816	217934912		0.112799	0.00939345	0.0549364	0.158841	0	0.0721939	0.426199	0.410746	1	0.264722	0.507355	0.76262
5200	Xenobiotics	Food Component/Plant	tartronate (hydroxymalonate)	Hydroxypropanedioic acid	LC/MS neg	100000840	80-69-3	610	118.999	20693	C02287	HMDB35227	45		1.92	0.941106		0.0028	0.014285		0.6123	1.1767		551125	125315	262386	525423	679568	661133	1126564	1133743	823806	979127	599136	728512		0.422251	0	0.135925	0.396764	0.549621	0.53134	0.992881	1	0.692653	0.846676	0.469861	0.598156
5954	Xenobiotics	Drug - Topical Agents	2,6-dihydroxybenzoic acid	2,6-Dihydroxybenzoic acid	LC/MS polar	100020837	303-07-1	729	153.019	63042		HMDB13676	9338		2.33	1.22033		4.2484e-05	0.000362553		0.9221	2.1457		1088082	1252885	1180840	903799	957849	1198452	2745652	3519543	1762597	1.63166e+06	2951038	2705323		0.0704515	0.133456	0.105913	0	0.0206633	0.112646	0.704141	1	0.328319	0.278261	0.78266	0.688723

## Sheet: Males DOWN Genes
Supplementary Table 7 (continued). List of transcripts showing a decreased abundance in the kidney of cKOm as compared to Ctrlm.
Chromosome_Name	Gene_Start	Gene_End	Strand	Transcript_count	Gene_type	GeneID	Gene_Name	Ctrl_M1	Ctrl_M2	Ctrl_M3	Ctrl_M4	Ctrl_M5	Ctrl_M6	KO_M1	KO_M2	KO_M3	KO_M4	KO_M5	KO_M6	Mean Ctrl_M	Mean KO_M	log2FC	Fold Change	p-value	Signed p-value (-log10 p-value * sign(FC))	FDR males only (sylvain) (adj p val)	Description
chr6	141907282	141946962	-1	3	protein_coding	ENSMUSG00000041698	Slco1a1	8.2457	7.78256	8.99173	7.94482	8.66211	7.69199	0.636597	0.366039	-0.000216433	1.31574	-1.89841	1.80082	8.21982	0.370094	-7.84973	0.00433508	8.87087e-09	-8.05203	2.16288e-06	solute carrier organic anion transporter family, member 1a1 [Source:MGI Symbol;Acc:MGI:1351891]
chr3	127633135	127635631	1	1	protein_coding	ENSMUSG00000027967	Neurog2	1.08824	-0.0467365	1.68071	1.03241	1.78061	1.64914	-4.47039	-4.47039	-4.47039	-4.47039	-4.47039	-4.47039	1.1974	-4.47039	-5.66778	0.019671	4.27774e-19	-18.3688	3.44187e-15	neurogenin 2 [Source:MGI Symbol;Acc:MGI:109619]
chr9	105687809	105828160	-1	3	protein_coding	ENSMUSG00000043719	Col6a6	2.2486	2.23055	0.700873	2.13908	2.40969	3.77052	-1.64578	-1.8146	-2.35211	-2.38261	-4.47039	-3.57019	2.24989	-2.70595	-4.95583	0.0322215	1.28294e-08	-7.89179	2.87213e-06	collagen, type VI, alpha 6 [Source:MGI Symbol;Acc:MGI:2444259]
chr10	10100420	10110099	-1	1	lncRNA	ENSMUSG00000112713	Gm48281	1.89208	0.673063	-0.441192	1.49303	1.90639	1.51152	-4.47039	-2.82849	-4.47039	-4.47039	-3.47816	-2.05582	1.17248	-3.62894	-4.80142	0.0358615	7.56506e-11	-10.1212	6.40721e-08	predicted gene, 48281 [Source:MGI Symbol;Acc:MGI:6097713]
chr1	115684756	116587323	1	1	protein_coding	ENSMUSG00000070695	Cntnap5a	2.00324	0.61214	1.51609	1.06814	1.56864	1.90871	-4.47039	-1.22503	-4.47039	-3.41128	-1.89841	-2.62281	1.44616	-3.01638	-4.46255	0.0453565	2.84934e-09	-8.54526	9.35748e-07	contactin associated protein-like 5A [Source:MGI Symbol;Acc:MGI:3643623]
chr1	67123026	67231259	1	1	protein_coding	ENSMUSG00000025991	Cps1	3.74666	3.66716	4.35345	4.06303	-1.11273	-1.59742	-0.363991	-4.47039	-1.52863	3.503	-4.47039	-4.47039	2.18669	-1.9668	-4.15349	0.0561922	0.00457589	-2.33952	0.0437264	carbamoyl-phosphate synthetase 1 [Source:MGI Symbol;Acc:MGI:891996]
chr3	146570426	146632305	1	6	protein_coding	ENSMUSG00000028186	Uox	2.92153	3.40963	3.17529	3.14846	-0.575465	-3.43175	-3.4603	-4.47039	-1.75459	2.5988	-4.47039	-4.47039	1.44128	-2.67121	-4.11249	0.0578119	0.00383275	-2.41649	0.0390358	urate oxidase [Source:MGI Symbol;Acc:MGI:98907]
chr3	14363117	14377587	1	1	unprocessed_pseudogene	ENSMUSG00000104375	Gm6300	5.41303	4.32587	4.41152	3.14009	5.51209	5.48844	-0.751376	2.83282	0.890712	0.729682	-0.57805	0.650066	4.71517	0.628975	-4.0862	0.0588751	0.000402441	-3.3953	0.00801495	predicted gene 6300 [Source:MGI Symbol;Acc:MGI:3648364]
chr17	46432183	46438457	-1	3	protein_coding	ENSMUSG00000067144	Slc22a7	8.15506	6.74744	7.78824	6.93877	8.58032	7.93705	3.92035	3.72764	3.57337	3.53377	2.5365	4.46253	7.69115	3.62569	-4.06545	0.0597278	3.03782e-12	-11.5174	9.77692e-09	solute carrier family 22 (organic anion transporter), member 7 [Source:MGI Symbol;Acc:MGI:1859559]
chr7	119760923	119787513	1	8	protein_coding	ENSMUSG00000030935	Acsm3	9.92869	9.40149	10.1715	8.93111	9.91042	9.61936	6.09274	5.799	5.16886	4.87172	5.4149	6.34714	9.66042	5.61573	-4.04469	0.0605934	1.24475e-09	-8.90492	5.00762e-07	acyl-CoA synthetase medium-chain family member 3 [Source:MGI Symbol;Acc:MGI:99538]
chrX	53724826	53738441	1	1	protein_coding	ENSMUSG00000055555	4930502E18Rik	0.46772	0.814983	1.51609	0.958182	1.66671	0.510284	-2.45528	-2.82849	-1.52863	-3.41128	-3.47816	-4.47039	0.988996	-3.0287	-4.0177	0.0617379	3.94694e-08	-7.40374	6.75682e-06	RIKEN cDNA 4930502E18 gene [Source:MGI Symbol;Acc:MGI:1922263]
chr14	123043282	123265002	1	6	lncRNA	ENSMUSG00000115016	Gm33906	1.41748	1.03981	-1.18375	0.351722	1.71336	1.12782	-1.64578	-2.0804	-4.47039	-2.80714	-4.47039	-2.62281	0.744406	-3.01615	-3.76056	0.0737836	1.57222e-07	-6.80349	1.86031e-05	predicted gene, 33906 [Source:MGI Symbol;Acc:MGI:5593065]
chr5	63649102	63810546	1	4	protein_coding	ENSMUSG00000090061	Nwd2	-1.35126	0.376036	1.65832	0.515969	0.687068	-1.8216	-3.4603	-3.42747	-4.47039	-3.41128	-2.8958	-4.47039	0.0107559	-3.68927	-3.70003	0.0769451	6.46223e-08	-7.18962	9.54039e-06	NACHT and WD repeat domain containing 2 [Source:MGI Symbol;Acc:MGI:1920464]
chr15	83779467	83858494	1	11	protein_coding	ENSMUSG00000041708	Mpped1	2.54654	2.72358	3.81465	3.17328	2.54479	1.89032	0.719092	-3.42747	-0.742134	-1.04375	-1.89841	0.970884	2.78219	-0.903633	-3.68582	0.0777063	3.28817e-06	-5.48305	0.000194485	metallophosphoesterase domain containing 1 [Source:MGI Symbol;Acc:MGI:106316]
chr6	128483567	128526720	-1	4	protein_coding	ENSMUSG00000030359	Pzp	7.93584	7.752	7.67182	7.63886	7.73843	7.14209	4.03348	3.47803	2.90343	5.00946	3.27564	5.12535	7.64651	3.9709	-3.67561	0.0782585	2.49208e-07	-6.60344	2.63833e-05	PZP, alpha-2-macroglobulin like [Source:MGI Symbol;Acc:MGI:87854]
chr18	57468516	57478133	1	3	protein_coding	ENSMUSG00000069372	Ctxn3	3.07362	0.221459	1.88742	0.663414	2.42378	-0.815369	-3.4603	-2.82849	-1.33331	-1.56314	-3.47816	-1.8386	1.24239	-2.417	-3.65939	0.0791433	1.75094e-05	-4.75673	0.000720438	cortexin 3 [Source:MGI Symbol;Acc:MGI:3642816]
chr1	24261890	24587472	-1	3	protein_coding	ENSMUSG00000026141	Col19a1	0.705461	0.86806	1.11686	0.515969	1.22669	0.187736	-2.45528	-4.47039	-1.52863	-2.80714	-2.8958	-3.02009	0.770129	-2.86289	-3.63302	0.0806033	1.15633e-06	-5.93692	8.49662e-05	collagen, type XIX, alpha 1 [Source:MGI Symbol;Acc:MGI:1095415]
chr1	139804167	139858702	-1	2	protein_coding	ENSMUSG00000033898	Cfhr2	1.36294	1.12949	1.14934	-0.207963	-1.28541	-1.23248	-4.47039	-4.47039	-4.47039	0.812326	-3.47816	-4.47039	0.152654	-3.42456	-3.57722	0.0837819	0.000757669	-3.12052	0.0124794	complement factor H-related 2 [Source:MGI Symbol;Acc:MGI:3611575]
chr11	46668960	46707061	-1	4	protein_coding	ENSMUSG00000040413	Timd2	6.34439	6.10177	6.57907	6.29215	6.60481	6.66788	2.78799	2.84247	2.29845	2.83456	2.95705	3.43191	6.43168	2.85874	-3.57294	0.0840308	1.53093e-12	-11.815	6.15891e-09	T cell immunoglobulin and mucin domain containing 2 [Source:MGI Symbol;Acc:MGI:2159681]
chrX	103460366	103483254	-1	2	lncRNA	ENSMUSG00000086503	Xist	1.01938	1.42347	1.46539	-0.124928	-1.48161	1.30488	-3.4603	-2.40649	-4.47039	-4.47039	-1.67639	-1.3334	0.601098	-2.96956	-3.57066	0.0841638	9.89178e-07	-6.00473	7.72712e-05	inactive X specific transcripts [Source:MGI Symbol;Acc:MGI:98974]
chr12	103646630	103657212	-1	2	protein_coding	ENSMUSG00000060807	Serpina6	2.33615	1.76872	3.71508	0.797177	-0.692206	-1.8216	-2.87199	-1.8146	-3.39047	0.225813	-3.47816	-3.57019	1.01722	-2.48327	-3.50049	0.0883586	0.000107112	-3.97016	0.00289688	serine (or cysteine) peptidase inhibitor, clade A, member 6 [Source:MGI Symbol;Acc:MGI:88278]
chr5	145977194	146009618	-1	4	protein_coding	ENSMUSG00000029630	Cyp3a25	1.89208	0.673063	2.1346	1.73453	-1.70874	-4.47039	-3.4603	-4.47039	-4.47039	1.1024	-4.47039	-4.47039	0.042524	-3.37324	-3.41576	0.0937028	0.00497366	-2.30332	0.0459018	cytochrome P450, family 3, subfamily a, polypeptide 25 [Source:MGI Symbol;Acc:MGI:1930638]
chr19	39767071	39812814	-1	6	protein_coding	ENSMUSG00000025004	Cyp2c40	1.75055	1.33197	-0.259635	-2.75934	-1.97844	-4.47039	-4.47039	-4.47039	-4.47039	-4.47039	-4.47039	-4.47039	-1.06421	-4.47039	-3.40617	0.0943279	0.00047211	-3.32596	0.00899077	cytochrome P450, family 2, subfamily c, polypeptide 40 [Source:MGI Symbol;Acc:MGI:1306815]
chr3	92583867	92588997	-1	2	protein_coding	ENSMUSG00000074435	Smcp	2.17136	0.481987	1.11686	0.0280464	2.36656	-0.0759188	-2.87199	-3.42747	-2.77982	-0.662654	-3.47816	-1.07402	1.01482	-2.38235	-3.39717	0.0949183	2.10954e-06	-5.67581	0.000139698	sperm mitochondria-associated cysteine-rich protein [Source:MGI Symbol;Acc:MGI:96945]
chr9	46268633	46271919	1	6	protein_coding	ENSMUSG00000032079	Apoa5	2.2182	2.55578	2.414	1.38385	-1.11273	-2.83414	-2.87199	-2.82849	-2.35211	1.50156	-4.47039	-4.47039	0.770827	-2.58197	-3.35279	0.0978833	0.00448054	-2.34867	0.0433038	apolipoprotein A-V [Source:MGI Symbol;Acc:MGI:1913363]
chr3	34104270	34682619	1	18	lncRNA	ENSMUSG00000105265	Sox2ot	0.61501	0.338917	2.16669	0.919584	0.189716	0.648013	-2.45528	-1.22503	-1.75459	-2.80714	-4.47039	-2.31164	0.812988	-2.50401	-3.317	0.100342	4.31994e-07	-6.36452	4.13788e-05	SOX2 overlapping transcript (non-protein coding) [Source:MGI Symbol;Acc:MGI:2444112]
chr16	17331371	17343575	1	2	protein_coding	ENSMUSG00000022766	Serpind1	1.08824	1.4757	1.56508	0.753953	-1.4816	-0.941465	-1.13035	-4.47039	-4.47039	0.771596	-4.47039	-3.57019	0.409984	-2.89002	-3.3	0.101532	0.000400013	-3.39793	0.00797647	serine (or cysteine) peptidase inhibitor, clade D, member 1 [Source:MGI Symbol;Acc:MGI:96051]
chr10	80871848	80899492	1	3	protein_coding	ENSMUSG00000059406	Tmprss9	0.831319	0.642923	1.82846	0.663414	1.22669	0.187736	-1.86865	-2.40649	-2.35211	-2.05502	-3.47816	-1.19789	0.896757	-2.22639	-3.12314	0.114773	4.02475e-05	-4.39526	0.00135778	transmembrane protease, serine 9 [Source:MGI Symbol;Acc:MGI:3612246]
chr19	33719670	33751359	-1	4	protein_coding	ENSMUSG00000087303	Lipo2	-0.255171	1.40563	0.56299	0.958182	0.73307	-0.815369	-2.87199	-1.39611	-4.47039	-2.38261	-1.67639	-2.62281	0.431554	-2.57005	-3.0016	0.124861	6.59772e-08	-7.18061	9.65186e-06	lipase, member O2 [Source:MGI Symbol;Acc:MGI:3644466]
chrX	140342263	140435467	1	3	protein_coding	ENSMUSG00000042425	Frmpd3	0.790574	-0.439538	-0.0983932	0.0280464	-0.366994	0.510284	-3.4603	-1.59023	-4.47039	-1.78822	-2.16092	-3.57019	0.0706632	-2.84004	-2.9107	0.132981	2.44053e-06	-5.61252	0.00015427	FERM and PDZ domain containing 3 [Source:MGI Symbol;Acc:MGI:3646547]
chr10	127990936	128007611	-1	6	protein_coding	ENSMUSG00000025396	Hsd17b6	1.08824	1.59069	1.51609	-0.598158	-4.47039	-4.47039	-4.47039	-4.47039	-2.77982	-2.05502	-4.47039	-4.47039	-0.89065	-3.78606	-2.89541	0.134398	0.00540724	-2.26702	0.0486108	hydroxysteroid (17-beta) dehydrogenase 6 [Source:MGI Symbol;Acc:MGI:1351670]
chr13	55417958	55426793	-1	2	protein_coding	ENSMUSG00000021492	F12	1.18574	0.447527	1.18111	-0.598158	-2.74239	-4.47039	-4.47039	-4.47039	-4.47039	0.284893	-4.47039	-4.47039	-0.832759	-3.67784	-2.84508	0.13917	0.00487953	-2.31162	0.0453357	coagulation factor XII (Hageman factor) [Source:MGI Symbol;Acc:MGI:1891012]
chr7	19678083	19681479	-1	2	protein_coding	ENSMUSG00000074336	Apoc4	0.303666	0.0935847	0.513936	0.709394	-2.74239	-4.47039	-4.47039	-2.82849	-4.47039	-1.78822	-4.47039	-4.47039	-0.932032	-3.74971	-2.81768	0.141839	0.00122124	-2.9132	0.0175466	apolipoprotein C-IV [Source:MGI Symbol;Acc:MGI:87878]
chr7	30922372	30924681	-1	3	protein_coding	ENSMUSG00000056978	Hamp2	0.831319	-0.439538	2.35951	-1.99843	-4.47039	-4.47039	-4.47039	-4.47039	-4.47039	-4.47039	-4.47039	-2.62281	-1.36465	-4.16246	-2.7978	0.143806	0.00365161	-2.43752	0.0376919	hepcidin antimicrobial peptide 2 [Source:MGI Symbol;Acc:MGI:2153530]
chr7	19689481	19692660	-1	4	protein_coding	ENSMUSG00000040564	Apoc1	3.8593	3.7857	4.96613	3.94788	0.777649	0.55767	1.54941	0.195733	0.380005	3.15268	-2.48207	-1.48297	2.98239	0.218799	-2.76359	0.147257	0.00389443	-2.40956	0.0395332	apolipoprotein C-I [Source:MGI Symbol;Acc:MGI:88053]
chr10	76575648	76590338	1	3	protein_coding	ENSMUSG00000001155	Ftcd	6.47549	6.55552	6.1349	6.2314	6.69836	3.63349	4.90284	2.1983	2.84409	3.30316	2.98171	3.02409	5.95486	3.20903	-2.74583	0.149081	0.00112121	-2.95031	0.0166096	formiminotransferase cyclodeaminase [Source:MGI Symbol;Acc:MGI:1339962]
chr16	22951072	22961656	1	2	protein_coding	ENSMUSG00000022877	Hrg	2.9951	2.82773	3.97276	3.22959	2.60787	2.3056	0.072415	-0.30318	-0.0746073	2.37237	-0.57805	-0.0246836	2.98977	0.244044	-2.74573	0.149091	0.000558485	-3.25299	0.0100415	histidine-rich glycoprotein [Source:MGI Symbol;Acc:MGI:2146636]
chr1	62821355	62832370	-1	1	lncRNA	ENSMUSG00000100426	Gm4208	2.44517	2.40232	2.92624	2.52064	3.1389	2.45072	0.59351	0.0698904	-0.0746073	-0.778849	-0.3976	0.0315595	2.64733	-0.0926827	-2.74001	0.149683	1.95967e-08	-7.70782	3.8932e-06	predicted gene 4208 [Source:MGI Symbol;Acc:MGI:3782384]
chr9	71110659	71168682	-1	10	protein_coding	ENSMUSG00000032204	Aqp9	1.59361	1.35074	1.43936	0.292537	-4.47039	-2.41282	-2.45528	-2.82849	-3.39047	-0.778849	-4.47039	-4.47039	-0.367827	-3.06564	-2.69782	0.154126	0.00394683	-2.40375	0.0398447	aquaporin 9 [Source:MGI Symbol;Acc:MGI:1891066]
chr3	18071950	18243338	-1	1	protein_coding	ENSMUSG00000039519	Cyp7b1	7.4553	6.95985	6.9765	6.65799	7.59788	7.11017	4.11572	4.5624	4.41282	4.66765	3.45659	5.56117	7.12628	4.46273	-2.66356	0.15783	5.53613e-10	-9.25679	2.96958e-07	cytochrome P450, family 7, subfamily b, polypeptide 1 [Source:MGI Symbol;Acc:MGI:104978]
chr1	139697623	139781243	-1	3	protein_coding	ENSMUSG00000070594	Gm4788	-0.255171	0.180081	1.08363	0.663414	-4.47039	-1.40344	-2.45528	-4.47039	-4.47039	0.225813	-4.47039	-4.47039	-0.700313	-3.35183	-2.65152	0.159152	0.00412243	-2.38485	0.0410246	predicted gene 4788 [Source:MGI Symbol;Acc:MGI:3646434]
chr18	62142618	62146508	1	1	lncRNA	ENSMUSG00000118370	Gm41750	0.244556	-2.79581	-0.765216	-2.32929	0.53955	-2.83414	-2.45528	-4.47039	-4.47039	-3.41128	-4.47039	-4.47039	-1.32339	-3.95802	-2.63463	0.161027	0.000101618	-3.99303	0.00278721	predicted gene, 41750 [Source:MGI Symbol;Acc:MGI:5624635]
chr19	38116629	38125281	-1	4	protein_coding	ENSMUSG00000024990	Rbp4	3.08208	3.35955	3.59049	2.39965	0.733069	0.246754	-0.54472	-0.933858	-0.417728	2.58711	-1.67639	-0.854248	2.23527	-0.30664	-2.54191	0.171716	0.000480302	-3.31849	0.00908786	retinol binding protein 4, plasma [Source:MGI Symbol;Acc:MGI:97879]
chr5	137981520	137990233	1	3	protein_coding	ENSMUSG00000037053	Azgp1	6.4795	7.10441	7.32512	6.81345	6.92149	5.94455	4.69434	3.16065	3.92317	4.26727	4.24537	5.07606	6.76475	4.22781	-2.53694	0.172307	5.47875e-08	-7.26132	8.23962e-06	alpha-2-glycoprotein 1, zinc [Source:MGI Symbol;Acc:MGI:103163]
chr4	19716732	19720199	-1	2	lncRNA	ENSMUSG00000086071	Gm12354	-1.35126	-0.647295	-0.441192	0.797177	0.189716	-0.228336	-2.45528	-4.47039	-2.77982	-1.36849	-4.47039	-1.3334	-0.280198	-2.81296	-2.53276	0.172808	1.25989e-05	-4.89967	0.000559049	predicted gene 12354 [Source:MGI Symbol;Acc:MGI:3649534]
chr8	12706944	12719127	-1	1	lncRNA	ENSMUSG00000074469	Gm15348	3.874	2.59567	3.14339	2.67923	2.86707	2.34664	0.303869	-0.142205	1.10808	0.812326	0.215057	0.085692	2.91767	0.397137	-2.52053	0.174279	7.06663e-09	-8.15079	1.8541e-06	predicted gene 15348 [Source:MGI Symbol;Acc:MGI:3642533]
chr3	108940059	108960774	1	6	protein_coding	ENSMUSG00000045662	Henmt1	0.947073	0.702586	0.114011	1.10301	1.09196	0.303452	-1.28257	-1.07211	-1.75459	-0.455054	-4.47039	-1.64985	0.710349	-1.78076	-2.49111	0.177869	7.79446e-05	-4.10821	0.00228467	HEN1 methyltransferase homolog 1 (Arabidopsis) [Source:MGI Symbol;Acc:MGI:1913965]
chr5	145694049	145720136	-1	1	protein_coding	ENSMUSG00000075551	Cyp3a41a	0.415081	0.180081	0.700873	-4.47039	-4.47039	-4.47039	-4.47039	-4.47039	-4.47039	-4.47039	-4.47039	-4.47039	-2.01919	-4.47039	-2.4512	0.182859	0.00325541	-2.48739	0.0348543	cytochrome P450, family 3, subfamily a, polypeptide 41A [Source:MGI Symbol;Acc:MGI:1858451]
chr15	82433437	82456845	1	9	protein_coding	ENSMUSG00000068086	Cyp2d9	6.38687	7.80974	7.91498	7.13894	6.77044	6.42999	5.09852	3.61388	4.20449	5.0737	4.28884	5.4776	7.07516	4.62617	-2.44899	0.183139	1.47104e-06	-5.83238	0.000105209	cytochrome P450, family 2, subfamily d, polypeptide 9 [Source:MGI Symbol;Acc:MGI:88606]
chr19	3992752	3999512	1	1	protein_coding	ENSMUSG00000037477	Tbx10	1.83312	0.992791	1.56508	1.54467	2.45156	1.27684	-0.644351	-0.484399	-0.153044	-0.273604	-2.48207	-0.959954	1.61068	-0.832903	-2.44358	0.183827	0.000159248	-3.79793	0.00390048	T-box 10 [Source:MGI Symbol;Acc:MGI:1261436]
chr3	83040141	83049863	-1	1	protein_coding	ENSMUSG00000033831	Fgb	5.63927	4.68323	5.28947	4.73131	1.73613	2.61652	1.24978	0.859962	1.4374	4.87172	1.21476	0.458212	4.11599	1.68197	-2.43402	0.18505	0.00309527	-2.5093	0.0339298	fibrinogen beta chain [Source:MGI Symbol;Acc:MGI:99501]
chr4	130209109	130222401	-1	2	protein_coding	ENSMUSG00000023120	Ldc1	6.01029	4.96789	5.58049	5.08089	6.2714	5.44814	2.52684	3.67998	3.16824	3.32443	2.69403	3.3787	5.55985	3.12871	-2.43115	0.185418	1.91678e-09	-8.71743	6.85439e-07	leucine decarboxylase 1 [Source:MGI Symbol;Acc:MGI:2685699]
chr4	43506966	43513729	1	7	protein_coding	ENSMUSG00000028463	Car9	2.12295	4.4244	4.5729	3.52784	2.76004	2.99775	1.45628	0.134184	0.929291	-0.112447	1.58034	1.84856	3.40098	0.972701	-2.42828	0.185787	3.09297e-06	-5.50962	0.000186412	carbonic anhydrase 9 [Source:MGI Symbol;Acc:MGI:2447188]
chr3	122125106	122227370	-1	1	unprocessed_pseudogene	ENSMUSG00000104887	Gm43158	1.12148	0.673063	0.56299	1.26572	0.862877	1.75457	-1.86865	-0.390946	-1.33331	-1.78822	-1.16249	-1.64985	1.04012	-1.36558	-2.40569	0.188718	2.85719e-08	-7.54406	5.50236e-06	predicted gene 43158 [Source:MGI Symbol;Acc:MGI:5663295]
chr7	27119909	27133660	1	3	protein_coding	ENSMUSG00000052974	Cyp2f2	2.18714	2.24065	2.77831	2.4136	0.94335	0.603549	-0.992663	-0.390946	-0.868792	1.85345	-2.8958	0.085692	1.8611	-0.534845	-2.39595	0.189998	0.000535192	-3.27149	0.00974243	cytochrome P450, family 2, subfamily f, polypeptide 2 [Source:MGI Symbol;Acc:MGI:88608]
chr3	116200408	116202713	1	1	lncRNA	ENSMUSG00000104607	Gm31651	0.748645	1.85012	0.463155	1.88234	1.12684	1.89032	-0.866981	-1.59023	-1.33331	-0.0381524	-1.02513	-1.3334	1.32691	-1.0312	-2.35811	0.195047	2.15169e-07	-6.66722	2.35545e-05	predicted gene, 31651 [Source:MGI Symbol;Acc:MGI:5590810]
chr12	25303940	25471979	1	7	lncRNA	ENSMUSG00000113669	Gm36723	0.947073	0.868061	1.49097	1.59453	0.903675	1.35938	-0.644351	-2.0804	-0.742134	-0.662654	-1.48403	-1.3334	1.19395	-1.15783	-2.35177	0.195905	0.000114668	-3.94056	0.00306011	predicted gene, 36723 [Source:MGI Symbol;Acc:MGI:5595882]
chr4	59043753	59138983	-1	2	protein_coding	ENSMUSG00000038598	Shoc1	-0.255171	-0.890086	-0.441192	0.0280464	0.432096	-0.941465	-4.47039	-2.82849	-2.35211	-1.36849	-2.48207	-2.62281	-0.344629	-2.68739	-2.34276	0.197132	2.15102e-07	-6.66736	2.35545e-05	shortage in chiasmata 1 [Source:MGI Symbol;Acc:MGI:2140313]
chr16	23057865	23082078	1	4	protein_coding	ENSMUSG00000022875	Kng1	3.86422	4.08373	4.27466	3.67414	1.82377	0.773732	1.04113	-0.807702	0.725168	3.24484	-0.315189	0.576357	3.08237	0.7441	-2.33827	0.197747	0.00157153	-2.80368	0.0210216	kininogen 1 [Source:MGI Symbol;Acc:MGI:1097705]
chr6	129831154	129876672	-1	2	protein_coding	ENSMUSG00000014543	Klra17	-0.172284	-0.647295	-0.8917	-0.490279	0.486823	-0.228336	-1.64578	-1.59023	-4.47039	-0.555123	-4.47039	-3.02009	-0.323845	-2.62533	-2.30149	0.202854	0.00236215	-2.62669	0.0278474	killer cell lectin-like receptor, subfamily A, member 17 [Source:MGI Symbol;Acc:MGI:2180674]
chr14	19838925	19844677	1	1	lncRNA	ENSMUSG00000114350	D14Ertd670e	0.244556	-1.41597	-1.03035	-0.490279	0.73307	-0.311041	-2.87199	-2.0804	-2.02263	-3.41128	-3.47816	-2.05582	-0.378335	-2.65338	-2.27505	0.206606	2.67624e-07	-6.57247	2.77846e-05	DNA segment, Chr 14, ERATO Doi 670, expressed [Source:MGI Symbol;Acc:MGI:1277153]
chr4	19818725	19842218	1	1	protein_coding	ENSMUSG00000041052	Slc7a13	9.83114	9.57675	9.79501	9.49608	9.91058	9.35196	7.1262	7.38978	7.43214	7.60837	6.94813	7.81723	9.66025	7.38697	-2.27328	0.206859	0.000625932	-3.20347	0.0109603	solute carrier family 7, (cationic amino acid transporter, y+ system) member 13 [Source:MGI Symbol;Acc:MGI:1921337]
chr9	105989454	106096783	-1	4	protein_coding	ENSMUSG00000032572	Col6a4	-0.887376	-0.14849	1.14934	0.292537	-0.184879	-0.941465	-3.4603	-3.42747	-1.52863	-2.80714	-1.89841	-0.959954	-0.120055	-2.34698	-2.22693	0.213613	3.59157e-05	-4.44472	0.00124559	collagen, type VI, alpha 4 [Source:MGI Symbol;Acc:MGI:1915803]
chr9	61259227	61293809	-1	1	lncRNA	ENSMUSG00000111658	B930092H01Rik	-0.644547	-0.723774	-0.0983932	-0.980724	1.28961	-2.41282	-3.4603	-2.0804	-2.35211	-3.41128	-2.48207	-3.02009	-0.595107	-2.80104	-2.20593	0.216744	9.94232e-05	-4.00251	0.00276802	RIKEN cDNA B930092H01 gene [Source:MGI Symbol;Acc:MGI:4437738]
chr17	34728380	34743882	-1	3	protein_coding	ENSMUSG00000073418	C4b	3.42594	3.48378	4.03927	2.67923	2.43774	3.44475	1.43203	-0.807702	1.35478	2.63331	0.372536	1.34837	3.25179	1.05555	-2.19623	0.218207	0.000271104	-3.56686	0.00591646	complement component 4B (Chido blood group) [Source:MGI Symbol;Acc:MGI:88228]
chr7	141061104	141072400	1	5	protein_coding	ENSMUSG00000055629	B4galnt4	-0.0939018	-0.376441	1.38583	-1.13468	0.189716	0.187736	-1.86865	-1.39611	-2.77982	-3.41128	-2.48207	-1.07402	0.0263759	-2.16866	-2.19503	0.218388	0.00438806	-2.35773	0.042665	beta-1,4-N-acetyl-galactosaminyl transferase 4 [Source:MGI Symbol;Acc:MGI:2652891]
chrX	143285674	143394262	-1	5	protein_coding	ENSMUSG00000031283	Chrdl1	3.52241	2.9497	3.98631	2.77963	3.65723	4.02351	-0.0589123	2.12109	1.26714	1.31574	1.34718	1.83282	3.48647	1.30418	-2.18229	0.220326	1.30987e-06	-5.88277	9.49481e-05	chordin-like 1 [Source:MGI Symbol;Acc:MGI:1933172]
chr10	7384111	7390783	-1	1	processed_pseudogene	ENSMUSG00000112057	Gm21321	1.27706	0.868061	1.76698	0.709394	1.46341	-1.07965	-2.45528	-0.0679875	-0.868792	-1.56314	-1.48403	-1.3334	0.83421	-1.29544	-2.12965	0.228514	6.85482e-05	-4.164	0.00208521	predicted gene, 21321 [Source:MGI Symbol;Acc:MGI:5434676]
chr14	6259747	6287250	-1	1	protein_coding	ENSMUSG00000079396	Gm3411	-0.760858	-1.5488	-1.77574	-1.72947	0.254234	-2.83414	-2.45528	-4.47039	-2.77982	-3.41128	-4.47039	-3.57019	-1.39913	-3.52622	-2.12709	0.228918	0.000434776	-3.36173	0.00847024	predicted gene 3411 [Source:MGI Symbol;Acc:MGI:3781589]
chrX	53695855	53716773	-1	6	transcribed_unprocessed_pseudogene	ENSMUSG00000085998	AW822252	2.36418	2.73076	3.09417	2.66763	2.95704	1.77476	1.27727	0.00259792	1.10808	1.06917	-0.0929214	-0.495177	2.59809	0.478169	-2.11992	0.230059	1.25302e-05	-4.90204	0.000559049	expressed sequence AW822252 [Source:MGI Symbol;Acc:MGI:2148030]
chr7	25897620	25926624	1	3	protein_coding	ENSMUSG00000030483	Cyp2b10	-0.0195596	-1.85797	0.562989	-1.72947	0.122177	-1.8216	-1.28257	-4.47039	-4.47039	-2.38261	-3.47816	-1.3334	-0.790572	-2.90292	-2.11235	0.23127	0.000511532	-3.29113	0.00942908	cytochrome P450, family 2, subfamily b, polypeptide 10 [Source:MGI Symbol;Acc:MGI:88598]
chr17	37480851	37483552	-1	2	protein_coding	ENSMUSG00000016283	H2-M2	-3.40111	-1.69512	-1.35543	-3.3748	-1.28541	-2.08713	-3.4603	-4.47039	-4.47039	-4.47039	-4.47039	-4.47039	-2.19984	-4.30204	-2.1022	0.232903	0.00410524	-2.38666	0.0409303	histocompatibility 2, M region locus 2 [Source:MGI Symbol;Acc:MGI:95914]
chr19	30232942	30239687	1	1	protein_coding	ENSMUSG00000024863	Mbl2	2.03847	1.76872	2.0163	0.23082	0.0513201	-0.592089	-0.992663	-1.59023	-1.33331	0.771596	-1.31432	-2.62281	0.918923	-1.18029	-2.09921	0.233386	0.000453035	-3.34387	0.00872312	mannose-binding lectin (protein C) 2 [Source:MGI Symbol;Acc:MGI:96924]
chr12	103894926	103904887	-1	1	protein_coding	ENSMUSG00000079015	Serpina1c	3.84942	3.77532	4.24866	4.44914	2.36656	0.358006	1.22175	0.897492	1.10808	3.69493	-0.78434	0.329523	3.17452	1.07791	-2.09661	0.233807	0.00400481	-2.39742	0.0402784	serine (or cysteine) peptidase inhibitor, clade A, member 1C [Source:MGI Symbol;Acc:MGI:891969]
chr10	68313008	68326978	1	1	lncRNA	ENSMUSG00000112275	Gm47078	-0.255171	-0.0467365	-4.47039	-0.207963	0.687068	-1.23248	-2.87199	-4.47039	-3.39047	-2.05502	-2.8958	-2.31164	-0.920944	-2.99922	-2.07827	0.236798	0.0027914	-2.55418	0.0314687	predicted gene, 47078 [Source:MGI Symbol;Acc:MGI:6095801]
chr8	24531892	24576333	-1	4	protein_coding	ENSMUSG00000031549	Ido2	3.78865	3.445	3.46061	3.2685	3.54566	3.24212	2.4322	0.418616	1.2056	0.812326	1.0993	2.42224	3.45842	1.39838	-2.06004	0.239809	5.01359e-08	-7.29985	7.83289e-06	indoleamine 2,3-dioxygenase 2 [Source:MGI Symbol;Acc:MGI:2142489]
chr6	66746017	66746326	1	1	processed_pseudogene	ENSMUSG00000108231	Gm4045	-0.760858	-0.647295	-2.043	-0.598158	-0.273065	-2.08713	-4.47039	-2.40649	-4.47039	-1.36849	-2.8958	-3.02009	-1.06825	-3.10527	-2.03702	0.243666	0.00115409	-2.93776	0.0168522	predicted gene 4045 [Source:MGI Symbol;Acc:MGI:3782220]
chr6	106710357	106749037	-1	3	protein_coding	ENSMUSG00000005364	Il5ra	1.79242	1.4757	1.58896	2.07027	2.24483	2.77528	0.303869	-0.142205	1.00349	0.225813	-0.57805	-0.959954	1.99124	-0.0245066	-2.01575	0.247286	0.000699125	-3.15545	0.0118176	interleukin 5 receptor, alpha [Source:MGI Symbol;Acc:MGI:96558]
chr7	119626519	119631058	-1	1	lncRNA	ENSMUSG00000108884	Gm45792	5.49298	5.12878	5.45941	5.46785	5.19011	5.22233	3.49215	3.19873	2.31312	3.3454	3.38445	4.13686	5.32691	3.31179	-2.01512	0.247393	1.04082e-05	-4.98262	0.000480265	predicted gene 45792 [Source:MGI Symbol;Acc:MGI:5804907]
chr1	86045863	86055456	1	2	protein_coding	ENSMUSG00000026227	2810459M11Rik	-1.17952	1.01649	0.866342	0.408574	-0.0231974	-1.23248	-2.45528	-1.8146	-1.75459	-1.56314	-3.47816	-1.07402	-0.023964	-2.0233	-1.99933	0.250115	0.000111527	-3.95262	0.00299116	RIKEN cDNA 2810459M11 gene [Source:MGI Symbol;Acc:MGI:1920042]
chr12	112850873	112868228	-1	2	protein_coding	ENSMUSG00000021298	Gpr132	-0.172284	0.841766	0.700873	0.56681	0.777649	0.461289	-0.451527	-0.933858	-1.52863	-0.361478	-3.47816	-2.05582	0.529351	-1.46825	-1.9976	0.250417	0.000657666	-3.18199	0.0113553	G protein-coupled receptor 132 [Source:MGI Symbol;Acc:MGI:1890220]
chr14	59043995	59061063	-1	3	lncRNA	ENSMUSG00000114441	Gm33472	1.21683	0.180081	0.240017	0.292537	-0.692206	0.603549	-0.451527	-4.47039	-2.02263	-0.778849	-1.67639	-0.66357	0.3068	-1.67723	-1.98403	0.252783	0.00144073	-2.84142	0.0197639	predicted gene, 33472 [Source:MGI Symbol;Acc:MGI:5592631]
chr12	103728156	103830373	-1	4	protein_coding	ENSMUSG00000071178	Serpina1b	5.48502	5.0318	5.18758	4.50561	4.89112	4.03192	2.49207	2.8231	2.66136	4.05456	1.87176	3.37327	4.85551	2.87935	-1.97615	0.254166	0.00157969	-2.80143	0.0210783	serine (or cysteine) preptidase inhibitor, clade A, member 1B [Source:MGI Symbol;Acc:MGI:891970]
chr19	39688834	39741054	-1	1	protein_coding	ENSMUSG00000074882	Cyp2c68	1.96713	1.6373	2.11828	0.515969	-0.819233	-0.398778	-2.45528	-0.933858	-0.153044	-0.273604	-1.48403	-1.3334	0.836779	-1.10553	-1.94231	0.260199	0.00165245	-2.78187	0.0216541	cytochrome P450, family 2, subfamily c, polypeptide 68 [Source:MGI Symbol;Acc:MGI:3612287]
chr19	34922361	34975745	1	10	protein_coding	ENSMUSG00000024795	Kif20b	3.89338	3.83652	3.69871	3.87914	4.78047	3.78552	1.43203	2.70106	2.1265	2.45186	1.58034	1.983	3.97896	2.0458	-1.93316	0.261855	5.39173e-07	-6.26827	4.9019e-05	kinesin family member 20B [Source:MGI Symbol;Acc:MGI:2444576]
chr13	4049011	4090688	1	3	protein_coding	ENSMUSG00000033715	Akr1c14	8.05244	7.78645	7.99424	7.61452	8.42521	7.7235	5.68413	6.14747	6.02053	6.15024	6.05318	6.04638	7.93273	6.01699	-1.91574	0.265036	2.78729e-09	-8.55482	9.34438e-07	aldo-keto reductase family 1, member C14 [Source:MGI Symbol;Acc:MGI:2145458]
chr8	110805638	110807477	1	1	lncRNA	ENSMUSG00000085068	Gm15895	2.02096	1.57482	2.80914	1.71212	2.58297	1.51152	0.072415	-0.807702	0.538136	0.771596	-0.163273	0.373707	2.03525	0.130813	-1.90444	0.26712	1.57124e-06	-5.80376	0.000109457	predicted gene 15895 [Source:MGI Symbol;Acc:MGI:3802071]
chr11	4064841	4077736	1	5	protein_coding	ENSMUSG00000054986	Sec14l3	3.16412	3.12892	3.54848	3.08883	3.06888	3.40644	0.834612	2.08901	1.32615	1.5979	1.42117	0.787065	3.23428	1.34265	-1.89163	0.269503	2.71615e-05	-4.56605	0.00100479	SEC14-like lipid binding 3 [Source:MGI Symbol;Acc:MGI:3617848]
chr2	152507798	152511692	-1	1	protein_coding	ENSMUSG00000074680	Defb26	-0.760858	-1.5488	-0.765216	-1.30706	-1.48161	-1.8216	-2.13235	-4.47039	-4.47039	-3.41128	-1.48403	-3.02009	-1.28086	-3.16475	-1.8839	0.270951	0.000377824	-3.42271	0.00766702	defensin beta 26 [Source:MGI Symbol;Acc:MGI:3643488]
chr14	27838165	27876217	-1	1	lncRNA	ENSMUSG00000109849	Gm45645	3.88856	3.17177	2.54185	3.67414	3.79914	3.19794	1.90703	1.76279	0.434664	1.28713	1.32165	2.32432	3.3789	1.50626	-1.87264	0.273074	0.00304543	-2.51635	0.033531	predicted gene 45645 [Source:MGI Symbol;Acc:MGI:5791481]
chr15	82555072	82560403	1	7	protein_coding	ENSMUSG00000096852	Cyp2d12	6.39198	6.35166	4.55482	6.40123	5.96302	6.72543	5.07913	3.57965	3.57945	4.37655	4.09902	4.46763	6.06469	4.19691	-1.86778	0.273994	0.000301056	-3.52135	0.00636608	cytochrome P450, family 2, subfamily d, polypeptide 12 [Source:MGI Symbol;Acc:MGI:88604]
chr1	160978585	161005863	1	8	protein_coding	ENSMUSG00000026715	Serpinc1	3.47819	3.322	3.64846	2.71348	1.19417	1.96252	0.455946	0.897492	1.07405	2.67807	0.0382582	-0.0246836	2.7198	0.853189	-1.86661	0.274216	0.00122718	-2.91109	0.0176005	serine (or cysteine) peptidase inhibitor, clade C (antithrombin), member 1 [Source:MGI Symbol;Acc:MGI:88095]
chr17	31677807	31681733	1	6	protein_coding	ENSMUSG00000024041	Cryaa	-0.343111	-0.890086	-0.176763	-1.13468	0.486823	-0.150115	-2.87199	-3.42747	-1.52863	-0.778849	-2.16092	-2.62281	-0.367989	-2.23178	-1.86379	0.274754	0.0013814	-2.85968	0.0191787	crystallin, alpha A [Source:MGI Symbol;Acc:MGI:88515]
chr1	171225054	171226379	1	4	protein_coding	ENSMUSG00000005681	Apoa2	4.67596	4.64572	5.02421	3.81749	2.86707	1.64914	1.27727	2.1983	1.54069	3.78976	0.973803	1.71755	3.77993	1.91623	-1.86371	0.27477	0.00123131	-2.90963	0.0176284	apolipoprotein A-II [Source:MGI Symbol;Acc:MGI:88050]
chr4	135759715	135815564	1	3	protein_coding	ENSMUSG00000037139	Myom3	2.10645	1.4757	2.62505	2.48142	3.32312	1.64914	0.072415	0.741132	-0.625703	0.771596	0.871949	0.650066	2.27681	0.413576	-1.86324	0.274859	0.00017929	-3.74644	0.00423662	myomesin family, member 3 [Source:MGI Symbol;Acc:MGI:2685280]
chr16	23034032	23034524	1	1	processed_pseudogene	ENSMUSG00000116996	Gm8128	0.831319	1.10759	0.29912	-0.0464144	0.31599	1.03041	-2.45528	-2.40649	-0.323999	-1.04375	-1.48403	0.085692	0.589669	-1.27131	-1.86098	0.27529	0.000212262	-3.67313	0.00485605	predicted gene 8128 [Source:MGI Symbol;Acc:MGI:3646862]
chr8	3743397	3748984	-1	4	protein_coding	ENSMUSG00000031494	Cd209a	0.118534	0.61214	1.08363	0.56681	-0.0231974	0.55767	-0.363991	-1.39611	-0.235991	-0.361478	-4.47039	-1.3334	0.48593	-1.36022	-1.84616	0.278133	0.00128044	-2.89264	0.0181635	CD209a antigen [Source:MGI Symbol;Acc:MGI:2157942]
chr6	55170626	55175043	-1	2	protein_coding	ENSMUSG00000003477	Inmt	9.37492	9.66305	10.1774	9.60803	10.197	9.27264	7.89096	8.02887	7.91223	8.04262	7.69237	7.77949	9.71551	7.89109	-1.82442	0.282354	2.64585e-08	-7.57743	5.19232e-06	indolethylamine N-methyltransferase [Source:MGI Symbol;Acc:MGI:102963]
chr17	12841079	12868143	-1	10	protein_coding	ENSMUSG00000068037	Mas1	0.831319	0.968693	1.76698	0.663414	0.432096	0.99642	-1.28257	-0.484399	-0.153044	-1.78822	-1.89841	0.373707	0.943154	-0.872156	-1.81531	0.284143	0.000277327	-3.55701	0.00600507	MAS1 oncogene [Source:MGI Symbol;Acc:MGI:96918]
chr19	4040285	4046023	-1	6	protein_coding	ENSMUSG00000038155	Gstp2	0.303666	0.0935847	0.178389	-0.124929	-0.575465	-0.699413	-1.86865	-2.40649	-2.77982	-1.04375	-2.48207	-1.07402	-0.137361	-1.94247	-1.80511	0.28616	5.72713e-05	-4.24206	0.00180002	glutathione S-transferase, pi 2 [Source:MGI Symbol;Acc:MGI:95864]
chr18	64340020	64400987	1	1	protein_coding	ENSMUSG00000045991	Onecut2	-2.79378	-1.0781	0.178389	-2.32929	-4.47039	-4.47039	-4.47039	-4.47039	-4.47039	-3.41128	-4.47039	-4.47039	-2.49392	-4.29387	-1.79994	0.287186	0.00469449	-2.32841	0.0444637	one cut domain, family member 2 [Source:MGI Symbol;Acc:MGI:1891408]
chr17	74016955	74047916	-1	1	protein_coding	ENSMUSG00000038541	Srd5a2	2.43199	2.9497	4.21453	3.35782	3.63923	2.81482	1.71937	1.16704	0.680633	1.34379	2.22841	1.4956	3.23468	1.43914	-1.79554	0.288063	1.35704e-06	-5.86741	9.79259e-05	steroid 5 alpha-reductase 2 [Source:MGI Symbol;Acc:MGI:2150380]
chr5	31297443	31327314	1	7	protein_coding	ENSMUSG00000059434	Gckr	-1.02606	0.180081	0.114011	0.663414	-1.11273	-3.43175	-2.13235	-2.82849	-2.35211	-1.36849	-2.16092	-4.47039	-0.768841	-2.55212	-1.78328	0.290521	0.00502494	-2.29887	0.0462329	glucokinase regulatory protein [Source:MGI Symbol;Acc:MGI:1096345]
chr5	66069501	66072895	-1	1	TEC	ENSMUSG00000107304	Gm43775	-1.77175	-0.574667	-0.0983932	-0.389909	-0.819233	0.691148	-2.87199	-1.8146	-4.47039	-2.38261	-0.899717	-1.19789	-0.4938	-2.27286	-1.77906	0.291372	0.0017324	-2.76135	0.022464	predicted gene 43775 [Source:MGI Symbol;Acc:MGI:5663912]
chr2	10094593	10131396	-1	3	protein_coding	ENSMUSG00000037254	Itih2	4.22689	4.20987	4.3002	3.81749	3.95284	3.76548	2.0573	1.86104	2.07581	3.20715	2.38451	2.06613	4.04546	2.27532	-1.77014	0.293181	2.44462e-06	-5.61179	0.00015427	inter-alpha trypsin inhibitor, heavy chain 2 [Source:MGI Symbol;Acc:MGI:96619]
chr13	56595537	56596642	1	1	lncRNA	ENSMUSG00000114604	2010203P06Rik	0.118534	-0.315989	-1.77574	0.663414	-0.819233	-1.23248	-1.45278	-4.47039	-1.52863	-1.197	-3.47816	-1.8386	-0.560249	-2.32759	-1.76734	0.293749	0.00473164	-2.32499	0.044616	RIKEN cDNA 2010203P06 gene [Source:MGI Symbol;Acc:MGI:1913797]
chr2	91929805	91932297	-1	4	protein_coding	ENSMUSG00000027239	Mdk	4.13223	4.16816	4.37422	4.62736	5.47027	4.42589	3.47445	2.12109	1.9121	2.72149	3.09906	3.38411	4.53302	2.78538	-1.74764	0.297789	1.78198e-05	-4.7491	0.000727807	midkine [Source:MGI Symbol;Acc:MGI:96949]
chr16	44394796	44482428	1	7	protein_coding	ENSMUSG00000071550	Cfap44	-1.17952	-0.981032	0.866342	0.292537	0.432096	-0.150115	-1.64578	-2.0804	-2.35211	-1.78822	-1.67639	-1.48297	-0.119948	-1.83764	-1.7177	0.304034	0.00430425	-2.3661	0.0420291	cilia and flagella associated protein 44 [Source:MGI Symbol;Acc:MGI:1277238]
chr1	191977370	191988283	1	4	protein_coding	ENSMUSG00000049353	Rd3	-0.255171	-0.439538	0.700873	0.408574	0.189716	-1.07965	-1.13035	-1.59023	-2.02263	-2.80714	-1.31432	-1.8386	-0.0791988	-1.78388	-1.70468	0.306789	0.00460883	-2.33641	0.0439231	retinal degeneration 3 [Source:MGI Symbol;Acc:MGI:1921273]
chr14	75841486	75841714	1	1	processed_pseudogene	ENSMUSG00000115458	Gm48931	-2.79378	-0.723774	-0.541326	-0.841622	0.375211	-1.40344	-3.4603	-1.07211	-4.47039	-2.38261	-2.8958	-1.8386	-0.988122	-2.68664	-1.69851	0.308103	0.00460064	-2.33718	0.0438847	predicted gene, 48931 [Source:MGI Symbol;Acc:MGI:6118245]
chr5	123171807	123182727	-1	6	protein_coding	ENSMUSG00000029445	Hpd	5.296	6.04888	6.59094	5.97796	5.61241	4.59725	4.36346	3.44673	3.83955	4.46223	3.97758	3.89302	5.68724	3.9971	-1.69014	0.309896	1.75492e-05	-4.75574	0.000720438	4-hydroxyphenylpyruvic acid dioxygenase [Source:MGI Symbol;Acc:MGI:96213]
chr19	8062209	8131982	-1	1	protein_coding	ENSMUSG00000063590	Slc22a28	6.91049	6.79362	6.74236	6.20356	6.93631	6.75559	5.10236	5.29885	4.64206	4.75382	4.9424	5.47886	6.72365	5.03639	-1.68726	0.310516	1.38991e-06	-5.85701	9.98503e-05	solute carrier family 22, member 28 [Source:MGI Symbol;Acc:MGI:3645714]
chr2	80411970	80447625	-1	2	protein_coding	ENSMUSG00000027004	Frzb	4.85212	4.64952	5.57751	4.80198	5.21868	4.78814	3.33753	3.6195	3.06807	3.26698	2.81789	3.68081	4.98133	3.29847	-1.68286	0.311465	1.93984e-07	-6.71223	2.19831e-05	frizzled-related protein [Source:MGI Symbol;Acc:MGI:892032]
chr15	9276888	9315032	1	5	protein_coding	ENSMUSG00000072664	Ugt3a1	6.67475	7.17851	5.66577	6.35858	6.39816	7.03995	5.17905	5.01709	3.5855	5.25638	4.934	5.31432	6.55262	4.88106	-1.67156	0.313913	1.56468e-05	-4.80557	0.000667874	UDP glycosyltransferases 3 family, polypeptide A1 [Source:MGI Symbol;Acc:MGI:2146055]
chr4	122946850	122961188	-1	4	protein_coding	ENSMUSG00000028655	Mfsd2a	4.89839	3.17177	5.329	2.90347	4.40403	3.66629	2.76876	2.44637	3.0594	1.79368	0.514505	3.76202	4.06216	2.39079	-1.67137	0.313955	0.00172182	-2.76401	0.0223808	major facilitator superfamily domain containing 2A [Source:MGI Symbol;Acc:MGI:1923824]
chr6	41546730	41548352	1	1	TR_C_gene	ENSMUSG00000076498	Trbc2	-0.255171	0.61214	-0.176763	0.0280464	0.122177	0.246754	-1.64578	-2.40649	-0.000216433	-1.04375	-3.47816	-0.854248	0.0961973	-1.57144	-1.66764	0.314768	0.00270237	-2.56826	0.0307325	T cell receptor beta, constant 2 [Source:MGI Symbol;Acc:MGI:4835227]
chr17	35128997	35132050	-1	1	protein_coding	ENSMUSG00000024391	Apom	5.06781	4.37941	2.89785	4.03622	5.72767	5.31831	2.57194	2.24272	2.28364	2.74272	3.57477	4.05103	4.57121	2.91114	-1.66007	0.316423	0.00112329	-2.94951	0.0166121	apolipoprotein M [Source:MGI Symbol;Acc:MGI:1930124]
chr2	152538714	152540098	-1	1	protein_coding	ENSMUSG00000044249	Defb29	4.13223	4.29713	4.29295	3.63893	5.03578	3.87709	2.4322	2.77349	2.42534	2.98466	1.94046	2.8395	4.21235	2.56594	-1.64641	0.319434	6.06161e-07	-6.21741	5.38914e-05	defensin beta 29 [Source:MGI Symbol;Acc:MGI:1922650]
chr1	153740349	153745468	1	1	protein_coding	ENSMUSG00000026475	Rgs16	1.59361	2.14712	1.76698	1.13705	0.254234	-0.150115	-0.129349	-0.484399	-0.323999	-0.112447	-0.237233	-1.8386	1.12481	-0.521005	-1.64582	0.319565	0.000101102	-3.99524	0.00278585	regulator of G-protein signaling 16 [Source:MGI Symbol;Acc:MGI:108407]
chr18	15389496	15410982	-1	12	protein_coding	ENSMUSG00000024411	Aqp4	6.44709	5.9252	7.032	6.58742	6.19231	6.24154	3.41382	5.51649	3.51749	4.74333	5.69642	5.82656	6.40426	4.78569	-1.61857	0.325657	0.000536451	-3.27047	0.00975432	aquaporin 4 [Source:MGI Symbol;Acc:MGI:107387]
chr2	126320973	126500674	-1	5	protein_coding	ENSMUSG00000060131	Atp8b4	1.01938	1.72623	1.99858	1.77833	2.29169	2.04796	0.455946	0.134184	0.323194	0.686514	-0.899717	0.458212	1.81036	0.193056	-1.61731	0.325944	2.20673e-05	-4.65625	0.000857745	ATPase, class I, type 8B, member 4 [Source:MGI Symbol;Acc:MGI:1859664]
chr17	32685627	32703352	1	4	protein_coding	ENSMUSG00000073424	Cyp4f15	0.46772	1.21392	1.99858	1.43947	1.01957	-0.815369	-0.129349	-1.39611	-0.625703	0.032503	-1.67639	-0.576918	0.887316	-0.728661	-1.61598	0.326244	0.00532849	-2.2734	0.0481719	cytochrome P450, family 4, subfamily f, polypeptide 15 [Source:MGI Symbol;Acc:MGI:2146921]
chr14	59276913	59297522	-1	1	protein_coding	ENSMUSG00000044703	Phf11a	-0.536917	-0.723774	-0.648932	-0.124929	-0.184879	0.246754	-2.13235	-2.82849	-2.35211	-0.662653	-2.48207	-1.19789	-0.328779	-1.94259	-1.61381	0.326733	0.000769833	-3.1136	0.0126539	PHD finger protein 11A [Source:MGI Symbol;Acc:MGI:1918441]
chr12	101645443	101718523	-1	4	protein_coding	ENSMUSG00000021187	Tc2n	3.76255	3.63307	3.90779	3.86397	3.9912	3.71935	2.4322	2.44637	2.19142	1.87283	2.44488	1.83282	3.81299	2.20342	-1.60957	0.327697	8.2473e-08	-7.08369	1.15405e-05	tandem C2 domains, nuclear [Source:MGI Symbol;Acc:MGI:1921663]
chrX	56870163	57001558	1	6	protein_coding	ENSMUSG00000053852	Adgrg4	1.41748	1.59069	0.65636	0.995774	1.54305	1.64914	0.249393	-0.691696	-1.00765	-0.112447	-0.237233	0.0315595	1.30875	-0.294679	-1.60343	0.329094	5.8941e-05	-4.22958	0.00184171	adhesion G protein-coupled receptor G4 [Source:MGI Symbol;Acc:MGI:2685213]
chr19	3986570	3990007	1	7	protein_coding	ENSMUSG00000024866	Acy3	11.189	10.8016	11.3284	10.9104	11.4796	10.5736	9.52117	9.54511	9.33079	9.36808	9.13755	9.76242	11.0471	9.44419	-1.60292	0.329209	2.57537e-10	-9.58916	1.65771e-07	aspartoacylase (aminoacylase) 3 [Source:MGI Symbol;Acc:MGI:1918920]
chr10	93523338	93540033	-1	1	protein_coding	ENSMUSG00000015890	Amdhd1	1.56972	2.47255	2.08508	2.26757	1.3499	1.33239	0.906786	-1.22503	-0.868792	1.28713	0.0996304	1.30339	1.8462	0.250518	-1.59568	0.330865	0.000288832	-3.53935	0.00620545	amidohydrolase domain containing 1 [Source:MGI Symbol;Acc:MGI:1919011]
chr7	142434850	142440396	1	11	protein_coding	ENSMUSG00000031098	Syt8	-2.03916	-0.890086	-2.043	-2.75934	-1.28541	-0.815369	-2.45528	-3.42747	-4.47039	-4.47039	-2.48207	-2.05582	-1.63873	-3.2269	-1.58817	0.332592	0.00481068	-2.31779	0.0449886	synaptotagmin VIII [Source:MGI Symbol;Acc:MGI:1859867]
chr14	7964533	7994573	-1	2	protein_coding	ENSMUSG00000025279	Dnase1l3	1.21682	1.4757	2.414	1.54467	0.486823	0.99642	1.19318	-0.30318	0.434664	-0.190777	-1.31432	-1.19789	1.35574	-0.22972	-1.58546	0.333218	0.00489108	-2.31059	0.0453644	deoxyribonuclease 1-like 3 [Source:MGI Symbol;Acc:MGI:1314633]
chr10	127048250	127053006	1	3	protein_coding	ENSMUSG00000006724	Cyp27b1	2.85393	1.6373	3.95908	1.86213	2.53184	2.31941	2.02523	-0.390946	0.768368	1.42483	1.18675	0.685554	2.52728	0.949964	-1.57732	0.335105	0.000843973	-3.07367	0.0134734	cytochrome P450, family 27, subfamily b, polypeptide 1 [Source:MGI Symbol;Acc:MGI:1098274]
chr12	108678711	108702315	-1	3	protein_coding	ENSMUSG00000021263	Degs2	4.73889	5.38127	5.57303	4.92886	5.32764	5.01939	3.86707	3.23583	3.0419	3.70036	3.71864	3.967	5.16151	3.58847	-1.57305	0.336098	8.23259e-08	-7.08446	1.15405e-05	delta(4)-desaturase, sphingolipid 2 [Source:MGI Symbol;Acc:MGI:1917309]
chr18	44270127	44277700	1	1	protein_coding	ENSMUSG00000038071	Npy6r	-1.77175	-0.315989	-0.541326	-0.841622	0.375211	-0.941465	-2.87199	-1.59023	-1.33331	-3.41128	-2.16092	-2.05582	-0.672823	-2.23726	-1.56444	0.33811	0.00334725	-2.47531	0.0355303	neuropeptide Y receptor Y6 [Source:MGI Symbol;Acc:MGI:1098590]
chr1	171018920	171029761	1	1	protein_coding	ENSMUSG00000059089	Fcgr4	1.9853	1.4585	1.82846	1.26572	1.05622	2.42539	-0.129349	0.254764	0.63468	0.686514	-0.0929214	-0.66357	1.66993	0.11502	-1.55491	0.340349	0.000654879	-3.18384	0.0113194	Fc receptor, IgG, low affinity IV [Source:MGI Symbol;Acc:MGI:2179523]
chr19	11469366	11482192	1	2	protein_coding	ENSMUSG00000079419	Ms4a6c	1.36294	1.15107	1.88742	0.663414	1.01957	1.60471	0.834611	-0.691696	0.137961	-2.05502	0.158498	-0.0246836	1.28152	-0.273388	-1.55491	0.34035	0.00321116	-2.49334	0.0347272	membrane-spanning 4-domains, subfamily A, member 6C [Source:MGI Symbol;Acc:MGI:2385644]
chr3	130617448	130637521	1	6	protein_coding	ENSMUSG00000019232	Etnppl	4.3371	4.9137	5.90334	5.24598	4.33486	5.48077	3.98429	3.22111	3.19223	3.4459	3.25555	3.80299	5.03596	3.48368	-1.55228	0.340971	3.27128e-07	-6.48528	3.20985e-05	ethanolamine phosphate phospholyase [Source:MGI Symbol;Acc:MGI:1919010]
chr5	127632262	127709374	1	3	protein_coding	ENSMUSG00000049971	Glt1d1	4.2307	4.96027	5.26002	4.83865	4.40403	4.63364	3.37618	3.04835	3.23906	2.73214	2.93196	3.68958	4.72122	3.16954	-1.55167	0.341114	3.99144e-09	-8.39887	1.18945e-06	glycosyltransferase 1 domain containing 1 [Source:MGI Symbol;Acc:MGI:2442755]
chr18	84667465	84685702	-1	9	protein_coding	ENSMUSG00000024644	Cndp2	9.84302	9.55016	9.55621	9.42175	10.2445	9.50305	8.23841	8.17045	8.09912	8.0788	8.05221	8.21307	9.68646	8.14201	-1.54445	0.342826	2.60601e-11	-10.584	3.81236e-08	CNDP dipeptidase 2 (metallopeptidase M20 family) [Source:MGI Symbol;Acc:MGI:1913304]
chr15	36504062	36555573	-1	4	protein_coding	ENSMUSG00000013611	Snx31	4.75486	4.15487	4.28566	4.28043	4.50691	3.81019	3.34405	2.78355	2.26868	2.83456	2.32151	3.15011	4.29882	2.78374	-1.51508	0.349877	3.01218e-08	-7.52112	5.60149e-06	sorting nexin 31 [Source:MGI Symbol;Acc:MGI:1913946]
chr17	74425438	74459142	-1	3	protein_coding	ENSMUSG00000039193	Nlrc4	2.73011	2.69449	3.23704	2.07027	2.77111	2.23448	0.975522	0.518347	1.38285	0.964639	1.15818	1.68285	2.62292	1.11373	-1.50918	0.35131	1.09419e-06	-5.96091	8.30555e-05	NLR family, CARD domain containing 4 [Source:MGI Symbol;Acc:MGI:3036243]
chr10	82985498	83195900	1	1	protein_coding	ENSMUSG00000034612	Chst11	6.38001	6.32877	6.67702	6.62988	6.18922	6.24336	5.18451	5.05287	4.48258	4.64246	4.67391	5.38214	6.40804	4.90308	-1.50496	0.352339	4.54385e-09	-8.34258	1.30571e-06	carbohydrate sulfotransferase 11 [Source:MGI Symbol;Acc:MGI:1927166]
chr10	70097121	70193200	1	4	protein_coding	ENSMUSG00000048701	Ccdc6	8.12311	7.88872	7.87729	7.86073	8.02483	7.14355	7.23051	6.0746	6.06776	6.53266	5.82464	6.26448	7.81971	6.33244	-1.48726	0.356688	1.48145e-05	-4.82931	0.000639595	coiled-coil domain containing 6 [Source:MGI Symbol;Acc:MGI:1923801]
chr4	155790439	155799503	1	2	protein_coding	ENSMUSG00000078487	Ankrd65	1.41748	1.55876	1.43935	1.71212	1.90639	1.24824	0.00824513	0.254764	-0.868792	0.225813	0.421428	0.329523	1.54706	0.0618302	-1.48523	0.357192	6.1354e-05	-4.21216	0.001906	ankyrin repeat domain 65 [Source:MGI Symbol;Acc:MGI:2685285]
chr16	55839953	55895285	-1	1	protein_coding	ENSMUSG00000075033	Nxpe3	4.9571	4.98	5.40327	5.01148	5.23076	4.84415	3.51543	3.02311	3.64466	3.82999	3.72839	3.79082	5.07113	3.58873	-1.4824	0.357894	6.3988e-11	-10.1939	5.86952e-08	neurexophilin and PC-esterase domain family, member 3 [Source:MGI Symbol;Acc:MGI:2686598]
chr4	43496142	43499695	-1	10	protein_coding	ENSMUSG00000051517	Arhgef39	3.26423	4.14952	3.63131	3.59674	3.46618	3.45104	2.16423	1.74231	1.9121	2.0192	2.62265	2.20711	3.59317	2.11127	-1.48191	0.358016	4.86751e-07	-6.31269	4.55396e-05	Rho guanine nucleotide exchange factor (GEF) 39 [Source:MGI Symbol;Acc:MGI:3036286]
chrX	7822289	7838280	1	2	protein_coding	ENSMUSG00000009731	Kcnd1	-1.17952	-0.14849	-1.03035	0.663414	0.94335	0.813316	-1.86865	-1.8146	-0.742134	-1.56314	-2.16092	-0.66357	0.0102874	-1.46884	-1.47912	0.358707	0.000622861	-3.20561	0.0109302	potassium voltage-gated channel, Shal-related family, member 1 [Source:MGI Symbol;Acc:MGI:96671]
chr6	131219223	131247362	-1	2	protein_coding	ENSMUSG00000030187	Klra2	0.831319	0.86806	1.18111	0.663414	0.122177	2.15967	-0.644351	-0.807702	-0.235991	-0.905229	0.158498	-0.576918	0.970959	-0.501949	-1.47291	0.360256	0.00249023	-2.60376	0.0288917	killer cell lectin-like receptor, subfamily A, member 2 [Source:MGI Symbol;Acc:MGI:101906]
chr12	112106679	112127559	1	8	protein_coding	ENSMUSG00000037686	Aspg	5.22706	5.55317	5.16987	5.31452	5.39178	5.44657	4.51258	3.55638	3.78274	3.35232	3.67394	4.39714	5.3505	3.87918	-1.47131	0.360654	8.9e-08	-7.05061	1.22334e-05	asparaginase [Source:MGI Symbol;Acc:MGI:2144822]
chr19	8335371	8405111	-1	3	protein_coding	ENSMUSG00000052562	Slc22a30	7.13407	6.93597	7.41762	6.89653	7.23347	6.97217	5.49514	6.01928	5.21253	5.53412	5.59084	5.97288	7.09831	5.63747	-1.46084	0.363282	0.00014008	-3.85362	0.00357804	solute carrier family 22, member 30 [Source:MGI Symbol;Acc:MGI:2442750]
chr3	97628804	97655282	1	5	protein_coding	ENSMUSG00000028088	Fmo5	7.02359	6.84499	7.42137	7.04176	7.03257	6.44661	5.51981	5.42789	5.3126	5.50956	5.45947	5.84433	6.96848	5.51228	-1.4562	0.364451	1.33554e-09	-8.87434	5.24182e-07	flavin containing monooxygenase 5 [Source:MGI Symbol;Acc:MGI:1310004]
chr6	133849851	133853762	-1	2	protein_coding	ENSMUSG00000032758	Kap	14.3007	13.9861	14.1942	13.7222	14.9111	13.8405	12.7028	12.9432	12.8956	12.8389	12.197	12.7607	14.1591	12.723	-1.43608	0.369571	2.05045e-06	-5.68815	0.000136347	kidney androgen regulated protein [Source:MGI Symbol;Acc:MGI:96653]
chr8	111623785	111630374	-1	3	protein_coding	ENSMUSG00000031958	Ldhd	10.1708	10.0403	10.4145	9.81729	10.2338	9.70316	8.57174	8.56292	8.64487	8.9612	8.44401	8.66064	10.0633	8.6409	-1.42243	0.373084	7.07444e-12	-11.1503	1.42302e-08	lactate dehydrogenase D [Source:MGI Symbol;Acc:MGI:106428]
chr10	75636706	75644008	-1	4	protein_coding	ENSMUSG00000006342	Susd2	8.40179	7.96797	8.55885	8.16756	8.233	8.03736	6.79229	6.46199	6.90254	7.10847	6.6852	6.90197	8.22776	6.80874	-1.41901	0.373969	6.56546e-11	-10.1827	5.86952e-08	sushi domain containing 2 [Source:MGI Symbol;Acc:MGI:1918983]
chr3	68869586	68872163	1	1	protein_coding	ENSMUSG00000046999	1110032F04Rik	1.01938	0.481987	1.33024	0.56681	2.3519	0.925942	-0.203402	-0.584327	0.725168	-0.662653	-0.899717	-0.207902	1.11271	-0.305472	-1.41818	0.374183	0.000206819	-3.68441	0.00476128	RIKEN cDNA 1110032F04 gene [Source:MGI Symbol;Acc:MGI:1915975]
chr2	11642807	11693193	1	3	protein_coding	ENSMUSG00000026770	Il2ra	-1.77175	-0.439538	-0.0240624	-0.841622	-0.575465	-0.592089	-2.13235	-1.22503	-1.75459	-2.80714	-3.47816	-1.3334	-0.707421	-2.12178	-1.41436	0.375177	0.00359028	-2.44487	0.0371781	interleukin 2 receptor, alpha chain [Source:MGI Symbol;Acc:MGI:96549]
chr5	45669919	45700546	1	6	protein_coding	ENSMUSG00000015880	Ncapg	-0.536917	-0.439538	-0.8917	-0.841622	0.639552	0.246754	-2.45528	-1.07211	-1.75459	-2.05502	-1.48403	-1.48297	-0.303912	-1.71733	-1.41342	0.375421	0.00115149	-2.93874	0.0168522	non-SMC condensin I complex, subunit G [Source:MGI Symbol;Acc:MGI:1930197]
chr9	44969572	44980431	-1	3	protein_coding	ENSMUSG00000002033	Cd3g	0.360449	0.300817	0.0466256	-1.13468	0.31599	0.303452	-0.866981	-2.0804	-2.02263	-1.56314	-0.237233	-1.48297	0.0321083	-1.37556	-1.40767	0.376921	0.00209497	-2.67882	0.0255784	CD3 antigen, gamma polypeptide [Source:MGI Symbol;Acc:MGI:88333]
chr13	3358273	3363862	1	2	transcribed_unprocessed_pseudogene	ENSMUSG00000096107	Gm16505	2.67521	1.93962	2.21353	2.31296	2.32211	1.71332	1.79739	0.00259792	1.32615	0.548672	0.940644	0.236875	2.19612	0.808721	-1.3874	0.382252	9.56965e-05	-4.0191	0.00268575	predicted gene 16505 [Source:MGI Symbol;Acc:MGI:3642261]
chr6	29526625	29541871	1	6	protein_coding	ENSMUSG00000029771	Irf5	3.52241	3.26871	4.10285	3.49541	3.95769	3.38032	2.36972	2.15247	2.041	2.11998	2.56941	2.15742	3.62123	2.235	-1.38623	0.382563	1.05987e-08	-7.97475	2.50816e-06	interferon regulatory factor 5 [Source:MGI Symbol;Acc:MGI:1350924]
chr6	14901349	15441977	1	20	protein_coding	ENSMUSG00000029563	Foxp2	0.118534	-0.315989	-0.441192	0.0988521	-0.366994	-0.150115	-1.28257	-1.8146	-3.39047	0.0998591	-1.89841	-1.07402	-0.176151	-1.56004	-1.38388	0.383186	0.00320086	-2.49473	0.0346624	forkhead box P2 [Source:MGI Symbol;Acc:MGI:2148705]
chr15	102215995	102231944	-1	5	protein_coding	ENSMUSG00000001281	Itgb7	0.909511	1.57482	1.88742	1.29617	1.3499	1.6271	0.549097	0.6561	0.434664	0.44887	0.0996304	-1.8386	1.44082	0.058293	-1.38253	0.383547	0.00182406	-2.73896	0.0231622	integrin beta 7 [Source:MGI Symbol;Acc:MGI:96616]
chr7	26307169	26315088	1	1	protein_coding	ENSMUSG00000074254	Cyp2a4	9.86795	9.34029	9.336	9.63173	10.2788	9.30479	8.40244	7.71451	8.15385	8.20557	8.59283	8.44996	9.62659	8.25319	-1.3734	0.385981	9.43392e-08	-7.02531	1.24435e-05	cytochrome P450, family 2, subfamily a, polypeptide 4 [Source:MGI Symbol;Acc:MGI:88596]
chr3	83007724	83015049	1	2	protein_coding	ENSMUSG00000033860	Fgg	5.21364	4.6533	4.70716	4.64817	3.33062	4.55116	3.4685	2.08901	2.85415	4.71675	2.87166	2.9087	4.51734	3.15146	-1.36588	0.387998	0.00090886	-3.0415	0.0141856	fibrinogen gamma chain [Source:MGI Symbol;Acc:MGI:95526]
chr16	20611593	20619011	1	2	protein_coding	ENSMUSG00000115219	Eef1akmt4	0.518506	0.702586	-0.541326	-0.490279	1.05622	-0.228336	-1.28257	-1.22503	-1.00765	-2.80714	0.158498	-0.959954	0.169562	-1.18731	-1.35687	0.390428	0.00244754	-2.61127	0.0285098	EEF1A lysine methyltransferase 4 [Source:MGI Symbol;Acc:MGI:5903914]
chr12	36014557	36042500	-1	3	protein_coding	ENSMUSG00000020577	Tspan13	3.90296	3.59815	3.97276	3.52784	4.41112	4.23504	2.36972	2.40787	2.90343	2.58711	2.44488	2.80764	3.94131	2.58678	-1.35454	0.39106	5.78907e-09	-8.23739	1.57895e-06	tetraspanin 13 [Source:MGI Symbol;Acc:MGI:1913359]
chr4	115624725	115647723	-1	4	protein_coding	ENSMUSG00000028713	Cyp4b1	10.4893	11.124	11.2844	10.5999	10.8875	10.2047	9.50564	9.43477	9.15144	9.26582	9.24449	9.87466	10.765	9.4128	-1.35216	0.391705	3.29488e-05	-4.48216	0.00117564	cytochrome P450, family 4, subfamily b, polypeptide 1 [Source:MGI Symbol;Acc:MGI:103225]
chr2	35081861	35101543	-1	7	protein_coding	ENSMUSG00000035875	AI182371	1.75055	1.19328	1.41284	1.54467	0.687068	0.0619232	-0.992663	0.254764	-0.742134	1.47643	-1.16249	-0.274538	1.10839	-0.240105	-1.34849	0.392702	0.0011608	-2.93524	0.016876	expressed sequence AI182371 [Source:MGI Symbol;Acc:MGI:2138853]
chr15	10981756	10996626	1	2	protein_coding	ENSMUSG00000022244	Amacr	7.98068	8.05047	8.36286	7.94992	8.4626	7.8901	6.76525	6.90245	6.81253	6.74808	6.71737	6.66029	8.1161	6.76766	-1.34844	0.392716	7.65693e-13	-12.1159	4.10718e-09	alpha-methylacyl-CoA racemase [Source:MGI Symbol;Acc:MGI:1098273]
chr4	148602554	148615499	1	4	protein_coding	ENSMUSG00000028979	Masp2	2.05577	1.23428	1.51609	1.20282	1.90639	0.603549	-0.203402	0.00259792	0.323194	0.771596	-0.0929214	-0.274538	1.41982	0.0877544	-1.33206	0.3972	0.000192536	-3.71549	0.00450988	mannan-binding lectin serine peptidase 2 [Source:MGI Symbol;Acc:MGI:1330832]
chr11	75431732	75439591	-1	4	protein_coding	ENSMUSG00000038224	Serpinf2	7.69666	7.77325	7.91586	7.37611	7.8857	7.42003	6.30042	6.34122	6.48849	6.15619	6.25043	6.55149	7.67794	6.34804	-1.3299	0.397797	4.2806e-11	-10.3685	5.29873e-08	serine (or cysteine) peptidase inhibitor, clade F, member 2 [Source:MGI Symbol;Acc:MGI:107173]
chr11	102393403	102402555	1	10	protein_coding	ENSMUSG00000006575	Rundc3a	0.831319	1.54253	1.2122	0.615921	2.27624	1.09607	0.719092	-1.59023	0.137961	-0.190777	0.0382582	0.498678	1.26238	-0.0645031	-1.32688	0.398629	0.00385173	-2.41434	0.0392043	RUN domain containing 3A [Source:MGI Symbol;Acc:MGI:1858752]
chr6	122505845	122529290	1	7	protein_coding	ENSMUSG00000030116	Mfap5	-0.887376	-0.890086	-0.541326	-0.598158	-0.467467	-1.40344	-0.866981	-2.82849	-2.77982	-1.56314	-1.67639	-3.02009	-0.797976	-2.12249	-1.32451	0.399285	0.00251042	-2.60025	0.0290631	microfibrillar associated protein 5 [Source:MGI Symbol;Acc:MGI:1354387]
chr11	53457205	53467766	1	6	protein_coding	ENSMUSG00000018387	Shroom1	1.79242	1.79637	2.40057	2.15578	1.46341	0.961611	0.356363	0.611628	-0.625703	0.284893	0.514505	1.53504	1.76169	0.446121	-1.31557	0.401766	0.00149541	-2.82524	0.020256	shroom family member 1 [Source:MGI Symbol;Acc:MGI:1919024]
chr2	58567298	58792971	1	10	protein_coding	ENSMUSG00000026839	Upp2	5.19424	5.3767	5.329	5.62904	5.43069	4.87254	4.09656	3.61388	4.10689	4.50635	3.80408	3.86621	5.30537	3.99899	-1.30637	0.404336	4.69795e-08	-7.32809	7.50456e-06	uridine phosphorylase 2 [Source:MGI Symbol;Acc:MGI:1923904]
chr11	82035571	82037453	1	2	protein_coding	ENSMUSG00000035385	Ccl2	0.415081	0.515642	0.700873	-0.490279	-1.11273	-0.941465	-1.13035	-0.390946	-1.33331	-2.38261	-2.16092	-1.3334	-0.152147	-1.45526	-1.30311	0.405252	0.00295091	-2.53004	0.0328396	chemokine (C-C motif) ligand 2 [Source:MGI Symbol;Acc:MGI:98259]
chr10	63382443	63410576	1	3	protein_coding	ENSMUSG00000036764	Dnajc12	6.46258	6.9274	6.44892	6.46879	6.9109	6.30713	5.4354	5.14352	5.15672	5.46874	5.42092	5.1573	6.58762	5.2971	-1.29052	0.408804	8.78569e-10	-9.05622	3.82106e-07	DnaJ heat shock protein family (Hsp40) member C12 [Source:MGI Symbol;Acc:MGI:1353428]
chr1	72259167	72284314	-1	4	protein_coding	ENSMUSG00000026189	Pecr	8.14626	8.25345	8.44489	7.92973	8.55053	8.16786	7.12052	7.07462	6.96015	6.91808	6.86992	6.86182	8.24879	6.96752	-1.28127	0.411434	7.95325e-09	-8.09946	1.99975e-06	peroxisomal trans-2-enoyl-CoA reductase [Source:MGI Symbol;Acc:MGI:2148199]
chr8	64592542	64693054	-1	4	protein_coding	ENSMUSG00000037852	Cpe	5.92698	5.82808	5.59678	5.32932	6.22386	5.71564	4.68154	4.28642	4.80133	4.3867	4.30195	4.47526	5.77011	4.48887	-1.28124	0.411441	9.19182e-10	-9.0366	3.82481e-07	carboxypeptidase E [Source:MGI Symbol;Acc:MGI:101932]
chr18	12599896	12738863	1	8	protein_coding	ENSMUSG00000024424	Ttc39c	5.26659	5.11512	5.52277	5.20845	5.46517	4.83937	4.2221	4.22132	3.43946	3.9166	4.02976	3.91188	5.23624	3.95685	-1.27939	0.411968	3.22546e-09	-8.49141	1.01773e-06	tetratricopeptide repeat domain 39C [Source:MGI Symbol;Acc:MGI:1919997]
chr4	155768149	155774698	-1	1	protein_coding	ENSMUSG00000042116	Vwa1	6.26482	5.25619	6.40335	5.88336	6.71134	5.50666	4.9864	4.62527	4.49549	4.772	4.80866	4.72805	6.00429	4.73598	-1.26831	0.415147	4.42888e-06	-5.35371	0.000240776	von Willebrand factor A domain containing 1 [Source:MGI Symbol;Acc:MGI:2179729]
chr12	17544794	17551505	1	8	protein_coding	ENSMUSG00000011179	Odc1	10.7652	9.5029	10.7417	10.1777	11.2871	9.89747	9.16627	9.29982	9.20745	8.88449	8.99354	9.27643	10.3953	9.138	-1.25734	0.418315	3.96185e-06	-5.4021	0.000222102	ornithine decarboxylase, structural 1 [Source:MGI Symbol;Acc:MGI:97402]
chr9	7272514	7283331	1	1	protein_coding	ENSMUSG00000050578	Mmp13	2.29304	2.03554	2.11828	1.61883	1.32007	2.04796	0.549097	0.469343	0.538136	0.499634	1.0993	0.754015	1.90562	0.651588	-1.25403	0.419275	9.35255e-05	-4.02907	0.00264967	matrix metallopeptidase 13 [Source:MGI Symbol;Acc:MGI:1340026]
chr3	92428032	92429423	-1	2	protein_coding	ENSMUSG00000042165	Gm9774	1.12148	-0.890086	-0.541326	0.166345	0.375211	0.126201	-2.45528	-0.933858	-0.417728	-1.78822	-1.48403	-0.0832085	0.0596372	-1.19372	-1.25336	0.419471	0.00228867	-2.64042	0.0272607	predicted pseudogene 9774 [Source:MGI Symbol;Acc:MGI:3642386]
chr14	34820108	35583379	1	3	protein_coding	ENSMUSG00000041078	Grid1	1.39047	0.992791	0.866342	0.919584	1.01957	0.461289	-0.54472	0.00259792	-0.0746073	-1.04375	-0.237233	0.085692	0.941674	-0.302004	-1.24368	0.422295	2.79027e-06	-5.55435	0.000171378	glutamate receptor, ionotropic, delta 1 [Source:MGI Symbol;Acc:MGI:95812]
chr1	25067476	25829707	-1	11	protein_coding	ENSMUSG00000033569	Adgrb3	-0.343111	-1.41597	-1.35543	0.166345	-0.575465	-0.941465	-1.64578	-3.42747	-2.77982	-1.56314	-1.16249	-1.3334	-0.744182	-1.98535	-1.24117	0.42303	0.00347609	-2.45891	0.0364412	adhesion G protein-coupled receptor B3 [Source:MGI Symbol;Acc:MGI:2441837]
chr8	41191434	41215156	-1	2	protein_coding	ENSMUSG00000031594	Fgl1	2.79335	1.90194	2.28836	1.43947	1.96539	1.79468	0.678434	0.311474	1.00349	1.75241	0.643746	0.416578	2.03053	0.801021	-1.22951	0.426462	2.28475e-05	-4.64116	0.000881684	fibrinogen-like protein 1 [Source:MGI Symbol;Acc:MGI:102795]
chr4	43504428	43508747	-1	2	lncRNA	ENSMUSG00000087142	Gm12454	1.49561	2.06993	2.75739	1.86213	2.36656	1.85282	0.407014	0.418616	0.890712	0.890492	1.51426	0.941829	2.06741	0.84382	-1.22359	0.428217	0.000294464	-3.53097	0.0062732	predicted gene 12454 [Source:MGI Symbol;Acc:MGI:3649695]
chr11	4218225	4222409	1	1	protein_coding	ENSMUSG00000020424	Castor1	2.29304	2.73791	2.78866	2.49461	2.89768	2.36007	1.95888	1.03855	0.725168	1.00033	1.74304	1.80082	2.59533	1.3778	-1.21753	0.430018	1.57566e-05	-4.80254	0.000670033	cytosolic arginine sensor for mTORC1 subunit 1 [Source:MGI Symbol;Acc:MGI:1919212]
chr8	69037711	69089235	-1	5	protein_coding	ENSMUSG00000036330	Slc18a1	7.73441	7.57999	8.20883	7.71409	7.65052	7.42643	6.51694	6.67215	6.55091	6.48621	6.44698	6.44874	7.71904	6.52032	-1.19872	0.435661	6.24033e-11	-10.2048	5.86952e-08	solute carrier family 18 (vesicular monoamine), member 1 [Source:MGI Symbol;Acc:MGI:106684]
chr2	131298064	131352892	-1	5	protein_coding	ENSMUSG00000048911	Rnf24	6.58825	7.37981	6.95943	6.64918	6.28787	6.84902	5.07522	6.23985	5.34506	5.47668	5.33899	6.06081	6.78559	5.58944	-1.19616	0.436437	0.00378374	-2.42208	0.0387328	ring finger protein 24 [Source:MGI Symbol;Acc:MGI:1261771]
chrX	20059560	20097521	1	1	protein_coding	ENSMUSG00000037347	Chst7	4.60136	3.5704	4.44462	3.93826	4.44952	4.20931	3.29782	3.13731	3.07669	2.35868	2.86284	3.31781	4.20224	3.00853	-1.19372	0.437175	8.12689e-06	-5.09008	0.000392126	carbohydrate (N-acetylglucosamino) sulfotransferase 7 [Source:MGI Symbol;Acc:MGI:1891767]
chr8	12757014	12868728	1	11	protein_coding	ENSMUSG00000031441	Atp11a	10.5851	10.4127	10.959	10.6336	10.06	10.2019	9.21139	9.42817	9.44928	9.22209	8.99152	9.51396	10.4754	9.30274	-1.17267	0.443599	2.08904e-07	-6.68005	2.3184e-05	ATPase, class VI, type 11A [Source:MGI Symbol;Acc:MGI:1354735]
chr8	34049262	34057046	1	2	lncRNA	ENSMUSG00000054618	Gm9951	0.831319	1.42347	1.78777	1.06814	1.43586	0.648013	-1.13035	0.611628	-0.625703	0.032503	1.03792	0.236875	1.19909	0.0271454	-1.17195	0.443821	0.00327829	-2.48435	0.0350061	predicted gene 9951 [Source:MGI Symbol;Acc:MGI:3641827]
chr12	108836046	108856815	1	5	protein_coding	ENSMUSG00000048856	Slc25a47	2.43199	2.40231	2.15073	1.59453	1.82377	1.30488	0.356363	1.03855	0.63468	1.70992	-0.237233	1.1844	1.95137	0.781114	-1.17026	0.444343	0.000370971	-3.43066	0.00757305	solute carrier family 25, member 47 [Source:MGI Symbol;Acc:MGI:2144766]
chr4	141746672	141759263	1	1	protein_coding	ENSMUSG00000040706	Agmat	0.46772	1.23428	1.3583	0.958182	0.486823	-0.0759188	-0.203402	-1.39611	0.137961	-0.455054	-0.485006	-0.144208	0.738232	-0.424303	-1.16254	0.446727	0.0023328	-2.63212	0.0276631	agmatine ureohydrolase (agmatinase) [Source:MGI Symbol;Acc:MGI:1923236]
chr13	69573449	69611442	-1	3	protein_coding	ENSMUSG00000021594	Srd5a1	4.83469	4.74306	4.9865	4.924	4.74161	4.97862	3.71456	3.62511	3.59753	3.90723	3.67394	3.71985	4.86808	3.70637	-1.16171	0.446982	4.18849e-12	-11.3779	1.12335e-08	steroid 5 alpha-reductase 1 [Source:MGI Symbol;Acc:MGI:98400]
chr9	119052778	119071525	1	10	protein_coding	ENSMUSG00000038775	Vill	6.3258	6.34875	6.6595	6.29215	6.62019	6.08762	5.30959	5.37233	5.07089	4.8376	5.25043	5.52856	6.389	5.22823	-1.16077	0.447275	5.18846e-08	-7.28496	7.95169e-06	villin-like [Source:MGI Symbol;Acc:MGI:1201781]
chr16	22468461	22657221	-1	5	protein_coding	ENSMUSG00000022861	Dgkg	2.52185	3.44063	3.63131	3.13167	2.14627	3.37372	1.95888	1.34057	1.81242	1.62101	2.09914	2.4739	3.04091	1.88432	-1.15659	0.448572	0.000110255	-3.9576	0.00297689	diacylglycerol kinase, gamma [Source:MGI Symbol;Acc:MGI:105060]
chr15	76695716	76699686	1	10	protein_coding	ENSMUSG00000022546	Gpt	3.95459	3.92058	4.42485	3.90406	4.44261	3.10531	2.98423	2.73255	2.72853	2.72149	2.73329	2.91619	3.95867	2.80271	-1.15596	0.448769	4.09665e-06	-5.38757	0.000227322	glutamic pyruvic transaminase, soluble [Source:MGI Symbol;Acc:MGI:95802]
chr1	192190774	192510159	1	3	protein_coding	ENSMUSG00000058248	Kcnh1	1.39047	0.893884	-0.176763	0.753953	1.56864	1.46257	-0.451527	0.611628	0.63468	-1.04375	-1.02513	0.236875	0.982126	-0.172871	-1.155	0.449067	0.000733713	-3.13447	0.0121972	potassium voltage-gated channel, subfamily H (eag-related), member 1 [Source:MGI Symbol;Acc:MGI:1341721]
chr9	83240481	83254540	-1	3	lncRNA	ENSMUSG00000098747	Gm27216	3.52241	3.40066	3.40788	3.21372	3.9912	2.93633	2.02523	2.63593	2.29846	2.27373	1.88924	2.44312	3.41203	2.26095	-1.15108	0.450288	6.71195e-06	-5.17315	0.000336957	predicted gene 27216 [Source:MGI Symbol;Acc:MGI:5521059]
chr1	130800902	130814740	1	2	protein_coding	ENSMUSG00000026415	Fcamr	3.69792	4.34939	4.58779	4.31058	4.22647	3.51245	3.08877	2.3549	2.93221	2.68905	3.18652	3.53279	4.1141	2.96404	-1.15006	0.450606	0.000481204	-3.31767	0.00908866	Fc receptor, IgA, IgM, high affinity [Source:MGI Symbol;Acc:MGI:1927803]
chr5	117389139	117393498	1	2	lncRNA	ENSMUSG00000086075	Gm15728	1.24726	1.35074	2.80914	1.41193	1.78061	1.58197	0.192779	0.611628	1.07405	0.771596	0.421428	0.236875	1.69694	0.551393	-1.14555	0.452018	0.000283136	-3.54801	0.00610753	predicted gene 15728 [Source:MGI Symbol;Acc:MGI:3783171]
chr11	69881567	69895539	-1	4	protein_coding	ENSMUSG00000001588	Acap1	0.567565	0.702586	0.355896	0.23082	0.639552	1.03041	-0.281463	-0.30318	-0.868792	-0.273604	-1.16249	-0.41782	0.587804	-0.551225	-1.13903	0.454065	5.62848e-05	-4.24961	0.00177595	ArfGAP with coiled-coil, ankyrin repeat and PH domains 1 [Source:MGI Symbol;Acc:MGI:2388270]
chr9	21989871	22002634	-1	3	protein_coding	ENSMUSG00000039632	Ccdc151	2.41868	2.09241	2.77831	1.79974	2.3519	2.90918	1.40736	1.19745	1.54069	1.28713	0.906705	1.1844	2.3917	1.25395	-1.13775	0.454468	2.22848e-05	-4.65199	0.000864112	coiled-coil domain containing 151 [Source:MGI Symbol;Acc:MGI:1924859]
chr2	153108468	153151441	1	4	protein_coding	ENSMUSG00000003283	Hck	0.947073	1.68245	2.15073	1.51908	1.80235	1.85282	0.636597	-0.584327	0.810313	0.928042	0.643746	0.754015	1.65909	0.531398	-1.12769	0.457648	0.00254262	-2.59472	0.0293303	hemopoietic cell kinase [Source:MGI Symbol;Acc:MGI:96052]
chr5	135735485	135744448	-1	5	protein_coding	ENSMUSG00000039886	Tmem120a	6.10991	5.69946	5.90928	5.70619	6.26848	5.56145	4.96332	4.52392	4.80652	4.87653	4.53918	4.78438	5.87579	4.74898	-1.12682	0.457925	7.66791e-09	-8.11532	1.9586e-06	transmembrane protein 120A [Source:MGI Symbol;Acc:MGI:2686991]
chr2	75832177	75931350	1	7	protein_coding	ENSMUSG00000042410	Agps	8.71056	8.64305	8.92997	8.72097	8.72784	8.58296	7.48119	7.63655	7.58796	7.5799	7.60578	7.66553	8.71922	7.59282	-1.1264	0.458056	3.89104e-09	-8.40993	1.18141e-06	alkylglycerone phosphate synthase [Source:MGI Symbol;Acc:MGI:2443065]
chr12	4833174	4841591	-1	2	protein_coding	ENSMUSG00000020635	Fkbp1b	-0.0195596	0.137481	0.29912	-1.99843	0.375211	0.410571	-0.992663	-1.22503	-1.16131	-1.36849	-1.31432	-1.48297	-0.132601	-1.25746	-1.12486	0.458546	0.00118657	-2.92571	0.017202	FK506 binding protein 1b [Source:MGI Symbol;Acc:MGI:1336205]
chr7	140763739	140774987	1	4	protein_coding	ENSMUSG00000025479	Cyp2e1	10.7186	10.4475	11.5593	10.5841	11.1223	10.5741	9.7917	9.80764	9.5208	9.59221	9.45515	10.098	10.8343	9.71092	-1.12341	0.459007	0.000116015	-3.93549	0.0030807	cytochrome P450, family 2, subfamily e, polypeptide 1 [Source:MGI Symbol;Acc:MGI:88607]
chr19	33555160	33761951	-1	4	protein_coding	ENSMUSG00000024766	Lipo3	5.10982	5.40391	5.35882	4.95772	5.4821	4.64739	3.87609	3.80867	4.02018	4.17658	4.06865	4.27723	5.15996	4.0379	-1.12206	0.459437	1.46316e-07	-6.83471	1.77032e-05	lipase, member O3 [Source:MGI Symbol;Acc:MGI:2147592]
chr8	57482707	57487860	-1	1	protein_coding	ENSMUSG00000031609	Sap30	4.9409	5.21197	5.06096	5.34397	5.95455	4.97427	4.03348	4.3689	4.28478	4.59072	3.957	3.57598	5.24777	4.13514	-1.11263	0.462451	1.06364e-05	-4.97321	0.000489029	sin3 associated polypeptide [Source:MGI Symbol;Acc:MGI:1929129]
chr2	29869164	29882840	1	5	protein_coding	ENSMUSG00000039787	Cercam	-1.17952	-0.981032	-0.441192	-0.389909	-0.0231974	-0.0759188	-0.363991	-1.39611	-1.75459	-2.05502	-2.48207	-1.64985	-0.515128	-1.61694	-1.10181	0.465931	0.00139994	-2.85389	0.0193372	cerebral endothelial cell adhesion molecule [Source:MGI Symbol;Acc:MGI:2139134]
chr13	4574075	4586541	1	3	protein_coding	ENSMUSG00000021207	Akr1c21	9.92597	10.2599	9.90782	9.82237	10.2473	9.72878	9.15717	8.86286	8.93257	8.47243	8.85651	9.00647	9.98203	8.88133	-1.1007	0.466291	8.57466e-08	-7.06678	1.18951e-05	aldo-keto reductase family 1, member C21 [Source:MGI Symbol;Acc:MGI:1924587]
chr5	103989762	104021919	-1	2	protein_coding	ENSMUSG00000029311	Hsd17b11	8.11721	7.67707	8.5564	7.76055	8.84244	7.57776	6.69819	7.20007	6.59806	7.10181	7.0556	7.28083	8.08857	6.98909	-1.09948	0.466686	1.58491e-06	-5.8	0.000109461	hydroxysteroid (17-beta) dehydrogenase 11 [Source:MGI Symbol;Acc:MGI:2149821]
chr3	63963633	63968659	1	2	lncRNA	ENSMUSG00000097724	Gm26850	2.00324	0.447527	0.56299	1.23461	1.37913	1.67085	0.072415	0.611628	-0.235991	1.00033	-1.31432	0.576357	1.21639	0.118404	-1.09799	0.467167	0.0019978	-2.69945	0.0247107	predicted gene, 26850 [Source:MGI Symbol;Acc:MGI:5477344]
chr10	75561604	75586200	1	20	protein_coding	ENSMUSG00000006345	Ggt1	10.3577	9.76195	10.5216	9.99632	10.4538	10.0117	9.2303	8.9987	9.20819	9.00373	8.88729	9.19633	10.1838	9.08742	-1.09642	0.467677	1.67254e-08	-7.77662	3.45058e-06	gamma-glutamyltransferase 1 [Source:MGI Symbol;Acc:MGI:95706]
chr11	75461715	75470899	1	4	protein_coding	ENSMUSG00000038217	Tlcd2	2.29304	1.85012	1.41284	2.01641	3.01404	1.90871	0.834612	0.518347	0.929291	1.16664	1.44501	1.0273	2.08253	0.986866	-1.09566	0.467921	0.000371311	-3.43026	0.00757305	TLC domain containing 2 [Source:MGI Symbol;Acc:MGI:1917141]
chr4	45848664	45887008	1	5	protein_coding	ENSMUSG00000028327	Stra6l	3.97746	4.10323	3.40788	3.75309	3.8626	4.24231	3.14953	2.60224	2.26868	2.56344	2.61216	3.59009	3.8911	2.79769	-1.09341	0.468653	2.27363e-05	-4.64328	0.000879501	STRA6-like [Source:MGI Symbol;Acc:MGI:1921402]
chr18	61220315	61289924	1	2	protein_coding	ENSMUSG00000024575	Pde6a	4.3193	4.05826	3.46061	3.93826	4.5653	4.39034	2.99255	3.25764	2.43877	3.30316	2.96532	3.22438	4.12201	3.0303	-1.09171	0.469206	0.00113464	-2.94514	0.0167204	phosphodiesterase 6A, cGMP-specific, rod, alpha [Source:MGI Symbol;Acc:MGI:97524]
chr16	31422280	31458901	1	7	protein_coding	ENSMUSG00000046598	Bdh1	7.02633	6.98147	7.32067	6.7842	7.06159	7.00245	5.91384	5.75878	5.91274	6.07587	5.68771	6.28414	7.02945	5.93885	-1.09061	0.469564	4.97019e-10	-9.30363	2.75794e-07	3-hydroxybutyrate dehydrogenase, type 1 [Source:MGI Symbol;Acc:MGI:1919161]
chr7	74275419	74554780	-1	8	protein_coding	ENSMUSG00000025790	Slco3a1	7.58344	7.16565	7.52906	7.26745	7.53069	7.02949	6.28949	6.2589	6.42326	6.19905	6.01586	6.42532	7.35096	6.26865	-1.08232	0.47227	6.01676e-10	-9.22064	3.12328e-07	solute carrier organic anion transporter family, member 3a1 [Source:MGI Symbol;Acc:MGI:1351867]
chr8	95633453	95645060	1	2	protein_coding	ENSMUSG00000031669	Gins3	1.56972	0.787694	1.3583	2.29799	1.25849	1.4119	0.192779	-0.142205	0.202384	1.31574	0.871949	-0.207902	1.44735	0.372124	-1.07523	0.474597	0.000335904	-3.47378	0.00699272	GINS complex subunit 3 (Psf3 homolog) [Source:MGI Symbol;Acc:MGI:1926083]
chr9	106432981	106438319	-1	12	protein_coding	ENSMUSG00000023262	Acy1	6.08485	6.33762	6.41508	5.98499	6.42381	5.90043	5.16072	5.07146	5.15061	5.00727	5.09146	5.24465	6.19113	5.12103	-1.0701	0.476286	4.4133e-08	-7.35524	7.24681e-06	aminoacylase 1 [Source:MGI Symbol;Acc:MGI:87913]
chr3	108012255	108017973	-1	4	protein_coding	ENSMUSG00000058135	Gstm1	8.47875	8.41906	8.38455	8.31635	8.2783	8.29433	7.45623	7.07155	7.16195	7.20723	7.28716	7.58061	8.36189	7.29412	-1.06777	0.477056	3.74672e-10	-9.42635	2.31893e-07	glutathione S-transferase, mu 1 [Source:MGI Symbol;Acc:MGI:95860]
chr5	8966033	8997324	-1	3	protein_coding	ENSMUSG00000003623	Crot	8.5413	8.78781	8.55999	8.34029	8.59188	8.38373	7.45961	7.45888	7.46	7.39868	7.40314	7.63011	8.53416	7.4684	-1.06576	0.477721	2.07749e-10	-9.68246	1.39296e-07	carnitine O-octanoyltransferase [Source:MGI Symbol;Acc:MGI:1921364]
chr1	170981944	170986466	1	1	lncRNA	ENSMUSG00000104340	Gm10522	0.660944	1.62193	1.3583	1.38385	1.84487	1.03041	0.303869	-0.390946	0.323194	0.642014	0.723892	-0.0246836	1.31672	0.26289	-1.05383	0.481688	3.20446e-05	-4.49425	0.00115191	predicted gene 10522 [Source:MGI Symbol;Acc:MGI:3642357]
chr11	121067407	121081220	-1	5	protein_coding	ENSMUSG00000025165	Sectm1a	1.85304	1.91461	2.35951	1.59453	2.02208	1.96252	1.07285	1.10422	0.137961	0.686514	0.973803	1.41332	1.95105	0.898111	-1.05294	0.481986	0.00322931	-2.49089	0.0347819	secreted and transmembrane 1A [Source:MGI Symbol;Acc:MGI:2384805]
chr16	36963460	36990467	-1	4	protein_coding	ENSMUSG00000047746	Fbxo40	5.66908	5.46009	5.63742	5.63203	5.71769	5.14105	4.72461	4.59703	4.4331	4.29268	4.43291	4.46253	5.54289	4.49048	-1.05242	0.482159	3.13989e-06	-5.50309	0.000187833	F-box protein 40 [Source:MGI Symbol;Acc:MGI:2443753]
chr6	142422613	142473109	-1	2	protein_coding	ENSMUSG00000030244	Gys2	4.61892	4.73236	4.84493	4.56933	5.03119	4.50356	3.82112	3.6195	3.5426	3.78976	3.5475	3.67641	4.71672	3.66615	-1.05057	0.482778	7.72427e-10	-9.11214	3.65585e-07	glycogen synthase 2 [Source:MGI Symbol;Acc:MGI:2385254]
chr8	93256236	93279747	-1	6	protein_coding	ENSMUSG00000031725	Ces1f	9.54772	9.57837	10.0201	9.51865	9.86135	9.33049	8.64528	8.57274	8.40333	8.37722	8.6071	8.95253	9.64278	8.59303	-1.04974	0.483055	7.3455e-07	-6.13398	6.12455e-05	carboxylesterase 1F [Source:MGI Symbol;Acc:MGI:2142687]
chr19	7673061	7711310	-1	3	protein_coding	ENSMUSG00000024757	Slc22a19	6.03121	5.84307	5.51812	5.43231	5.88494	6.59025	4.67639	4.88553	4.80652	5.02687	4.41189	5.19934	5.88332	4.83442	-1.04889	0.483339	1.58341e-05	-4.80041	0.000670534	solute carrier family 22 (organic anion transporter), member 19 [Source:MGI Symbol;Acc:MGI:2442751]
chr11	95957163	96005940	-1	5	protein_coding	ENSMUSG00000013415	Igf2bp1	2.55872	1.95197	2.50467	1.84163	3.01404	2.59397	1.38226	1.25641	1.35478	1.81388	1.21476	1.15937	2.41083	1.36358	-1.04726	0.483887	1.44989e-05	-4.83867	0.000630584	insulin-like growth factor 2 mRNA binding protein 1 [Source:MGI Symbol;Acc:MGI:1890357]
chr7	24587543	24608925	1	1	protein_coding	ENSMUSG00000064254	Ethe1	5.96295	5.9767	5.99668	5.49927	6.24486	6.06628	5.04355	4.90639	5.1071	4.61969	4.60944	5.1808	5.95779	4.91116	-1.04663	0.484099	9.41089e-08	-7.02637	1.24435e-05	ethylmalonic encephalopathy 1 [Source:MGI Symbol;Acc:MGI:1913321]
chr3	138260991	138290698	1	4	protein_coding	ENSMUSG00000074207	Adh1	8.7138	8.39905	8.9543	8.52879	9.19192	8.18777	7.68895	7.54121	7.61743	7.76344	7.54503	7.57263	8.6626	7.62145	-1.04116	0.485938	1.01417e-06	-5.99389	7.78287e-05	alcohol dehydrogenase 1 (class I) [Source:MGI Symbol;Acc:MGI:87921]
chr2	102449366	102452499	-1	1	protein_coding	ENSMUSG00000075012	Fjx1	2.61814	2.25068	2.62505	2.45468	1.88617	2.93633	1.61551	1.82254	2.05851	1.28713	-0.0258411	1.80082	2.46184	1.42644	-1.0354	0.487881	0.00301752	-2.52035	0.0333392	four jointed box 1 [Source:MGI Symbol;Acc:MGI:1341907]
chr2	155059310	155074497	-1	3	protein_coding	ENSMUSG00000027597	Ahcy	5.35832	6.05818	5.74496	5.23424	5.68589	5.16419	4.68154	4.26505	4.49228	4.41673	4.63039	4.55417	5.54096	4.50669	-1.03427	0.488263	5.92987e-06	-5.22695	0.000302932	S-adenosylhomocysteine hydrolase [Source:MGI Symbol;Acc:MGI:87968]
chr3	129914960	129970206	-1	4	protein_coding	ENSMUSG00000027994	Mcub	0.118534	-0.505521	-0.0240624	0.0988521	0.254234	0.410571	-0.992663	-0.390946	-0.742134	-0.905229	-1.48403	-1.3334	0.058768	-0.974732	-1.0335	0.488523	0.00391226	-2.40757	0.0395702	mitochondrial calcium uniporter dominant negative beta subunit [Source:MGI Symbol;Acc:MGI:1914065]
chr17	31608894	31637238	-1	12	protein_coding	ENSMUSG00000024039	Cbs	7.08068	7.88006	7.9878	7.60277	7.2913	6.90905	6.96546	6.47446	6.31906	6.38014	6.29046	6.14766	7.45861	6.42954	-1.02907	0.490026	1.6569e-05	-4.7807	0.000694247	cystathionine beta-synthase [Source:MGI Symbol;Acc:MGI:88285]
chr7	143473736	143499334	1	5	protein_coding	ENSMUSG00000000154	Slc22a18	7.15027	7.63462	7.32423	6.90026	7.3771	6.97599	6.37467	6.07152	6.11977	6.43578	5.86828	6.31987	7.22708	6.19832	-1.02876	0.490131	6.93067e-07	-6.15923	5.83918e-05	solute carrier family 22 (organic cation transporter), member 18 [Source:MGI Symbol;Acc:MGI:1336884]
chr11	121053458	121063569	-1	7	protein_coding	ENSMUSG00000039364	Sectm1b	5.64785	5.97141	6.51195	5.70477	5.7418	5.4777	5.03954	4.63641	4.32151	4.75643	4.91278	5.21763	5.84258	4.81405	-1.02853	0.490209	0.000920949	-3.03576	0.0143049	secreted and transmembrane 1B [Source:MGI Symbol;Acc:MGI:1929083]
chr19	45747734	45749591	-1	2	protein_coding	ENSMUSG00000056209	Npm3	4.71731	4.5062	5.06096	4.66285	5.1052	4.74785	3.73948	3.86659	3.74539	3.52767	3.68899	4.06794	4.80006	3.77268	-1.02739	0.490598	3.66841e-08	-7.43552	6.55912e-06	nucleoplasmin 3 [Source:MGI Symbol;Acc:MGI:894653]
chr19	6535845	6543032	-1	3	protein_coding	ENSMUSG00000061742	Slc22a12	9.74021	9.73603	9.40204	9.42046	9.88542	9.54434	8.89388	8.56219	8.49941	8.32628	8.50199	8.78178	9.62142	8.59425	-1.02716	0.490675	7.14355e-09	-8.14609	1.8541e-06	solute carrier family 22 (organic anion/cation transporter), member 12 [Source:MGI Symbol;Acc:MGI:1195269]
chr5	35583040	35615352	1	10	protein_coding	ENSMUSG00000029098	Acox3	8.35671	8.27925	8.46398	8.17475	8.36349	7.8846	7.3179	7.2085	7.12918	7.20818	7.23725	7.25965	8.25379	7.22678	-1.02702	0.490723	5.68199e-12	-11.2455	1.30621e-08	acyl-Coenzyme A oxidase 3, pristanoyl [Source:MGI Symbol;Acc:MGI:1933156]
chr7	35547185	35556304	-1	3	protein_coding	ENSMUSG00000034875	Nudt19	9.46315	8.68178	9.18394	8.74376	9.70675	8.39152	8.06147	8.12964	8.1444	7.91956	7.73681	8.02479	9.02848	8.00278	-1.0257	0.491171	1.93228e-05	-4.71393	0.000775418	nudix (nucleoside diphosphate linked moiety X)-type motif 19 [Source:MGI Symbol;Acc:MGI:94203]
chr5	45493374	45512691	1	6	protein_coding	ENSMUSG00000039682	Lap3	9.07091	8.66301	9.03991	8.87532	9.34232	8.75339	7.97099	7.95208	7.93966	7.94697	7.79043	7.99791	8.95748	7.93301	-1.02447	0.491591	3.90893e-10	-9.40794	2.32973e-07	leucine aminopeptidase 3 [Source:MGI Symbol;Acc:MGI:1914238]
chr11	84957786	84966044	1	6	protein_coding	ENSMUSG00000000805	Car4	7.2902	7.00646	7.23671	6.72108	7.32923	7.25645	6.28357	6.18684	5.99915	5.98749	5.97038	6.26887	7.14002	6.11605	-1.02397	0.491761	6.29906e-08	-7.20072	9.3856e-06	carbonic anhydrase 4 [Source:MGI Symbol;Acc:MGI:1096574]
chrX	56731787	56793346	1	10	protein_coding	ENSMUSG00000023092	Fhl1	7.9636	7.72416	8.05979	7.62618	8.04378	7.51425	6.72401	6.71614	6.7819	6.70073	6.84157	7.03303	7.82196	6.79956	-1.0224	0.492298	1.11246e-10	-9.95372	7.78336e-08	four and a half LIM domains 1 [Source:MGI Symbol;Acc:MGI:1298387]
chr3	89350219	89365253	-1	6	protein_coding	ENSMUSG00000042672	Dcst1	3.25677	2.99216	3.52392	3.30639	3.51307	3.04007	2.24997	2.64699	2.31312	2.67807	1.46846	2.15742	3.27207	2.25234	-1.01973	0.49321	7.02875e-05	-4.15312	0.00212607	DC-STAMP domain containing 1 [Source:MGI Symbol;Acc:MGI:1925022]
chr1	193221634	193264075	-1	7	protein_coding	ENSMUSG00000016194	Hsd11b1	6.52445	6.53104	6.53595	5.98499	6.88566	6.15272	5.40145	5.29534	5.42317	5.56126	5.70509	5.11887	6.4358	5.41753	-1.01827	0.493707	9.3595e-07	-6.02875	7.41936e-05	hydroxysteroid 11-beta dehydrogenase 1 [Source:MGI Symbol;Acc:MGI:103562]
chr8	68356781	68735146	-1	8	protein_coding	ENSMUSG00000036356	Csgalnact1	3.9592	3.95472	3.73662	3.57828	4.10928	3.97633	3.16433	2.80346	3.15202	2.80459	2.47992	2.84735	3.88574	2.87528	-1.01046	0.496389	0.000190192	-3.72081	0.00446799	chondroitin sulfate N-acetylgalactosaminyltransferase 1 [Source:MGI Symbol;Acc:MGI:2442354]
chr15	39768487	39857470	-1	4	protein_coding	ENSMUSG00000022304	Dpys	4.75221	5.11375	4.54265	5.06772	4.80221	5.42916	4.62917	3.26484	3.44612	3.95803	3.99384	4.36192	4.95128	3.94232	-1.00896	0.496904	0.00403	-2.39469	0.0404307	dihydropyrimidinase [Source:MGI Symbol;Acc:MGI:1928679]
chr13	43784775	43803132	1	2	protein_coding	ENSMUSG00000015396	Cd83	1.444	2.47255	2.15073	1.64272	1.73613	1.9973	0.549097	0.934071	1.00349	0.642014	1.03792	1.23318	1.90724	0.899961	-1.00728	0.497484	0.00175695	-2.75524	0.0226002	CD83 antigen [Source:MGI Symbol;Acc:MGI:1328316]
chr14	62463414	62566921	-1	2	protein_coding	ENSMUSG00000100486	Gm4131	1.49561	2.24065	1.56508	1.54467	1.54304	0.889368	0.636597	0.311474	0.380005	0.890492	0.0996304	0.941829	1.5464	0.543338	-1.00307	0.498939	3.98427e-05	-4.39965	0.0013483	predicted gene 4131 [Source:MGI Symbol;Acc:MGI:3782307]
chr1	72824503	72852474	1	3	protein_coding	ENSMUSG00000039323	Igfbp2	2.93093	2.78006	2.21353	3.01752	2.27624	2.04796	0.678434	1.56707	1.85313	2.31683	1.53662	1.30339	2.54437	1.54258	-1.00179	0.499379	0.00324221	-2.48916	0.0348091	insulin-like growth factor binding protein 2 [Source:MGI Symbol;Acc:MGI:96437]
chr7	16308393	16318205	1	4	protein_coding	ENSMUSG00000002083	Bbc3	0.0511387	-0.574667	0.240017	0.0280464	-0.184879	-0.398778	0.303869	-1.07211	-0.868792	-0.905229	-1.67639	-2.62281	-0.139854	-1.14024	-1.00039	0.499865	0.00452488	-2.34439	0.0435232	BCL2 binding component 3 [Source:MGI Symbol;Acc:MGI:2181667]
chr13	23839434	23860716	1	5	protein_coding	ENSMUSG00000036083	Slc17a3	9.5598	9.21793	9.56056	9.37871	9.65018	9.24747	8.38518	8.69117	8.39947	8.51931	8.32137	8.32279	9.43577	8.43988	-0.995893	0.501425	8.51821e-09	-8.06965	2.10885e-06	solute carrier family 17 (sodium phosphate), member 3 [Source:MGI Symbol;Acc:MGI:2389216]
chr13	56173704	56178885	-1	2	protein_coding	ENSMUSG00000049625	Tifab	1.89208	1.90194	2.0163	1.43947	1.86567	1.98002	0.407014	0.859962	1.56539	0.771596	0.421428	1.10798	1.84925	0.855562	-0.993685	0.502194	0.000352944	-3.45229	0.00729086	TRAF-interacting protein with forkhead-associated domain, family member B [Source:MGI Symbol;Acc:MGI:2385852]
chr8	122578242	122611463	-1	3	protein_coding	ENSMUSG00000015027	Galns	7.01698	6.4414	7.30183	6.60729	7.22645	6.80858	6.11861	5.84175	5.81182	5.85608	5.52246	6.30569	6.90042	5.9094	-0.991021	0.503122	4.42366e-07	-6.35422	4.21216e-05	galactosamine (N-acetyl)-6-sulfate sulfatase [Source:MGI Symbol;Acc:MGI:1355303]
chr2	150218073	150240725	1	1	protein_coding	ENSMUSG00000060336	Zfp937	2.1554	2.15782	2.33147	1.88234	1.64281	1.64914	0.503273	0.859962	1.48997	1.03516	1.60171	0.498678	1.96983	0.998125	-0.971706	0.509903	0.00517528	-2.28607	0.047238	zinc finger protein 937 [Source:MGI Symbol;Acc:MGI:3644476]
chr2	31314415	31460738	1	6	protein_coding	ENSMUSG00000055632	Hmcn2	3.11546	3.31723	3.40115	3.1232	2.63236	3.72455	1.8714	2.3549	2.59091	2.88316	2.15803	1.62918	3.21899	2.24793	-0.971062	0.510131	0.00016885	-3.7725	0.00407366	hemicentin 2 [Source:MGI Symbol;Acc:MGI:2677838]
chr10	116964707	116969105	1	4	lncRNA	ENSMUSG00000031294	D630029K05Rik	6.96013	7.32243	7.26153	7.28843	7.48017	7.10768	6.33516	6.12589	6.00594	6.22663	6.31006	6.60402	7.23673	6.26795	-0.968778	0.510939	4.97211e-07	-6.30346	4.62493e-05	RIKEN cDNA D630029K05 gene [Source:MGI Symbol;Acc:MGI:2143561]
chr14	62276231	62293047	-1	2	protein_coding	ENSMUSG00000048281	Dleu7	4.10756	3.64452	3.54238	3.49541	4.67836	3.4882	2.72949	2.64699	2.97893	3.07948	2.83604	2.89361	3.82607	2.86076	-0.965313	0.512167	0.000149741	-3.82466	0.00374082	deleted in lymphocytic leukemia, 7 [Source:MGI Symbol;Acc:MGI:2447771]
chr2	12924041	13003455	1	7	protein_coding	ENSMUSG00000026730	Pter	8.70338	8.77993	8.54079	8.6374	8.78047	8.50748	7.97912	7.66232	7.74861	7.27982	7.56964	7.9597	8.65824	7.69987	-0.958373	0.514637	4.39408e-09	-8.35713	1.28563e-06	phosphotriesterase related [Source:MGI Symbol;Acc:MGI:107372]
chr5	21372642	21378374	1	1	protein_coding	ENSMUSG00000039899	Fgl2	2.92153	3.00407	2.8786	2.92311	2.26062	3.70889	2.13448	2.1983	2.1265	1.66615	1.79962	2.02516	2.94947	1.9917	-0.957768	0.514853	0.00472453	-2.32564	0.044616	fibrinogen-like protein 2 [Source:MGI Symbol;Acc:MGI:103266]
chr19	4445908	4477447	-1	4	protein_coding	ENSMUSG00000049303	Syt12	2.60645	2.43786	2.45356	2.57132	2.89768	1.98002	2.13448	1.44565	1.77054	1.57441	1.34718	0.970884	2.49115	1.54052	-0.950625	0.517408	0.00121089	-2.91689	0.0174291	synaptotagmin XII [Source:MGI Symbol;Acc:MGI:2159601]
chr15	102176999	102204724	-1	23	protein_coding	ENSMUSG00000023044	Csad	7.42525	7.51829	7.23387	7.24859	7.60409	7.44348	6.56164	6.53897	6.46571	6.50031	6.25886	6.4481	7.41226	6.46226	-0.950001	0.517632	1.04329e-10	-9.98159	7.78054e-08	cysteine sulfinic acid decarboxylase [Source:MGI Symbol;Acc:MGI:2180098]
chr5	53697776	53707705	-1	3	protein_coding	ENSMUSG00000029193	Cckar	7.01588	6.55754	6.95541	6.91259	7.05708	6.48542	5.95272	5.89722	5.7646	5.79895	5.73077	6.16976	6.83065	5.88567	-0.944982	0.519436	3.52718e-07	-6.45257	3.41924e-05	cholecystokinin A receptor [Source:MGI Symbol;Acc:MGI:99478]
chr2	152847964	152895321	1	7	protein_coding	ENSMUSG00000027469	Tpx2	1.89208	0.944185	0.744053	0.663414	1.05622	1.79468	0.503273	0.699242	-0.235991	0.16421	0.372536	-0.0246836	1.18244	0.246431	-0.936008	0.522677	0.00113649	-2.94444	0.0167323	TPX2, microtubule-associated [Source:MGI Symbol;Acc:MGI:1919369]
chr16	75592844	75602829	1	3	protein_coding	ENSMUSG00000032940	Rbm11	1.39047	1.42347	1.63556	0.995774	1.56864	1.33239	0.941563	0.469343	0.0705259	0.642014	-0.3976	1.0273	1.39105	0.458857	-0.932193	0.524061	0.0022098	-2.65565	0.0265283	RNA binding motif protein 11 [Source:MGI Symbol;Acc:MGI:2447622]
chr7	70870913	71073345	1	6	lncRNA	ENSMUSG00000109532	Gm42397	2.98611	2.84769	2.61346	2.84288	2.90775	2.72428	1.79739	2.3549	0.851072	2.16785	1.51426	2.6459	2.82036	1.88856	-0.931799	0.524204	0.000272072	-3.56532	0.00591646	predicted gene, 42397 [Source:MGI Symbol;Acc:MGI:5625282]
chr11	100694884	100704271	-1	6	protein_coding	ENSMUSG00000017830	Dhx58	1.27706	1.98838	1.90655	1.75659	1.75854	1.75457	0.758635	0.934071	0.966865	0.396255	0.723892	1.08159	1.74028	0.810218	-0.930066	0.524834	0.000652789	-3.18523	0.0112954	DEXH (Asp-Glu-X-His) box polypeptide 58 [Source:MGI Symbol;Acc:MGI:1931560]
chr18	21061923	21100199	1	3	protein_coding	ENSMUSG00000024313	Mep1b	7.62496	7.35301	7.63034	7.31283	7.8545	7.61043	6.55814	6.57633	6.45913	6.78947	6.56863	6.89014	7.56434	6.64031	-0.924039	0.527031	3.3605e-08	-7.4736	6.07608e-06	meprin 1 beta [Source:MGI Symbol;Acc:MGI:96964]
chr8	68880491	68907448	1	5	protein_coding	ENSMUSG00000015568	Lpl	10.1368	9.76588	9.5615	9.48662	10.5663	9.89336	8.87713	9.33198	9.14505	8.84776	8.85484	8.84751	9.90175	8.98405	-0.917703	0.529351	0.000319302	-3.4958	0.00668167	lipoprotein lipase [Source:MGI Symbol;Acc:MGI:96820]
chr2	119269201	119271272	-1	1	protein_coding	ENSMUSG00000034226	Rhov	3.5348	2.21014	4.39129	3.14009	3.51307	3.46353	2.17888	2.44637	2.75024	2.58711	2.56941	2.21927	3.37549	2.45855	-0.916943	0.52963	0.00145688	-2.83658	0.0199186	ras homolog family member V [Source:MGI Symbol;Acc:MGI:2444227]
chr14	75843379	75844964	-1	1	lncRNA	ENSMUSG00000085829	Gm4285	1.96713	2.48958	2.2737	2.10508	2.43774	1.18929	0.941563	1.44565	1.46393	1.57441	0.723892	0.819375	2.07709	1.16147	-0.915619	0.530116	0.00149225	-2.82616	0.0202473	predicted gene 4285 [Source:MGI Symbol;Acc:MGI:3782463]
chr7	81114799	81170416	1	2	protein_coding	ENSMUSG00000025726	Slc28a1	3.43918	3.93308	3.65413	4.16142	3.67502	3.58286	2.97587	2.99741	2.56664	2.80459	2.64341	2.96755	3.74095	2.82591	-0.915037	0.53033	1.01566e-06	-5.99325	7.78287e-05	solute carrier family 28 (sodium-coupled nucleoside transporter), member 1 [Source:MGI Symbol;Acc:MGI:3605073]
chr18	84838704	84879871	1	8	protein_coding	ENSMUSG00000024646	Cyb5a	9.75774	9.59076	9.85456	9.69523	10.0506	9.21689	8.93531	8.698	8.7712	8.70161	8.73651	8.84702	9.6943	8.78161	-0.912691	0.531193	3.0284e-08	-7.51879	5.60149e-06	cytochrome b5 type A (microsomal) [Source:MGI Symbol;Acc:MGI:1926952]
chr17	36055816	36058371	-1	1	protein_coding	ENSMUSG00000079492	Gm11127	2.54653	1.87627	2.63656	1.41193	2.92767	2.27757	1.33072	1.44565	1.51555	1.6882	1.03792	1.1844	2.27942	1.36707	-0.912348	0.53132	0.003724	-2.42899	0.0382429	predicted gene 11127 [Source:MGI Symbol;Acc:MGI:3779381]
chr15	78559167	78572783	-1	3	protein_coding	ENSMUSG00000033220	Rac2	2.13927	2.27053	2.22881	2.32777	1.92633	2.29165	1.5036	1.97075	1.66019	0.890492	0.601939	1.10798	2.19739	1.28916	-0.908235	0.532837	0.00319863	-2.49504	0.0346616	Rac family small GTPase 2 [Source:MGI Symbol;Acc:MGI:97846]
chr6	31141979	31142663	-1	1	processed_pseudogene	ENSMUSG00000086922	Gm13835	-0.0939018	0.00156968	-0.0240624	-0.124928	-0.366994	0.126201	-0.866981	-0.933858	-1.33331	-0.112447	-1.48403	-1.19789	-0.0803528	-0.988085	-0.907732	0.533022	0.00127081	-2.89592	0.0181133	predicted gene 13835 [Source:MGI Symbol;Acc:MGI:3650921]
chr14	110748580	110755149	-1	1	protein_coding	ENSMUSG00000045871	Slitrk6	3.97746	3.45804	3.67659	3.65664	3.98171	3.80038	2.36972	2.84247	3.11066	2.94857	2.43301	3.40022	3.75847	2.85078	-0.907696	0.533036	1.95421e-05	-4.70903	0.000782269	SLIT and NTRK-like family, member 6 [Source:MGI Symbol;Acc:MGI:2443198]
chr4	148434495	148444771	-1	2	protein_coding	ENSMUSG00000047719	Ubiad1	6.03993	5.68196	6.00336	5.64835	6.06658	5.5527	4.89399	4.66117	5.17489	4.95138	4.71126	5.1573	5.83215	4.925	-0.907149	0.533238	1.13586e-08	-7.94467	2.64903e-06	UbiA prenyltransferase domain containing 1 [Source:MGI Symbol;Acc:MGI:1918957]
chr2	30185124	30205847	-1	8	protein_coding	ENSMUSG00000039648	Kyat1	6.32401	5.90708	6.39913	6.02076	6.48222	5.82013	5.08885	5.214	5.22615	5.1961	5.3003	5.49395	6.15889	5.25323	-0.905662	0.533788	2.89264e-07	-6.53871	2.9461e-05	kynurenine aminotransferase 1 [Source:MGI Symbol;Acc:MGI:1917516]
chr8	84010222	84012171	-1	5	protein_coding	ENSMUSG00000074217	2210011C24Rik	1.83312	1.4585	1.84838	1.97936	2.40969	2.14423	0.975522	1.13597	1.61357	1.06917	0.215057	1.23318	1.94555	1.04041	-0.905135	0.533983	0.00345455	-2.46161	0.0362669	RIKEN cDNA 2210011C24 gene [Source:MGI Symbol;Acc:MGI:1917384]
chr11	20302180	20332713	-1	2	protein_coding	ENSMUSG00000020142	Slc1a4	4.40615	4.98451	4.66284	4.24575	4.76671	4.24593	3.56087	3.91772	3.69591	3.0878	3.84498	3.79894	4.55198	3.65104	-0.900946	0.535536	3.40102e-06	-5.46839	0.000199016	solute carrier family 1 (glutamate/neutral amino acid transporter), member 4 [Source:MGI Symbol;Acc:MGI:2135601]
chr2	167421712	167477000	1	13	protein_coding	ENSMUSG00000039463	Slc9a8	6.96815	7.03213	6.95656	6.86005	6.85023	6.93283	5.68413	6.26699	5.96358	6.42269	5.90312	5.95481	6.93332	6.03255	-0.900771	0.5356	1.67853e-06	-5.77507	0.00011397	solute carrier family 9 (sodium/hydrogen exchanger), member 8 [Source:MGI Symbol;Acc:MGI:1924281]
chr17	29360914	29379661	1	12	protein_coding	ENSMUSG00000024013	Fgd2	2.2182	2.0471	2.85909	2.20476	1.88618	2.46321	0.797123	1.07176	1.72741	1.62101	1.39692	1.66518	2.27976	1.3799	-0.899855	0.535941	0.000186687	-3.72889	0.00439849	FYVE, RhoGEF and PH domain containing 2 [Source:MGI Symbol;Acc:MGI:1347084]
chr17	28769297	28780233	1	9	protein_coding	ENSMUSG00000004864	Mapk13	2.67521	2.44661	2.67053	2.59601	3.17268	2.73462	1.88932	2.03951	1.46393	1.79368	1.46846	2.24328	2.71594	1.81636	-0.899579	0.536043	1.51502e-05	-4.81958	0.000650126	mitogen-activated protein kinase 13 [Source:MGI Symbol;Acc:MGI:1346864]
chr14	27622428	28478537	1	14	protein_coding	ENSMUSG00000040640	Erc2	4.62183	4.86883	4.77118	4.83346	4.63661	4.6419	3.71958	4.12967	3.66195	4.0202	3.70882	3.7453	4.72897	3.83092	-0.89805	0.536611	4.97747e-06	-5.30299	0.000262239	ELKS/RAB6-interacting/CAST family member 2 [Source:MGI Symbol;Acc:MGI:1098749]
chr2	13004365	13007600	1	1	TEC	ENSMUSG00000104459	Gm37824	3.55926	3.65966	3.68216	3.65664	3.91343	2.84378	2.80698	2.74289	2.73942	2.1989	2.85396	2.59081	3.55249	2.6555	-0.896993	0.537005	3.97498e-06	-5.40066	0.000222102	predicted gene, 37824 [Source:MGI Symbol;Acc:MGI:5611052]
chr1	169969409	169972396	1	2	lncRNA	ENSMUSG00000097503	3110045C21Rik	3.43918	3.30766	3.42124	3.03568	3.65126	3.08927	2.52684	2.44637	2.54196	2.01919	2.62265	2.41168	3.32405	2.42812	-0.895932	0.5374	2.20002e-06	-5.65757	0.000143913	RIKEN cDNA 3110045C21 gene [Source:MGI Symbol;Acc:MGI:1914553]
chr1	88095062	88220002	1	4	protein_coding	ENSMUSG00000090124	Ugt1a7c	8.34335	8.14322	8.3886	8.01915	8.1277	8.17619	7.59138	7.11849	7.23258	7.14032	7.16058	7.58413	8.1997	7.30458	-0.895121	0.537702	6.57316e-07	-6.18223	5.59658e-05	UDP glucuronosyltransferase 1 family, polypeptide A7C [Source:MGI Symbol;Acc:MGI:3032636]
chr18	90579777	90592528	1	4	protein_coding	ENSMUSG00000110277	Gm45871	3.22655	3.423	3.82474	3.32127	3.23795	3.13685	2.17888	2.1983	2.90343	2.73214	2.68405	2.13192	3.36173	2.47145	-0.890272	0.539512	6.95851e-05	-4.15748	0.00210878	predicted gene 45871 [Source:MGI Symbol;Acc:MGI:5804986]
chr11	50174444	50200115	1	3	protein_coding	ENSMUSG00000020381	Mrnip	3.86422	4.19437	4.5669	4.28803	4.00533	4.4386	3.09651	3.57965	3.56727	3.02854	3.37206	3.37327	4.22624	3.33622	-0.890024	0.539605	4.33198e-05	-4.36331	0.00143437	MRN complex interacting protein [Source:MGI Symbol;Acc:MGI:1915317]
chr7	119554340	119600690	1	10	protein_coding	ENSMUSG00000030945	Acsm2	12.7855	12.3507	12.8166	12.6421	13.0077	12.5889	11.8947	11.979	11.671	11.6243	11.8591	11.8246	12.6986	11.8088	-0.889819	0.539682	1.28143e-07	-6.89231	1.60543e-05	acyl-CoA synthetase medium-chain family member 2 [Source:MGI Symbol;Acc:MGI:2385289]
chr6	48833818	48841496	-1	12	protein_coding	ENSMUSG00000029810	Tmem176b	9.1724	9.01264	9.20486	8.70758	9.21502	9.02504	8.12052	8.19256	8.44969	8.15005	7.78927	8.31484	9.05625	8.16949	-0.886767	0.540825	2.23616e-06	-5.6505	0.000144515	transmembrane protein 176B [Source:MGI Symbol;Acc:MGI:1916348]
chr9	53580522	53610382	-1	3	protein_coding	ENSMUSG00000032047	Acat1	10.1082	9.87834	10.2233	9.8802	10.3184	10.0205	9.20447	9.26007	9.15373	8.90876	9.31653	9.26639	10.0715	9.18499	-0.886505	0.540923	3.72149e-09	-8.42928	1.15166e-06	acetyl-Coenzyme A acetyltransferase 1 [Source:MGI Symbol;Acc:MGI:87870]
chr14	52110704	52163546	1	19	protein_coding	ENSMUSG00000057132	Rpgrip1	1.52074	2.22038	2.28836	2.10508	1.80235	2.19006	1.79739	1.42008	0.380005	1.28713	0.321929	1.61084	2.02116	1.13623	-0.884936	0.541512	0.00116049	-2.93536	0.016876	retinitis pigmentosa GTPase regulator interacting protein 1 [Source:MGI Symbol;Acc:MGI:1932134]
chr6	54982580	54992950	-1	6	protein_coding	ENSMUSG00000002797	Ggct	5.6578	5.25495	5.66577	5.68764	6.52207	5.60439	4.99056	4.88786	4.93056	4.78485	4.72836	4.7617	5.7321	4.84732	-0.884787	0.541567	1.51096e-05	-4.82075	0.000650116	gamma-glutamyl cyclotransferase [Source:MGI Symbol;Acc:MGI:95700]
chr15	32920723	33034935	1	1	protein_coding	ENSMUSG00000022261	Sdc2	7.22145	7.13315	7.58171	7.23638	7.51061	7.30759	6.47081	6.54711	6.39425	6.14028	6.50271	6.68132	7.33181	6.45608	-0.875737	0.544975	1.43386e-09	-8.84349	5.49373e-07	syndecan 2 [Source:MGI Symbol;Acc:MGI:1349165]
chr11	61672781	61720826	-1	4	protein_coding	ENSMUSG00000042371	Slc5a10	6.48669	6.35747	5.91638	6.11559	6.47377	6.63374	5.66475	5.68692	5.1092	5.28741	4.86055	6.12118	6.33061	5.455	-0.875604	0.545026	0.00010237	-3.98983	0.00280158	solute carrier family 5 (sodium/glucose cotransporter), member 10 [Source:MGI Symbol;Acc:MGI:1926089]
chr5	30921431	30931248	1	5	protein_coding	ENSMUSG00000029162	Khk	8.43274	8.38773	8.45365	8.21515	8.95545	8.09571	7.66085	7.49682	7.48692	7.50073	7.49879	7.65802	8.4234	7.55035	-0.873051	0.545991	3.05078e-07	-6.51559	3.06483e-05	ketohexokinase [Source:MGI Symbol;Acc:MGI:1096353]
chr1	21285246	21298312	-1	3	transcribed_unprocessed_pseudogene	ENSMUSG00000025936	Gm4956	2.91206	3.05646	3.88867	2.98984	3.36024	2.33309	1.97575	2.18319	2.15933	2.13611	2.22841	2.62777	3.09006	2.21843	-0.871633	0.546528	0.00197938	-2.70347	0.0246153	predicted gene 4956 [Source:MGI Symbol;Acc:MGI:3647976]
chr7	128129547	128150657	1	4	protein_coding	ENSMUSG00000030789	Itgax	1.85304	2.38421	2.58998	1.73453	2.24483	2.51214	1.61551	1.28501	1.87305	1.19772	0.906705	1.23318	2.21979	1.35186	-0.867925	0.547934	0.00365841	-2.43671	0.0377379	integrin alpha X [Source:MGI Symbol;Acc:MGI:96609]
chr14	66084374	66124500	-1	3	protein_coding	ENSMUSG00000022040	Ephx2	8.76514	8.62377	8.84467	8.38878	9.0705	8.45781	7.9786	7.7315	7.90227	7.65039	7.9058	7.81222	8.69178	7.83013	-0.861646	0.550324	3.84495e-08	-7.41511	6.65301e-06	epoxide hydrolase 2, cytoplasmic [Source:MGI Symbol;Acc:MGI:99500]
chr9	44673233	44686305	1	4	protein_coding	ENSMUSG00000032098	Treh	6.78062	6.45935	7.00895	6.33952	7.11414	6.28706	5.81062	5.62535	6.04269	6.10792	5.49417	5.74376	6.66494	5.80408	-0.860857	0.550625	3.45836e-06	-5.46113	0.000201638	trehalase (brush-border membrane glycoprotein) [Source:MGI Symbol;Acc:MGI:1926230]
chr19	12599974	12628251	1	2	protein_coding	ENSMUSG00000071633	Gm4952	1.52074	1.72623	3.26696	1.86213	1.96539	1.58197	1.0087	0.821429	1.32615	1.28713	1.29566	1.0273	1.98724	1.12773	-0.85951	0.55114	0.00116094	-2.93519	0.016876	predicted gene 4952 [Source:MGI Symbol;Acc:MGI:3643569]
chr4	43492900	43495921	1	6	protein_coding	ENSMUSG00000028461	Ccdc107	6.4986	6.36903	6.84075	6.53811	7.10597	6.45445	6.00298	5.69227	5.63493	5.76304	5.79364	5.78626	6.63448	5.77885	-0.85563	0.552624	8.22276e-07	-6.08498	6.82065e-05	coiled-coil domain containing 107 [Source:MGI Symbol;Acc:MGI:1913423]
chr15	57243767	57477625	-1	3	protein_coding	ENSMUSG00000022366	Slc22a22	6.54374	6.80131	6.69844	6.62239	6.88311	6.39781	5.73334	5.96728	5.6114	5.84385	5.86938	5.80252	6.6578	5.80463	-0.853173	0.553566	9.22932e-08	-7.03483	1.24033e-05	solute carrier family 22 (organic cation transporter), member 22 [Source:MGI Symbol;Acc:MGI:2446114]
chr18	62177816	62179959	-1	1	protein_coding	ENSMUSG00000045730	Adrb2	2.7515	2.97412	3.40115	3.0625	3.66319	2.57106	2.24997	2.32766	1.89271	2.45186	2.20067	2.18248	3.07059	2.21756	-0.853028	0.553621	4.68143e-05	-4.32962	0.00152189	adrenergic receptor, beta 2 [Source:MGI Symbol;Acc:MGI:87938]
chr15	74955051	74959905	1	16	protein_coding	ENSMUSG00000022587	Ly6e	8.00426	7.95902	7.92937	7.77684	7.86487	8.0942	6.8929	7.05348	7.20139	7.0884	6.92129	7.35847	7.93809	7.08599	-0.852105	0.553976	1.51975e-06	-5.81823	0.000107262	lymphocyte antigen 6 complex, locus E [Source:MGI Symbol;Acc:MGI:106651]
chr13	37345208	37419036	1	2	protein_coding	ENSMUSG00000021423	Ly86	1.9853	2.63448	2.0338	1.29617	1.92633	2.69279	1.10389	1.51972	1.56539	1.50156	1.34718	0.458212	2.09481	1.24932	-0.845488	0.556523	0.00141841	-2.8482	0.0195172	lymphocyte antigen 86 [Source:MGI Symbol;Acc:MGI:1321404]
chr2	91082390	91115756	1	4	protein_coding	ENSMUSG00000002111	Spi1	1.54544	1.55876	1.72449	1.26572	1.43586	2.0969	0.636597	1.10422	0.929291	1.19772	0.215057	0.498678	1.60453	0.763594	-0.840935	0.558281	0.0023582	-2.62742	0.0278438	spleen focus forming virus (SFFV) proviral integration oncogene [Source:MGI Symbol;Acc:MGI:98282]
chr7	34912379	35044708	1	6	protein_coding	ENSMUSG00000063931	Pepd	7.82041	7.62043	7.85654	7.46507	7.89585	7.61813	7.07475	6.90072	6.7241	6.71624	6.81494	7.01265	7.71274	6.8739	-0.838838	0.559094	2.65486e-09	-8.57596	9.0898e-07	peptidase D [Source:MGI Symbol;Acc:MGI:97542]
chr9	124101950	124113557	1	4	protein_coding	ENSMUSG00000049103	Ccr2	2.74085	3.25881	2.98142	3.10612	2.68011	3.54808	2.1041	2.2999	2.77163	2.83456	1.781	1.51545	3.05256	2.21777	-0.834789	0.560665	0.00552776	-2.25745	0.0494731	chemokine (C-C motif) receptor 2 [Source:MGI Symbol;Acc:MGI:106185]
chr4	118359990	118362744	1	5	polymorphic_pseudogene	ENSMUSG00000006395	Hyi	5.8547	5.7022	6.21381	5.88461	6.13671	5.76442	5.16072	5.19341	4.91382	5.0716	5.21447	4.99881	5.92608	5.09214	-0.833936	0.560997	1.54323e-08	-7.81157	3.22515e-06	hydroxypyruvate isomerase (putative) [Source:MGI Symbol;Acc:MGI:1915430]
chr19	12460779	12465283	1	1	protein_coding	ENSMUSG00000046805	Mpeg1	4.79146	4.94492	4.91273	4.44575	4.03318	5.27821	3.97173	3.91314	4.35377	3.97158	3.76199	3.4578	4.73437	3.905	-0.829369	0.562775	0.00381214	-2.41883	0.0389244	macrophage expressed gene 1 [Source:MGI Symbol;Acc:MGI:1333743]
chr9	21921008	21927556	-1	7	protein_coding	ENSMUSG00000040883	Tmem205	4.64487	5.5338	5.38463	4.84638	5.28774	4.85842	4.14958	4.37223	4.36085	4.4266	4.21796	4.06457	5.09264	4.2653	-0.827342	0.563567	0.000669662	-3.17414	0.0114988	transmembrane protein 205 [Source:MGI Symbol;Acc:MGI:3045495]
chr7	126699773	126707787	-1	12	protein_coding	ENSMUSG00000030707	Coro1a	2.05577	3.00998	2.85909	2.26757	1.80235	2.7449	1.90703	1.34057	1.83292	1.92947	1.00622	1.76808	2.45661	1.63071	-0.825896	0.564132	0.00324611	-2.48864	0.0348091	coronin, actin binding protein 1A [Source:MGI Symbol;Acc:MGI:1345961]
chr2	119167773	119172390	1	1	protein_coding	ENSMUSG00000046814	Gchfr	3.61866	3.76136	3.61977	3.38641	4.00064	3.11326	2.88051	2.64699	2.92268	3.30316	2.24208	2.56246	3.58335	2.75965	-0.823701	0.564991	0.000779973	-3.10792	0.0127517	GTP cyclohydrolase I feedback regulator [Source:MGI Symbol;Acc:MGI:2443977]
chr2	31470207	31520672	1	4	protein_coding	ENSMUSG00000076441	Ass1	10.4849	10.6204	10.7469	10.4271	10.4535	10.8187	9.93018	9.66557	9.76881	9.81307	9.68972	9.74531	10.5919	9.76878	-0.823149	0.565207	1.54742e-07	-6.81039	1.84452e-05	argininosuccinate synthetase 1 [Source:MGI Symbol;Acc:MGI:88090]
chr4	106733889	106748292	1	1	protein_coding	ENSMUSG00000034871	Fam151a	6.19238	6.39412	6.46191	5.87959	6.5286	6.36655	5.69691	5.37565	5.36455	5.4893	5.36109	5.60469	6.30386	5.48203	-0.821826	0.565725	3.64324e-06	-5.43851	0.000209464	family with sequence simliarity 151, member A [Source:MGI Symbol;Acc:MGI:2657115]
chr10	62071123	62072362	1	1	processed_pseudogene	ENSMUSG00000046687	Gm5424	3.64175	4.02651	3.69871	3.70284	3.74965	3.72973	3.11186	2.74289	2.66136	3.79485	2.9235	2.40105	3.7582	2.93925	-0.818947	0.566856	0.000457512	-3.3396	0.00877507	predicted gene 5424 [Source:MGI Symbol;Acc:MGI:3643173]
chr12	111572317	111574402	-1	2	lncRNA	ENSMUSG00000096995	2810029C07Rik	3.67011	3.43184	3.58457	3.74208	4.24247	3.53631	3.28434	2.90829	2.55435	2.80459	2.87166	2.87835	3.70123	2.8836	-0.817628	0.567374	7.46466e-05	-4.12699	0.00222447	RIKEN cDNA 2810029C07 gene [Source:MGI Symbol;Acc:MGI:1919920]
chr10	39958036	39986646	-1	5	protein_coding	ENSMUSG00000038528	Mfsd4b5	8.22195	8.13715	8.0781	7.93729	8.37962	8.10421	7.3282	7.08126	7.49216	7.08321	7.45029	7.52628	8.14305	7.3269	-0.816151	0.567955	9.12852e-09	-8.0396	2.19248e-06	major facilitator superfamily domain containing 4B5 [Source:MGI Symbol;Acc:MGI:2446139]
chr4	148448611	148557683	1	4	protein_coding	ENSMUSG00000028991	Mtor	7.90516	7.89192	8.33665	8.00367	7.69732	7.7052	7.22832	7.118	6.9844	7.03455	7.00987	7.27429	7.92332	7.10824	-0.815082	0.568376	4.12356e-08	-7.38473	6.98488e-06	mechanistic target of rapamycin kinase [Source:MGI Symbol;Acc:MGI:1928394]
chr11	16971206	17052381	-1	3	protein_coding	ENSMUSG00000020120	Plek	2.1554	2.28035	2.76789	2.64415	1.88618	3.06488	1.79739	1.82254	1.87305	1.57441	1.21476	1.62918	2.46647	1.65189	-0.814587	0.568571	0.00479384	-2.31932	0.0449482	pleckstrin [Source:MGI Symbol;Acc:MGI:1860485]
chr10	77897575	77902536	-1	1	protein_coding	ENSMUSG00000051652	Lrrc3	4.08246	3.8265	4.47056	3.88916	3.91343	3.50038	3.08877	3.22849	2.85415	3.00237	3.31498	3.34025	3.94708	3.13817	-0.808911	0.570812	4.27426e-05	-4.36914	0.0014211	leucine rich repeat containing 3 [Source:MGI Symbol;Acc:MGI:2447899]
chr8	54954843	55060871	1	1	protein_coding	ENSMUSG00000031517	Gpm6a	7.58046	7.06517	7.4518	7.33592	7.90153	7.37858	6.4596	6.6735	6.62402	6.54101	6.71859	6.87148	7.45224	6.64804	-0.804207	0.572677	1.04814e-07	-6.97958	1.36022e-05	glycoprotein m6a [Source:MGI Symbol;Acc:MGI:107671]
chr1	88134809	88218997	1	4	protein_coding	ENSMUSG00000054545	Ugt1a6a	1.36294	1.4757	0.904905	1.10301	0.820892	0.461289	0.133852	-0.30318	0.851072	0.0998591	0.215057	0.329523	1.02146	0.221031	-0.800425	0.57418	0.00323135	-2.49062	0.0347819	UDP glucuronosyltransferase 1 family, polypeptide A6A [Source:MGI Symbol;Acc:MGI:2137698]
chr5	21186255	21315132	1	10	protein_coding	ENSMUSG00000039934	Gsap	4.9594	4.83257	5.18366	4.91666	5.15675	4.56572	4.13087	3.96267	4.10689	4.11686	4.34377	4.16227	4.93579	4.13722	-0.798573	0.574918	8.32985e-06	-5.07936	0.000400131	gamma-secretase activating protein [Source:MGI Symbol;Acc:MGI:2442259]
chr10	75401115	75441679	1	5	protein_coding	ENSMUSG00000033427	Upb1	7.47833	7.32896	7.82232	7.57588	7.78762	7.46965	6.67706	6.77718	6.68306	6.88684	6.88471	6.77078	7.57713	6.77994	-0.797186	0.575471	1.07462e-07	-6.96875	1.37244e-05	ureidopropionase, beta [Source:MGI Symbol;Acc:MGI:2143535]
chr2	105224320	105379796	1	2	protein_coding	ENSMUSG00000055312	Them7	7.26996	6.72109	7.30047	6.99322	7.37981	7.03995	6.25707	6.47834	6.34694	6.32755	6.12505	6.39883	7.11742	6.3223	-0.795122	0.576294	4.26959e-08	-7.36961	7.08312e-06	thioesterase superfamily member 7 [Source:MGI Symbol;Acc:MGI:1921338]
chr11	106156256	106160860	-1	4	protein_coding	ENSMUSG00000040699	Limd2	2.68636	3.62923	3.27434	3.0625	3.20568	2.77528	2.70945	2.48386	2.46527	2.37237	1.64352	2.19485	3.10557	2.31155	-0.794012	0.576738	0.000392691	-3.40595	0.00787928	LIM domain containing 2 [Source:MGI Symbol;Acc:MGI:1915053]
chr13	34946614	34963810	-1	2	protein_coding	ENSMUSG00000021416	Eci3	8.20024	7.62935	8.16134	7.78021	8.43894	8.02897	7.37029	7.19443	7.28605	6.98252	7.22998	7.41242	8.03984	7.24595	-0.793894	0.576785	1.64814e-06	-5.78301	0.000112859	enoyl-Coenzyme A delta isomerase 3 [Source:MGI Symbol;Acc:MGI:1916373]
chr6	48840919	48847071	1	7	protein_coding	ENSMUSG00000023367	Tmem176a	8.87975	8.76306	8.86986	8.54156	9.0632	8.77218	7.99266	7.99302	8.3027	8.08946	7.68457	8.07374	8.81494	8.02269	-0.792245	0.577445	2.22243e-06	-5.65317	0.000144207	transmembrane protein 176A [Source:MGI Symbol;Acc:MGI:1913308]
chr2	131989415	132030258	-1	5	protein_coding	ENSMUSG00000027339	Rassf2	3.23416	3.445	3.89826	3.53425	2.99529	3.33344	2.93331	2.86158	2.60289	2.53938	2.28234	2.49405	3.40673	2.61893	-0.787807	0.579224	5.18446e-05	-4.2853	0.00164553	Ras association (RalGDS/AF-6) domain family member 2 [Source:MGI Symbol;Acc:MGI:2442060]
chr11	101082565	101086619	1	4	protein_coding	ENSMUSG00000001755	Coasy	7.30293	7.40135	7.55467	7.26071	7.89395	7.10967	6.71588	6.57126	6.63792	6.43904	6.62255	6.82051	7.42055	6.63452	-0.786024	0.57994	5.19417e-07	-6.28448	4.75409e-05	Coenzyme A synthase [Source:MGI Symbol;Acc:MGI:1918993]
chr11	120729489	120732114	-1	4	protein_coding	ENSMUSG00000025150	Cbr2	1.33488	1.23428	1.38583	1.79974	1.43586	0.925942	0.797123	0.699242	-0.0746073	0.812326	0.421428	0.754015	1.35276	0.568255	-0.784501	0.580553	0.00416366	-2.38052	0.041308	carbonyl reductase 2 [Source:MGI Symbol;Acc:MGI:107200]
chr8	110741829	110805924	-1	5	protein_coding	ENSMUSG00000031750	Il34	2.92153	3.35955	3.5301	2.97109	3.70418	2.31941	2.24997	2.6904	2.342	2.43891	2.39679	1.983	3.13431	2.35018	-0.784131	0.580702	0.00050657	-3.29536	0.0093698	interleukin 34 [Source:MGI Symbol;Acc:MGI:1923777]
chr5	4081145	4104746	-1	4	protein_coding	ENSMUSG00000001467	Cyp51	8.38778	7.83849	8.47163	8.18216	8.67487	8.64307	7.60432	7.65447	7.8673	7.45242	7.46676	7.49256	8.36633	7.58964	-0.776693	0.583703	6.25691e-07	-6.20364	5.51451e-05	cytochrome P450, family 51 [Source:MGI Symbol;Acc:MGI:106040]
chr1	93685660	93695764	1	5	protein_coding	ENSMUSG00000026278	Bok	2.94956	3.94239	3.25954	3.07133	3.47297	2.72428	3.02534	1.95303	2.1265	2.43891	2.49142	2.73328	3.23668	2.46141	-0.775264	0.584282	0.0047444	-2.32382	0.0446996	BCL2-related ovarian killer [Source:MGI Symbol;Acc:MGI:1858494]
chr9	77046682	77051953	1	1	lncRNA	ENSMUSG00000098370	Gm19541	2.2182	1.6064	1.33024	1.68935	2.14627	2.0969	0.87115	1.03855	0.202384	1.50156	1.60171	1.23318	1.84789	1.07475	-0.773139	0.585143	0.00182795	-2.73803	0.0231703	predicted gene, 19541 [Source:MGI Symbol;Acc:MGI:5011726]
chr4	111415006	111460298	1	6	protein_coding	ENSMUSG00000028545	Bend5	5.60002	4.90579	5.14189	5.22833	5.79156	5.17942	4.56927	4.44691	4.3888	4.72478	4.51122	4.58504	5.30784	4.53767	-0.770165	0.58635	1.87946e-05	-4.72597	0.000758	BEN domain containing 5 [Source:MGI Symbol;Acc:MGI:1914871]
chr1	175620381	175662116	1	6	protein_coding	ENSMUSG00000039783	Kmo	7.33649	7.3565	7.51549	7.63477	7.62024	7.36241	6.8299	6.40205	6.64445	6.62558	7.02577	6.69172	7.47098	6.70325	-0.767735	0.587339	2.06303e-07	-6.6855	2.30543e-05	kynurenine 3-monooxygenase (kynurenine 3-hydroxylase) [Source:MGI Symbol;Acc:MGI:2138151]
chr8	13060914	13076026	1	4	protein_coding	ENSMUSG00000031445	Proz	3.85437	3.87268	4.54265	4.01807	3.25381	3.87242	3.24311	3.46559	2.57883	3.51539	2.90643	3.14375	3.90233	3.14218	-0.76015	0.590435	0.000296159	-3.52848	0.00627903	protein Z, vitamin K-dependent plasma glycoprotein [Source:MGI Symbol;Acc:MGI:1860488]
chr7	19778881	19796809	-1	7	protein_coding	ENSMUSG00000040525	Cblc	3.68686	3.64072	3.94989	3.41444	3.45249	3.70889	2.95899	2.5204	2.67277	2.68905	2.95705	3.49828	3.64221	2.88276	-0.759457	0.590719	0.000100413	-3.99821	0.00277328	Casitas B-lineage lymphoma c [Source:MGI Symbol;Acc:MGI:1931457]
chr7	99219084	99238619	-1	2	protein_coding	ENSMUSG00000052396	Mogat2	3.93135	4.19956	4.66845	3.97636	3.82061	3.75536	3.73453	3.18362	3.75079	2.35868	3.13615	3.63617	4.05862	3.29999	-0.758627	0.591059	0.00251832	-2.59889	0.0291127	monoacylglycerol O-acyltransferase 2 [Source:MGI Symbol;Acc:MGI:2663253]
chr8	13288190	13322924	1	9	protein_coding	ENSMUSG00000038497	Tmco3	6.79034	6.14408	6.47878	6.51887	6.81924	6.58383	5.78452	6.02565	5.69073	5.76693	5.58146	5.95935	6.55586	5.80144	-0.754416	0.592786	9.88387e-07	-6.00507	7.72712e-05	transmembrane and coiled-coil domains 3 [Source:MGI Symbol;Acc:MGI:2444946]
chr14	46379414	46383608	1	3	protein_coding	ENSMUSG00000079261	Gm15217	3.08208	2.80749	2.45356	2.596	3.63923	2.86277	2.31772	1.95303	1.77054	1.5979	2.28234	3.00315	2.90686	2.15411	-0.752743	0.593474	0.0013513	-2.86925	0.0189387	predicted gene 15217 [Source:MGI Symbol;Acc:MGI:3705233]
chr1	84839841	84900487	1	4	protein_coding	ENSMUSG00000073633	Fbxo36	4.79918	4.59349	4.88647	4.82566	5.33884	4.51561	3.95054	3.99333	4.19264	4.19595	4.04544	4.09788	4.82654	4.0793	-0.747247	0.595739	2.46768e-05	-4.60771	0.000934926	F-box protein 36 [Source:MGI Symbol;Acc:MGI:1289192]
chr7	44572380	44586862	1	5	protein_coding	ENSMUSG00000002204	Napsa	10.3504	10.352	10.4184	10.0699	10.4446	10.1161	9.62177	9.23166	9.63507	9.63213	9.29579	9.8649	10.2919	9.54689	-0.745032	0.596655	1.73858e-05	-4.7598	0.00071921	napsin A aspartic peptidase [Source:MGI Symbol;Acc:MGI:109365]
chr9	31426196	31464462	-1	4	protein_coding	ENSMUSG00000041737	Tmem45b	3.88856	4.06111	4.03493	3.621	4.30852	3.94103	2.89833	3.1912	3.0594	3.42635	3.3906	3.42668	3.97586	3.23209	-0.743767	0.597178	7.33359e-05	-4.13468	0.00219762	transmembrane protein 45b [Source:MGI Symbol;Acc:MGI:2384574]
chr15	66891320	66923201	1	6	protein_coding	ENSMUSG00000005124	Ccn4	2.49674	2.69449	2.37332	2.63226	2.17988	2.54778	1.61551	1.84192	1.74914	1.81388	1.90652	1.55437	2.48741	1.74689	-0.740524	0.598522	0.00150847	-2.82146	0.0203815	cellular communication network factor 4 [Source:MGI Symbol;Acc:MGI:1197008]
chr19	6906697	6910106	-1	5	protein_coding	ENSMUSG00000024953	Prdx5	9.44336	9.2507	9.50761	9.06576	9.89406	9.13114	8.64413	8.69067	8.67214	8.67546	8.49165	8.68126	9.38211	8.64255	-0.739554	0.598924	1.14036e-05	-4.94296	0.000521328	peroxiredoxin 5 [Source:MGI Symbol;Acc:MGI:1859821]
chr10	63243810	63317878	1	11	protein_coding	ENSMUSG00000020064	Herc4	6.55138	6.5656	6.46675	6.48457	6.64522	6.43872	5.76887	5.73566	5.88357	5.68019	5.98468	5.6803	6.52537	5.78888	-0.736492	0.600197	2.06214e-11	-10.6857	3.3184e-08	hect domain and RLD 4 [Source:MGI Symbol;Acc:MGI:1914595]
chrX	164506327	164539752	1	1	protein_coding	ENSMUSG00000031384	Asb9	4.58953	4.5393	4.84245	4.70318	5.17144	4.43226	3.84887	4.03602	3.86962	4.25254	3.74289	4.12398	4.71303	3.97899	-0.73404	0.601218	2.9031e-06	-5.53714	0.00017763	ankyrin repeat and SOCS box-containing 9 [Source:MGI Symbol;Acc:MGI:1916549]
chr4	134315120	134329629	1	4	protein_coding	ENSMUSG00000028834	Trim63	4.35816	3.55834	3.56664	3.85377	4.51022	3.70889	3.31118	2.73255	3.41248	3.12061	3.61736	2.96033	3.926	3.19242	-0.733587	0.601407	0.00115551	-2.93723	0.0168522	tripartite motif-containing 63 [Source:MGI Symbol;Acc:MGI:2447992]
chr7	109703690	109712189	1	3	protein_coding	ENSMUSG00000031023	Akip1	4.10341	4.35405	4.66565	4.42523	4.75839	3.94549	3.79758	3.50259	3.83448	3.65629	3.47408	3.59943	4.37537	3.64408	-0.731294	0.602363	7.32718e-05	-4.13506	0.00219762	A kinase (PRKA) interacting protein 1 [Source:MGI Symbol;Acc:MGI:3041226]
chr2	73341506	73386572	-1	8	protein_coding	ENSMUSG00000041762	Gpr155	4.61017	4.06396	4.07776	4.23793	4.90876	4.59441	3.42615	3.63625	3.479	3.68399	3.93612	3.9525	4.4155	3.68567	-0.729826	0.602976	5.61327e-05	-4.25078	0.00177463	G protein-coupled receptor 155 [Source:MGI Symbol;Acc:MGI:1915776]
chr2	155517948	155585724	1	10	protein_coding	ENSMUSG00000027605	Acss2	8.14979	8.20609	8.36437	8.17424	8.13762	8.0581	7.51874	7.38484	7.55017	7.35369	7.47474	7.43605	8.1817	7.45304	-0.728661	0.603464	5.31539e-11	-10.2745	5.86952e-08	acyl-CoA synthetase short-chain family member 2 [Source:MGI Symbol;Acc:MGI:1890410]
chr9	86581371	86695953	-1	4	protein_coding	ENSMUSG00000032418	Me1	9.30126	8.96328	9.16966	8.9953	9.36453	9.17489	8.38281	8.45103	8.66448	8.40495	8.46202	8.23569	9.16149	8.4335	-0.727991	0.603744	1.28507e-08	-7.89107	2.87213e-06	malic enzyme 1, NADP(+)-dependent, cytosolic [Source:MGI Symbol;Acc:MGI:97043]
chr2	57237635	57370719	1	7	protein_coding	ENSMUSG00000026827	Gpd2	6.16175	5.56327	5.98885	5.74809	6.0428	6.30887	5.40301	5.21214	5.13005	5.16891	5.00589	5.52612	5.96894	5.24102	-0.727917	0.603775	0.000104115	-3.98249	0.00283071	glycerol phosphate dehydrogenase 2, mitochondrial [Source:MGI Symbol;Acc:MGI:99778]
chr7	44465391	44467758	1	7	protein_coding	ENSMUSG00000038704	Aspdh	6.04102	5.45576	5.81371	5.50091	5.88366	5.44342	4.97386	5.00854	5.15468	5.10682	4.56117	4.97032	5.68975	4.96256	-0.727182	0.604083	3.91087e-06	-5.40773	0.000221597	aspartate dehydrogenase domain containing [Source:MGI Symbol;Acc:MGI:1915602]
chr11	105967945	105989964	1	4	protein_coding	ENSMUSG00000020681	Ace	8.15557	7.85173	8.82343	7.98772	7.83684	8.12623	7.39246	7.34973	7.41992	7.46285	7.36538	7.43409	8.13025	7.40407	-0.726181	0.604502	4.80175e-06	-5.3186	0.00025586	angiotensin I converting enzyme (peptidyl-dipeptidase A) 1 [Source:MGI Symbol;Acc:MGI:87874]
chr4	128615443	128618619	-1	2	protein_coding	ENSMUSG00000062545	Tlr12	4.06548	4.10323	4.22599	3.97166	4.2894	3.32662	3.12705	3.43401	3.24671	3.55192	3.0219	3.27185	3.99706	3.27557	-0.72149	0.606471	2.67074e-05	-4.57337	0.00099334	toll-like receptor 12 [Source:MGI Symbol;Acc:MGI:3045221]
chr19	6418731	6544169	1	18	protein_coding	ENSMUSG00000033768	Nrxn2	3.05654	2.83441	3.15143	3.16505	3.11304	2.93633	2.82572	2.2716	2.07581	2.27373	2.28234	2.21927	3.0428	2.32474	-0.718056	0.607916	0.000610794	-3.21411	0.0107655	neurexin II [Source:MGI Symbol;Acc:MGI:1096362]
chr6	108828641	108859356	1	5	protein_coding	ENSMUSG00000030104	Edem1	7.02579	6.78027	7.01557	6.96269	7.16222	6.70453	6.28949	6.18779	6.14867	6.19328	6.35716	6.17211	6.94184	6.22475	-0.717094	0.608322	2.96395e-09	-8.52813	9.53918e-07	ER degradation enhancer, mannosidase alpha-like 1 [Source:MGI Symbol;Acc:MGI:2180139]
chr16	21423118	21644680	1	16	protein_coding	ENSMUSG00000033653	Vps8	5.96867	5.5152	5.45454	5.9531	6.42293	6.05083	5.03753	5.40364	4.98651	5.39859	4.98368	5.25945	5.89421	5.17823	-0.715979	0.608792	2.04288e-05	-4.68976	0.000807717	VPS8 CORVET complex subunit [Source:MGI Symbol;Acc:MGI:2146407]
chr14	79860521	79869176	-1	2	lncRNA	ENSMUSG00000095959	Gm10845	1.87269	2.01216	2.24393	2.15578	2.3519	2.37337	1.59381	1.74231	0.890712	1.45086	1.51426	1.55437	2.1683	1.45772	-0.710585	0.611072	0.00236806	-2.62561	0.0278966	predicted gene 10845 [Source:MGI Symbol;Acc:MGI:3641716]
chr2	34941750	34961772	-1	9	protein_coding	ENSMUSG00000026875	Traf1	2.02096	1.79637	1.30162	1.77833	2.07662	1.18929	1.35672	1.25641	0.851072	0.341648	0.643746	1.45504	1.69386	0.984106	-0.709758	0.611423	0.00497848	-2.3029	0.0459018	TNF receptor-associated factor 1 [Source:MGI Symbol;Acc:MGI:101836]
chr2	167642608	167689822	-1	4	protein_coding	ENSMUSG00000090213	Tmem189	6.96243	6.88296	6.91466	6.92056	7.10652	6.79319	6.37546	6.2571	6.25406	6.18458	6.00086	6.24973	6.93005	6.2203	-0.709751	0.611426	1.33158e-07	-6.87563	1.6357e-05	transmembrane protein 189 [Source:MGI Symbol;Acc:MGI:2142624]
chr7	6172226	6193811	1	12	protein_coding	ENSMUSG00000044876	Zfp444	5.21556	4.58757	5.08005	4.84895	5.46346	5.00237	4.50097	4.2397	4.37139	4.42988	4.0019	4.40248	5.03299	4.32439	-0.708608	0.61191	2.67286e-05	-4.57302	0.00099334	zinc finger protein 444 [Source:MGI Symbol;Acc:MGI:1923365]
chr15	79674251	79687919	-1	1	protein_coding	ENSMUSG00000022426	Josd1	4.9548	4.64572	4.63443	4.41832	4.82893	4.74529	3.85344	4.09778	3.93269	3.96708	4.20405	3.92678	4.70458	3.99697	-0.707613	0.612332	1.93375e-07	-6.7136	2.19831e-05	Josephin domain containing 1 [Source:MGI Symbol;Acc:MGI:1921408]
chr19	42045610	42070953	1	4	protein_coding	ENSMUSG00000025176	Hoga1	7.18556	7.36229	7.60128	7.34414	7.53678	7.17333	6.75245	6.84598	6.48283	6.60399	6.65868	6.61844	7.36723	6.6604	-0.706834	0.612663	7.89907e-08	-7.10242	1.12488e-05	4-hydroxy-2-oxoglutarate aldolase 1 [Source:MGI Symbol;Acc:MGI:1914682]
chr1	127729413	127767978	1	2	protein_coding	ENSMUSG00000026348	Acmsd	7.64152	6.93791	6.76284	6.82197	7.82261	7.60902	6.8165	6.63999	6.69571	6.13226	6.43438	6.65022	7.26598	6.56151	-0.704472	0.613667	0.00146184	-2.8351	0.0199694	amino carboxymuconate semialdehyde decarboxylase [Source:MGI Symbol;Acc:MGI:2386323]
chr16	32474504	32487879	-1	3	protein_coding	ENSMUSG00000035699	Slc51a	6.32044	5.77696	5.98323	5.7231	6.66982	6.70453	5.5845	5.52401	5.58445	5.45595	5.11395	5.68907	6.19634	5.49199	-0.704356	0.613716	0.00147573	-2.83099	0.0201026	solute carrier family 51, alpha subunit [Source:MGI Symbol;Acc:MGI:2146634]
chr3	104788375	104794459	1	6	protein_coding	ENSMUSG00000002233	Rhoc	5.43137	5.44707	5.36402	5.41159	5.74742	5.17942	4.95483	4.71996	4.95881	4.76164	4.31818	4.67165	5.43015	4.73085	-0.699303	0.61587	1.32401e-05	-4.87811	0.000583338	ras homolog family member C [Source:MGI Symbol;Acc:MGI:106028]
chr9	108085413	108094606	-1	9	protein_coding	ENSMUSG00000032590	Apeh	7.33383	7.1893	7.49075	7.16959	7.55651	6.98522	6.76038	6.50442	6.66675	6.50031	6.502	6.59763	7.28753	6.58858	-0.698953	0.616019	8.97055e-08	-7.04718	1.22334e-05	acylpeptide hydrolase [Source:MGI Symbol;Acc:MGI:88041]
chr17	80944632	81001816	1	1	protein_coding	ENSMUSG00000024245	Tmem178	5.23847	4.9618	5.15395	4.87188	5.49884	4.88884	4.37304	4.51489	4.31424	4.29986	4.18294	4.74497	5.1023	4.40499	-0.697306	0.616723	8.71613e-07	-6.05968	7.013e-05	transmembrane protein 178 [Source:MGI Symbol;Acc:MGI:1915277]
chr16	23113943	23127737	-1	5	protein_coding	ENSMUSG00000022881	Rfc4	1.72915	1.93962	0.355896	1.86213	1.3499	1.73409	0.941563	0.611628	0.587216	0.548672	1.15818	0.941829	1.49513	0.798182	-0.69695	0.616875	0.00532173	-2.27395	0.0481379	replication factor C (activator 1) 4 [Source:MGI Symbol;Acc:MGI:2146571]
chr16	26356642	26371841	-1	2	protein_coding	ENSMUSG00000022512	Cldn1	4.27568	4.42882	3.84471	4.12372	3.96735	4.46058	3.74933	3.00603	3.49838	3.45878	3.28887	3.92678	4.18348	3.48803	-0.695449	0.617517	8.00055e-05	-4.09688	0.00233657	claudin 1 [Source:MGI Symbol;Acc:MGI:1276109]
chr17	34616662	34628510	-1	10	protein_coding	ENSMUSG00000015474	Ppt2	5.9755	5.45793	5.8684	5.77537	5.97742	5.44499	4.89177	5.22696	5.1628	5.23594	4.71126	5.1091	5.74993	5.05631	-0.693629	0.618296	3.39225e-05	-4.46951	0.00120238	palmitoyl-protein thioesterase 2 [Source:MGI Symbol;Acc:MGI:1860075]
chr5	17781690	17888801	-1	6	protein_coding	ENSMUSG00000002944	Cd36	8.83365	8.54013	9.43412	8.38037	8.74671	8.49384	7.81328	8.10904	8.42248	8.11487	7.95696	7.85059	8.73814	8.04453	-0.693601	0.618309	0.000159883	-3.7962	0.00391009	CD36 molecule [Source:MGI Symbol;Acc:MGI:107899]
chr17	36037128	36042747	-1	5	protein_coding	ENSMUSG00000056116	H2-T22	5.80698	6.04312	6.12268	5.38705	6.07665	5.67994	5.10044	5.14936	5.23195	5.17478	5.17581	5.12373	5.85274	5.15935	-0.693391	0.618398	0.000629797	-3.2008	0.0109921	histocompatibility 2, T region locus 22 [Source:MGI Symbol;Acc:MGI:95956]
chr10	88885992	88929515	1	1	protein_coding	ENSMUSG00000020062	Slc5a8	8.30612	8.21316	8.52231	8.39385	8.38481	8.45018	7.57728	7.75053	7.69504	7.43337	7.75927	7.91063	8.3784	7.68769	-0.690715	0.619547	3.9758e-05	-4.40057	0.0013483	solute carrier family 5 (iodide transporter), member 8 [Source:MGI Symbol;Acc:MGI:2384916]
chr11	120653788	120661175	-1	4	protein_coding	ENSMUSG00000042988	Notum	4.21923	4.12792	4.43477	4.22611	3.92833	3.85829	3.65294	3.38201	3.479	3.503	3.43294	3.21834	4.13244	3.4447	-0.68774	0.620826	0.000517147	-3.28639	0.00948909	notum palmitoleoyl-protein carboxylesterase [Source:MGI Symbol;Acc:MGI:1924833]
chr17	24736642	24742778	1	2	protein_coding	ENSMUSG00000075705	Msrb1	6.52368	6.36153	6.13591	5.79948	6.73908	5.90158	5.51837	5.62814	5.58143	5.53564	5.32942	5.7511	6.24354	5.55735	-0.686194	0.621491	0.000117123	-3.93136	0.00309956	methionine sulfoxide reductase B1 [Source:MGI Symbol;Acc:MGI:1351642]
chr6	16833373	16898441	-1	5	protein_coding	ENSMUSG00000029553	Tfec	4.35117	3.97905	3.93133	4.04521	4.49361	3.98503	3.35053	3.60823	3.66766	3.35921	3.35329	3.33467	4.1309	3.4456	-0.685301	0.621876	1.53571e-06	-5.81369	0.000107446	transcription factor EC [Source:MGI Symbol;Acc:MGI:1333760]
chr5	125475814	125517410	1	6	protein_coding	ENSMUSG00000029482	Aacs	6.24705	7.2744	7.01171	6.33311	6.7027	6.37814	6.17998	6.09089	5.73496	5.27107	6.26557	6.29352	6.65785	5.97266	-0.685189	0.621924	0.00115276	-2.93826	0.0168522	acetoacetyl-CoA synthetase [Source:MGI Symbol;Acc:MGI:1926144]
chr11	51619735	51623714	1	2	protein_coding	ENSMUSG00000001056	Nhp2	5.9549	5.11375	5.9421	5.44934	6.47123	5.55124	5.03954	5.06529	5.07305	4.87172	5.08768	5.26092	5.74709	5.06637	-0.680726	0.623851	0.00182256	-2.73932	0.0231622	NHP2 ribonucleoprotein [Source:MGI Symbol;Acc:MGI:1098547]
chr10	127517123	127522444	-1	7	protein_coding	ENSMUSG00000025403	Shmt2	8.17943	7.6654	8.30501	7.85946	8.42017	7.81165	7.44416	7.45023	7.24075	7.28526	7.29906	7.46378	8.04019	7.36387	-0.676314	0.625762	1.01247e-05	-4.99462	0.000472251	serine hydroxymethyltransferase 2 (mitochondrial) [Source:MGI Symbol;Acc:MGI:1277989]
chr10	40001575	40025268	-1	3	protein_coding	ENSMUSG00000038522	Mfsd4b1	7.60784	7.55846	7.53253	7.43289	7.59982	7.34774	6.94578	6.74087	6.91941	6.62772	6.83539	6.96018	7.51321	6.83822	-0.674987	0.626338	2.87222e-08	-7.54178	5.50236e-06	major facilitator superfamily domain containing 4B1 [Source:MGI Symbol;Acc:MGI:2143575]
chr9	44799397	44803072	-1	2	protein_coding	ENSMUSG00000039438	Ttc36	7.61733	7.51933	7.91113	7.44907	8.37419	7.31278	7.07033	6.99787	6.98154	7.3245	6.74104	7.01875	7.6973	7.02234	-0.674967	0.626347	0.000344295	-3.46307	0.00712134	tetratricopeptide repeat domain 36 [Source:MGI Symbol;Acc:MGI:2384760]
chr13	93674433	93752833	1	2	protein_coding	ENSMUSG00000042102	Dmgdh	7.419	7.32836	7.24707	7.35503	7.30183	7.0462	6.79942	6.46668	6.48283	6.46242	6.60678	6.83194	7.28291	6.60834	-0.67457	0.626519	6.42432e-07	-6.19217	5.57339e-05	dimethylglycine dehydrogenase precursor [Source:MGI Symbol;Acc:MGI:1921379]
chr19	4035407	4037985	-1	9	protein_coding	ENSMUSG00000060803	Gstp1	4.44605	5.02159	4.87923	4.60016	4.94097	4.23868	4.17538	3.83792	4.03795	4.33523	3.66382	4.04079	4.68778	4.01518	-0.6726	0.627375	0.000872233	-3.05937	0.0138013	glutathione S-transferase, pi 1 [Source:MGI Symbol;Acc:MGI:95865]
chrX	93764607	93832201	-1	3	protein_coding	ENSMUSG00000035232	Pdk3	6.21949	5.47621	5.88175	5.48282	6.22989	6.08762	5.13841	5.16291	5.27938	4.88611	5.49131	5.39291	5.8963	5.22517	-0.671125	0.628017	4.97902e-05	-4.30286	0.00158973	pyruvate dehydrogenase kinase, isoenzyme 3 [Source:MGI Symbol;Acc:MGI:2384308]
chr7	51862015	51994975	1	9	protein_coding	ENSMUSG00000030498	Gas2	8.28771	8.23305	8.14053	8.09824	8.44996	8.10096	7.6461	7.57164	7.5921	7.49644	7.49416	7.50936	8.21841	7.55163	-0.666773	0.629914	3.47526e-07	-6.45901	3.38932e-05	growth arrest specific 2 [Source:MGI Symbol;Acc:MGI:95657]
chr4	116685544	116700822	1	6	protein_coding	ENSMUSG00000028691	Prdx1	8.9228	9.50191	8.82359	8.67717	9.32577	8.71879	8.31728	8.3209	8.47782	8.34049	8.31208	8.20697	8.99501	8.32926	-0.665748	0.630362	0.000606563	-3.21712	0.0107377	peroxiredoxin 1 [Source:MGI Symbol;Acc:MGI:99523]
chr4	108014791	108096445	-1	8	protein_coding	ENSMUSG00000028600	Podn	4.32288	4.30437	4.47698	4.30684	4.29708	4.06509	4.08105	3.47182	3.45276	3.87395	3.36583	3.5425	4.29554	3.63132	-0.664222	0.631029	9.66443e-06	-5.01482	0.0004548	podocan [Source:MGI Symbol;Acc:MGI:2674939]
chr13	64096308	64129368	-1	8	protein_coding	ENSMUSG00000033114	Slc35d2	3.61866	4.25789	4.24114	3.8741	3.84176	3.91398	3.40138	3.40824	3.23906	3.09607	3.13615	3.48323	3.95792	3.29402	-0.6639	0.63117	3.42237e-05	-4.46567	0.00120509	solute carrier family 35, member D2 [Source:MGI Symbol;Acc:MGI:1917734]
chr17	43474324	43502812	-1	4	protein_coding	ENSMUSG00000023914	Mep1a	10.8834	10.6725	10.9062	10.6044	10.856	10.7979	10.0855	10.031	10.1105	10.2126	10.0438	10.2659	10.7867	10.1249	-0.661858	0.632064	9.26966e-10	-9.03294	3.82481e-07	meprin 1 alpha [Source:MGI Symbol;Acc:MGI:96963]
chr11	101367561	101377903	1	1	protein_coding	ENSMUSG00000078650	G6pc	7.45122	8.48478	8.40508	8.27347	8.2715	7.65196	7.50863	7.47487	7.32635	7.40826	7.58649	7.26369	8.08967	7.42805	-0.661619	0.632168	0.00339258	-2.46947	0.0358459	glucose-6-phosphatase, catalytic [Source:MGI Symbol;Acc:MGI:95607]
chr1	59100590	59120408	-1	7	protein_coding	ENSMUSG00000038079	Tmem237	4.31212	4.16551	4.39129	3.83315	4.48019	3.61681	3.42615	3.34173	3.56727	3.36607	3.57477	3.56172	4.13318	3.47295	-0.660227	0.632779	9.58005e-05	-4.01863	0.00268575	transmembrane protein 237 [Source:MGI Symbol;Acc:MGI:2138365]
chr4	134343181	134354484	1	4	protein_coding	ENSMUSG00000028836	Slc30a2	6.1992	5.70129	6.34494	5.88586	6.27335	5.06725	5.21325	5.43429	5.35573	5.10272	5.07054	5.33961	5.91198	5.25269	-0.659292	0.633189	0.000511533	-3.29113	0.00942908	solute carrier family 30 (zinc transporter), member 2 [Source:MGI Symbol;Acc:MGI:106637]
chr16	17489611	17507485	1	6	protein_coding	ENSMUSG00000022763	Aifm3	4.34767	4.215	4.59959	4.37618	4.78593	4.55409	4.09656	3.58541	3.69591	3.85457	3.66889	4.02356	4.47975	3.82082	-0.658928	0.633349	3.62715e-06	-5.44043	0.000209464	apoptosis-inducing factor, mitochondrion-associated 3 [Source:MGI Symbol;Acc:MGI:1919418]
chr11	102348824	102366203	-1	5	protein_coding	ENSMUSG00000006574	Slc4a1	5.68862	5.42841	5.19148	5.56796	5.22675	6.02683	5.00707	4.73817	4.94004	4.9121	4.67895	4.9265	5.52167	4.86714	-0.654536	0.63528	0.000191443	-3.71796	0.00449082	solute carrier family 4 (anion exchanger), member 1 [Source:MGI Symbol;Acc:MGI:109393]
chr11	76902159	76916587	1	4	protein_coding	ENSMUSG00000020839	Tmigd1	8.06558	7.70218	7.59908	7.4838	8.4411	7.93004	6.94042	7.14604	7.40673	7.21342	7.47872	7.12395	7.8703	7.21821	-0.652082	0.636361	0.000139471	-3.85552	0.00356816	transmembrane and immunoglobulin domain containing 1 [Source:MGI Symbol;Acc:MGI:1913851]
chr19	26605050	26778322	1	46	protein_coding	ENSMUSG00000024921	Smarca2	8.04894	7.97196	8.24239	8.17833	8.25114	7.95928	7.37746	7.63585	7.25268	7.58798	7.52908	7.36532	8.10867	7.45806	-0.650609	0.637011	1.11968e-06	-5.9509	8.34913e-05	SWI/SNF related, matrix associated, actin dependent regulator of chromatin, subfamily a, member 2 [Source:MGI Symbol;Acc:MGI:99603]
chr13	93655720	93674302	-1	1	protein_coding	ENSMUSG00000042118	Bhmt2	7.52099	7.12976	7.40633	7.36538	7.83881	7.29803	7.02494	6.69631	6.76866	6.58575	6.6989	6.90008	7.42655	6.77911	-0.647442	0.638411	1.52799e-06	-5.81588	0.000107373	betaine-homocysteine methyltransferase 2 [Source:MGI Symbol;Acc:MGI:1891379]
chr5	29735688	29818134	1	12	protein_coding	ENSMUSG00000029131	Dnajb6	3.18785	3.74016	3.25954	3.18146	3.74965	2.94526	2.56079	2.60224	2.94167	2.5272	3.03766	2.51393	3.34399	2.69725	-0.646737	0.638723	0.000973001	-3.01189	0.0149262	DnaJ heat shock protein family (Hsp40) member B6 [Source:MGI Symbol;Acc:MGI:1344381]
chr15	76266461	76269839	-1	4	lncRNA	ENSMUSG00000115946	Mirt2	0.660944	1.44109	1.18111	1.68935	1.3499	0.851843	0.906786	0.6561	-0.0746073	0.851939	0.269483	0.685554	1.19571	0.549209	-0.646498	0.638829	0.00264715	-2.57722	0.0301789	myocardial infraction associated transcript 2 [Source:MGI Symbol;Acc:MGI:3642813]
chr15	9335550	9370955	1	2	protein_coding	ENSMUSG00000049152	Ugt3a2	10.0681	10.2373	10.0122	9.91435	10.1221	9.91328	9.43494	9.37626	9.30259	9.44356	9.36694	9.48609	10.0445	9.40173	-0.64282	0.64046	1.40163e-08	-7.85337	3.08974e-06	UDP glycosyltransferases 3 family, polypeptide A2 [Source:MGI Symbol;Acc:MGI:2145969]
chr7	24301704	24316666	-1	6	protein_coding	ENSMUSG00000074282	Zfp94	2.08975	2.74502	2.96326	2.88355	2.90775	3.37371	2.17888	2.53238	2.31312	2.33092	1.76215	2.02516	2.82717	2.19043	-0.63674	0.643164	0.000913447	-3.03932	0.0142364	zinc finger protein 94 [Source:MGI Symbol;Acc:MGI:107610]
chr17	31944769	32036349	-1	6	protein_coding	ENSMUSG00000002076	Hsf2bp	2.378	3.39162	3.40788	2.90347	2.68011	2.71386	2.291	2.5204	2.23827	2.08716	2.43301	2.09281	2.91249	2.27711	-0.635381	0.643771	0.0017292	-2.76216	0.0224405	heat shock transcription factor 2 binding protein [Source:MGI Symbol;Acc:MGI:1921627]
chr18	61730261	61786702	-1	3	protein_coding	ENSMUSG00000033032	Afap1l1	5.4462	5.44598	5.207	5.15545	5.43069	5.19074	4.72711	4.68013	4.70734	4.50944	4.75245	4.70662	5.31268	4.68051	-0.632161	0.645209	4.24027e-08	-7.37261	7.08312e-06	actin filament associated protein 1-like 1 [Source:MGI Symbol;Acc:MGI:2147199]
chr19	8618039	8628299	1	1	protein_coding	ENSMUSG00000024650	Slc22a6	9.57497	9.42028	9.67907	9.45165	9.97361	9.18742	9.09493	9.03678	8.87614	8.782	8.69377	9.0138	9.54783	8.91624	-0.631597	0.645461	2.41038e-05	-4.61791	0.000919142	solute carrier family 22 (organic anion transporter), member 6 [Source:MGI Symbol;Acc:MGI:892001]
chrX	85701937	85776819	-1	8	protein_coding	ENSMUSG00000025059	Gk	8.98097	9.15283	9.01478	8.97162	9.10616	8.68884	8.32512	8.334	8.32185	8.23021	8.48574	8.43309	8.98587	8.355	-0.630865	0.645789	2.51655e-05	-4.59919	0.000948391	glycerol kinase [Source:MGI Symbol;Acc:MGI:106594]
chr18	46713193	46728395	-1	5	protein_coding	ENSMUSG00000033022	Cdo1	7.12335	7.02885	7.35023	7.08927	7.17113	7.01524	6.71273	6.27236	6.37254	6.39949	6.42616	6.823	7.12968	6.50105	-0.628629	0.646791	3.01939e-06	-5.52008	0.000183351	cysteine dioxygenase 1, cytosolic [Source:MGI Symbol;Acc:MGI:105925]
chr3	146449795	146465849	1	4	protein_coding	ENSMUSG00000028189	Ctbs	5.92933	6.17007	6.16003	6.15869	6.1463	5.96337	5.45809	5.55075	5.46972	5.34754	5.54608	5.38619	6.08796	5.45973	-0.628237	0.646967	1.05737e-07	-6.97577	1.36122e-05	chitobiase [Source:MGI Symbol;Acc:MGI:1921495]
chr13	9875486	10360847	-1	4	protein_coding	ENSMUSG00000046159	Chrm3	1.6171	1.55876	1.68071	1.54467	1.54305	1.79468	0.549097	1.36756	1.4374	0.596098	0.723892	1.30339	1.62316	0.996241	-0.626921	0.647557	0.00250031	-2.60201	0.0289669	cholinergic receptor, muscarinic 3, cardiac [Source:MGI Symbol;Acc:MGI:88398]
chr13	52583173	52648792	1	5	protein_coding	ENSMUSG00000021457	Syk	2.65265	2.00032	1.84838	2.44112	2.36656	2.4756	1.45628	1.72153	1.46393	2.21418	1.92359	1.25696	2.29744	1.67275	-0.624694	0.648558	0.00358617	-2.44537	0.0371781	spleen tyrosine kinase [Source:MGI Symbol;Acc:MGI:99515]
chr3	135281221	135304426	1	4	protein_coding	ENSMUSG00000028167	Bdh2	7.18458	7.3695	7.14102	7.09307	7.55491	6.92156	6.64379	6.50366	6.51648	6.51811	6.68895	6.6491	7.21077	6.58668	-0.624089	0.648829	6.522e-06	-5.18562	0.000329003	3-hydroxybutyrate dehydrogenase, type 2 [Source:MGI Symbol;Acc:MGI:1917022]
chr16	35022428	35109177	1	3	protein_coding	ENSMUSG00000035376	Hacd2	6.13556	5.78215	6.01992	5.63501	6.06882	5.77573	5.20433	5.45489	5.54928	5.09449	5.05513	5.31715	5.90287	5.27921	-0.623654	0.649025	2.19289e-05	-4.65898	0.000855674	3-hydroxyacyl-CoA dehydratase 2 [Source:MGI Symbol;Acc:MGI:1918007]
chr4	57943373	57956411	-1	1	protein_coding	ENSMUSG00000028367	Txn1	6.37227	6.92153	6.35803	6.0445	7.032	6.14692	5.96861	5.74983	5.87865	6.00845	5.76314	5.77704	6.47921	5.85762	-0.621584	0.649957	0.00137579	-2.86145	0.0191516	thioredoxin 1 [Source:MGI Symbol;Acc:MGI:98874]
chr19	9980598	9985098	1	9	protein_coding	ENSMUSG00000024661	Fth1	11.8672	11.531	11.6797	11.5551	12.2101	11.6371	11.1975	11.0289	11.2153	11.2871	11.0049	11.0292	11.7467	11.1272	-0.619524	0.650886	3.41164e-05	-4.46704	0.00120509	ferritin heavy polypeptide 1 [Source:MGI Symbol;Acc:MGI:95588]
chr1	16105774	16133734	1	2	protein_coding	ENSMUSG00000025921	Rdh10	5.86823	5.75599	5.7778	5.72169	6.06994	5.8286	5.19355	5.12188	5.26626	5.17673	5.2555	5.29578	5.83704	5.21828	-0.618759	0.651231	6.61182e-07	-6.17968	5.59987e-05	retinol dehydrogenase 10 (all-trans) [Source:MGI Symbol;Acc:MGI:1924238]
chr7	118118891	118129662	-1	6	protein_coding	ENSMUSG00000030654	Arl6ip1	8.35649	8.75516	8.29597	8.32606	8.6541	8.34374	7.81122	7.87657	7.83528	7.8782	7.85831	7.78	8.45525	7.83993	-0.615322	0.652784	2.28475e-06	-5.64116	0.000147065	ADP-ribosylation factor-like 6 interacting protein 1 [Source:MGI Symbol;Acc:MGI:1858943]
chr17	83831156	83847963	-1	6	protein_coding	ENSMUSG00000000673	Haao	7.59384	7.29271	7.52055	7.24128	7.88602	7.06066	6.92963	6.85078	6.80801	6.89338	6.74764	6.69444	7.43251	6.82065	-0.611862	0.654352	7.48331e-06	-5.12591	0.000368261	3-hydroxyanthranilate 3,4-dioxygenase [Source:MGI Symbol;Acc:MGI:1349444]
chr18	32123126	32139570	-1	8	protein_coding	ENSMUSG00000024386	Proc	7.5206	7.00979	7.59798	7.3119	7.76427	7.30672	7.01477	6.62399	6.62622	6.80532	6.6783	7.10483	7.41854	6.8089	-0.609639	0.655361	0.000193273	-3.71383	0.00451399	protein C [Source:MGI Symbol;Acc:MGI:97771]
chr3	60081869	60087566	1	2	protein_coding	ENSMUSG00000027762	Sucnr1	5.19229	5.77522	5.7222	5.49107	5.35364	5.0815	4.61038	4.98476	4.88957	4.8277	4.96525	4.68486	5.43599	4.82709	-0.608899	0.655697	0.000436434	-3.36008	0.00849098	succinate receptor 1 [Source:MGI Symbol;Acc:MGI:1934135]
chr8	33652523	33698163	1	3	protein_coding	ENSMUSG00000031584	Gsr	7.44303	7.42562	7.3924	7.52295	7.41331	7.62266	7.04557	6.87685	7.0217	6.63909	6.78432	6.80244	7.46999	6.86166	-0.608334	0.655954	2.63401e-06	-5.57938	0.00016412	glutathione reductase [Source:MGI Symbol;Acc:MGI:95804]
chr6	113596761	113600715	-1	2	protein_coding	ENSMUSG00000033963	Fancd2os	2.80362	2.12548	3.01706	2.96162	2.62017	2.63873	2.40753	2.0562	2.14301	1.55053	2.22841	2.14473	2.69445	2.0884	-0.606046	0.656995	0.00454877	-2.34211	0.0436448	Fancd2 opposite strand [Source:MGI Symbol;Acc:MGI:1918229]
chr14	40993740	41013788	-1	10	protein_coding	ENSMUSG00000021792	Prxl2a	7.59273	7.12976	7.52287	7.28606	7.8457	7.50067	6.92855	6.7734	6.85135	6.8549	6.9611	6.87244	7.47963	6.87363	-0.606006	0.657013	6.44202e-07	-6.19098	5.57339e-05	peroxiredoxin like 2A [Source:MGI Symbol;Acc:MGI:1917814]
chr8	84886393	84893921	-1	6	protein_coding	ENSMUSG00000003809	Gcdh	8.62733	8.73029	8.73974	8.58209	8.87262	8.46015	8.24734	8.03598	7.8965	8.02567	8.17067	8.0032	8.6687	8.06323	-0.605477	0.657254	1.29695e-07	-6.88708	1.60543e-05	glutaryl-Coenzyme A dehydrogenase [Source:MGI Symbol;Acc:MGI:104541]
chr7	80904889	80947780	-1	10	protein_coding	ENSMUSG00000025724	Sec11a	6.5151	6.02643	6.29772	5.9411	6.84369	6.07648	5.70705	5.56831	5.67804	5.43491	5.72956	5.95844	6.28342	5.67939	-0.604036	0.657911	0.00017289	-3.76223	0.0041401	SEC11 homolog A, signal peptidase complex subunit [Source:MGI Symbol;Acc:MGI:1929464]
chr8	40862396	40922308	1	5	protein_coding	ENSMUSG00000031596	Slc7a2	3.39909	3.88561	4.02621	3.86904	2.87735	4.06919	2.90715	2.95354	2.90343	3.48422	3.1723	3.08516	3.68775	3.0843	-0.603448	0.658179	0.00412147	-2.38495	0.0410246	solute carrier family 7 (cationic amino acid transporter, y+ system), member 2 [Source:MGI Symbol;Acc:MGI:99828]
chr15	3268547	3280508	1	7	protein_coding	ENSMUSG00000064373	Selenop	11.7248	11.3666	11.9268	11.5593	11.923	11.6471	11.093	11.0884	11.0366	11.1562	11.0002	11.164	11.6913	11.0898	-0.601512	0.659063	1.12588e-06	-5.94851	8.34913e-05	selenoprotein P [Source:MGI Symbol;Acc:MGI:894288]
chr11	103101682	103112200	1	16	protein_coding	ENSMUSG00000056938	Acbd4	6.65503	6.22768	6.86418	6.4169	6.83185	6.03627	5.88956	5.96949	6.01044	5.74343	5.83821	5.97557	6.50532	5.90445	-0.60087	0.659356	0.000211312	-3.67508	0.00484392	acyl-Coenzyme A binding domain containing 4 [Source:MGI Symbol;Acc:MGI:1914381]
chr8	70646435	70660388	-1	8	protein_coding	ENSMUSG00000056204	Pgpep1	7.3088	7.2633	7.46356	7.30677	7.41948	7.14112	6.72713	6.68159	6.85824	6.65877	6.66123	6.71176	7.31717	6.71645	-0.600718	0.659426	2.14513e-06	-5.66855	0.000140896	pyroglutamyl-peptidase I [Source:MGI Symbol;Acc:MGI:1913772]
chr3	108678638	108722309	-1	4	protein_coding	ENSMUSG00000027883	Gpsm2	2.7515	3.22869	2.97237	3.38641	3.181	3.31288	2.68913	2.55604	2.51685	2.49002	2.66387	2.31302	3.13881	2.53816	-0.600651	0.659457	7.3132e-05	-4.13589	0.00219762	G-protein signalling modulator 2 (AGS3-like, C. elegans) [Source:MGI Symbol;Acc:MGI:1923373]
chr9	96119362	96184608	1	5	protein_coding	ENSMUSG00000041440	Gk5	4.77328	4.86394	4.66284	4.68316	4.55253	4.72208	4.27759	4.05275	3.75079	3.88353	4.38441	4.30886	4.70964	4.10966	-0.599979	0.659764	0.000905162	-3.04327	0.0141449	glycerol kinase 5 (putative) [Source:MGI Symbol;Acc:MGI:2443336]
chr17	49992257	50190674	-1	3	protein_coding	ENSMUSG00000039316	Rftn1	2.03847	2.36587	1.84838	2.28286	2.88755	2.11285	1.67872	1.61291	1.83292	1.73132	1.26919	1.81691	2.256	1.657	-0.599002	0.660211	0.000954945	-3.02002	0.0147193	raftlin lipid raft linker 1 [Source:MGI Symbol;Acc:MGI:1923688]
chr5	121621026	121660514	-1	6	protein_coding	ENSMUSG00000029456	Acad10	5.82601	6.10592	6.01111	5.74396	5.71196	5.60015	5.37307	5.23248	5.17489	5.05048	5.25213	5.33263	5.83319	5.23594	-0.597241	0.661017	4.27295e-06	-5.36927	0.000235294	acyl-Coenzyme A dehydrogenase family, member 10 [Source:MGI Symbol;Acc:MGI:1919235]
chr11	116105752	116127210	-1	7	protein_coding	ENSMUSG00000020773	Trim47	4.41958	3.94239	4.12344	3.9904	4.48356	3.60558	3.59949	3.23583	3.77217	3.53377	3.39672	3.45266	4.09416	3.49844	-0.595716	0.661716	0.00235839	-2.62738	0.0278438	tripartite motif-containing 47 [Source:MGI Symbol;Acc:MGI:1917374]
chr10	127171393	127180645	-1	6	protein_coding	ENSMUSG00000040441	Slc26a10	0.909511	1.55876	1.43936	1.56982	1.3499	1.24824	0.678434	1.6353	0.202384	0.771596	0.215057	0.999367	1.34593	0.750356	-0.595575	0.661781	0.00486275	-2.31312	0.0452986	solute carrier family 26, member 10 [Source:MGI Symbol;Acc:MGI:2143920]
chr13	91741512	91786148	1	3	protein_coding	ENSMUSG00000021620	Acot12	7.95239	8.04958	8.20497	7.99789	7.99976	7.78203	7.59582	7.36488	7.31411	7.01342	7.53569	7.59117	7.99777	7.40251	-0.595255	0.661927	1.48253e-05	-4.829	0.000639595	acyl-CoA thioesterase 12 [Source:MGI Symbol;Acc:MGI:1921406]
chr2	106693269	106868356	1	6	protein_coding	ENSMUSG00000016386	Mpped2	3.91723	3.28344	3.60813	3.41444	3.8626	3.50038	2.77841	2.97125	2.81348	3.22234	3.0219	3.21226	3.5977	3.00327	-0.594429	0.662306	0.000156097	-3.80661	0.00384085	metallophosphoesterase domain containing 2 [Source:MGI Symbol;Acc:MGI:1924265]
chr8	56294585	56321043	1	1	protein_coding	ENSMUSG00000031613	Hpgd	4.98446	4.71073	4.89368	5.2615	5.16306	5.09361	4.27419	4.28642	4.8322	4.3867	4.61471	4.14962	5.01784	4.42397	-0.593867	0.662565	0.000293097	-3.53299	0.00626364	hydroxyprostaglandin dehydrogenase 15 (NAD) [Source:MGI Symbol;Acc:MGI:108085]
chr15	75704280	75715485	1	8	protein_coding	ENSMUSG00000022580	Rhpn1	3.81428	3.92058	3.60813	3.80696	4.1857	4.16792	3.4505	2.76337	3.62717	3.43941	3.08395	3.57598	3.91726	3.3234	-0.593864	0.662566	0.000416099	-3.3808	0.00821578	rhophilin, Rho GTPase binding protein 1 [Source:MGI Symbol;Acc:MGI:1098783]
chr4	20007938	20030785	1	4	protein_coding	ENSMUSG00000073988	Ttpa	4.08668	3.64832	4.02621	3.65076	4.18983	3.93207	3.16433	3.25764	3.23136	3.60505	3.33426	3.38411	3.92231	3.32946	-0.592853	0.66303	0.000174508	-3.75818	0.0041726	tocopherol (alpha) transfer protein [Source:MGI Symbol;Acc:MGI:1354168]
chr7	119607681	119643469	-1	5	lncRNA	ENSMUSG00000109093	Gm19950	8.32719	8.11468	8.54098	8.37213	8.61009	8.43855	7.9415	7.88448	7.59135	7.51082	7.90096	8.02392	8.4006	7.80884	-0.591768	0.663529	8.13884e-06	-5.08944	0.000392126	predicted gene, 19950 [Source:MGI Symbol;Acc:MGI:5012135]
chr6	133110474	133112301	1	1	TEC	ENSMUSG00000107838	Gm45769	2.66398	2.75914	2.46651	2.5462	3.10432	2.38656	2.14943	1.8029	1.81242	2.13611	2.20067	2.27857	2.65445	2.06335	-0.591099	0.663837	0.00186606	-2.72907	0.0235335	predicted gene 45769 [Source:MGI Symbol;Acc:MGI:5804884]
chr5	37289098	37336894	-1	9	protein_coding	ENSMUSG00000029122	Evc	7.90992	7.30058	7.57798	7.53935	7.68091	7.49991	7.19537	6.9128	6.91521	7.07539	6.92288	6.95246	7.58477	6.99569	-0.589089	0.664763	1.6651e-06	-5.77856	0.000113537	EvC ciliary complex subunit 1 [Source:MGI Symbol;Acc:MGI:1890596]
chr18	36760220	36763810	1	3	protein_coding	ENSMUSG00000042660	Wdr55	5.63927	4.91212	5.52277	5.03875	5.89762	5.23877	4.80708	4.82107	4.83728	4.54613	4.89125	4.81274	5.37488	4.78592	-0.588959	0.664822	0.000316683	-3.49937	0.00665283	WD repeat domain 55 [Source:MGI Symbol;Acc:MGI:1915186]
chr18	49979427	50107173	1	13	protein_coding	ENSMUSG00000062210	Tnfaip8	8.41923	8.49892	8.7419	8.70261	8.89556	7.93088	7.9372	8.03045	7.74355	8.08687	7.99582	7.86251	8.53152	7.94273	-0.588786	0.664902	0.000230719	-3.63692	0.00522185	tumor necrosis factor, alpha-induced protein 8 [Source:MGI Symbol;Acc:MGI:2147191]
chr8	83723251	83741326	-1	8	protein_coding	ENSMUSG00000002885	Adgre5	4.97085	5.01719	5.17185	4.77521	4.69589	5.05904	4.32446	4.21018	4.60381	4.307	4.10651	4.60834	4.94834	4.36005	-0.588285	0.665133	8.34862e-05	-4.07839	0.00240333	adhesion G protein-coupled receptor E5 [Source:MGI Symbol;Acc:MGI:1347095]
chr3	135825279	135888572	1	6	protein_coding	ENSMUSG00000053897	Slc39a8	6.58602	6.41043	6.61222	6.7091	6.72635	6.53065	6.04556	5.70159	6.00028	6.26381	5.8858	6.15243	6.59579	6.00825	-0.587548	0.665473	7.54335e-06	-5.12244	0.000370084	solute carrier family 39 (metal ion transporter), member 8 [Source:MGI Symbol;Acc:MGI:1914797]
chr1	72284369	72303104	1	2	protein_coding	ENSMUSG00000026188	Tmem169	4.5925	4.10875	4.93386	4.58791	4.92867	5.10761	4.13463	4.08157	4.37139	4.04177	4.15791	3.95614	4.70988	4.1239	-0.58598	0.666197	0.00345496	-2.46156	0.0362669	transmembrane protein 169 [Source:MGI Symbol;Acc:MGI:2442781]
chrX	155262443	155297654	1	4	protein_coding	ENSMUSG00000025287	Acot9	5.25166	5.16369	5.3396	5.03424	5.73192	5.02362	4.54404	4.73299	4.85241	4.60817	4.83822	4.45741	5.25745	4.67221	-0.585248	0.666535	1.46147e-05	-4.83521	0.000633908	acyl-CoA thioesterase 9 [Source:MGI Symbol;Acc:MGI:1928939]
chr17	78949405	79020816	-1	8	protein_coding	ENSMUSG00000024070	Prkd3	6.83611	6.77897	6.96685	6.90149	6.72065	6.78637	6.25102	6.34801	6.02499	6.30275	6.22999	6.32691	6.83174	6.24728	-0.584463	0.666897	4.1457e-05	-4.3824	0.00138408	protein kinase D3 [Source:MGI Symbol;Acc:MGI:1922542]
chr2	60251993	60284488	-1	2	protein_coding	ENSMUSG00000060703	Cd302	5.54596	5.54505	5.42665	5.333	5.74742	5.47461	5.05947	4.67744	4.84738	4.94453	5.01587	5.03537	5.51212	4.93001	-0.582105	0.667988	1.51508e-06	-5.81956	0.000107262	CD302 antigen [Source:MGI Symbol;Acc:MGI:1913455]
chr7	141009586	141010770	-1	1	protein_coding	ENSMUSG00000025492	Ifitm3	4.50391	4.96637	4.50862	4.26896	4.49695	4.88652	3.73453	4.03602	4.26229	4.17267	3.47986	4.45741	4.60522	4.0238	-0.581426	0.668303	0.0022337	-2.65098	0.0267246	interferon induced transmembrane protein 3 [Source:MGI Symbol;Acc:MGI:1913391]
chr7	99657804	99711340	-1	9	protein_coding	ENSMUSG00000030737	Slco2b1	5.43468	5.27105	5.12973	5.33116	5.14616	4.96331	4.91383	4.41814	4.64496	4.79251	4.41491	4.61985	5.21268	4.63403	-0.578648	0.669591	0.000357973	-3.44615	0.00736636	solute carrier organic anion transporter family, member 2b1 [Source:MGI Symbol;Acc:MGI:1351872]
chr17	25863698	25868764	-1	7	protein_coding	ENSMUSG00000025732	Mcrip2	5.06354	5.18999	5.15994	4.81518	5.17144	4.74785	4.4445	4.70416	4.28106	4.39678	4.29868	4.55177	5.02466	4.44616	-0.578496	0.669661	0.000176161	-3.75409	0.00418728	MAPK regulated corepressor interacting protein 2 [Source:MGI Symbol;Acc:MGI:1915491]
chr9	122805539	122836334	1	4	protein_coding	ENSMUSG00000046603	Tcaim	6.54603	6.05747	6.52825	6.46041	6.7552	6.27737	5.79169	5.91449	5.75792	5.93543	5.89665	5.86673	6.43745	5.86048	-0.576972	0.670369	3.97089e-06	-5.40111	0.000222102	T cell activation inhibitor, mitochondrial [Source:MGI Symbol;Acc:MGI:1196217]
chr6	72359714	72366956	-1	14	protein_coding	ENSMUSG00000055850	Rnf181	8.05809	7.9359	8.11146	7.96835	8.33207	7.60691	7.37428	7.49184	7.4178	7.36485	7.44254	7.46186	8.00213	7.42553	-0.5766	0.670542	4.9445e-06	-5.30588	0.000261733	ring finger protein 181 [Source:MGI Symbol;Acc:MGI:1913760]
chr4	106651069	106655282	1	4	protein_coding	ENSMUSG00000043572	Pars2	1.96713	2.44661	2.2737	2.37133	2.30698	2.48789	1.71937	2.08901	1.79164	1.19772	1.66398	1.93956	2.30894	1.73355	-0.575393	0.671103	0.00103621	-2.98455	0.0157159	prolyl-tRNA synthetase (mitochondrial)(putative) [Source:MGI Symbol;Acc:MGI:2386296]
chr4	21757382	21767212	-1	1	protein_coding	ENSMUSG00000028251	Tstd3	4.19602	3.59028	3.8197	3.85377	4.20623	4.11346	3.32442	3.60256	3.62129	3.1918	3.28227	3.30646	3.96324	3.38813	-0.575113	0.671234	0.000150408	-3.82273	0.00374669	thiosulfate sulfurtransferase (rhodanese)-like domain containing 3 [Source:MGI Symbol;Acc:MGI:1924282]
chr6	142350342	142387087	-1	12	protein_coding	ENSMUSG00000030243	Recql	4.0483	3.80284	3.95908	4.15313	4.44261	3.87709	3.62111	3.53272	3.51115	3.22234	3.58554	3.37327	4.04718	3.47436	-0.572821	0.672301	1.79679e-05	-4.7455	0.000731998	RecQ protein-like [Source:MGI Symbol;Acc:MGI:103021]
chr6	50110241	50198939	1	9	protein_coding	ENSMUSG00000038388	Mpp6	7.58195	6.90337	7.20616	7.16753	7.75559	7.54359	6.78093	6.78909	6.79567	6.66295	6.94395	6.75521	7.3597	6.78797	-0.571733	0.672808	6.87738e-05	-4.16258	0.00208813	membrane protein, palmitoylated 6 (MAGUK p55 subfamily member 6) [Source:MGI Symbol;Acc:MGI:1927340]
chr4	116636510	116651680	-1	4	protein_coding	ENSMUSG00000028692	Akr1a1	10.2506	10.5129	10.3077	10.1398	10.5675	10.1117	9.88274	9.72867	9.70144	9.68312	9.76261	9.71498	10.315	9.74559	-0.569446	0.673876	6.72155e-06	-5.17253	0.000336957	aldo-keto reductase family 1, member A1 (aldehyde reductase) [Source:MGI Symbol;Acc:MGI:1929955]
chr7	101317086	101346626	1	11	protein_coding	ENSMUSG00000030688	Stard10	8.17894	7.74935	8.14708	7.9074	8.41312	7.91306	7.55218	7.41952	7.37739	7.38735	7.58716	7.57972	8.05149	7.48389	-0.567607	0.674735	3.1606e-05	-4.50023	0.00114293	START domain containing 10 [Source:MGI Symbol;Acc:MGI:1860093]
chr9	107587642	107593385	1	7	protein_coding	ENSMUSG00000010048	Ifrd2	5.46736	4.93407	5.26744	4.97194	5.62924	4.60573	4.72211	4.50277	4.74567	4.70057	4.42993	4.37285	5.14596	4.57898	-0.566978	0.675029	0.000679482	-3.16782	0.0116071	interferon-related developmental regulator 2 [Source:MGI Symbol;Acc:MGI:1316708]
chr11	95830074	95842476	-1	4	protein_coding	ENSMUSG00000018381	Abi3	1.59361	1.74053	1.88742	2.20476	2.17988	1.85282	1.43203	1.39406	1.17382	1.42483	0.906705	1.73459	1.90984	1.34434	-0.565496	0.675723	0.00295436	-2.52954	0.0328467	ABI gene family, member 3 [Source:MGI Symbol;Acc:MGI:1913860]
chr1	87620312	87720507	1	11	protein_coding	ENSMUSG00000026288	Inpp5d	2.94956	3.0392	3.06892	2.85315	2.9667	3.17534	2.14943	2.45897	2.71755	2.57532	2.25563	2.50403	3.00881	2.44349	-0.565325	0.675803	7.59552e-05	-4.11944	0.0022427	inositol polyphosphate-5-phosphatase D [Source:MGI Symbol;Acc:MGI:107357]
chr13	112867418	112927398	-1	6	protein_coding	ENSMUSG00000016018	Mtrex	7.48074	6.97051	7.32734	7.41305	7.36437	7.27739	6.76888	6.80769	6.66389	6.65946	6.85498	6.68844	7.30557	6.74056	-0.565008	0.675951	1.37241e-05	-4.86251	0.000601734	Mtr4 exosome RNA helicase [Source:MGI Symbol;Acc:MGI:1919448]
chr15	74994877	74998031	-1	6	protein_coding	ENSMUSG00000075602	Ly6a	7.9373	8.20528	7.73572	7.74994	8.07006	7.88547	7.2106	7.46045	7.74422	7.31479	7.09569	7.36839	7.93063	7.36569	-0.564935	0.675986	0.00137336	-2.86222	0.0191343	lymphocyte antigen 6 complex, locus A [Source:MGI Symbol;Acc:MGI:107527]
chr3	85574119	85655622	1	5	protein_coding	ENSMUSG00000028085	Gatb	6.03884	6.17337	6.08329	6.09625	6.33524	6.02156	5.67382	5.5478	5.56621	5.43979	5.66123	5.48643	6.12476	5.56255	-0.562211	0.677263	4.56627e-08	-7.34044	7.42226e-06	glutamyl-tRNA(Gln) amidotransferase, subunit B [Source:MGI Symbol;Acc:MGI:2442496]
chr10	13499540	13519035	1	6	protein_coding	ENSMUSG00000019810	Fuca2	9.69814	9.16415	9.786	9.51926	9.80887	9.52771	9.04182	9.02385	8.979	8.98046	9.027	9.07968	9.58402	9.02197	-0.562053	0.677337	2.53933e-06	-5.59528	0.000158999	fucosidase, alpha-L- 2, plasma [Source:MGI Symbol;Acc:MGI:1914098]
chr9	108338903	108340343	1	4	protein_coding	ENSMUSG00000063856	Gpx1	10.3551	9.87652	10.2386	9.98461	10.5131	10.3958	9.77967	9.64503	9.7608	9.55266	9.56854	9.69824	10.2273	9.66749	-0.55981	0.678392	0.000104885	-3.97928	0.00284144	glutathione peroxidase 1 [Source:MGI Symbol;Acc:MGI:104887]
chr10	83360221	83488505	1	1	protein_coding	ENSMUSG00000020255	D10Wsu102e	5.32839	5.67174	5.45454	5.47286	5.49551	5.34557	4.82814	4.93825	4.94945	4.89324	4.91918	4.88512	5.46143	4.90223	-0.559203	0.678677	2.78941e-07	-6.55449	2.87738e-05	DNA segment, Chr 10, Wayne State University 102, expressed [Source:MGI Symbol;Acc:MGI:106381]
chr1	78497026	78512158	-1	2	protein_coding	ENSMUSG00000090486	BC035947	7.52875	7.35126	7.45871	7.71409	7.91936	7.32267	7.10334	6.82179	7.01331	6.94007	7.0366	7.02525	7.54914	6.99006	-0.559077	0.678736	4.17557e-05	-4.37928	0.00139116	cDNA sequence BC035947 [Source:MGI Symbol;Acc:MGI:2652858]
chr3	142701051	142746870	1	8	protein_coding	ENSMUSG00000040213	Kyat3	5.42971	5.69671	5.61288	5.14504	5.48042	5.83823	4.96754	4.95169	5.03817	4.96047	4.70633	5.22519	5.53383	4.9749	-0.55893	0.678805	7.93443e-05	-4.10048	0.00232147	kynurenine aminotransferase 3 [Source:MGI Symbol;Acc:MGI:2677849]
chr7	28305516	28312072	-1	6	protein_coding	ENSMUSG00000003438	Timm50	4.80687	4.96485	4.92685	4.69177	5.03119	4.4699	4.36346	4.34532	4.07283	4.53096	3.81327	4.41839	4.81524	4.25737	-0.557866	0.679306	0.000131529	-3.88098	0.00340283	translocase of inner mitochondrial membrane 50 [Source:MGI Symbol;Acc:MGI:1913775]
chr13	34037597	34074074	1	6	protein_coding	ENSMUSG00000038286	Bphl	7.23859	7.62333	7.30814	7.2285	7.36893	7.11116	6.81942	6.70229	6.82218	6.75463	6.74824	6.6868	7.31311	6.75559	-0.557516	0.679471	7.47926e-06	-5.12614	0.000368261	biphenyl hydrolase-like (serine hydrolase, breast epithelial mucin-associated antigen) [Source:MGI Symbol;Acc:MGI:1915271]
chr8	104847068	104854483	1	2	protein_coding	ENSMUSG00000061825	Ces2c	7.08437	7.1958	7.20326	6.47046	7.1485	6.60724	6.35142	6.40042	6.53926	6.4161	6.25549	6.40217	6.95161	6.39414	-0.557463	0.679496	0.00300423	-2.52227	0.0332262	carboxylesterase 2C [Source:MGI Symbol;Acc:MGI:2385905]
chr15	76701465	76704239	1	4	protein_coding	ENSMUSG00000019080	Mfsd3	1.75055	1.65251	1.38583	1.66623	2.43774	1.67085	1.13427	1.31306	1.07405	0.851939	1.72368	1.13391	1.76062	1.20515	-0.555467	0.680437	0.00450257	-2.34654	0.0433605	major facilitator superfamily domain containing 3 [Source:MGI Symbol;Acc:MGI:1916822]
chr2	118861954	118882909	1	8	protein_coding	ENSMUSG00000027332	Ivd	8.379	8.80333	8.41889	8.37347	8.53944	8.01286	7.90231	7.8436	7.77334	7.84453	7.90553	7.92532	8.42116	7.86577	-0.555392	0.680472	3.51434e-05	-4.45416	0.00122409	isovaleryl coenzyme A dehydrogenase [Source:MGI Symbol;Acc:MGI:1929242]
chr13	56609523	56639562	1	5	protein_coding	ENSMUSG00000035493	Tgfbi	3.982	4.35405	4.34647	4.25353	3.85222	4.27812	3.81644	3.28622	3.82939	3.76404	3.34063	3.70263	4.17773	3.62323	-0.554503	0.680892	0.000685059	-3.16427	0.0116532	transforming growth factor, beta induced [Source:MGI Symbol;Acc:MGI:99959]
chr13	12615057	12650388	-1	8	transcribed_unprocessed_pseudogene	ENSMUSG00000097715	Gpr137b-ps	6.0114	5.98198	5.90809	5.79549	5.73475	5.57878	5.45959	5.30235	5.14242	5.05047	5.33101	5.39827	5.83508	5.28069	-0.554396	0.680942	0.00012548	-3.90143	0.00327795	G protein-coupled receptor 137B, pseudogene [Source:MGI Symbol;Acc:MGI:3710533]
chr4	120539868	120570276	-1	3	protein_coding	ENSMUSG00000028633	Ctps	4.72544	4.61694	4.39469	4.35465	4.70168	4.26747	3.93337	4.03181	3.88932	3.7219	4.1543	4.00962	4.51014	3.95672	-0.553423	0.681401	0.000196872	-3.70582	0.00457152	cytidine 5'-triphosphate synthase [Source:MGI Symbol;Acc:MGI:1858304]
chr1	4807788	4848410	1	8	protein_coding	ENSMUSG00000025903	Lypla1	7.69148	7.55719	7.52597	7.55949	8.09201	7.50105	7.03906	7.20335	7.11251	7.06436	7.25338	6.93598	7.65453	7.10144	-0.553091	0.681558	7.11321e-06	-5.14793	0.000355032	lysophospholipase 1 [Source:MGI Symbol;Acc:MGI:1344588]
chr11	76924809	76987379	1	9	protein_coding	ENSMUSG00000020840	Blmh	6.67825	6.54588	6.60125	6.57039	6.97332	6.55201	6.18089	6.11199	6.13326	5.91453	6.22225	6.04467	6.65352	6.10126	-0.552251	0.681955	9.17887e-07	-6.03721	7.3122e-05	bleomycin hydrolase [Source:MGI Symbol;Acc:MGI:1345186]
chr11	77880615	77894096	-1	3	protein_coding	ENSMUSG00000017453	Pipox	8.71805	8.78759	8.8456	8.77973	8.86779	8.42384	8.27317	8.08738	8.21514	8.20677	8.23789	8.0908	8.7371	8.18519	-0.551909	0.682117	1.2453e-05	-4.90473	0.000559049	pipecolic acid oxidase [Source:MGI Symbol;Acc:MGI:1197006]
chr9	106152857	106158138	-1	5	protein_coding	ENSMUSG00000020258	Glyctk	7.48273	7.20131	7.3637	7.14888	7.47002	7.00298	6.83048	6.6708	6.54004	6.84574	6.61993	6.85745	7.27827	6.72741	-0.550865	0.682611	6.04985e-06	-5.21826	0.000308083	glycerate kinase [Source:MGI Symbol;Acc:MGI:2444085]
chr14	51905271	51914158	-1	13	protein_coding	ENSMUSG00000004558	Ndrg2	7.37101	7.09852	7.60678	7.29268	7.2773	7.37858	7.03956	6.58785	6.84884	6.68231	6.6245	6.93966	7.33748	6.78712	-0.550358	0.682851	2.73559e-05	-4.56295	0.00100966	N-myc downstream regulated gene 2 [Source:MGI Symbol;Acc:MGI:1352498]
chr3	36065979	36092853	1	10	protein_coding	ENSMUSG00000027710	Acad9	5.72421	5.70858	5.85369	5.75496	5.77517	5.58165	5.28102	5.24891	4.99108	5.08828	5.18469	5.30864	5.73304	5.18377	-0.549272	0.683365	1.42101e-07	-6.8474	1.73234e-05	acyl-Coenzyme A dehydrogenase family, member 9 [Source:MGI Symbol;Acc:MGI:1914272]
chrX	164088830	164118860	1	3	protein_coding	ENSMUSG00000015401	Cltrn	9.69728	10.217	9.60726	9.64519	10.1422	9.69001	9.38192	9.24298	9.27991	9.35447	9.18257	9.26557	9.83315	9.28457	-0.548578	0.683694	0.000193816	-3.71261	0.00452012	collectrin, amino acid transport regulator [Source:MGI Symbol;Acc:MGI:1926234]
chr4	34614957	34660167	1	7	protein_coding	ENSMUSG00000028292	Rars2	6.18944	5.807	5.97984	6.00472	6.34823	6.04773	5.57761	5.55369	5.47135	5.42837	5.57473	5.48265	6.06283	5.51473	-0.548093	0.683923	9.10746e-07	-6.0406	7.2914e-05	arginyl-tRNA synthetase 2, mitochondrial [Source:MGI Symbol;Acc:MGI:1923596]
chr1	13623330	13660546	-1	2	protein_coding	ENSMUSG00000025937	Lactb2	10.259	9.91111	10.3562	10.1866	10.0988	10.1358	9.61143	9.60483	9.72818	9.57234	9.70808	9.45027	10.1579	9.61252	-0.545379	0.685211	5.1996e-07	-6.28403	4.75409e-05	lactamase, beta 2 [Source:MGI Symbol;Acc:MGI:2442551]
chr5	9100668	9160986	1	4	protein_coding	ENSMUSG00000079659	Tmem243	5.20978	4.95108	4.99323	5.10689	5.30688	5.12541	4.3794	4.57982	4.57064	4.70599	4.56661	4.61985	5.11554	4.57038	-0.54516	0.685315	1.23753e-07	-6.90744	1.56806e-05	transmembrane protein 243, mitochondrial [Source:MGI Symbol;Acc:MGI:3606159]
chr3	154576431	154597104	-1	4	protein_coding	ENSMUSG00000047583	Tyw3	5.99132	5.32899	5.50091	5.63352	5.97144	5.68529	5.37625	5.214	5.14037	4.9874	5.01985	5.11074	5.68524	5.14143	-0.543808	0.685958	0.0027613	-2.55889	0.0312701	tRNA-yW synthesizing protein 3 homolog (S. cerevisiae) [Source:MGI Symbol;Acc:MGI:2445040]
chr3	138742195	138907905	1	9	protein_coding	ENSMUSG00000028152	Tspan5	4.66191	4.11151	4.29658	4.12372	4.47681	4.3165	3.84887	3.79382	3.67335	3.82999	3.41495	4.18104	4.33117	3.79034	-0.540834	0.687374	0.000452044	-3.34482	0.00872218	tetraspanin 5 [Source:MGI Symbol;Acc:MGI:1928096]
chr17	12584132	12628488	1	2	protein_coding	ENSMUSG00000040966	Slc22a2	8.27807	7.69255	8.05739	7.68526	8.39803	8.03657	7.43083	7.54639	7.67992	7.56657	7.26053	7.41902	8.02464	7.48388	-0.540767	0.687406	0.000408186	-3.38914	0.00808933	solute carrier family 22 (organic cation transporter), member 2 [Source:MGI Symbol;Acc:MGI:1335072]
chr5	65413221	65435949	-1	4	protein_coding	ENSMUSG00000029201	Ugdh	6.91464	7.09366	7.03906	7.09793	6.9283	6.70058	6.55042	6.36904	6.51964	6.22663	6.33101	6.53882	6.96236	6.42259	-0.539771	0.68788	4.79599e-06	-5.31912	0.00025586	UDP-glucose dehydrogenase [Source:MGI Symbol;Acc:MGI:1306785]
chr9	50533087	50555181	-1	1	protein_coding	ENSMUSG00000032066	Bco2	4.71731	4.47232	4.67125	4.68603	5.13335	4.52756	4.07323	4.04859	4.38534	4.37316	4.23173	3.86234	4.7013	4.1624	-0.538909	0.688291	3.41984e-05	-4.46599	0.00120509	beta-carotene oxygenase 2 [Source:MGI Symbol;Acc:MGI:2177469]
chr7	46841475	46855627	1	15	protein_coding	ENSMUSG00000063229	Ldha	8.36736	8.43975	8.32736	7.94992	8.50257	8.32952	7.6931	7.85795	7.79603	7.7481	7.80605	7.78257	8.31941	7.78063	-0.538779	0.688353	3.86061e-05	-4.41334	0.00131342	lactate dehydrogenase A [Source:MGI Symbol;Acc:MGI:96759]
chr10	60277627	60302597	1	5	protein_coding	ENSMUSG00000004207	Psap	9.86573	10.0964	9.9599	9.69407	9.97615	10.0395	9.498	9.31712	9.34501	9.43268	9.27109	9.53524	9.93862	9.39986	-0.538766	0.688359	2.29434e-06	-5.63934	0.000147094	prosaposin [Source:MGI Symbol;Acc:MGI:97783]
chr3	114904078	115125722	1	3	protein_coding	ENSMUSG00000027965	Olfm3	3.88372	4.25541	4.48654	3.97166	3.99593	3.94103	3.36981	3.39518	3.71811	3.52767	3.74769	3.54733	4.08905	3.55097	-0.538082	0.688686	0.00355417	-2.44926	0.0369828	olfactomedin 3 [Source:MGI Symbol;Acc:MGI:2387329]
chr6	142821545	142964452	-1	3	protein_coding	ENSMUSG00000030283	St8sia1	7.40936	7.51725	7.26525	7.49368	7.55491	7.07447	6.94203	7.04932	6.7865	6.86704	6.71859	6.74735	7.38582	6.85181	-0.534014	0.69063	2.15154e-05	-4.66725	0.0008424	ST8 alpha-N-acetyl-neuraminide alpha-2,8-sialyltransferase 1 [Source:MGI Symbol;Acc:MGI:106011]
chrX	51387212	51681856	-1	5	protein_coding	ENSMUSG00000062184	Hs6st2	2.7193	2.6268	2.98142	2.46811	2.78209	2.93633	2.1041	2.31385	2.07581	2.49002	2.34704	1.983	2.75234	2.21897	-0.533373	0.690938	0.00325952	-2.48685	0.0348752	heparan sulfate 6-O-sulfotransferase 2 [Source:MGI Symbol;Acc:MGI:1354959]
chr5	108669878	108675569	-1	4	protein_coding	ENSMUSG00000046959	Slc26a1	7.76759	7.51855	7.36024	7.5461	7.59944	7.74317	7.03755	7.16492	6.98268	7.27937	6.79073	7.08669	7.58918	7.05699	-0.53219	0.691504	0.000151888	-3.81848	0.00376029	solute carrier family 26 (sulfate transporter), member 1 [Source:MGI Symbol;Acc:MGI:2385894]
chrX	12675369	12762073	-1	5	protein_coding	ENSMUSG00000064127	Med14	6.72089	6.75495	7.00063	7.06792	6.40351	6.83526	6.15334	6.36402	6.16594	6.21338	6.28634	6.40749	6.79719	6.26508	-0.532107	0.691544	0.00122464	-2.91199	0.0175798	mediator complex subunit 14 [Source:MGI Symbol;Acc:MGI:1349442]
chr12	71123173	71136684	-1	11	protein_coding	ENSMUSG00000021079	Timm9	4.4526	4.77294	4.34996	4.20219	4.73598	4.05687	3.95905	3.84274	3.72909	3.8883	4.03369	3.93048	4.42842	3.89723	-0.531196	0.691981	0.000721059	-3.14203	0.0120616	translocase of inner mitochondrial membrane 9 [Source:MGI Symbol;Acc:MGI:1353436]
chr12	15791727	15816922	-1	4	protein_coding	ENSMUSG00000020601	Trib2	5.88284	5.95693	6.67144	5.86697	5.83176	6.3346	5.77129	5.19717	5.85755	5.07997	5.48557	5.96928	6.09075	5.56014	-0.530616	0.692259	0.00329207	-2.48253	0.0351172	tribbles pseudokinase 2 [Source:MGI Symbol;Acc:MGI:2145021]
chr9	88327197	88372092	1	4	protein_coding	ENSMUSG00000032420	Nt5e	6.85228	6.04959	6.34844	5.9119	6.43603	6.40349	5.93665	5.76006	6.04708	5.55077	5.76669	5.77292	6.33362	5.8057	-0.527929	0.69355	0.00159776	-2.79649	0.0212489	5' nucleotidase, ecto [Source:MGI Symbol;Acc:MGI:99782]
chr13	64248700	64271852	1	4	lncRNA	ENSMUSG00000097101	1810034E14Rik	3.58927	2.99813	3.16738	3.40049	3.88824	3.30595	2.88945	2.71163	3.24671	3.14473	2.64341	2.55288	3.39158	2.8648	-0.526774	0.694105	0.00090436	-3.04366	0.0141449	RIKEN cDNA 1810034E14 gene [Source:MGI Symbol;Acc:MGI:1913753]
chr13	108316332	108407782	1	6	protein_coding	ENSMUSG00000021697	Depdc1b	3.9955	4.05254	3.75784	3.65664	4.19806	3.28499	3.31118	2.99741	3.35695	3.66188	3.23519	3.22438	3.82426	3.29783	-0.526431	0.69427	0.0034885	-2.45736	0.0364762	DEP domain containing 1B [Source:MGI Symbol;Acc:MGI:2145425]
chr10	24772406	24842823	-1	9	protein_coding	ENSMUSG00000019989	Enpp3	6.45608	6.39695	6.77526	6.50427	6.4839	6.61146	6.12241	5.92475	5.74986	5.96395	6.20489	6.11631	6.53799	6.0137	-0.52429	0.695301	5.70829e-07	-6.24349	5.16055e-05	ectonucleotide pyrophosphatase/phosphodiesterase 3 [Source:MGI Symbol;Acc:MGI:2143702]
chr2	167298444	167349183	-1	4	protein_coding	ENSMUSG00000017929	B4galt5	7.3061	6.26155	6.74169	6.30437	6.97332	6.50971	6.11576	6.14747	6.12705	6.20193	5.98468	6.37661	6.68279	6.15892	-0.523872	0.695503	0.00290427	-2.53696	0.032523	UDP-Gal:betaGlcNAc beta 1,4-galactosyltransferase, polypeptide 5 [Source:MGI Symbol;Acc:MGI:1927169]
chr16	59612949	59639391	-1	4	protein_coding	ENSMUSG00000022722	Arl6	4.65626	4.67952	4.53345	4.66868	4.75282	4.46369	4.17538	4.19895	4.07713	4.07144	4.08391	4.00612	4.62574	4.10215	-0.523583	0.695642	2.31759e-05	-4.63496	0.00088797	ADP-ribosylation factor-like 6 [Source:MGI Symbol;Acc:MGI:1927136]
chr13	19357676	19395795	-1	10	protein_coding	ENSMUSG00000003062	Stard3nl	3.60698	4.16816	3.63705	3.84864	3.74965	3.39995	3.27755	3.19873	3.2844	3.01987	3.20758	3.28926	3.73507	3.2129	-0.522174	0.696322	0.000421037	-3.37568	0.00828279	STARD3 N-terminal like [Source:MGI Symbol;Acc:MGI:1923455]
chr7	92581723	92637142	-1	9	protein_coding	ENSMUSG00000041343	Ankrd42	3.55319	3.32674	3.72589	3.57828	3.62099	3.39344	3.13458	2.95354	3.16016	2.95768	2.89781	2.96755	3.53309	3.01189	-0.521201	0.696791	8.5073e-06	-5.07021	0.000407439	ankyrin repeat domain 42 [Source:MGI Symbol;Acc:MGI:1921095]
chr17	79701537	79715061	-1	3	protein_coding	ENSMUSG00000024087	Cyp1b1	5.85717	5.92598	5.7752	5.83102	5.52686	5.65837	5.48634	5.15518	5.06224	5.22278	5.13425	5.39425	5.76243	5.24251	-0.519925	0.697408	4.10017e-05	-4.3872	0.00137227	cytochrome P450, family 1, subfamily b, polypeptide 1 [Source:MGI Symbol;Acc:MGI:88590]
chr11	93956979	93968521	-1	3	protein_coding	ENSMUSG00000037601	Nme1	5.08265	4.8242	4.7607	4.63632	5.51374	5.00664	4.43842	4.74591	4.71287	4.32118	4.24537	4.24785	4.97071	4.45194	-0.518774	0.697965	0.00152918	-2.81554	0.02055	NME/NM23 nucleoside diphosphate kinase 1 [Source:MGI Symbol;Acc:MGI:97355]
chr1	171338008	171345646	-1	8	protein_coding	ENSMUSG00000013997	Nit1	7.4618	7.27132	7.55012	7.17779	7.61026	7.18752	6.88399	6.90014	6.80023	6.84635	6.8934	6.82499	7.37647	6.85818	-0.518285	0.698201	8.48552e-07	-6.07132	6.93142e-05	nitrilase 1 [Source:MGI Symbol;Acc:MGI:1350916]
chr19	10041569	10060110	1	5	protein_coding	ENSMUSG00000024664	Fads3	6.87256	7.01531	6.95484	6.72388	6.73556	6.87204	6.34413	6.07664	6.45831	6.33106	6.46093	6.41478	6.86236	6.34764	-0.514725	0.699926	1.89455e-06	-5.72249	0.000127561	fatty acid desaturase 3 [Source:MGI Symbol;Acc:MGI:1928740]
chr10	88452745	88504073	-1	9	protein_coding	ENSMUSG00000060002	Chpt1	10.8072	10.6168	10.9695	10.6177	10.9535	10.6726	10.1539	10.2479	10.3562	10.2562	10.3949	10.1437	10.7729	10.2588	-0.514074	0.700242	6.14745e-05	-4.2113	0.00190607	choline phosphotransferase 1 [Source:MGI Symbol;Acc:MGI:2384841]
chr16	21934326	21947552	-1	2	protein_coding	ENSMUSG00000022856	Tmem41a	3.09887	2.82102	3.12717	3.13167	3.39642	3.35372	2.291	2.28582	2.46527	3.07948	2.58022	3.15011	3.15481	2.64198	-0.512828	0.700848	0.00433245	-2.36327	0.0422276	transmembrane protein 41a [Source:MGI Symbol;Acc:MGI:1913914]
chr19	34806940	34879455	-1	4	protein_coding	ENSMUSG00000033610	Pank1	8.3948	8.65761	8.64307	8.46405	8.6498	8.6465	8.14684	8.17117	7.91734	7.74942	8.11509	8.29038	8.57597	8.06504	-0.510931	0.70177	5.1084e-05	-4.29172	0.00162459	pantothenate kinase 1 [Source:MGI Symbol;Acc:MGI:1922985]
chr17	8311102	8327442	1	9	protein_coding	ENSMUSG00000073468	Sft2d1	3.84942	3.72944	3.85952	3.67992	3.92833	3.28499	3.19348	3.56806	2.89371	2.95768	3.13615	3.5181	3.72194	3.2112	-0.510742	0.701861	0.00115347	-2.93799	0.0168522	SFT2 domain containing 1 [Source:MGI Symbol;Acc:MGI:1918689]
chr15	10952332	10980150	1	2	protein_coding	ENSMUSG00000058914	C1qtnf3	7.55294	7.29816	7.68295	7.37433	7.70852	7.1983	6.54194	7.11551	6.9729	7.19525	7.04199	6.8849	7.4692	6.95875	-0.510453	0.702002	0.00106225	-2.97377	0.0159504	C1q and tumor necrosis factor related protein 3 [Source:MGI Symbol;Acc:MGI:1932136]
chrX	103697414	103821983	-1	3	protein_coding	ENSMUSG00000033965	Slc16a2	8.34533	8.20044	8.2244	8.32399	7.9125	8.07804	7.80061	7.5814	7.62185	7.56284	7.61927	7.84078	8.18078	7.67113	-0.509656	0.70239	1.24436e-05	-4.90506	0.000559049	solute carrier family 16 (monocarboxylic acid transporters), member 2 [Source:MGI Symbol;Acc:MGI:1203732]
chr19	4510472	4621752	1	7	protein_coding	ENSMUSG00000024892	Pcx	8.63705	8.80045	9.02603	8.70119	8.73845	8.87776	8.3651	8.31267	8.25485	8.28369	8.1946	8.31395	8.79682	8.28748	-0.509346	0.702541	6.27116e-07	-6.20265	5.51451e-05	pyruvate carboxylase [Source:MGI Symbol;Acc:MGI:97520]
chr9	109038565	109057777	1	19	protein_coding	ENSMUSG00000025647	Shisa5	5.91755	6.02424	6.1857	5.82581	5.88621	6.0067	5.52412	5.45331	5.3803	5.51111	5.24705	5.6814	5.97437	5.46622	-0.508154	0.703122	1.65596e-05	-4.78095	0.000694247	shisa family member 5 [Source:MGI Symbol;Acc:MGI:1915044]
chr17	24155833	24163766	-1	8	protein_coding	ENSMUSG00000036820	Amdhd2	5.41805	5.20296	5.59236	5.53482	5.7544	5.24421	4.88731	5.14936	4.98422	5.02904	4.74286	4.90596	5.4578	4.94979	-0.50801	0.703192	0.000227339	-3.64333	0.00515259	amidohydrolase domain containing 2 [Source:MGI Symbol;Acc:MGI:2443978]
chr8	88647315	88688474	1	4	protein_coding	ENSMUSG00000055994	Nod2	1.87269	1.83687	1.94407	2.20476	2.14627	2.03127	1.5036	1.51972	1.81242	1.19772	1.18675	1.76808	2.00599	1.49805	-0.507941	0.703225	0.00033433	-3.47583	0.00696896	nucleotide-binding oligomerization domain containing 2 [Source:MGI Symbol;Acc:MGI:2429397]
chr7	25629946	25658981	-1	2	protein_coding	ENSMUSG00000060376	Bckdha	7.29385	7.62067	7.53176	7.19557	7.41596	7.29716	7.01528	6.95402	6.74655	6.90931	6.73198	6.95383	7.39249	6.88516	-0.507331	0.703523	2.5484e-05	-4.59373	0.000955917	branched chain ketoacid dehydrogenase E1, alpha polypeptide [Source:MGI Symbol;Acc:MGI:107701]
chr6	142564837	142571614	-1	2	protein_coding	ENSMUSG00000030247	Kcnj8	3.11546	3.11801	3.17529	3.1232	3.31559	2.91829	2.78799	2.81331	2.59091	2.55146	2.56941	2.41168	3.12764	2.6208	-0.506843	0.703761	0.00185149	-2.73248	0.023368	potassium inwardly-rectifying channel, subfamily J, member 8 [Source:MGI Symbol;Acc:MGI:1100508]
chr1	171345670	171359254	1	3	protein_coding	ENSMUSG00000006412	Pfdn2	6.10576	5.6912	6.16897	5.8657	6.53023	5.78944	5.48781	5.40201	5.60098	5.62267	5.39973	5.60585	6.02522	5.51984	-0.505377	0.704476	0.000169826	-3.77	0.004088	prefoldin 2 [Source:MGI Symbol;Acc:MGI:1276111]
chr17	84134033	84156440	-1	7	lncRNA	ENSMUSG00000117485	Gm19696	3.33678	3.94239	3.73127	3.57207	3.50647	3.60558	2.90715	3.10559	3.59153	3.17628	2.9235	2.96033	3.61576	3.11073	-0.505031	0.704645	0.000968193	-3.01404	0.0148808	predicted gene, 19696 [Source:MGI Symbol;Acc:MGI:5011881]
chr9	110984935	110990583	-1	3	protein_coding	ENSMUSG00000066319	Rtp3	2.86378	2.49803	2.73616	3.25306	2.65643	2.6497	2.13448	2.32766	1.89271	2.35868	2.24208	2.68149	2.77619	2.27285	-0.503342	0.705471	0.0021275	-2.67213	0.0257972	receptor transporter protein 3 [Source:MGI Symbol;Acc:MGI:2446841]
chr5	3632932	3657185	-1	4	protein_coding	ENSMUSG00000007415	Gatad1	7.31869	6.72694	7.10782	7.11778	7.38207	7.0622	6.59206	6.66944	6.59507	6.58869	6.62776	6.62245	7.11925	6.61591	-0.50334	0.705472	4.49947e-05	-4.34684	0.00146867	GATA zinc finger domain containing 1 [Source:MGI Symbol;Acc:MGI:1914460]
chr9	8994329	9239101	-1	4	protein_coding	ENSMUSG00000050730	Arhgap42	6.82228	6.86512	6.50647	6.81345	6.59082	6.68332	6.05254	6.54858	5.98434	6.15123	6.48413	6.04552	6.71358	6.21106	-0.502519	0.705873	0.000612435	-3.21294	0.0107826	Rho GTPase activating protein 42 [Source:MGI Symbol;Acc:MGI:1918794]
chr9	75037614	75060313	1	11	protein_coding	ENSMUSG00000007656	Arpp19	6.65928	6.57361	6.45948	6.65726	7.1136	6.49305	6.07033	6.10098	6.30446	6.27387	6.1158	6.08924	6.65938	6.15911	-0.500268	0.706975	7.57455e-06	-5.12064	0.000370469	cAMP-regulated phosphoprotein 19 [Source:MGI Symbol;Acc:MGI:1891691]
chr6	54816916	54893500	1	3	protein_coding	ENSMUSG00000058446	Znrf2	7.46423	7.34805	7.40338	7.49697	7.67392	7.35236	6.95592	7.00111	6.9414	6.97188	6.90526	6.96245	7.45649	6.95634	-0.500151	0.707033	1.0157e-07	-6.99324	1.32883e-05	zinc and ring finger 2 [Source:MGI Symbol;Acc:MGI:1196246]
chr7	130936111	130985660	1	5	protein_coding	ENSMUSG00000006205	Htra1	7.41566	6.90178	7.04608	7.01512	7.39331	6.93788	6.80828	6.56763	6.68306	6.23508	6.69019	6.73312	7.1183	6.61956	-0.498744	0.707722	0.00180981	-2.74237	0.0230539	HtrA serine peptidase 1 [Source:MGI Symbol;Acc:MGI:1929076]
chr18	24205344	24286818	1	8	protein_coding	ENSMUSG00000000420	Galnt1	7.88957	7.51492	7.89086	7.75337	7.96284	7.65672	7.28781	7.31808	7.34297	7.14431	7.34414	7.23852	7.77805	7.2793	-0.498742	0.707723	1.11654e-06	-5.95213	8.34913e-05	polypeptide N-acetylgalactosaminyltransferase 1 [Source:MGI Symbol;Acc:MGI:894693]
chr8	13884794	13890281	-1	5	protein_coding	ENSMUSG00000031458	Coprs	3.51618	2.85428	3.00823	2.8221	3.43172	2.90002	2.57194	2.93561	2.64985	2.53938	2.37213	2.4739	3.08875	2.59047	-0.498287	0.707947	0.000733546	-3.13457	0.0121972	coordinator of PRMT5, differentiation stimulator [Source:MGI Symbol;Acc:MGI:1913673]
chr11	78962974	78984946	-1	4	protein_coding	ENSMUSG00000001123	Lgals9	4.14844	4.17344	3.75784	4.18195	3.55209	4.11346	3.29782	3.28622	3.69591	3.5639	3.4089	3.68958	3.98787	3.49039	-0.497484	0.708341	0.000526953	-3.27823	0.00963522	lectin, galactose binding, soluble 9 [Source:MGI Symbol;Acc:MGI:109496]
chr8	3457105	3467680	-1	3	protein_coding	ENSMUSG00000069633	Pex11g	4.00444	3.96693	4.282	3.99505	4.74723	3.99797	3.89839	3.80867	3.64466	3.58168	3.51408	3.56172	4.1656	3.6682	-0.497402	0.708381	0.00497629	-2.30309	0.0459018	peroxisomal biogenesis factor 11 gamma [Source:MGI Symbol;Acc:MGI:1920905]
chr11	102402985	102407946	-1	15	protein_coding	ENSMUSG00000018677	Slc25a39	8.88807	8.61324	8.69454	8.57454	9.00022	8.69432	8.22391	8.25307	8.26949	8.16708	8.19635	8.37365	8.74416	8.24726	-0.496897	0.708629	4.45235e-05	-4.35141	0.00145921	solute carrier family 25, member 39 [Source:MGI Symbol;Acc:MGI:1196386]
chr11	76019194	76027782	-1	1	protein_coding	ENSMUSG00000020846	Rflnb	5.17062	5.15838	4.95239	4.93855	5.16306	5.18698	4.61038	4.5624	4.60381	4.40013	4.73804	4.67386	5.095	4.5981	-0.496892	0.708632	9.14941e-05	-4.03861	0.00260588	refilin B [Source:MGI Symbol;Acc:MGI:1923816]
chr2	126552407	126588243	1	4	protein_coding	ENSMUSG00000027359	Slc27a2	11.877	11.8247	12.2214	11.8644	11.9815	11.8425	11.4768	11.2141	11.5163	11.5171	11.3832	11.5293	11.9352	11.4395	-0.495775	0.709181	3.92727e-06	-5.40591	0.000221746	solute carrier family 27 (fatty acid transporter), member 2 [Source:MGI Symbol;Acc:MGI:1347099]
chr12	100779057	100896981	1	9	protein_coding	ENSMUSG00000021185	Dglucy	8.12106	7.56123	7.78533	7.66535	7.74651	7.59489	7.25059	7.17116	7.31729	7.25002	7.23683	7.27901	7.74573	7.25082	-0.494913	0.709604	3.11271e-06	-5.50686	0.000186902	D-glutamate cyclase [Source:MGI Symbol;Acc:MGI:2444813]
chr6	52546228	52640389	-1	5	protein_coding	ENSMUSG00000029776	Hibadh	8.819	8.95439	8.7359	8.69745	9.05925	8.59632	8.32183	8.28904	8.32502	8.28663	8.38457	8.28695	8.81039	8.31567	-0.494712	0.709703	4.34105e-06	-5.36241	0.000237606	3-hydroxyisobutyrate dehydrogenase [Source:MGI Symbol;Acc:MGI:1889802]
chr15	31565389	31590119	1	4	protein_coding	ENSMUSG00000022235	Cmbl	6.86583	7.18767	7.05522	6.71897	7.18361	6.84782	6.67642	6.36234	6.35405	6.52196	6.44106	6.56585	6.97652	6.48694	-0.489576	0.712234	0.000378758	-3.42164	0.00767629	carboxymethylenebutenolidase-like (Pseudomonas) [Source:MGI Symbol;Acc:MGI:1916824]
chr18	38185914	38212053	-1	6	protein_coding	ENSMUSG00000051375	Pcdh1	6.67685	6.22895	6.79656	6.71897	6.38471	6.54981	6.28949	5.88092	5.91274	6.07168	5.89989	6.36503	6.55931	6.06996	-0.489352	0.712345	0.00144435	-2.84033	0.0197808	protocadherin 1 [Source:MGI Symbol;Acc:MGI:104692]
chr11	104231390	104332090	1	12	protein_coding	ENSMUSG00000018411	Mapt	7.53416	7.36546	7.57724	7.42128	7.47721	7.33207	7.02949	6.96566	6.96944	6.96174	6.83539	7.01308	7.45124	6.96247	-0.488771	0.712632	1.2488e-06	-5.90351	9.09304e-05	microtubule-associated protein tau [Source:MGI Symbol;Acc:MGI:97180]
chr2	25262618	25269885	1	4	protein_coding	ENSMUSG00000048707	Tprn	4.90795	4.45941	4.4182	4.25353	4.74723	4.56282	4.13838	3.8571	3.9609	4.2414	3.81327	4.41045	4.55819	4.07025	-0.487938	0.713044	0.000682748	-3.16574	0.0116262	taperin [Source:MGI Symbol;Acc:MGI:2139535]
chr16	57156665	57167341	-1	7	protein_coding	ENSMUSG00000022751	Nit2	6.32936	6.554	6.12677	6.36129	6.79978	6.35234	5.85234	5.93155	5.83233	6.0161	6.05995	5.91238	6.42059	5.93411	-0.486481	0.713764	2.30678e-05	-4.63699	0.000885937	nitrilase family, member 2 [Source:MGI Symbol;Acc:MGI:1261838]
chr9	106447459	106452923	1	10	protein_coding	ENSMUSG00000042073	Abhd14b	8.8338	8.43371	8.91425	8.73909	8.85436	8.58135	8.17634	8.32025	8.33246	8.20366	8.08292	8.3263	8.72609	8.24032	-0.485771	0.714115	0.000199817	-3.69937	0.00461991	abhydrolase domain containing 14b [Source:MGI Symbol;Acc:MGI:1923741]
chr10	127866474	127877317	1	1	protein_coding	ENSMUSG00000074639	Rdh16f2	5.09106	5.93378	5.40999	5.80479	5.10957	5.96556	5.33923	5.01068	4.9888	4.80265	5.44033	4.81875	5.55246	5.06674	-0.485721	0.71414	0.00342558	-2.46527	0.0360526	RDH16 family member 2 [Source:MGI Symbol;Acc:MGI:3583955]
chr15	83546797	83563787	-1	6	protein_coding	ENSMUSG00000048755	Mcat	3.47177	4.1787	3.97276	3.28378	3.76634	3.76043	3.22205	3.27913	3.38498	3.33146	3.3085	2.9961	3.73896	3.2537	-0.485258	0.714369	0.00497642	-2.30308	0.0459018	malonyl CoA:ACP acyltransferase (mitochondrial) [Source:MGI Symbol;Acc:MGI:2388651]
chr3	153922357	153944632	-1	10	protein_coding	ENSMUSG00000062908	Acadm	10.5412	9.86789	10.635	10.0737	10.8842	10.6408	9.93619	9.99208	9.91789	9.93832	9.94538	10.01	10.4405	9.95665	-0.483813	0.715085	0.00258394	-2.58772	0.0296582	acyl-Coenzyme A dehydrogenase, medium chain [Source:MGI Symbol;Acc:MGI:87867]
chr13	97176331	97198357	-1	2	protein_coding	ENSMUSG00000021665	Hexb	6.99137	7.50238	7.40926	7.10601	7.3283	6.99923	6.77733	6.59715	6.79632	6.67128	6.82634	6.77026	7.22276	6.73978	-0.482981	0.715498	0.000110805	-3.95544	0.00298673	hexosaminidase B [Source:MGI Symbol;Acc:MGI:96074]
chr9	15283337	15306448	-1	9	protein_coding	ENSMUSG00000031938	4931406C07Rik	10.3397	9.89986	10.3634	10.1765	10.398	10.1242	9.82832	9.70488	9.74535	9.60023	9.78562	9.74104	10.2169	9.73424	-0.482682	0.715646	1.09557e-05	-4.96036	0.000502279	RIKEN cDNA 4931406C07 gene [Source:MGI Symbol;Acc:MGI:1918234]
chr3	58674938	58692400	-1	2	protein_coding	ENSMUSG00000036432	Siah2	3.75198	3.86291	3.51148	3.79101	4.065	3.12903	3.43228	3.19873	2.96971	3.13673	3.14345	3.34581	3.68523	3.20445	-0.480781	0.716589	0.00160296	-2.79508	0.0213005	siah E3 ubiquitin protein ligase 2 [Source:MGI Symbol;Acc:MGI:108062]
chr6	23072173	23132986	-1	4	protein_coding	ENSMUSG00000029695	Aass	8.99267	9.1658	9.28128	9.15958	9.30212	8.79492	8.72183	8.66472	8.46084	8.47659	8.85831	8.65702	9.11606	8.63989	-0.476175	0.718881	0.000141152	-3.85031	0.00358983	aminoadipate-semialdehyde synthase [Source:MGI Symbol;Acc:MGI:1353573]
chr2	140395309	142392966	1	14	protein_coding	ENSMUSG00000068205	Macrod2	7.7073	7.58965	7.69366	7.6459	7.82427	7.35656	7.17223	7.35269	6.93845	6.97469	7.33579	7.20069	7.63622	7.16242	-0.473801	0.720065	0.000556937	-3.25419	0.0100249	MACRO domain containing 2 [Source:MGI Symbol;Acc:MGI:1920149]
chr10	53904785	54076609	-1	8	protein_coding	ENSMUSG00000003746	Man1a	7.47512	7.38807	7.52713	7.4533	7.64752	7.51124	7.18453	6.97172	6.82089	6.89693	7.21403	7.07294	7.5004	7.02684	-0.473557	0.720187	1.37608e-05	-4.86136	0.000601734	mannosidase 1, alpha [Source:MGI Symbol;Acc:MGI:104677]
chr6	92816478	92847174	1	2	protein_coding	ENSMUSG00000048636	A730049H05Rik	3.5348	3.26871	3.21419	3.21372	3.28503	3.44475	3.01721	2.86158	2.47834	2.99354	3.20059	2.57197	3.32687	2.85387	-0.472994	0.720468	0.00427682	-2.36888	0.0418884	RIKEN cDNA A730049H05 gene [Source:MGI Symbol;Acc:MGI:1921766]
chr2	121866970	121936220	1	8	protein_coding	ENSMUSG00000060227	Casc4	6.5468	6.59443	6.80296	6.81804	6.48893	6.52842	6.19627	6.16104	6.05255	6.05799	6.23854	6.25417	6.62993	6.16009	-0.469837	0.722046	0.00064415	-3.19101	0.0111819	cancer susceptibility candidate 4 [Source:MGI Symbol;Acc:MGI:2443129]
chr11	3703731	3863903	-1	6	protein_coding	ENSMUSG00000020435	Osbp2	4.97312	4.80391	5.28033	4.99068	4.82363	4.62532	4.3794	4.472	4.37139	4.54915	4.21449	4.70446	4.91617	4.44848	-0.467683	0.723125	0.00242535	-2.61523	0.0283227	oxysterol binding protein 2 [Source:MGI Symbol;Acc:MGI:1921559]
chr14	30009023	30040527	1	3	protein_coding	ENSMUSG00000015970	Chdh	9.06024	8.81562	9.14155	8.96748	8.74706	9.01671	8.50918	8.50578	8.41973	8.48015	8.41752	8.61679	8.95811	8.49153	-0.466586	0.723675	0.000294755	-3.53054	0.0062732	choline dehydrogenase [Source:MGI Symbol;Acc:MGI:1860776]
chr17	25989036	26069555	-1	6	protein_coding	ENSMUSG00000037098	Rab11fip3	8.62877	8.73029	8.66833	8.64426	8.71911	8.63636	8.16948	8.18925	8.13618	8.36679	8.20445	8.16575	8.67119	8.20532	-0.46587	0.724034	1.11479e-06	-5.95281	8.34913e-05	RAB11 family interacting protein 3 (class II) [Source:MGI Symbol;Acc:MGI:2444431]
chr17	24693187	24696156	-1	6	protein_coding	ENSMUSG00000040888	Gfer	4.54736	3.94239	4.4544	3.8741	4.62751	4.10949	3.87609	3.87132	3.5426	3.86429	3.95285	3.65866	4.25921	3.7943	-0.464908	0.724517	0.00232584	-2.63342	0.0276014	growth factor, augmenter of liver regeneration [Source:MGI Symbol;Acc:MGI:107757]
chr7	133686243	133710072	-1	10	protein_coding	ENSMUSG00000030979	Uros	4.43948	4.18132	3.95908	3.80696	4.5299	4.08948	3.77847	3.63625	3.60946	3.58756	3.79484	3.81104	4.1677	3.70294	-0.464767	0.724588	0.00126578	-2.89764	0.0180576	uroporphyrinogen III synthase [Source:MGI Symbol;Acc:MGI:98917]
chr7	4877153	4896973	1	1	protein_coding	ENSMUSG00000086784	Isoc2a	6.61256	6.98672	6.6895	6.66967	6.98227	6.38309	6.37943	6.21499	6.04818	6.33018	6.3813	6.18611	6.72063	6.2567	-0.463936	0.725006	0.00091477	-3.03869	0.0142364	isochorismatase domain containing 2a [Source:MGI Symbol;Acc:MGI:3609243]
chr14	57549597	57571612	-1	3	protein_coding	ENSMUSG00000021951	Eef1akmt1	3.22655	3.26871	2.99041	2.91333	3.67502	2.94526	2.78799	2.73255	2.90343	2.91156	2.14353	2.7585	3.16988	2.70626	-0.463619	0.725165	0.00424062	-2.37257	0.0417626	EEF1A alpha lysine methyltransferase 1 [Source:MGI Symbol;Acc:MGI:1915293]
chr9	114401076	114474898	1	2	protein_coding	ENSMUSG00000045594	Glb1	7.26486	6.95718	7.21721	6.77004	7.35337	7.12696	6.62251	6.72334	6.6459	6.64896	6.56591	6.7015	7.11493	6.65136	-0.463579	0.725185	3.83866e-05	-4.41582	0.00131342	galactosidase, beta 1 [Source:MGI Symbol;Acc:MGI:88151]
chr7	113513834	113571511	1	11	protein_coding	ENSMUSG00000030759	Far1	8.11798	8.04129	8.09174	8.22384	8.22246	7.93677	7.54442	7.7227	7.70098	7.56023	7.70013	7.62983	8.10568	7.64305	-0.462632	0.725661	0.000265126	-3.57655	0.0058364	fatty acyl CoA reductase 1 [Source:MGI Symbol;Acc:MGI:1914670]
chr5	115110299	115119346	-1	4	protein_coding	ENSMUSG00000029545	Acads	7.14775	7.05841	7.16554	6.72318	7.24492	6.9119	6.63718	6.53748	6.54858	6.51117	6.5112	6.73046	7.04195	6.57935	-0.462605	0.725675	0.000151617	-3.81925	0.00376029	acyl-Coenzyme A dehydrogenase, short chain [Source:MGI Symbol;Acc:MGI:87868]
chr7	126248862	126295016	1	4	protein_coding	ENSMUSG00000042978	Sbk1	5.65496	5.28331	5.42665	5.49927	5.59072	5.7428	5.18813	5.03404	5.08164	5.25453	4.69146	5.17613	5.53295	5.07099	-0.461963	0.725998	0.0005299	-3.27581	0.00965735	SH3-binding kinase 1 [Source:MGI Symbol;Acc:MGI:2135937]
chr3	98874521	98893239	-1	1	protein_coding	ENSMUSG00000027870	Hao2	7.9466	8.59884	7.81948	8.54671	8.23125	8.31257	8.22413	7.27773	7.61743	7.60656	7.76461	8.19586	8.24258	7.78105	-0.461522	0.72622	0.00513922	-2.2891	0.0469888	hydroxyacid oxidase 2 [Source:MGI Symbol;Acc:MGI:96012]
chr14	57274993	57398529	-1	4	protein_coding	ENSMUSG00000021947	Cryl1	7.37101	7.7106	7.33354	7.17267	7.35475	7.2578	6.96493	6.9783	6.96248	6.86643	6.88362	6.7923	7.36673	6.90801	-0.458717	0.727633	0.000231738	-3.635	0.00523554	crystallin, lambda 1 [Source:MGI Symbol;Acc:MGI:1915881]
chr5	113772748	113778288	1	7	protein_coding	ENSMUSG00000025825	Iscu	6.70727	6.69837	6.88663	6.76324	6.94672	6.54762	6.33189	6.20005	6.2971	6.47357	6.18025	6.32832	6.75831	6.30186	-0.456445	0.72878	3.32382e-05	-4.47836	0.00118334	iron-sulfur cluster assembly enzyme [Source:MGI Symbol;Acc:MGI:1913633]
chr6	128321161	128355851	-1	6	protein_coding	ENSMUSG00000001521	Tulp3	5.70515	5.91104	5.83384	5.73565	5.52359	5.5629	5.21147	5.47364	5.31988	5.04408	5.23684	5.25207	5.71203	5.25633	-0.455698	0.729157	4.80567e-05	-4.31825	0.00154049	tubby-like protein 3 [Source:MGI Symbol;Acc:MGI:1329045]
chr13	13357620	13394014	-1	7	protein_coding	ENSMUSG00000021306	Gpr137b	7.20362	7.04371	7.01447	7.07287	7.3283	7.1757	6.7383	6.88037	6.45995	6.59308	6.6625	6.77078	7.13978	6.68416	-0.455615	0.729199	0.000151692	-3.81904	0.00376029	G protein-coupled receptor 137B [Source:MGI Symbol;Acc:MGI:1891463]
chr11	120491840	120499187	1	6	protein_coding	ENSMUSG00000025792	Slc25a10	7.92117	8.02295	8.10965	7.92638	7.85645	7.53215	7.62586	7.5868	7.46739	7.20627	7.29086	7.46729	7.89479	7.44075	-0.454046	0.729993	0.000419266	-3.37751	0.00826818	solute carrier family 25 (mitochondrial carrier, dicarboxylate transporter), member 10 [Source:MGI Symbol;Acc:MGI:1353497]
chr14	57098600	57104702	-1	1	protein_coding	ENSMUSG00000046352	Gjb2	7.46383	6.93597	7.24331	7.14261	7.53354	6.94346	6.66345	6.62748	6.66603	7.12927	6.735	6.7182	7.21045	6.75657	-0.453879	0.730077	0.000598964	-3.2226	0.0106503	gap junction protein, beta 2 [Source:MGI Symbol;Acc:MGI:95720]
chr2	22895522	22940266	1	7	protein_coding	ENSMUSG00000026784	Pdss1	4.63627	4.33532	4.7607	4.20621	4.66359	4.17553	3.93337	3.89006	4.08142	3.85457	4.05322	4.24191	4.46294	4.00909	-0.453848	0.730093	0.000215422	-3.66671	0.00491712	prenyl (solanesyl) diphosphate synthase, subunit 1 [Source:MGI Symbol;Acc:MGI:1889278]
chr16	17508688	17526333	1	14	protein_coding	ENSMUSG00000022761	Lztr1	7.1762	7.02192	7.02162	6.86514	7.09666	6.81468	6.53626	6.67823	6.46571	6.55308	6.55773	6.48507	6.99937	6.54601	-0.453355	0.730343	4.08193e-06	-5.38913	0.000227289	leucine-zipper-like transcriptional regulator, 1 [Source:MGI Symbol;Acc:MGI:1914113]
chr1	74284930	74353694	1	8	protein_coding	ENSMUSG00000026179	Pnkd	6.4851	6.10937	6.32108	6.23042	6.21477	6.16711	5.97702	5.74727	5.91034	5.78239	5.44181	5.95117	6.25464	5.80166	-0.452976	0.730535	0.000282395	-3.54914	0.00609974	paroxysmal nonkinesiogenic dyskinesia [Source:MGI Symbol;Acc:MGI:1930773]
chr1	74713574	74737892	1	3	protein_coding	ENSMUSG00000026170	Cyp27a1	5.35832	5.55115	5.55192	5.40288	5.60779	5.22416	5.03753	4.82838	4.93294	5.17868	4.97756	5.02329	5.44937	4.9964	-0.452973	0.730536	0.000262258	-3.58127	0.00578117	cytochrome P450, family 27, subfamily a, polypeptide 1 [Source:MGI Symbol;Acc:MGI:88594]
chr15	100674421	100687921	-1	9	protein_coding	ENSMUSG00000023031	Cela1	5.274	5.5235	4.89128	5.2362	5.62772	5.32517	4.88508	4.86199	4.65074	4.91911	4.84943	4.99705	5.31298	4.86057	-0.452411	0.73082	0.00299372	-2.52379	0.0331955	chymotrypsin-like elastase family, member 1 [Source:MGI Symbol;Acc:MGI:95314]
chrX	167207093	167209315	-1	3	protein_coding	ENSMUSG00000049775	Tmsb4x	6.51432	6.93441	6.5535	6.57738	6.95584	6.77137	6.18361	6.30851	6.2588	6.18458	6.37589	6.2928	6.71781	6.26736	-0.450442	0.731819	0.00038304	-3.41676	0.00774357	thymosin, beta 4, X chromosome [Source:MGI Symbol;Acc:MGI:99510]
chr13	20794113	21036617	1	4	protein_coding	ENSMUSG00000021322	Aoah	6.61985	6.71883	6.87575	6.77275	6.48053	6.60795	6.38734	6.20005	5.99575	6.10894	6.20664	6.4775	6.67928	6.22937	-0.449907	0.73209	3.65791e-05	-4.43677	0.00126316	acyloxyacyl hydrolase [Source:MGI Symbol;Acc:MGI:1350928]
chr1	78510991	78538173	1	6	protein_coding	ENSMUSG00000012187	Mogat1	6.10991	6.29282	6.61513	5.86443	6.52207	6.03732	5.78093	5.62674	5.84751	5.84385	5.67264	5.97377	6.24028	5.79091	-0.449372	0.732361	0.00479593	-2.31913	0.0449482	monoacylglycerol O-acyltransferase 1 [Source:MGI Symbol;Acc:MGI:1915643]
chr13	35978395	36117526	-1	1	protein_coding	ENSMUSG00000046573	Lyrm4	4.56558	4.34003	4.38789	4.44235	4.88858	4.36725	4.00088	4.29699	4.23175	3.93976	4.10277	3.72412	4.49861	4.04938	-0.449236	0.732431	0.000806394	-3.09345	0.0130811	LYR motif containing 4 [Source:MGI Symbol;Acc:MGI:2683538]
chr16	30599723	30602797	1	1	protein_coding	ENSMUSG00000046546	Fam43a	3.73059	3.973	3.79425	4.14478	3.8626	3.79049	3.35699	3.48421	3.38498	3.82999	2.89781	3.64971	3.88262	3.43395	-0.448672	0.732717	0.00477185	-2.32131	0.044827	family with sequence similarity 43, member A [Source:MGI Symbol;Acc:MGI:2676309]
chr6	18170687	18322768	1	6	protein_coding	ENSMUSG00000041301	Cftr	3.02175	3.37338	3.19876	3.50195	3.17268	3.12117	3.17167	2.55604	2.71755	2.75322	2.58022	2.92364	3.23161	2.78372	-0.44789	0.733114	0.00455108	-2.34189	0.0436448	cystic fibrosis transmembrane conductance regulator [Source:MGI Symbol;Acc:MGI:88388]
chr1	170141938	170174957	-1	9	protein_coding	ENSMUSG00000026670	Uap1	6.67055	6.20013	6.33615	6.16592	6.38561	6.04149	5.99161	5.71872	5.68933	5.94576	5.68771	6.08093	6.29998	5.85234	-0.447632	0.733245	0.000259026	-3.58666	0.00572561	UDP-N-acetylglucosamine pyrophosphorylase 1 [Source:MGI Symbol;Acc:MGI:1334459]
chr11	68209364	68400823	-1	3	protein_coding	ENSMUSG00000020902	Ntn1	6.6045	6.13057	6.67562	6.3459	6.4839	6.43476	6.16626	6.09291	5.99006	5.91102	5.8483	5.98272	6.44588	5.99854	-0.447332	0.733398	0.000271827	-3.56571	0.00591646	netrin 1 [Source:MGI Symbol;Acc:MGI:105088]
chr11	17257579	17269176	1	5	protein_coding	ENSMUSG00000000581	C1d	4.82463	5.0477	4.64871	4.57244	5.47535	4.5453	4.3794	4.41167	4.57368	4.33872	4.44182	4.28881	4.85236	4.40569	-0.446671	0.733734	0.00488733	-2.31093	0.0453557	C1D nuclear receptor co-repressor [Source:MGI Symbol;Acc:MGI:1927354]
chr6	115853470	115926699	1	12	protein_coding	ENSMUSG00000030323	Ift122	5.53983	5.59903	5.55496	5.60492	5.35364	5.44026	5.22212	5.03614	5.06873	4.97175	4.9424	5.17301	5.51544	5.06903	-0.446412	0.733866	3.18045e-05	-4.49751	0.00114753	intraflagellar transport 122 [Source:MGI Symbol;Acc:MGI:1932386]
chr10	41485642	41490369	-1	9	protein_coding	ENSMUSG00000019822	Smpd2	5.25541	5.5481	5.27666	5.1822	5.48042	5.27467	4.97176	4.94723	5.0137	4.73541	4.78784	4.88321	5.33624	4.88986	-0.446386	0.733879	0.000792686	-3.1009	0.0129108	sphingomyelin phosphodiesterase 2, neutral [Source:MGI Symbol;Acc:MGI:1278330]
chr1	33453810	33669795	-1	3	protein_coding	ENSMUSG00000026134	Prim2	2.18714	2.10352	2.15073	2.35695	2.36656	2.536	1.9418	2.28582	1.46393	1.73132	1.83614	1.78454	2.28349	1.84059	-0.442894	0.735657	0.0040225	-2.3955	0.0403881	DNA primase, p58 subunit [Source:MGI Symbol;Acc:MGI:97758]
chr4	96628773	96664154	-1	1	protein_coding	ENSMUSG00000052520	Cyp2j5	11.5065	10.9944	11.4309	11.3324	11.5947	11.399	10.9342	10.9271	11.1794	10.7822	10.8852	10.8994	11.3763	10.9346	-0.441727	0.736253	0.000152482	-3.81678	0.00376918	cytochrome P450, family 2, subfamily j, polypeptide 5 [Source:MGI Symbol;Acc:MGI:1270149]
chr14	55739020	55745690	-1	4	protein_coding	ENSMUSG00000002332	Dhrs1	6.6089	6.62943	6.93051	6.42295	7.00178	6.45445	6.17268	6.25077	6.3567	6.17583	6.24958	6.19384	6.67467	6.23323	-0.441441	0.736399	9.27162e-05	-4.03284	0.00263442	dehydrogenase/reductase (SDR family) member 1 [Source:MGI Symbol;Acc:MGI:1196314]
chr11	3514684	3517351	1	3	protein_coding	ENSMUSG00000075702	Selenom	3.91723	3.86291	4.15578	3.65076	4.24644	4.02351	3.80704	3.5505	3.47249	3.31028	3.49707	3.57124	3.9761	3.53477	-0.441332	0.736454	0.000673923	-3.17139	0.011537	selenoprotein M [Source:MGI Symbol;Acc:MGI:2149786]
chr3	94933056	94944758	1	5	protein_coding	ENSMUSG00000068874	Selenbp1	8.30386	8.63697	8.58023	8.27753	8.66952	8.21619	8.05031	8.00945	8.01418	7.91577	8.1039	7.94924	8.44738	8.00714	-0.440241	0.737011	0.000633945	-3.19795	0.0110405	selenium binding protein 1 [Source:MGI Symbol;Acc:MGI:96825]
chr9	54917283	54949924	1	4	protein_coding	ENSMUSG00000035878	Hykk	9.28646	9.1289	9.46993	9.43998	9.1799	9.12403	8.85607	8.87143	8.78885	8.70584	8.89001	8.87695	9.27153	8.83152	-0.440008	0.737131	0.000271007	-3.56702	0.00591646	hydroxylysine kinase 1 [Source:MGI Symbol;Acc:MGI:2443139]
chr15	76671615	76694919	1	10	protein_coding	ENSMUSG00000033819	Ppp1r16a	5.17459	4.96789	5.42168	5.00918	5.27224	5.0652	4.73456	4.57982	4.67648	4.7301	4.74286	4.81274	5.1518	4.71276	-0.439035	0.737628	0.000449025	-3.34773	0.00867656	protein phosphatase 1, regulatory subunit 16A [Source:MGI Symbol;Acc:MGI:1920312]
chr4	121145373	121215084	-1	4	protein_coding	ENSMUSG00000049878	Rlf	5.65496	5.51208	5.561	5.81797	5.7134	5.7882	5.01322	5.48293	5.02932	5.11498	5.48701	5.28859	5.6746	5.23601	-0.438594	0.737853	0.00323485	-2.49015	0.0347963	rearranged L-myc fusion sequence [Source:MGI Symbol;Acc:MGI:1924705]
chr10	128817902	128821645	-1	4	protein_coding	ENSMUSG00000025353	Ormdl2	4.45911	4.6381	4.10699	4.3143	4.7388	4.06919	3.99261	4.15314	4.01571	3.74312	3.97758	3.81505	4.38775	3.94954	-0.438213	0.738048	0.00425577	-2.37102	0.0418663	ORM1-like 2 (S. cerevisiae) [Source:MGI Symbol;Acc:MGI:1914094]
chr15	76538832	76544608	1	2	protein_coding	ENSMUSG00000022560	Slc52a2	4.43288	4.54949	4.76857	4.56308	4.74723	4.28517	4.28099	4.08564	4.16462	4.10051	3.8891	4.20875	4.55774	4.1216	-0.436134	0.739113	6.53449e-05	-4.18479	0.00200464	solute carrier protein 52, member 2 [Source:MGI Symbol;Acc:MGI:1289288]
chr9	106440051	106447678	-1	8	protein_coding	ENSMUSG00000042210	Abhd14a	5.34079	5.3278	5.37951	5.13875	5.54632	5.2001	4.9334	4.80881	4.76179	4.76942	5.02974	5.01808	5.32221	4.88687	-0.435337	0.739521	0.000177756	-3.75018	0.00421894	abhydrolase domain containing 14A [Source:MGI Symbol;Acc:MGI:1915894]
chr7	79273199	79365508	1	2	protein_coding	ENSMUSG00000039202	Abhd2	7.85324	7.66329	8.01532	7.66389	7.41728	7.80706	7.23797	7.26163	7.47719	7.41034	7.11996	7.30242	7.73668	7.30158	-0.435096	0.739644	0.000226283	-3.64535	0.0051359	abhydrolase domain containing 2 [Source:MGI Symbol;Acc:MGI:1914344]
chr10	88322804	88379080	-1	3	protein_coding	ENSMUSG00000020057	Dram1	3.89818	3.6369	3.67101	4.12372	3.95284	4.30613	3.62111	3.39518	3.69591	3.35232	3.37827	3.53765	3.93146	3.49674	-0.434722	0.739836	0.00257431	-2.58934	0.0295826	DNA-damage regulated autophagy modulator 1 [Source:MGI Symbol;Acc:MGI:1918962]
chr1	87853287	87945180	1	7	protein_coding	ENSMUSG00000070738	Dgkd	6.65998	6.20078	6.56484	6.24805	6.2097	6.53361	6.1043	5.85611	5.9832	5.85242	5.97653	6.03868	6.40283	5.96854	-0.434289	0.740058	0.000174769	-3.75753	0.0041726	diacylglycerol kinase, delta [Source:MGI Symbol;Acc:MGI:2138334]
chr12	71309884	71320107	1	2	protein_coding	ENSMUSG00000044548	Dact1	2.35023	2.61132	2.22881	2.98049	2.57036	2.6497	2.24997	2.12109	2.19142	1.77319	1.88924	2.56246	2.56515	2.13123	-0.433923	0.740246	0.0043412	-2.36239	0.0422872	dishevelled-binding antagonist of beta-catenin 1 [Source:MGI Symbol;Acc:MGI:1891740]
chr2	122234749	122265340	1	1	protein_coding	ENSMUSG00000027227	Sord	10.4097	10.3643	10.3596	10.2111	10.4411	10.2221	9.92944	9.8743	9.84448	9.96128	9.92307	9.87808	10.3346	9.90178	-0.432853	0.740796	0.000104569	-3.9806	0.00283764	sorbitol dehydrogenase [Source:MGI Symbol;Acc:MGI:98266]
chr10	128669894	128674073	-1	1	protein_coding	ENSMUSG00000049858	Suox	6.23571	6.33762	6.5865	6.55158	6.48222	6.5247	6.15889	6.15039	5.94605	5.98303	5.76433	6.12118	6.45305	6.02064	-0.432408	0.741024	8.24463e-05	-4.08383	0.00238191	sulfite oxidase [Source:MGI Symbol;Acc:MGI:2446117]
chr8	94819804	94838358	-1	10	protein_coding	ENSMUSG00000031781	Ciapin1	4.5565	4.81747	4.81233	4.54418	5.23076	4.40012	4.33104	4.1178	4.48258	4.20745	4.2283	4.40248	4.72689	4.29494	-0.431954	0.741257	0.00217458	-2.66263	0.0261926	cytokine induced apoptosis inhibitor 1 [Source:MGI Symbol;Acc:MGI:1922083]
chr9	118926453	119043998	1	4	protein_coding	ENSMUSG00000047409	Ctdspl	5.98117	6.27574	6.06638	5.8946	6.02327	6.32265	5.59273	5.6113	5.6837	5.68842	5.71493	5.6836	6.09397	5.66244	-0.431521	0.741479	7.17195e-06	-5.14436	0.000356207	CTD (carboxy-terminal domain, RNA polymerase II, polypeptide A) small phosphatase-like [Source:MGI Symbol;Acc:MGI:1916524]
chr6	83115496	83118898	1	2	protein_coding	ENSMUSG00000030036	Mogs	4.06548	4.41328	4.39469	3.97166	4.5811	4.15257	3.94198	3.90856	3.70149	3.87875	3.63301	3.92678	4.26313	3.83176	-0.431368	0.741558	0.00143828	-2.84216	0.0197481	mannosyl-oligosaccharide glucosidase [Source:MGI Symbol;Acc:MGI:1929872]
chr16	4039971	4077827	-1	4	protein_coding	ENSMUSG00000005981	Trap1	8.07143	8.10935	8.31801	7.93215	8.16514	7.99898	7.76282	7.67318	7.60147	7.57695	7.66472	7.72856	8.09918	7.66795	-0.43123	0.741629	3.64467e-06	-5.43834	0.000209464	TNF receptor-associated protein 1 [Source:MGI Symbol;Acc:MGI:1915265]
chr2	155563181	155592810	-1	9	protein_coding	ENSMUSG00000027610	Gss	8.45022	7.95691	8.39284	8.23371	8.66248	8.28027	7.82118	7.94762	7.9628	7.77056	7.95722	7.93572	8.32941	7.89918	-0.430222	0.742147	0.000514907	-3.28827	0.00945878	glutathione synthetase [Source:MGI Symbol;Acc:MGI:95852]
chr9	6168584	6378850	1	3	protein_coding	ENSMUSG00000032006	Pdgfd	4.48168	4.23029	4.40144	4.50561	4.5461	4.29569	3.90721	3.98899	3.86962	3.98054	3.99787	4.13686	4.41013	3.98018	-0.429952	0.742287	0.000207508	-3.68296	0.00476352	platelet-derived growth factor, D polypeptide [Source:MGI Symbol;Acc:MGI:1919035]
chr5	96373955	96784728	1	6	protein_coding	ENSMUSG00000034687	Fras1	5.68167	5.63393	5.96737	5.73426	5.61702	5.78944	5.18269	5.51649	4.97964	5.27107	5.27226	5.62197	5.73728	5.30735	-0.429931	0.742297	0.00505152	-2.29658	0.0463714	Fraser extracellular matrix complex subunit 1 [Source:MGI Symbol;Acc:MGI:2385368]
chr11	114675431	114720977	1	2	protein_coding	ENSMUSG00000034714	Ttyh2	5.08897	4.83591	5.17185	4.55681	4.54931	5.03831	4.50968	4.33168	4.53355	4.45582	4.25214	4.58033	4.87352	4.44387	-0.429656	0.742439	0.0012002	-2.92075	0.0173387	tweety family member 2 [Source:MGI Symbol;Acc:MGI:2157091]
chr18	34344885	34374070	-1	5	protein_coding	ENSMUSG00000005873	Reep5	7.09696	6.76635	6.96114	6.84854	7.2558	6.92326	6.48414	6.61838	6.63208	6.43823	6.53153	6.57593	6.97534	6.54671	-0.428628	0.742968	1.2127e-05	-4.91625	0.000549712	receptor accessory protein 5 [Source:MGI Symbol;Acc:MGI:1270152]
chr4	134396320	134427413	1	7	protein_coding	ENSMUSG00000037366	Pafah2	6.62492	6.67622	6.52593	6.34863	6.56244	6.59381	6.16073	6.19534	6.2038	5.98749	5.99077	6.22357	6.55533	6.12695	-0.428375	0.743098	0.000436896	-3.35962	0.00849098	platelet-activating factor acetylhydrolase 2 [Source:MGI Symbol;Acc:MGI:2140321]
chr8	72572055	72587282	1	3	protein_coding	ENSMUSG00000031791	Tmem38a	4.1363	3.85636	3.56061	3.9904	4.07843	4.02772	3.53833	3.48421	3.6903	3.50921	3.14345	3.71556	3.94164	3.51351	-0.428125	0.743227	0.000709843	-3.14884	0.0119369	transmembrane protein 38A [Source:MGI Symbol;Acc:MGI:1921416]
chr2	109092297	109280748	-1	5	protein_coding	ENSMUSG00000057234	Mettl15	2.7084	2.99813	2.82933	3.17328	2.71491	3.10531	2.67886	2.47147	2.32763	2.34487	2.17238	2.9819	2.92156	2.49618	-0.425374	0.744646	0.00279252	-2.554	0.0314687	methyltransferase like 15 [Source:MGI Symbol;Acc:MGI:1924144]
chr4	45018583	45036565	1	7	protein_coding	ENSMUSG00000028318	Polr1e	3.50992	3.07914	3.26696	3.15678	3.85222	3.12117	3.02534	3.07316	2.89371	2.73214	2.65368	3.05834	3.33103	2.90606	-0.424968	0.744855	0.00174484	-2.75824	0.0225275	polymerase (RNA) I polypeptide E [Source:MGI Symbol;Acc:MGI:1929022]
chrX	7714333	7728206	1	36	protein_coding	ENSMUSG00000039382	Wdr45	3.80408	4.10599	4.19909	3.99968	4.79951	3.8864	3.76882	3.6195	3.60946	3.90723	3.72839	3.62707	4.13246	3.71008	-0.422382	0.746192	0.00199007	-2.70113	0.0246908	WD repeat domain 45 [Source:MGI Symbol;Acc:MGI:1859606]
chr14	18282722	18331859	-1	5	protein_coding	ENSMUSG00000021774	Ube2e1	5.58521	5.66893	5.52277	5.43059	6.00581	5.52764	5.16808	5.25253	5.29239	4.98518	5.23	5.28136	5.62349	5.20159	-0.421902	0.74644	0.000101671	-3.9928	0.00278721	ubiquitin-conjugating enzyme E2E 1 [Source:MGI Symbol;Acc:MGI:107411]
chr10	80047166	80056439	1	7	protein_coding	ENSMUSG00000075706	Gpx4	7.53107	7.51127	7.49273	7.15564	7.95619	7.34984	7.07475	7.09748	7.22145	7.10335	6.94395	7.02828	7.49946	7.07821	-0.421247	0.746779	0.0052507	-2.27978	0.0476561	glutathione peroxidase 4 [Source:MGI Symbol;Acc:MGI:104767]
chr16	22857845	22879634	1	4	protein_coding	ENSMUSG00000004460	Dnajb11	7.08753	6.33113	6.69776	6.6733	7.26414	6.85673	6.46857	6.43433	6.52988	6.19232	6.29046	6.47243	6.81843	6.398	-0.420435	0.747199	0.00257552	-2.58914	0.0295826	DnaJ heat shock protein family (Hsp40) member B11 [Source:MGI Symbol;Acc:MGI:1915088]
chr3	138443093	138455499	1	7	protein_coding	ENSMUSG00000028138	Adh5	7.3736	7.42839	7.37448	7.29974	7.5897	7.17238	7.14497	6.95402	6.90254	6.93432	6.85164	6.93229	7.37305	6.9533	-0.41975	0.747554	3.8503e-05	-4.41451	0.00131342	alcohol dehydrogenase 5 (class III), chi polypeptide [Source:MGI Symbol;Acc:MGI:87929]
chr11	8993137	9011191	-1	6	protein_coding	ENSMUSG00000020413	Hus1	5.50562	5.62528	5.63312	5.54437	5.55434	5.39369	5.22918	5.3006	5.07305	4.96274	5.14339	5.03537	5.54274	5.12405	-0.418685	0.748106	0.0030379	-2.51743	0.0334835	HUS1 checkpoint clamp component [Source:MGI Symbol;Acc:MGI:1277962]
chr9	62858080	62875921	1	7	protein_coding	ENSMUSG00000032246	Calml4	8.03292	7.50212	7.90014	7.73577	8.38997	7.81165	7.38102	7.49223	7.60109	7.58137	7.44031	7.37995	7.89543	7.47933	-0.4161	0.749448	0.000699891	-3.15497	0.0118181	calmodulin-like 4 [Source:MGI Symbol;Acc:MGI:1922850]
chr3	157894248	157925077	-1	4	protein_coding	ENSMUSG00000028179	Cth	7.1177	7.18571	7.30409	7.07342	7.24194	6.87672	6.73024	6.56106	6.83239	6.71691	6.70446	6.75989	7.13326	6.71749	-0.415769	0.74962	3.44964e-05	-4.46223	0.00121204	cystathionase (cystathionine gamma-lyase) [Source:MGI Symbol;Acc:MGI:1339968]
chr2	84936579	84958509	1	6	protein_coding	ENSMUSG00000027074	Slc43a3	5.26101	5.22982	4.91981	5.21045	4.79951	5.14493	4.9269	4.50884	4.63915	4.78485	4.54471	4.68047	5.09425	4.68082	-0.413433	0.750835	0.00276328	-2.55857	0.0312706	solute carrier family 43, member 3 [Source:MGI Symbol;Acc:MGI:1931054]
chr8	22375551	22398597	-1	2	protein_coding	ENSMUSG00000031482	Slc25a15	7.28654	7.51596	7.14454	7.32857	7.5311	7.22056	7.06738	6.78095	6.91521	6.69597	7.19262	6.89536	7.33788	6.92458	-0.413295	0.750906	7.3632e-05	-4.13293	0.00220239	solute carrier family 25 (mitochondrial carrier ornithine transporter), member 15 [Source:MGI Symbol;Acc:MGI:1342274]
chr13	54551218	54565435	-1	9	protein_coding	ENSMUSG00000025871	4833439L19Rik	9.8602	9.78827	9.81128	9.7628	9.84671	9.65103	9.3625	9.44837	9.32842	9.282	9.36801	9.4567	9.78672	9.37433	-0.412383	0.751381	1.29261e-07	-6.88853	1.60543e-05	RIKEN cDNA 4833439L19 gene [Source:MGI Symbol;Acc:MGI:1921162]
chr16	90220754	90226329	1	2	protein_coding	ENSMUSG00000022982	Sod1	8.76399	8.57284	8.86345	8.52659	9.34395	8.54654	8.28739	8.32133	8.4594	8.55125	8.26263	8.26127	8.76956	8.35721	-0.41235	0.751398	0.00306013	-2.51426	0.0336134	superoxide dismutase 1, soluble [Source:MGI Symbol;Acc:MGI:98351]
chr11	115420128	115431274	1	5	protein_coding	ENSMUSG00000016940	Kctd2	4.76278	5.1342	4.72343	4.67159	5.22875	4.67451	4.64244	4.4278	4.33234	4.36975	4.34377	4.60603	4.86588	4.45369	-0.412191	0.751481	0.00318218	-2.49728	0.0345789	potassium channel tetramerisation domain containing 2 [Source:MGI Symbol;Acc:MGI:1917632]
chr13	45507444	45553800	1	4	protein_coding	ENSMUSG00000000253	Gmpr	5.66908	5.64347	5.65167	5.45947	6.07442	5.78572	5.33923	5.15131	5.6422	5.20568	5.12874	5.34378	5.71397	5.30182	-0.412146	0.751505	0.00324097	-2.48933	0.0348091	guanosine monophosphate reductase [Source:MGI Symbol;Acc:MGI:1913605]
chr4	114406724	114615098	1	1	protein_coding	ENSMUSG00000070867	Trabd2b	7.56091	7.3096	7.64501	7.46675	7.5513	7.45877	7.18498	7.05296	7.36116	7.12271	6.86219	6.93828	7.49872	7.08705	-0.411674	0.75175	0.000236984	-3.62528	0.00531778	TraB domain containing 2B [Source:MGI Symbol;Acc:MGI:3650152]
chr1	65105285	65123214	-1	3	protein_coding	ENSMUSG00000044816	D630023F18Rik	4.86444	4.97093	4.77639	4.87188	4.69589	4.37389	4.66082	4.23237	4.28106	4.35948	4.30195	4.25082	4.7589	4.34775	-0.411151	0.752023	0.0035891	-2.44501	0.0371781	RIKEN cDNA D630023F18 gene [Source:MGI Symbol;Acc:MGI:2138198]
chr13	3634032	3653822	1	4	protein_coding	ENSMUSG00000033781	Asb13	6.61329	6.21237	6.46029	6.16901	6.44815	6.35486	5.91384	6.01821	6.10721	5.90044	5.97243	5.88402	6.37633	5.96602	-0.410303	0.752465	3.10435e-05	-4.50803	0.00112766	ankyrin repeat and SOCS box-containing 13 [Source:MGI Symbol;Acc:MGI:2145525]
chr2	61711694	61800376	1	8	protein_coding	ENSMUSG00000026914	Psmd14	5.93751	5.85051	5.97305	5.76452	6.25573	5.54243	5.47154	5.60847	5.66382	5.10886	5.58549	5.42476	5.88729	5.47716	-0.410136	0.752552	0.000727177	-3.13836	0.0121261	proteasome (prosome, macropain) 26S subunit, non-ATPase, 14 [Source:MGI Symbol;Acc:MGI:1913284]
chr3	89338542	89349996	-1	13	protein_coding	ENSMUSG00000028041	Adam15	5.64071	5.42841	5.87083	5.57418	5.84883	5.54096	5.27251	5.22142	5.2473	5.29641	4.96936	5.43653	5.65066	5.24059	-0.410068	0.752588	0.00105963	-2.97485	0.0159504	a disintegrin and metallopeptidase domain 15 (metargidin) [Source:MGI Symbol;Acc:MGI:1333882]
chr2	126707328	126759297	1	3	protein_coding	ENSMUSG00000027363	Usp8	8.14222	7.87014	8.25317	8.27275	8.0068	8.31451	7.76069	7.81416	7.6546	7.74909	7.72347	7.70281	8.14327	7.73414	-0.409127	0.753079	0.00149081	-2.82658	0.0202448	ubiquitin specific peptidase 8 [Source:MGI Symbol;Acc:MGI:1934029]
chr7	38183217	38197568	1	9	protein_coding	ENSMUSG00000054676	1600014C10Rik	5.66627	5.84638	6.01882	6.07665	5.95939	5.98411	5.62518	5.63093	5.4648	5.30178	5.64073	5.43653	5.92527	5.51666	-0.408612	0.753348	3.08365e-05	-4.51094	0.00112267	RIKEN cDNA 1600014C10 gene [Source:MGI Symbol;Acc:MGI:1919494]
chr6	4504814	4541544	1	8	protein_coding	ENSMUSG00000029661	Col1a2	5.4625	5.47407	5.24319	5.45103	5.22474	5.51719	5.16624	4.96942	5.15468	4.76164	4.9361	4.94492	5.39545	4.98884	-0.406617	0.75439	0.00427525	-2.36904	0.0418884	collagen, type I, alpha 2 [Source:MGI Symbol;Acc:MGI:88468]
chr14	13949012	13961852	-1	14	protein_coding	ENSMUSG00000053453	Thoc7	5.79029	5.77436	5.83384	5.74396	6.25573	5.75046	5.38259	5.44858	5.60991	5.56425	5.36422	5.34516	5.8581	5.45245	-0.405653	0.754894	0.000275421	-3.56	0.00597314	THO complex 7 [Source:MGI Symbol;Acc:MGI:1913481]
chr8	85492576	85527560	1	5	protein_coding	ENSMUSG00000031700	Gpt2	5.93984	6.03371	5.85983	5.82581	5.56074	5.89237	5.3376	5.20093	5.42991	5.71283	5.37976	5.62426	5.85205	5.44755	-0.404503	0.755497	0.00231824	-2.63484	0.0275314	glutamic pyruvate transaminase (alanine aminotransferase) 2 [Source:MGI Symbol;Acc:MGI:1915391]
chr1	153619604	153620673	-1	1	processed_pseudogene	ENSMUSG00000099858	Gm6652	3.3923	3.44936	3.64846	3.44194	3.94797	3.59993	3.46253	3.12154	2.77163	3.22234	3.4089	3.07181	3.57999	3.17646	-0.403535	0.756003	0.00319226	-2.4959	0.0346391	predicted gene 6652 [Source:MGI Symbol;Acc:MGI:3647244]
chr17	79333727	79355091	-1	2	protein_coding	ENSMUSG00000036533	Cdc42ep3	3.63025	4.117	3.84471	4.16967	3.9034	3.93656	3.56645	3.55638	3.6035	3.66744	3.33426	3.45266	3.9336	3.53012	-0.403484	0.756031	0.00104818	-2.97957	0.0158527	CDC42 effector protein (Rho GTPase binding) 3 [Source:MGI Symbol;Acc:MGI:2384718]
chr4	139310744	139318426	1	2	protein_coding	ENSMUSG00000028743	Akr7a5	7.57297	7.2845	7.73505	7.27845	7.87516	7.37528	7.13468	7.08076	7.05752	7.15968	6.98671	7.28734	7.52024	7.11778	-0.402455	0.75657	0.0013962	-2.85505	0.0193086	aldo-keto reductase family 7, member A5 (aflatoxin aldehyde reductase) [Source:MGI Symbol;Acc:MGI:107796]
chr14	55754050	55758458	-1	2	protein_coding	ENSMUSG00000022219	Cideb	6.76953	6.63758	6.9117	6.57039	7.11902	6.35234	6.18452	6.2571	6.44672	6.58134	6.16776	6.32199	6.72676	6.32657	-0.400188	0.757759	0.00273043	-2.56377	0.030986	cell death-inducing DNA fragmentation factor, alpha subunit-like effector B [Source:MGI Symbol;Acc:MGI:1270844]
chr10	61695514	61702773	1	4	protein_coding	ENSMUSG00000020087	Tysnd1	5.16066	4.62467	4.99993	4.7145	5.15885	4.61135	4.5886	4.34871	4.41622	4.50324	4.49704	4.51772	4.87833	4.47859	-0.399738	0.757996	0.00114297	-2.94197	0.0167885	trypsin domain containing 1 [Source:MGI Symbol;Acc:MGI:1919017]
chr5	135089890	135138382	1	10	protein_coding	ENSMUSG00000005373	Mlxipl	7.76463	7.4987	7.86206	7.66206	7.56766	7.50181	7.32203	7.10402	7.15687	7.40119	7.14747	7.32721	7.64282	7.24313	-0.39969	0.758021	0.00041984	-3.37692	0.00826936	MLX interacting protein-like [Source:MGI Symbol;Acc:MGI:1927999]
chr3	14578641	14606309	1	2	protein_coding	ENSMUSG00000027552	E2f5	4.51333	4.71436	4.69345	4.70033	4.51352	4.37057	4.14586	4.2397	4.44978	3.9166	3.96939	4.39178	4.58426	4.18552	-0.398744	0.758518	0.00389722	-2.40924	0.0395332	E2F transcription factor 5 [Source:MGI Symbol;Acc:MGI:105091]
chr14	54431612	54445364	1	7	protein_coding	ENSMUSG00000000957	Mmp14	3.48459	3.72585	3.58457	3.70851	3.28503	3.58286	3.36341	3.13731	3.2844	3.0878	2.91499	3.1939	3.5619	3.16364	-0.398265	0.75877	0.00375013	-2.42595	0.0384621	matrix metallopeptidase 14 (membrane-inserted) [Source:MGI Symbol;Acc:MGI:101900]
chr4	134496697	134510235	1	6	protein_coding	ENSMUSG00000037348	Paqr7	5.69277	5.69763	5.92929	5.61703	6.23789	5.61142	5.47154	5.37233	5.09443	5.59958	5.39208	5.46744	5.79767	5.39957	-0.398107	0.758853	0.00353444	-2.45168	0.036837	progestin and adipoQ receptor family member VII [Source:MGI Symbol;Acc:MGI:1919154]
chr1	131797381	131821473	1	4	protein_coding	ENSMUSG00000042251	Pm20d1	7.01477	6.95334	7.45099	7.30068	7.31984	6.91076	6.95964	6.66537	6.63937	6.60617	6.78256	6.91324	7.1584	6.76106	-0.397341	0.759257	0.00457037	-2.34005	0.0437264	peptidase M20 domain containing 1 [Source:MGI Symbol;Acc:MGI:2442939]
chr11	115163341	115181181	1	1	protein_coding	ENSMUSG00000020733	Slc9a3r1	7.96474	7.55239	8.1576	7.80953	7.99476	7.73353	7.49699	7.45338	7.39429	7.54483	7.38246	7.56431	7.86876	7.47271	-0.396049	0.759937	0.00133789	-2.87358	0.0188029	solute carrier family 9 (sodium/hydrogen exchanger), member 3 regulator 1 [Source:MGI Symbol;Acc:MGI:1349482]
chr10	128015168	128030037	1	5	protein_coding	ENSMUSG00000025395	Prim1	2.90254	2.7521	2.84924	2.66763	3.35289	2.67141	2.40753	2.42082	2.42534	2.64463	2.20067	2.72478	2.86597	2.47063	-0.39534	0.76031	0.00428246	-2.36831	0.041918	DNA primase, p49 subunit [Source:MGI Symbol;Acc:MGI:97757]
chr8	27042555	27056132	1	14	protein_coding	ENSMUSG00000031485	Plpbp	7.19389	7.45112	7.2832	7.17523	7.29178	7.30151	6.8643	6.90014	6.85949	6.93201	6.87706	6.89819	7.28279	6.88853	-0.394255	0.760882	2.86463e-05	-4.54293	0.00105487	pyridoxal phosphate binding protein [Source:MGI Symbol;Acc:MGI:1891207]
chr12	54746349	54795703	-1	8	protein_coding	ENSMUSG00000005656	Snx6	6.71682	6.54842	6.41925	6.53012	6.83449	6.59452	6.13373	6.18495	6.21458	6.24255	6.26724	6.23858	6.60727	6.2136	-0.393665	0.761193	3.27854e-05	-4.48432	0.00117241	sorting nexin 6 [Source:MGI Symbol;Acc:MGI:1919433]
chr17	31564734	31607693	1	14	protein_coding	ENSMUSG00000006705	Pknox1	4.53199	4.3306	4.47056	4.01349	4.07396	4.42269	3.93337	3.8947	3.71259	3.91192	3.98573	4.04421	4.30722	3.91375	-0.393463	0.7613	0.000693057	-3.15923	0.011752	Pbx/knotted 1 homeobox [Source:MGI Symbol;Acc:MGI:1201409]
chr3	40949828	41040234	1	15	protein_coding	ENSMUSG00000025762	Larp1b	6.73236	6.1326	6.44892	6.56571	6.85868	6.4961	6.2327	6.19629	6.184	6.03235	6.1935	6.03524	6.53906	6.14568	-0.393379	0.761344	0.00327117	-2.4853	0.0349766	La ribonucleoprotein domain family, member 1B [Source:MGI Symbol;Acc:MGI:1914604]
chr9	66955388	66975484	-1	2	protein_coding	ENSMUSG00000032370	Lactb	6.24516	6.13734	6.25638	6.20456	6.62477	6.34476	5.94202	5.98264	6.00028	5.75	5.9497	5.82855	6.30216	5.90886	-0.393298	0.761387	0.000155014	-3.80963	0.00382589	lactamase, beta [Source:MGI Symbol;Acc:MGI:1933395]
chr11	99041244	99054392	1	6	protein_coding	ENSMUSG00000017493	Igfbp4	9.4138	9.08798	9.336	9.35179	9.72954	8.99051	9.0734	8.88229	8.71745	9.09554	8.83693	8.94717	9.31827	8.92546	-0.392804	0.761648	0.00420169	-2.37658	0.0415693	insulin-like growth factor binding protein 4 [Source:MGI Symbol;Acc:MGI:96439]
chr9	50739691	50746536	-1	2	protein_coding	ENSMUSG00000032062	2310030G06Rik	5.45111	5.44816	5.71272	5.87329	5.79699	5.97977	5.02745	5.23064	5.45657	5.49869	5.37357	5.31857	5.71034	5.31758	-0.392758	0.761672	0.000607623	-3.21637	0.0107377	RIKEN cDNA 2310030G06 gene [Source:MGI Symbol;Acc:MGI:1914202]
chr3	69067149	69127113	-1	3	protein_coding	ENSMUSG00000027782	Kpna4	6.94513	6.69562	6.6339	6.77477	6.89391	6.56728	6.38181	6.2848	6.26164	6.61699	6.20402	6.40816	6.75177	6.35957	-0.392201	0.761966	0.00292058	-2.53453	0.0326148	karyopherin (importin) alpha 4 [Source:MGI Symbol;Acc:MGI:1100848]
chr16	17280351	17406314	-1	11	protein_coding	ENSMUSG00000041720	Pi4ka	8.21186	7.93473	7.75663	8.09553	7.85255	7.83558	7.55499	7.73312	7.53383	7.53345	7.47691	7.50471	7.94781	7.55617	-0.391643	0.762261	7.55085e-05	-4.122	0.00223361	phosphatidylinositol 4-kinase alpha [Source:MGI Symbol;Acc:MGI:2448506]
chr6	142085761	142208521	-1	4	protein_coding	ENSMUSG00000079262	Slco1a6	7.51005	7.58965	7.67112	7.35683	7.52539	7.5086	7.15149	7.09041	6.96422	7.35713	7.20751	7.04503	7.52694	7.13596	-0.390978	0.762613	0.000832431	-3.07965	0.0133527	solute carrier organic anion transporter family, member 1a6 [Source:MGI Symbol;Acc:MGI:1351906]
chr6	88257334	88446539	-1	6	protein_coding	ENSMUSG00000033216	Eefsec	4.76278	4.65519	5.32723	4.95056	4.90374	5.04663	4.83278	4.3888	4.2356	4.47814	4.65103	4.72379	4.94102	4.55169	-0.389333	0.763483	0.00446175	-2.35049	0.0431741	eukaryotic elongation factor, selenocysteine-tRNA-specific [Source:MGI Symbol;Acc:MGI:2137092]
chr11	52396428	52408728	1	4	protein_coding	ENSMUSG00000036275	9530068E07Rik	7.66777	8.0051	7.85991	7.81874	7.85678	7.73707	7.40419	7.46787	7.55904	7.47717	7.28716	7.41407	7.82423	7.43492	-0.389311	0.763494	8.01916e-05	-4.09587	0.00233776	RIKEN cDNA 9530068E07 gene [Source:MGI Symbol;Acc:MGI:2654705]
chr13	30336441	30382867	1	6	protein_coding	ENSMUSG00000049115	Agtr1a	5.68723	5.94386	6.22338	5.91559	5.68149	6.05703	5.54829	5.53447	5.63639	5.36647	5.40581	5.69126	5.9181	5.53045	-0.38765	0.764374	0.000505616	-3.29618	0.00936291	angiotensin II receptor, type 1a [Source:MGI Symbol;Acc:MGI:87964]
chr14	61598247	61605946	1	2	protein_coding	ENSMUSG00000035235	Trim13	4.08668	3.70412	4.08617	4.04072	3.98646	3.75027	3.6892	3.63625	3.56727	3.43941	3.26897	3.72838	3.9424	3.55491	-0.387489	0.764459	0.00283212	-2.54789	0.0318258	tripartite motif-containing 13 [Source:MGI Symbol;Acc:MGI:1913847]
chr2	144556229	144590749	1	8	protein_coding	ENSMUSG00000027429	Sec23b	6.36101	6.22387	6.32197	6.32205	6.30034	6.30627	5.86032	5.95621	5.99688	5.97296	5.81781	5.90675	6.30592	5.91849	-0.387429	0.764491	8.57465e-06	-5.06678	0.000408844	SEC23 homolog B, COPII coat complex component [Source:MGI Symbol;Acc:MGI:1350925]
chr3	157947239	158008034	1	10	protein_coding	ENSMUSG00000039988	Ankrd13c	8.51886	8.26138	8.41221	8.47553	8.67965	8.39601	8.0789	8.08204	8.09674	8.02431	8.1285	8.01305	8.45727	8.07059	-0.386683	0.764886	2.47383e-05	-4.60663	0.000934926	ankyrin repeat domain 13c [Source:MGI Symbol;Acc:MGI:2139746]
chr9	114375134	114390675	-1	2	protein_coding	ENSMUSG00000032431	Crtap	4.78888	4.60917	4.78675	4.46598	5.16725	4.60291	4.37623	4.2287	4.37489	4.28908	4.27892	4.55417	4.73682	4.35033	-0.386491	0.764988	0.00536602	-2.27035	0.0483752	cartilage associated protein [Source:MGI Symbol;Acc:MGI:1891221]
chr3	89271733	89281142	-1	3	protein_coding	ENSMUSG00000027954	Efna1	4.72814	4.72339	4.7919	4.60321	4.88094	4.93891	4.0927	4.40843	4.48582	4.29986	4.51122	4.55177	4.77775	4.39163	-0.386116	0.765187	0.00179192	-2.74668	0.0228854	ephrin A1 [Source:MGI Symbol;Acc:MGI:103236]
chr7	28041707	28050101	-1	6	protein_coding	ENSMUSG00000030603	Psmc4	6.50962	6.09344	6.46916	6.13783	6.71636	6.20481	6.05254	5.94505	6.13636	6.00845	5.75601	5.91705	6.3552	5.96924	-0.385959	0.76527	0.00379644	-2.42062	0.0388134	proteasome (prosome, macropain) 26S subunit, ATPase, 4 [Source:MGI Symbol;Acc:MGI:1346093]
chr5	134581366	134601805	1	6	protein_coding	ENSMUSG00000023104	Rfc2	4.67036	4.80221	4.68517	4.46598	4.91377	4.7064	4.30122	4.47821	4.35022	4.20362	4.18294	4.4131	4.70731	4.32155	-0.385761	0.765375	0.000929795	-3.03161	0.0144284	replication factor C (activator 1) 2 [Source:MGI Symbol;Acc:MGI:1341868]
chr6	120203073	120294559	-1	3	protein_coding	ENSMUSG00000041372	B4galnt3	5.25914	5.4826	5.08635	5.47119	5.26247	5.04039	5.02137	4.81127	4.73482	4.97175	4.86939	4.88512	5.26703	4.88229	-0.384738	0.765918	0.00158462	-2.80008	0.021109	beta-1,4-N-acetyl-galactosaminyl transferase 3 [Source:MGI Symbol;Acc:MGI:3041155]
chr15	76721465	76723845	-1	6	protein_coding	ENSMUSG00000116138	C030006K11Rik	4.08246	4.12247	4.14776	3.99968	4.27393	3.86773	3.64768	3.70665	3.70705	3.86913	3.55299	3.70263	4.08234	3.69769	-0.384648	0.765966	0.000374271	-3.42681	0.00762375	RIKEN cDNA C030006K11 gene [Source:MGI Symbol;Acc:MGI:1925941]
chr17	34931253	34935953	1	3	protein_coding	ENSMUSG00000007038	Neu1	9.043	9.08623	9.53342	9.29555	9.33162	9.3411	9.0071	8.91454	8.85469	8.87596	8.8787	8.7939	9.27182	8.88748	-0.384339	0.76613	0.00203827	-2.69074	0.0250764	neuraminidase 1 [Source:MGI Symbol;Acc:MGI:97305]
chr15	36997027	37007773	-1	5	protein_coding	ENSMUSG00000062397	Zfp706	7.79617	7.82345	7.80075	7.74581	8.24595	7.50332	7.41854	7.40126	7.46657	7.51043	7.43176	7.38333	7.81924	7.43532	-0.383926	0.766349	0.000658882	-3.18119	0.0113641	zinc finger protein 706 [Source:MGI Symbol;Acc:MGI:1915286]
chr16	37868389	37888858	1	1	protein_coding	ENSMUSG00000034158	Lrrc58	7.40642	7.27009	7.80649	7.57083	7.92463	7.26718	7.19132	7.11601	6.88731	7.24444	7.27099	7.23328	7.54094	7.15723	-0.383714	0.766462	0.00360333	-2.4433	0.0372653	leucine rich repeat containing 58 [Source:MGI Symbol;Acc:MGI:2443542]
chr5	127595664	127632897	-1	11	protein_coding	ENSMUSG00000029416	Slc15a4	3.96836	3.73302	3.57862	3.46222	3.59008	3.25655	3.13458	3.5446	2.88392	3.32443	3.32144	3.0785	3.59814	3.21458	-0.383564	0.766542	0.00427607	-2.36895	0.0418884	solute carrier family 15, member 4 [Source:MGI Symbol;Acc:MGI:2140796]
chr9	114731116	114749344	1	2	protein_coding	ENSMUSG00000032434	Cmtm6	7.9437	7.66071	7.83766	7.59054	8.25139	7.61498	7.3	7.51164	7.58608	7.30501	7.37743	7.51954	7.8165	7.43329	-0.383212	0.766729	0.000962444	-3.01662	0.0148207	CKLF-like MARVEL transmembrane domain containing 6 [Source:MGI Symbol;Acc:MGI:2447165]
chr3	116859464	116908177	1	6	protein_coding	ENSMUSG00000033386	Frrs1	6.87925	6.54129	6.66091	6.63435	6.85348	6.70847	6.31458	6.27593	6.11141	6.27114	6.41413	6.59414	6.71296	6.33022	-0.38274	0.766979	0.000247304	-3.60677	0.0055043	ferric-chelate reductase 1 [Source:MGI Symbol;Acc:MGI:108076]
chr18	56509687	56572951	-1	9	protein_coding	ENSMUSG00000053644	Aldh7a1	8.46425	8.54	8.825	8.58325	8.53438	8.52062	8.47286	8.07336	8.17958	7.93434	8.3332	8.17923	8.57792	8.19543	-0.382489	0.767113	0.000897997	-3.04672	0.0140981	aldehyde dehydrogenase family 7, member A1 [Source:MGI Symbol;Acc:MGI:108186]
chr15	99392882	99410049	1	12	protein_coding	ENSMUSG00000023010	Tmbim6	10.7657	10.5731	10.7602	10.5927	10.9642	10.6131	10.2562	10.3307	10.4879	10.4564	10.0533	10.3947	10.7115	10.3299	-0.381626	0.767572	0.000147742	-3.8305	0.00369745	transmembrane BAX inhibitor motif containing 6 [Source:MGI Symbol;Acc:MGI:99682]
chr10	43901807	43957201	1	4	protein_coding	ENSMUSG00000019864	Rtn4ip1	6.01583	5.79763	5.74762	5.74396	6.07888	5.95675	5.5327	5.52401	5.59048	5.55227	5.44329	5.41422	5.89011	5.50949	-0.380615	0.76811	4.78701e-05	-4.31994	0.00154049	reticulon 4 interacting protein 1 [Source:MGI Symbol;Acc:MGI:2178759]
chr4	34550937	34566908	1	2	protein_coding	ENSMUSG00000028291	Akirin2	4.90557	5.04483	4.66002	4.95772	5.33138	4.57151	4.53837	4.61966	4.12362	4.70057	4.84047	4.36466	4.91184	4.53123	-0.380613	0.768111	0.00324509	-2.48877	0.0348091	akirin 2 [Source:MGI Symbol;Acc:MGI:1889364]
chr6	124810586	124814296	-1	6	protein_coding	ENSMUSG00000023456	Tpi1	8.87686	8.84136	8.82705	8.61907	9.24931	8.77281	8.43998	8.48705	8.58005	8.5944	8.37723	8.42786	8.86441	8.48443	-0.379979	0.768449	0.000829901	-3.08097	0.0133414	triosephosphate isomerase 1 [Source:MGI Symbol;Acc:MGI:98797]
chr12	32953891	32979860	1	7	protein_coding	ENSMUSG00000020570	Sypl	7.26439	7.51023	7.32557	7.18543	7.35014	7.32738	6.90506	6.92988	6.96596	6.79329	7.03021	7.06327	7.32719	6.94795	-0.379243	0.768841	0.000391435	-3.40734	0.0078639	synaptophysin-like protein [Source:MGI Symbol;Acc:MGI:108081]
chr6	120891930	120916853	-1	5	protein_coding	ENSMUSG00000004446	Bid	5.44292	5.68289	5.32011	5.38173	5.51209	5.27289	5.10812	4.87616	4.88712	5.03335	5.15969	5.28136	5.43544	5.05763	-0.377806	0.769607	0.000453177	-3.34373	0.00872312	BH3 interacting domain death agonist [Source:MGI Symbol;Acc:MGI:108093]
chr1	75198236	75210813	-1	12	protein_coding	ENSMUSG00000026200	Glb1l	7.23575	7.26947	7.33442	7.31887	7.3311	7.42523	6.90451	7.00218	6.84127	6.84144	7.04345	7.01831	7.31914	6.94186	-0.377281	0.769887	1.96075e-05	-4.70758	0.000782939	galactosidase, beta 1-like [Source:MGI Symbol;Acc:MGI:1921827]
chr17	12648869	12675829	-1	3	protein_coding	ENSMUSG00000023829	Slc22a1	7.87563	7.98403	7.92146	7.65657	8.16698	7.70191	7.6252	7.48724	7.35763	7.46125	7.53361	7.57972	7.88443	7.50744	-0.376989	0.770043	0.000590603	-3.2287	0.0105483	solute carrier family 22 (organic cation transporter), member 1 [Source:MGI Symbol;Acc:MGI:108111]
chr13	47022482	47044737	-1	8	protein_coding	ENSMUSG00000021376	Tpmt	6.96472	6.98485	7.07279	6.99843	6.99176	6.82198	6.50754	6.59072	6.61443	6.63909	6.62841	6.59589	6.97242	6.59601	-0.376409	0.770353	4.39743e-06	-5.3568	0.000239876	thiopurine methyltransferase [Source:MGI Symbol;Acc:MGI:98812]
chrX	52053021	52165252	-1	1	protein_coding	ENSMUSG00000031119	Gpc4	7.40642	7.07966	7.55808	7.15201	7.45637	7.28357	6.85805	6.95791	7.10358	6.87066	6.83313	7.05863	7.32268	6.94699	-0.375692	0.770736	0.00174063	-2.75929	0.0225162	glypican 4 [Source:MGI Symbol;Acc:MGI:104902]
chr5	113842436	113908758	-1	11	protein_coding	ENSMUSG00000004530	Coro1c	6.70453	6.26588	6.61367	6.46962	6.6301	6.4607	6.23621	6.0848	6.15275	6.15717	6.12597	6.13408	6.52409	6.1485	-0.375587	0.770792	0.000627495	-3.20239	0.0109638	coronin, actin binding protein 1C [Source:MGI Symbol;Acc:MGI:1345964]
chr18	10642092	10706771	-1	5	protein_coding	ENSMUSG00000002475	Abhd3	6.71614	6.5661	6.76481	6.47795	6.90337	6.61146	6.41312	6.27682	6.28228	6.21623	6.21793	6.38203	6.6733	6.29807	-0.375237	0.770979	2.54012e-05	-4.59515	0.000955038	abhydrolase domain containing 3 [Source:MGI Symbol;Acc:MGI:2147183]
chr11	117809668	117814283	1	7	protein_coding	ENSMUSG00000048277	Syngr2	6.3783	6.27574	6.35194	6.02758	6.53104	5.95675	5.86486	6.04354	5.98549	5.68431	5.7773	5.91612	6.25356	5.8786	-0.374957	0.771128	0.00374511	-2.42654	0.0384351	synaptogyrin 2 [Source:MGI Symbol;Acc:MGI:1328324]
chr13	49608046	49624501	1	1	protein_coding	ENSMUSG00000021390	Ogn	4.72814	5.06059	4.44462	4.72573	4.43915	4.67182	4.46556	4.33168	4.2885	4.10051	4.29541	4.33982	4.67834	4.30358	-0.374762	0.771233	0.00446794	-2.34989	0.043208	osteoglycin [Source:MGI Symbol;Acc:MGI:109278]
chr13	24831679	24842153	1	7	protein_coding	ENSMUSG00000035958	Tdp2	5.2703	5.45142	5.29855	5.59423	5.83966	5.51569	4.94415	5.28475	5.1789	4.9027	5.211	5.2024	5.49498	5.12065	-0.374323	0.771467	0.00138828	-2.85752	0.0192422	tyrosyl-DNA phosphodiesterase 2 [Source:MGI Symbol;Acc:MGI:1860486]
chr7	84585159	84606722	-1	5	protein_coding	ENSMUSG00000030630	Fah	8.51066	8.36021	8.67758	8.3989	8.84556	8.38312	8.16167	8.02913	8.17005	8.16142	8.19438	8.21478	8.52934	8.15524	-0.3741	0.771587	0.000726746	-3.13862	0.0121261	fumarylacetoacetate hydrolase [Source:MGI Symbol;Acc:MGI:95482]
chr16	37580153	37632020	1	5	protein_coding	ENSMUSG00000022821	Hgd	8.40749	8.42875	8.46378	8.26603	8.64586	8.32546	8.07671	7.93301	8.15538	8.08842	8.09168	7.95152	8.42289	8.04945	-0.373443	0.771938	0.000156849	-3.80452	0.00385346	homogentisate 1, 2-dioxygenase [Source:MGI Symbol;Acc:MGI:96078]
chr4	21879673	21912162	1	2	protein_coding	ENSMUSG00000028247	Coq3	4.396	4.38397	4.40817	4.08935	4.9483	4.2639	4.17172	4.16857	4.04675	4.02454	3.8891	3.94885	4.41495	4.04159	-0.37336	0.771982	0.00464201	-2.33329	0.0441089	coenzyme Q3 methyltransferase [Source:MGI Symbol;Acc:MGI:101813]
chr2	127070665	127097084	1	5	protein_coding	ENSMUSG00000001999	Blvra	5.29782	5.50057	5.17185	5.20845	5.66379	4.89347	4.96332	4.85247	4.75375	5.00508	5.00789	4.91906	5.28932	4.91693	-0.372396	0.772499	0.00499988	-2.30104	0.0460286	biliverdin reductase A [Source:MGI Symbol;Acc:MGI:88170]
chr5	45434021	45450236	-1	10	protein_coding	ENSMUSG00000015806	Qdpr	7.33693	7.56676	7.34454	7.12204	7.77427	7.33547	7.14823	7.08126	6.97866	6.95038	7.08625	7.00213	7.41334	7.04115	-0.372183	0.772612	0.00174203	-2.75894	0.0225163	quinoid dihydropteridine reductase [Source:MGI Symbol;Acc:MGI:97836]
chr13	62864753	62888282	-1	3	protein_coding	ENSMUSG00000069805	Fbp1	8.9129	9.25763	9.06806	8.82416	9.14364	8.84963	8.77432	8.64382	8.60651	8.58671	8.56607	8.64566	9.00934	8.63718	-0.372151	0.77263	0.00169021	-2.77206	0.0220234	fructose bisphosphatase 1 [Source:MGI Symbol;Acc:MGI:95492]
chr4	63165630	63172131	-1	5	protein_coding	ENSMUSG00000028357	Kif12	7.08543	6.74966	6.82009	6.73156	6.91651	6.90562	6.6016	6.512	6.45418	6.66016	6.37976	6.37186	6.86814	6.49659	-0.371552	0.772951	2.41998e-05	-4.61619	0.000920622	kinesin family member 12 [Source:MGI Symbol;Acc:MGI:1098232]
chr13	56438355	56474239	1	1	protein_coding	ENSMUSG00000021509	Slc25a48	5.21364	5.2624	4.89368	4.89196	5.03119	4.70113	4.79286	4.53884	4.43645	4.8277	4.51686	4.65832	4.999	4.62851	-0.370493	0.773518	0.000942865	-3.02555	0.0145795	solute carrier family 25, member 48 [Source:MGI Symbol;Acc:MGI:2145373]
chr14	55715416	55722263	-1	10	protein_coding	ENSMUSG00000040472	Rabggta	5.16266	5.42399	5.21085	5.24012	5.38639	4.96111	4.94415	5.02347	4.93767	4.84006	4.71371	4.70446	5.23085	4.86059	-0.370265	0.773641	0.00352094	-2.45334	0.0367677	Rab geranylgeranyl transferase, a subunit [Source:MGI Symbol;Acc:MGI:1860443]
chr7	44896079	44902631	1	15	protein_coding	ENSMUSG00000011658	Fuz	4.7837	4.32587	4.85481	4.59098	4.44952	4.58872	4.37304	4.21761	4.30693	4.15299	4.10277	4.22089	4.59893	4.22904	-0.369894	0.77384	0.00527365	-2.27789	0.0478105	fuzzy planar cell polarity protein [Source:MGI Symbol;Acc:MGI:1917550]
chr11	61343401	61378345	-1	4	protein_coding	ENSMUSG00000010122	Slc47a1	9.21717	9.34629	9.17473	9.17374	9.4308	8.98768	8.93518	8.88463	8.70135	8.75172	8.94251	8.89708	9.22173	8.85208	-0.369657	0.773966	0.00014994	-3.82408	0.00374082	solute carrier family 47, member 1 [Source:MGI Symbol;Acc:MGI:1914723]
chr7	89426306	89441928	1	2	lncRNA	ENSMUSG00000109311	AI314278	6.74774	6.26897	6.3949	6.47961	7.11794	6.64955	6.12902	6.19346	6.362	6.28386	6.18291	6.29064	6.60979	6.24032	-0.36947	0.774067	0.00322818	-2.49104	0.0347819	expressed sequence AI314278 [Source:MGI Symbol;Acc:MGI:2141898]
chr6	55336432	55348555	1	1	protein_coding	ENSMUSG00000004655	Aqp1	9.01439	9.31214	9.09449	8.95755	8.83488	8.93454	8.65612	8.5488	8.58194	8.7445	8.66217	8.73848	9.02467	8.65534	-0.36933	0.774142	0.000840784	-3.07532	0.0134492	aquaporin 1 [Source:MGI Symbol;Acc:MGI:103201]
chr3	35959312	36000678	-1	8	protein_coding	ENSMUSG00000027709	Mccc1	7.77218	7.6759	7.84233	7.64664	7.89395	7.62197	7.3421	7.46006	7.39515	7.31833	7.43772	7.28698	7.74216	7.37339	-0.368771	0.774442	3.2069e-05	-4.49391	0.00115191	methylcrotonoyl-Coenzyme A carboxylase 1 (alpha) [Source:MGI Symbol;Acc:MGI:1919289]
chr5	21737141	21757152	1	8	protein_coding	ENSMUSG00000029017	Pmpcb	8.3835	7.99712	8.42595	8.11755	8.59985	8.2359	7.98382	7.89147	7.80481	7.90404	8.02848	7.93733	8.29331	7.92499	-0.368319	0.774685	0.000343601	-3.46395	0.00711611	peptidase (mitochondrial processing) beta [Source:MGI Symbol;Acc:MGI:1920328]
chr14	74732297	74750765	1	11	protein_coding	ENSMUSG00000021996	Esd	8.05486	8.1193	7.81664	7.78021	8.35638	7.87323	7.53021	7.6806	7.63868	7.56582	7.74073	7.63608	8.00011	7.63202	-0.368084	0.774811	0.00234431	-2.62998	0.0277498	esterase D/formylglutathione hydrolase [Source:MGI Symbol;Acc:MGI:95421]
chr4	45105208	45108114	-1	4	protein_coding	ENSMUSG00000078713	Tomm5	4.87909	4.6646	4.70716	4.57244	5.01266	4.77065	4.36346	4.51489	4.56145	4.21126	4.45656	4.29457	4.76777	4.40037	-0.3674	0.775178	0.00114749	-2.94025	0.0168173	translocase of outer mitochondrial membrane 5 [Source:MGI Symbol;Acc:MGI:1915762]
chr11	21321138	21371201	-1	4	protein_coding	ENSMUSG00000001891	Ugp2	7.83864	7.60097	7.77463	7.77279	8.02194	7.74477	7.39364	7.45299	7.49377	7.28299	7.58313	7.3457	7.79229	7.42537	-0.366918	0.775437	7.11699e-05	-4.1477	0.00214872	UDP-glucose pyrophosphorylase 2 [Source:MGI Symbol;Acc:MGI:2183447]
chr19	11770391	11774960	1	2	protein_coding	ENSMUSG00000024683	Mrpl16	5.35308	5.15838	5.52122	5.19639	5.79834	5.32517	5.03954	5.08982	5.12798	4.85476	5.13425	4.90971	5.3921	5.02601	-0.366086	0.775885	0.00112774	-2.94779	0.0166491	mitochondrial ribosomal protein L16 [Source:MGI Symbol;Acc:MGI:2137219]
chr4	44981395	44990734	1	6	protein_coding	ENSMUSG00000035637	Grhpr	6.7011	6.72199	6.65315	6.29875	7.1136	6.68665	6.35303	6.3514	6.32359	6.16996	6.3262	6.45839	6.69587	6.33043	-0.365443	0.776231	0.00524902	-2.27992	0.0476561	glyoxylate reductase/hydroxypyruvate reductase [Source:MGI Symbol;Acc:MGI:1923488]
chr4	139622866	139649690	1	3	protein_coding	ENSMUSG00000028737	Aldh4a1	7.82167	7.69232	7.97568	7.62731	8.51105	7.66181	7.42892	7.63029	7.31274	7.50034	7.70353	7.52445	7.88164	7.51671	-0.364931	0.776506	0.00448544	-2.34819	0.0433251	aldehyde dehydrogenase 4 family, member A1 [Source:MGI Symbol;Acc:MGI:2443883]
chr8	69088646	69113711	1	6	protein_coding	ENSMUSG00000006273	Atp6v1b2	7.82104	8.24266	7.94536	7.78626	7.89395	7.86089	7.62853	7.60393	7.56862	7.48349	7.62548	7.4577	7.92503	7.56129	-0.363734	0.77715	0.00100273	-2.99882	0.0153237	ATPase, H+ transporting, lysosomal V1 subunit B2 [Source:MGI Symbol;Acc:MGI:109618]
chr11	69343273	69369406	-1	11	protein_coding	ENSMUSG00000018474	Chd3	9.22507	8.8153	9.24593	9.1173	9.05558	9.11279	8.81694	8.84646	8.58685	8.82524	8.70631	8.6083	9.09533	8.73168	-0.363645	0.777198	0.000838235	-3.07663	0.0134218	chromodomain helicase DNA binding protein 3 [Source:MGI Symbol;Acc:MGI:1344395]
chr4	109061145	109202272	-1	19	protein_coding	ENSMUSG00000028559	Osbpl9	8.02224	7.75729	7.93433	7.7643	8.29181	7.8	7.51189	7.63897	7.46452	7.50694	7.69362	7.57263	7.92833	7.56476	-0.363568	0.77724	0.000643653	-3.19135	0.0111819	oxysterol binding protein-like 9 [Source:MGI Symbol;Acc:MGI:1923784]
chr15	83299739	83350247	-1	6	protein_coding	ENSMUSG00000054277	Arfgap3	4.62473	4.88502	4.91981	4.72293	4.80759	4.54824	4.53268	4.22501	4.48905	4.48761	4.38749	4.21787	4.75138	4.38995	-0.361434	0.778391	0.00239036	-2.62154	0.0280362	ADP-ribosylation factor GTPase activating protein 3 [Source:MGI Symbol;Acc:MGI:1913501]
chr19	46883317	47015153	-1	15	protein_coding	ENSMUSG00000025041	Nt5c2	6.69421	6.5661	6.49309	6.54367	6.68306	6.71306	6.37228	6.25077	6.29895	6.13024	6.18998	6.2892	6.61553	6.25524	-0.360294	0.779006	8.76889e-06	-5.05706	0.000416251	5'-nucleotidase, cytosolic II [Source:MGI Symbol;Acc:MGI:2178563]
chr7	140920902	140929192	1	4	protein_coding	ENSMUSG00000038745	Nlrp6	7.14926	7.17193	7.00341	6.99263	7.08728	6.80735	6.59684	6.63653	6.49413	6.89575	6.74704	6.68022	7.03531	6.67508	-0.360225	0.779043	0.00017013	-3.76922	0.004088	NLR family, pyrin domain containing 6 [Source:MGI Symbol;Acc:MGI:2141990]
chr4	104815679	104876398	-1	4	protein_coding	ENSMUSG00000035031	C8a	5.50562	4.99797	5.44803	5.26727	5.4821	5.58021	4.99678	4.77896	5.0137	5.40858	4.92555	5.00409	5.3802	5.02128	-0.358926	0.779745	0.00519972	-2.28402	0.047367	complement component 8, alpha polypeptide [Source:MGI Symbol;Acc:MGI:2668347]
chr17	26561489	26656934	1	14	protein_coding	ENSMUSG00000001576	Ergic1	6.7728	6.51865	6.72832	6.6012	6.42556	6.71958	6.24755	6.2589	6.39166	6.3081	6.13424	6.27834	6.62768	6.2698	-0.357885	0.780307	0.0002068	-3.68445	0.00476128	endoplasmic reticulum-golgi intermediate compartment (ERGIC) 1 [Source:MGI Symbol;Acc:MGI:1914708]
chr5	121660563	121687256	1	9	protein_coding	ENSMUSG00000029458	Brap	7.16329	6.9777	7.35285	7.30209	7.14744	7.32738	6.81122	6.94172	6.911	6.76244	6.82293	6.87677	7.21179	6.85435	-0.357444	0.780546	0.000291094	-3.53597	0.0062291	BRCA1 associated protein [Source:MGI Symbol;Acc:MGI:1919649]
chr4	128991958	129011529	1	4	protein_coding	ENSMUSG00000028792	Ak2	7.4715	7.162	7.4518	7.17113	7.70094	7.16952	7.0723	7.00434	6.87192	6.9975	7.04978	6.99065	7.35448	6.99775	-0.356735	0.78093	0.000477141	-3.32135	0.00905442	adenylate kinase 2 [Source:MGI Symbol;Acc:MGI:87978]
chr16	18300825	18348103	-1	19	protein_coding	ENSMUSG00000013539	Tango2	6.46743	6.01618	6.29046	5.85934	6.5343	6.36405	5.84662	5.99568	5.94252	5.93773	5.84158	5.8335	6.25529	5.8996	-0.355689	0.781497	0.0008152	-3.08874	0.0131748	transport and golgi organization 2 [Source:MGI Symbol;Acc:MGI:101825]
chr12	84373857	84409029	-1	8	protein_coding	ENSMUSG00000021236	Entpd5	9.08349	9.19685	9.21389	9.14984	9.25388	9.10708	8.82977	8.80525	8.85297	8.77654	8.84941	8.76529	9.1675	8.8132	-0.354301	0.782248	1.85527e-05	-4.73159	0.000750124	ectonucleoside triphosphate diphosphohydrolase 5 [Source:MGI Symbol;Acc:MGI:1321385]
chr15	99717515	99725005	1	3	protein_coding	ENSMUSG00000023019	Gpd1	8.4943	8.10797	8.53523	8.22136	8.41907	8.206	8.06122	8.00569	7.92183	8.18343	7.87514	7.81197	8.33066	7.97655	-0.354109	0.782353	0.00093228	-3.03045	0.014453	glycerol-3-phosphate dehydrogenase 1 (soluble) [Source:MGI Symbol;Acc:MGI:95679]
chr12	69690433	69724873	-1	3	protein_coding	ENSMUSG00000020988	L2hgdh	6.27777	6.55552	6.16897	6.4486	6.36294	6.43238	6.1129	5.92247	5.98549	5.84262	6.25633	6.00747	6.37436	6.02121	-0.353148	0.782874	0.00457142	-2.33995	0.0437264	L-2-hydroxyglutarate dehydrogenase [Source:MGI Symbol;Acc:MGI:2384968]
chr8	56551090	56593939	1	5	protein_coding	ENSMUSG00000038206	Fbxo8	6.08591	6.12444	6.27582	6.06122	6.13028	5.99921	5.7321	5.71215	5.99006	5.71283	5.88144	5.53101	6.11281	5.75993	-0.35288	0.783019	0.000295104	-3.53002	0.0062732	F-box protein 8 [Source:MGI Symbol;Acc:MGI:1354696]
chr5	115241412	115272898	-1	11	protein_coding	ENSMUSG00000041740	Rnf10	7.42525	7.35504	7.28776	7.26601	7.46747	7.37817	7.03202	7.02568	7.01275	7.01123	6.92447	7.06369	7.36328	7.01164	-0.351643	0.783691	4.35436e-05	-4.36108	0.00143587	ring finger protein 10 [Source:MGI Symbol;Acc:MGI:1859162]
chr6	88883474	88898780	-1	7	protein_coding	ENSMUSG00000002870	Mcm2	3.5952	3.74016	3.54848	3.48883	3.30039	3.46353	3.11947	3.38861	2.89371	3.11247	3.20059	3.31214	3.52276	3.17117	-0.351598	0.783715	0.000749471	-3.12525	0.0123952	minichromosome maintenance complex component 2 [Source:MGI Symbol;Acc:MGI:105380]
chr4	135920735	135940311	1	5	protein_coding	ENSMUSG00000028673	Fuca1	7.51201	7.53198	7.70156	7.52013	7.95133	7.4681	7.21505	7.21455	7.24792	7.17489	7.29865	7.42821	7.61418	7.26321	-0.35097	0.784057	0.000466155	-3.33147	0.00889841	fucosidase, alpha-L- 1, tissue [Source:MGI Symbol;Acc:MGI:95593]
chr9	86554377	86571842	-1	5	protein_coding	ENSMUSG00000056131	Pgm3	5.21171	4.92	5.29129	5.06108	5.28388	5.16036	4.62115	4.93374	4.92341	4.8669	4.72836	4.75753	5.15472	4.80518	-0.349538	0.784835	0.00468693	-2.32911	0.0444182	phosphoglucomutase 3 [Source:MGI Symbol;Acc:MGI:97566]
chr18	61100598	61132149	1	6	protein_coding	ENSMUSG00000024621	Csf1r	5.75233	5.57728	5.72624	5.45272	5.47704	5.63094	5.02947	5.20093	5.55546	5.38346	5.10275	5.24762	5.60276	5.25328	-0.349477	0.784868	0.00242355	-2.61555	0.0283227	colony stimulating factor 1 receptor [Source:MGI Symbol;Acc:MGI:1339758]
chr11	101087277	101092207	1	7	protein_coding	ENSMUSG00000017801	Mlx	5.60444	5.45468	5.62159	5.29957	5.67414	5.24602	5.16256	5.05909	5.09655	5.08413	5.15969	5.24168	5.48341	5.13395	-0.349457	0.784879	0.000527506	-3.27777	0.00963522	MAX-like protein X [Source:MGI Symbol;Acc:MGI:108398]
chr4	40143081	40198338	1	4	protein_coding	ENSMUSG00000028405	Aco1	8.54742	8.49378	8.70089	8.47095	8.46622	8.40757	8.25449	8.20968	8.15003	7.98366	8.1572	8.23793	8.51447	8.1655	-0.348976	0.785141	9.46335e-05	-4.02396	0.00267165	aconitase 1 [Source:MGI Symbol;Acc:MGI:87879]
chr11	21556692	21572367	-1	6	protein_coding	ENSMUSG00000020321	Mdh1	9.77334	9.9581	9.67716	9.5369	10.1474	9.68619	9.48304	9.4933	9.4191	9.31382	9.5864	9.38961	9.79652	9.44755	-0.348974	0.785142	0.00415925	-2.38099	0.0412897	malate dehydrogenase 1, NAD (soluble) [Source:MGI Symbol;Acc:MGI:97051]
chr1	79776018	79781445	1	2	protein_coding	ENSMUSG00000026248	Mrpl44	5.00464	4.92939	4.75544	4.86428	5.28774	4.78814	4.65297	4.57113	4.54291	4.56115	4.65103	4.55897	4.93827	4.58969	-0.348576	0.785359	0.00077757	-3.10926	0.012742	mitochondrial ribosomal protein L44 [Source:MGI Symbol;Acc:MGI:1916413]
chr7	140906014	140907983	1	6	lncRNA	ENSMUSG00000109628	BC024386	7.2902	7.5294	7.48121	7.28606	7.4049	7.14743	6.95326	7.02832	6.94376	7.16902	6.9642	6.99198	7.35653	7.00842	-0.348109	0.785613	0.00162517	-2.7891	0.0214531	cDNA sequence BC023486 [Source:MGI Symbol;Acc:MGI:2669313]
chr13	99948530	100015639	-1	6	protein_coding	ENSMUSG00000021646	Mccc2	6.79292	6.75935	6.91702	6.92726	7.15115	6.97326	6.57277	6.54045	6.50055	6.55983	6.735	6.53396	6.92016	6.57376	-0.346398	0.786545	0.00042677	-3.36981	0.00836648	methylcrotonoyl-Coenzyme A carboxylase 2 (beta) [Source:MGI Symbol;Acc:MGI:1925288]
chr11	17203198	17211568	-1	2	protein_coding	ENSMUSG00000020116	Pno1	5.09525	4.96027	4.89128	4.72852	5.30878	4.8513	4.58035	4.69353	4.73482	4.41673	4.80175	4.5397	4.97257	4.62781	-0.344753	0.787443	0.00190858	-2.71929	0.0240131	partner of NOB1 homolog [Source:MGI Symbol;Acc:MGI:1913499]
chr11	72207547	72210015	1	2	protein_coding	ENSMUSG00000020803	Txndc17	6.78905	6.79875	6.64747	6.55473	7.18205	6.59381	6.45359	6.45257	6.44422	6.24998	6.48844	6.41015	6.76098	6.41649	-0.344487	0.787588	0.00265454	-2.57601	0.0302313	thioredoxin domain containing 17 [Source:MGI Symbol;Acc:MGI:1289248]
chr11	120618372	120625240	-1	11	protein_coding	ENSMUSG00000025138	Sirt7	5.19424	5.27228	5.43985	4.98835	5.45319	5.1488	4.9269	4.95169	4.88222	4.88849	4.86055	4.92278	5.24945	4.90544	-0.344013	0.787847	0.000303107	-3.5184	0.00638429	sirtuin 7 [Source:MGI Symbol;Acc:MGI:2385849]
chr10	117733679	117746365	-1	2	protein_coding	ENSMUSG00000060181	Slc35e3	5.49615	5.47834	5.42996	5.23816	5.58446	5.332	5.02137	5.04244	5.14447	5.2171	5.02974	5.04224	5.42651	5.08289	-0.34362	0.788061	0.000498015	-3.30276	0.00929148	solute carrier family 35, member E3 [Source:MGI Symbol;Acc:MGI:2448489]
chr11	95384692	95391776	1	5	protein_coding	ENSMUSG00000020873	Slc35b1	4.84964	4.78851	4.57589	4.51535	4.90123	4.68255	4.27419	4.37556	4.6565	4.37655	4.11397	4.45997	4.71886	4.37612	-0.342737	0.788544	0.00325439	-2.48753	0.0348543	solute carrier family 35, member B1 [Source:MGI Symbol;Acc:MGI:1343133]
chr12	17348458	17430095	1	1	protein_coding	ENSMUSG00000061458	Nol10	4.13223	3.84977	3.51148	3.97636	3.98646	3.50038	3.58856	3.69071	3.15202	3.6166	3.47408	3.3787	3.82611	3.48345	-0.342668	0.788582	0.00470653	-2.3273	0.0445196	nucleolar protein 10 [Source:MGI Symbol;Acc:MGI:2684913]
chr7	92874470	92934583	1	5	protein_coding	ENSMUSG00000061119	Prcp	5.26101	5.44816	5.207	5.21444	5.39357	5.24059	5.11384	4.93825	4.72389	4.93534	5.06862	4.93389	5.29413	4.95231	-0.341821	0.789045	0.00264806	-2.57707	0.0301789	prolylcarboxypeptidase (angiotensinase C) [Source:MGI Symbol;Acc:MGI:1919711]
chr11	53983123	54028090	-1	3	protein_coding	ENSMUSG00000020334	Slc22a4	5.84727	6.02205	5.82381	6.04786	6.09658	5.64609	5.48044	5.55663	5.4795	5.68431	5.6989	5.54073	5.91394	5.57342	-0.340525	0.789754	0.0055905	-2.25255	0.0498162	solute carrier family 22 (organic cation transporter), member 4 [Source:MGI Symbol;Acc:MGI:1353479]
chr4	59189257	59222833	1	4	protein_coding	ENSMUSG00000028381	Ugcg	4.78629	4.81409	4.78158	4.95056	4.70457	5.02362	4.48337	4.18384	4.3431	4.51562	4.69395	4.80872	4.84345	4.50477	-0.338684	0.790762	0.00542171	-2.26586	0.0486549	UDP-glucose ceramide glucosyltransferase [Source:MGI Symbol;Acc:MGI:1332243]
chr1	55077835	55088243	-1	3	protein_coding	ENSMUSG00000025980	Hspd1	9.72838	9.2312	9.54691	9.44614	9.97742	9.64161	9.29959	9.22648	9.19477	9.18501	9.45873	9.18968	9.59528	9.25904	-0.336234	0.792106	0.00216999	-2.66354	0.0261765	heat shock protein 1 (chaperonin) [Source:MGI Symbol;Acc:MGI:96242]
chr11	80428615	80473248	1	15	protein_coding	ENSMUSG00000017428	Psmd11	6.25923	6.00215	6.21477	6.06232	6.23989	6.25957	5.82699	5.85253	5.95426	5.81156	5.66378	5.91612	6.17299	5.83754	-0.335448	0.792538	0.000175285	-3.75626	0.0041726	proteasome (prosome, macropain) 26S subunit, non-ATPase, 11 [Source:MGI Symbol;Acc:MGI:1916327]
chr1	134346097	134361979	-1	5	protein_coding	ENSMUSG00000042305	Tmem183a	6.39198	6.20723	6.29863	6.1535	6.46272	6.32693	5.87501	5.96949	6.03608	5.87543	5.95386	6.12199	6.30683	5.97197	-0.334858	0.792862	4.34777e-05	-4.36173	0.00143587	transmembrane protein 183A [Source:MGI Symbol;Acc:MGI:1914729]
chr13	23867750	23895730	1	4	protein_coding	ENSMUSG00000021335	Slc17a1	9.40929	9.15249	9.05579	9.08059	9.35399	9.14199	8.82831	9.02782	8.79065	8.7389	8.91889	8.88054	9.19902	8.86419	-0.334837	0.792874	0.000145331	-3.83764	0.00366023	solute carrier family 17 (sodium phosphate), member 1 [Source:MGI Symbol;Acc:MGI:103209]
chr16	91621186	91646952	-1	13	protein_coding	ENSMUSG00000022962	Gart	5.18837	5.0804	4.99993	5.07871	4.89618	4.99593	4.9463	4.69885	4.56758	4.63112	4.71371	4.69143	5.03992	4.70817	-0.331755	0.794569	0.00127857	-2.89328	0.0181595	phosphoribosylglycinamide formyltransferase [Source:MGI Symbol;Acc:MGI:95654]
chr13	55398187	55415592	1	6	protein_coding	ENSMUSG00000021490	Slc34a1	11.8377	11.8712	12.1035	11.7281	11.8926	11.7755	11.6667	11.5486	11.4681	11.6024	11.3535	11.5817	11.8681	11.5368	-0.331257	0.794844	0.00034047	-3.46792	0.00706258	solute carrier family 34 (sodium phosphate), member 1 [Source:MGI Symbol;Acc:MGI:1345284]
chr13	21179445	21194724	1	7	protein_coding	ENSMUSG00000021326	Trim27	4.24585	4.45941	4.25986	4.2728	4.43915	4.42269	4.22563	3.75857	4.05549	4.08812	3.9192	4.06794	4.34996	4.01916	-0.330801	0.795095	0.000537427	-3.26968	0.00976103	tripartite motif-containing 27 [Source:MGI Symbol;Acc:MGI:97904]
chr9	123590800	123632565	-1	6	protein_coding	ENSMUSG00000025243	Slc6a20b	7.57971	7.83786	7.74139	7.59207	7.71927	7.56187	7.24015	7.38153	7.37171	7.36998	7.42429	7.26038	7.67203	7.34134	-0.33069	0.795156	0.000310083	-3.50852	0.00652268	solute carrier family 6 (neurotransmitter transporter), member 20B [Source:MGI Symbol;Acc:MGI:1336891]
chr10	87521795	87584136	1	4	protein_coding	ENSMUSG00000020051	Pah	10.1591	10.2764	10.1779	10.0941	10.2093	10.2277	9.90665	9.86568	9.79409	9.9	9.97383	9.72354	10.1907	9.86063	-0.330115	0.795473	0.000317967	-3.49762	0.00667109	phenylalanine hydroxylase [Source:MGI Symbol;Acc:MGI:97473]
chr9	65668001	65690300	1	7	protein_coding	ENSMUSG00000040652	Oaz2	6.41143	6.34407	6.36237	6.47712	6.78416	6.27648	6.12146	6.08683	6.05255	5.97633	6.2538	6.18534	6.4426	6.11272	-0.329885	0.7956	0.00071825	-3.14372	0.0120307	ornithine decarboxylase antizyme 2 [Source:MGI Symbol;Acc:MGI:109492]
chr17	48386885	48409906	-1	13	protein_coding	ENSMUSG00000023994	Nfya	5.11189	4.86883	4.91509	4.70318	5.1052	4.72468	4.67639	4.41167	4.24328	4.68146	4.53641	4.90219	4.90481	4.57523	-0.329577	0.79577	0.0046175	-2.33559	0.0439231	nuclear transcription factor-Y alpha [Source:MGI Symbol;Acc:MGI:97316]
chr1	39534992	39546889	1	4	protein_coding	ENSMUSG00000003135	Cnot11	5.6507	5.47407	5.66437	5.522	5.93377	5.70384	5.19175	5.43588	5.37682	5.36304	5.32621	5.27846	5.65812	5.32869	-0.329431	0.79585	0.000695402	-3.15776	0.0117794	CCR4-NOT transcription complex, subunit 11 [Source:MGI Symbol;Acc:MGI:106580]
chr15	3317760	3583492	-1	10	protein_coding	ENSMUSG00000055737	Ghr	9.51536	9.41395	9.66255	9.53041	9.44123	9.44998	8.96889	9.21422	9.29396	9.34213	9.19536	9.02499	9.50225	9.17326	-0.328988	0.796095	0.000800317	-3.09674	0.0129957	growth hormone receptor [Source:MGI Symbol;Acc:MGI:95708]
chr6	39397804	39420462	-1	8	protein_coding	ENSMUSG00000029922	Mkrn1	6.15073	5.81463	6.27674	6.07774	6.39994	5.85017	5.80945	5.71084	5.71716	5.7926	5.86165	5.70537	6.09499	5.76618	-0.328814	0.796191	0.00130265	-2.88517	0.0184203	makorin, ring finger protein, 1 [Source:MGI Symbol;Acc:MGI:1859353]
chr19	40612366	40741602	1	11	protein_coding	ENSMUSG00000048120	Entpd1	3.78346	3.46667	3.38078	3.73097	3.22995	3.81019	3.25007	3.43401	3.23136	3.16059	3.26897	3.09179	3.567	3.23946	-0.327539	0.796895	0.00474961	-2.32334	0.0447224	ectonucleoside triphosphate diphosphohydrolase 1 [Source:MGI Symbol;Acc:MGI:102805]
chr2	73312601	73337818	1	6	protein_coding	ENSMUSG00000008226	Scrn3	5.94217	5.78991	5.96052	5.87959	6.02673	5.81282	5.50244	5.58996	5.56315	5.40026	5.80405	5.58955	5.90196	5.5749	-0.327058	0.79716	0.000510935	-3.29163	0.00942908	secernin 3 [Source:MGI Symbol;Acc:MGI:1921866]
chr10	57794335	57811830	1	3	protein_coding	ENSMUSG00000019872	Smpdl3a	8.92486	8.8487	9.01202	8.71728	8.96271	8.91775	8.54053	8.65088	8.51871	8.48134	8.46621	8.76632	8.89722	8.57067	-0.326556	0.797438	0.00025532	-3.59291	0.00566706	sphingomyelin phosphodiesterase, acid-like 3A [Source:MGI Symbol;Acc:MGI:1931437]
chr18	63661094	63708801	-1	8	protein_coding	ENSMUSG00000024583	Txnl1	6.38516	6.28857	6.42258	6.30344	6.5955	6.20667	6.08109	6.06226	6.06885	5.88858	6.09617	6.04893	6.36698	6.04098	-0.326007	0.797742	0.000294785	-3.5305	0.0062732	thioredoxin-like 1 [Source:MGI Symbol;Acc:MGI:1860078]
chr11	109425946	109452813	1	9	protein_coding	ENSMUSG00000020610	Amz2	5.37908	5.41733	5.25256	5.22833	5.54148	5.30622	4.95908	5.07556	5.22033	4.95366	4.89774	5.06262	5.35417	5.02817	-0.325999	0.797746	0.00122834	-2.91068	0.0176015	archaelysin family metallopeptidase 2 [Source:MGI Symbol;Acc:MGI:104837]
chr2	69424340	69586065	-1	4	protein_coding	ENSMUSG00000027070	Lrp2	11.2715	11.2959	11.2898	11.3665	11.2944	11.4992	11.0569	11.0305	10.8443	11.0019	11.1095	11.0208	11.3362	11.0107	-0.325556	0.797991	0.00129298	-2.88841	0.0183157	low density lipoprotein receptor-related protein 2 [Source:MGI Symbol;Acc:MGI:95794]
chr9	65294260	65330658	1	4	protein_coding	ENSMUSG00000015357	Clpx	7.14674	7.26762	7.48559	7.19758	7.4164	7.49231	7.01375	7.01345	6.99694	6.86401	7.20314	6.96335	7.33437	7.00911	-0.325267	0.79815	0.000582906	-3.2344	0.0104224	caseinolytic mitochondrial matrix peptidase chaperone subunit [Source:MGI Symbol;Acc:MGI:1346017]
chr2	104721784	104742878	-1	2	protein_coding	ENSMUSG00000027173	Depdc7	4.95018	4.9935	5.02421	4.63334	5.26834	4.93219	4.61038	4.54477	4.64496	4.37995	5.03367	4.63808	4.96696	4.64197	-0.324993	0.798302	0.00359563	-2.44423	0.0372096	DEP domain containing 7 [Source:MGI Symbol;Acc:MGI:2139258]
chr7	112116017	112159057	-1	1	protein_coding	ENSMUSG00000030772	Dkk3	4.02215	4.31396	3.94527	4.17377	4.03777	3.96759	4.06142	3.48421	3.68467	3.94893	3.64335	3.68958	4.07675	3.75203	-0.324724	0.798451	0.00183396	-2.73661	0.0231849	dickkopf WNT signaling pathway inhibitor 3 [Source:MGI Symbol;Acc:MGI:1354952]
chr10	127011572	127030840	-1	7	protein_coding	ENSMUSG00000040521	Tsfm	4.2307	3.91743	4.30381	3.82273	4.46323	4.15257	3.80704	3.89006	3.70149	3.84969	3.76673	3.93418	4.14841	3.82487	-0.323547	0.799103	0.00431664	-2.36485	0.0421246	Ts translation elongation factor, mitochondrial [Source:MGI Symbol;Acc:MGI:1913649]
chr4	148077061	148088031	-1	3	protein_coding	ENSMUSG00000029007	Agtrap	6.54144	6.49195	6.60711	6.54605	6.73556	6.81041	6.37228	6.28037	6.26636	6.15915	6.306	6.41147	6.62209	6.29927	-0.322813	0.799509	0.000140717	-3.85165	0.00358861	angiotensin II, type I receptor-associated protein [Source:MGI Symbol;Acc:MGI:1339977]
chr15	76246764	76249904	1	5	protein_coding	ENSMUSG00000022564	Grina	8.56055	8.55563	8.81476	8.47387	8.63056	8.51856	8.36069	8.26972	8.21148	8.28437	8.14315	8.36119	8.59232	8.27176	-0.320556	0.800761	0.00135632	-2.86764	0.0189626	glutamate receptor, ionotropic, N-methyl D-aspartate-associated protein 1 (glutamate binding) [Source:MGI Symbol;Acc:MGI:1913418]
chr11	120672973	120709447	1	24	protein_coding	ENSMUSG00000025142	Aspscr1	4.9822	5.30873	5.16193	5.08961	5.28195	4.9873	4.86484	4.84768	4.77774	4.79251	4.66125	4.94675	5.13529	4.81513	-0.320162	0.80098	0.00518789	-2.28501	0.0473101	alveolar soft part sarcoma chromosome region, candidate 1 (human) [Source:MGI Symbol;Acc:MGI:1916188]
chr7	133709333	133721145	1	5	protein_coding	ENSMUSG00000030983	Bccip	5.69966	5.63775	5.62159	5.64835	6.10754	5.61563	5.52698	5.34372	5.28683	5.32484	5.61338	5.31715	5.72175	5.40215	-0.319602	0.801291	0.0006426	-3.19206	0.0111792	BRCA2 and CDKN1A interacting protein [Source:MGI Symbol;Acc:MGI:1913415]
chr19	42725858	42752775	-1	5	protein_coding	ENSMUSG00000060224	Pyroxd2	7.0738	7.40416	7.38133	7.17061	7.02219	7.12253	7.0035	7.01238	6.85198	6.632	6.87322	6.88394	7.19577	6.87617	-0.319602	0.801291	0.000495775	-3.30471	0.00926599	pyridine nucleotide-disulphide oxidoreductase domain 2 [Source:MGI Symbol;Acc:MGI:1921830]
chr13	64161824	64186537	1	6	protein_coding	ENSMUSG00000021476	Habp4	6.95783	6.48983	6.83077	6.5389	6.96731	6.74795	6.39677	6.48066	6.6767	6.43578	6.1891	6.43708	6.75543	6.43601	-0.319418	0.801393	0.00211178	-2.67535	0.0256944	hyaluronic acid binding protein 4 [Source:MGI Symbol;Acc:MGI:1891713]
chr2	156123639	156144186	-1	4	protein_coding	ENSMUSG00000027618	Nfs1	6.4642	6.52279	6.42092	6.18943	6.42556	6.4474	6.12051	6.12688	5.9763	5.98749	6.20838	6.13649	6.41172	6.09268	-0.31904	0.801603	0.000167384	-3.77628	0.00404464	nitrogen fixation gene 1 (S. cerevisiae) [Source:MGI Symbol;Acc:MGI:1316706]
chr17	28691329	28748406	1	10	protein_coding	ENSMUSG00000053436	Mapk14	6.7504	6.76854	6.64534	6.61712	6.71278	6.51423	6.3368	6.33439	6.2493	6.57248	6.34295	6.27762	6.66807	6.35226	-0.315809	0.8034	0.001484	-2.82857	0.0201864	mitogen-activated protein kinase 14 [Source:MGI Symbol;Acc:MGI:1346865]
chr2	103453849	103485160	-1	2	protein_coding	ENSMUSG00000027187	Cat	10.091	9.96597	10.1347	10.1124	10.145	10.0432	9.76305	9.70538	9.82183	9.77711	9.83242	9.71652	10.0821	9.76939	-0.31268	0.805144	0.000134092	-3.8726	0.00346006	catalase [Source:MGI Symbol;Acc:MGI:88271]
chr5	93181933	93206495	-1	5	protein_coding	ENSMUSG00000063015	Ccni	7.70044	7.81545	7.6443	7.70738	7.92525	7.72868	7.46709	7.42233	7.47759	7.4219	7.3064	7.55205	7.75358	7.44123	-0.312356	0.805325	2.06567e-05	-4.68494	0.00081347	cyclin I [Source:MGI Symbol;Acc:MGI:1341077]
chr11	97315716	97329920	1	2	protein_coding	ENSMUSG00000018882	Mrpl45	5.26473	5.12197	5.14391	4.89693	5.21261	5.17183	4.91383	4.86199	4.75644	4.57896	4.83145	4.99528	5.13533	4.82299	-0.312338	0.805336	0.00279729	-2.55326	0.0315004	mitochondrial ribosomal protein L45 [Source:MGI Symbol;Acc:MGI:1914286]
chr4	132311763	132329538	-1	12	protein_coding	ENSMUSG00000028898	Trnau1ap	4.4526	4.60331	4.50235	4.45252	4.87069	4.19064	4.26048	4.17622	4.44978	4.08397	4.03762	4.19034	4.51202	4.19974	-0.312282	0.805367	0.00372129	-2.42931	0.0382394	tRNA selenocysteine 1 associated protein 1 [Source:MGI Symbol;Acc:MGI:1919037]
chr7	126487361	126490731	1	6	protein_coding	ENSMUSG00000073838	Tufm	5.22515	5.11375	5.09054	5.06108	5.23476	5.15459	4.9864	4.7714	4.86491	4.80517	4.80406	4.77617	5.14665	4.83469	-0.31196	0.805546	0.00178001	-2.74958	0.0227694	Tu translation elongation factor, mitochondrial [Source:MGI Symbol;Acc:MGI:1923686]
chr4	129307100	129335370	-1	4	protein_coding	ENSMUSG00000057236	Rbbp4	6.88107	6.92466	6.71006	6.81345	7.19341	6.83466	6.65954	6.48375	6.57392	6.49171	6.71001	6.56763	6.89288	6.58109	-0.311791	0.805641	0.000488259	-3.31135	0.00917882	retinoblastoma binding protein 4, chromatin remodeling factor [Source:MGI Symbol;Acc:MGI:1194912]
chr9	92542223	92608428	1	5	protein_coding	ENSMUSG00000032374	Plod2	5.67049	5.34896	5.47231	5.59423	5.55114	5.80303	5.40613	5.35725	5.3126	5.16891	5.18292	5.15096	5.57336	5.26313	-0.310231	0.806513	0.00191526	-2.71777	0.0240784	procollagen lysine, 2-oxoglutarate 5-dioxygenase 2 [Source:MGI Symbol;Acc:MGI:1347007]
chr17	88530118	88588367	1	6	protein_coding	ENSMUSG00000034709	Ppp1r21	6.21757	6.33113	6.37787	6.12728	6.38561	6.21961	5.99679	5.98591	6.11769	5.87902	5.94134	5.88211	6.27651	5.96714	-0.30937	0.806994	9.55343e-05	-4.01984	0.00268575	protein phosphatase 1, regulatory subunit 21 [Source:MGI Symbol;Acc:MGI:1921075]
chr19	28835049	28913960	1	6	protein_coding	ENSMUSG00000024935	Slc1a1	8.22147	8.26247	8.24074	8.18927	8.22974	8.20972	7.91549	7.8469	8.0167	7.74416	8.01312	7.96625	8.22557	7.9171	-0.308466	0.8075	2.66044e-05	-4.57505	0.00099334	solute carrier family 1 (neuronal/epithelial high affinity glutamate transporter, system Xag), member 1 [Source:MGI Symbol;Acc:MGI:105083]
chr9	114688790	114724302	1	2	protein_coding	ENSMUSG00000032435	Dync1li1	6.56805	6.14341	6.63462	6.22053	6.61252	6.35654	6.1635	6.11099	6.06885	6.0894	6.12135	6.13087	6.42261	6.11416	-0.30845	0.807509	0.000680184	-3.16737	0.0116071	dynein cytoplasmic 1 light intermediate chain 1 [Source:MGI Symbol;Acc:MGI:2135610]
chr11	50210890	50235103	1	5	protein_coding	ENSMUSG00000036620	Mgat4b	5.9258	6.08225	5.76868	5.78076	6.11298	5.85729	5.68156	5.69227	5.63201	5.69115	5.40277	5.57779	5.9213	5.61293	-0.308368	0.807555	0.00230004	-2.63826	0.0273759	mannoside acetylglucosaminyltransferase 4, isoenzyme B [Source:MGI Symbol;Acc:MGI:2143974]
chr6	124396816	124415067	-1	8	protein_coding	ENSMUSG00000005069	Pex5	5.72691	5.97292	5.78428	5.69908	5.75022	5.61842	5.47748	5.42146	5.42486	5.38683	5.56388	5.42869	5.75864	5.45053	-0.308105	0.807702	0.00109957	-2.95878	0.0163382	peroxisomal biogenesis factor 5 [Source:MGI Symbol;Acc:MGI:1098808]
chr1	175600374	175625635	-1	5	protein_coding	ENSMUSG00000026526	Fh1	7.27366	7.25554	7.23387	6.98564	7.58579	7.19128	6.9204	6.96289	7.01499	6.9814	6.93029	6.89346	7.2543	6.95057	-0.303725	0.810158	0.00510956	-2.29162	0.0467708	fumarate hydratase 1 [Source:MGI Symbol;Acc:MGI:95530]
chr3	117781647	117868936	-1	5	protein_coding	ENSMUSG00000028007	Snx7	6.99529	6.36499	6.84199	6.6477	7.06553	6.75177	6.52842	6.40694	6.61813	6.40449	6.40884	6.47813	6.77788	6.47416	-0.303721	0.81016	0.00421959	-2.37473	0.0416575	sorting nexin 7 [Source:MGI Symbol;Acc:MGI:1923811]
chr10	86021972	86051873	1	7	protein_coding	ENSMUSG00000001786	Fbxo7	6.08485	6.05747	6.38897	5.88711	6.36385	6.0673	5.76766	5.86443	5.94605	5.74343	5.77259	5.93743	6.14159	5.8386	-0.302992	0.810569	0.00390416	-2.40847	0.0395459	F-box protein 7 [Source:MGI Symbol;Acc:MGI:1917004]
chr3	122245557	122270732	1	7	protein_coding	ENSMUSG00000028124	Gclm	8.73861	8.57982	8.74954	8.76619	8.81279	8.6523	8.31997	8.45928	8.62242	8.29406	8.45249	8.34185	8.71654	8.41501	-0.30153	0.811391	0.000738864	-3.13144	0.0122323	glutamate-cysteine ligase, modifier subunit [Source:MGI Symbol;Acc:MGI:104995]
chr5	76951307	76967509	1	7	protein_coding	ENSMUSG00000029247	Paics	8.39904	8.18875	8.20787	8.24716	8.46919	8.2067	7.95831	7.83667	8.07028	8.12753	7.93845	7.97971	8.28645	7.98516	-0.301295	0.811524	7.40717e-05	-4.13035	0.00221143	phosphoribosylaminoimidazole carboxylase, phosphoribosylaminoribosylaminoimidazole, succinocarboxamide synthetase [Source:MGI Symbol;Acc:MGI:1914304]
chr18	3382988	3436377	1	7	protein_coding	ENSMUSG00000024231	Cul2	5.59115	5.37899	5.50562	5.35305	5.6623	5.42756	5.22742	5.19152	5.06007	5.13519	5.32139	5.18236	5.48645	5.18632	-0.300124	0.812183	0.00153058	-2.81514	0.02055	cullin 2 [Source:MGI Symbol;Acc:MGI:1918995]
chr9	79768943	79793507	-1	4	protein_coding	ENSMUSG00000032328	Tmem30a	8.21017	8.01818	8.1668	8.15386	8.49007	8.03892	7.78991	7.89987	7.96076	7.81195	8.01958	7.79683	8.17967	7.87982	-0.299848	0.812338	0.00387466	-2.41177	0.0393879	transmembrane protein 30A [Source:MGI Symbol;Acc:MGI:106402]
chr9	78448208	78475348	1	6	protein_coding	ENSMUSG00000032342	Mto1	4.82211	4.85081	4.77899	4.67449	4.66359	4.89347	4.73456	4.51489	4.47608	4.41011	4.16511	4.59441	4.78058	4.48253	-0.298048	0.813352	0.00198133	-2.70304	0.0246206	mitochondrial tRNA translation optimization 1 [Source:MGI Symbol;Acc:MGI:1915541]
chr4	135213969	135272814	-1	2	protein_coding	ENSMUSG00000037242	Clic4	8.34137	7.98647	8.37835	8.21465	8.19652	8.26831	8.01579	7.90016	7.90136	7.7326	7.88933	8.15906	8.23095	7.93305	-0.297894	0.813439	0.00355534	-2.44912	0.0369828	chloride intracellular channel 4 (mitochondrial) [Source:MGI Symbol;Acc:MGI:1352754]
chr10	53596757	53609225	1	6	protein_coding	ENSMUSG00000019857	Asf1a	3.78346	3.71864	3.69321	3.73653	3.83122	3.60558	3.51543	3.36201	3.18428	3.43941	3.71374	3.36782	3.72811	3.43045	-0.297662	0.81357	0.00223155	-2.65139	0.0267188	anti-silencing function 1A histone chaperone [Source:MGI Symbol;Acc:MGI:1913653]
chr13	51685529	51793747	-1	14	protein_coding	ENSMUSG00000021451	Sema4d	6.31775	6.47119	6.43663	6.52048	6.37477	6.59594	6.32367	6.07664	6.22625	6.08317	6.02973	6.19691	6.4528	6.15606	-0.296733	0.814094	0.000483341	-3.31575	0.00911831	sema domain, immunoglobulin domain (Ig), transmembrane domain (TM) and short cytoplasmic domain, (semaphorin) 4D [Source:MGI Symbol;Acc:MGI:109244]
chr10	75774115	75781414	-1	6	protein_coding	ENSMUSG00000001665	Gstt3	5.24036	5.36636	5.23564	5.49764	5.25264	5.35062	4.99264	4.97382	4.90417	4.95138	5.24535	5.11562	5.32388	5.0305	-0.293377	0.81599	0.0033467	-2.47538	0.0355303	glutathione S-transferase, theta 3 [Source:MGI Symbol;Acc:MGI:2143526]
chr3	131564768	131643671	1	6	protein_coding	ENSMUSG00000028032	Papss1	6.49305	6.26527	6.56785	6.5124	6.55365	6.45992	6.11576	6.35646	6.26918	6.04523	6.21186	6.09585	6.47536	6.18239	-0.292967	0.816222	0.000353906	-3.45111	0.00730135	3'-phosphoadenosine 5'-phosphosulfate synthase 1 [Source:MGI Symbol;Acc:MGI:1330587]
chr10	78269178	78352489	-1	13	protein_coding	ENSMUSG00000001211	Agpat3	8.6946	8.44303	8.71621	8.54215	8.51023	8.62667	8.41197	8.23395	8.19747	8.20677	8.30477	8.42228	8.58882	8.2962	-0.292615	0.816421	0.000157633	-3.80235	0.00386681	1-acylglycerol-3-phosphate O-acyltransferase 3 [Source:MGI Symbol;Acc:MGI:1336186]
chr10	121410350	121476347	-1	2	protein_coding	ENSMUSG00000025795	Rassf3	5.58967	5.84969	6.00225	5.84654	6.11949	5.81648	5.78093	5.43907	5.5164	5.52496	5.60679	5.60237	5.87069	5.57842	-0.292267	0.816618	0.00318225	-2.49727	0.0345789	Ras association (RalGDS/AF-6) domain family member 3 [Source:MGI Symbol;Acc:MGI:2179722]
chr3	67430096	67476529	1	3	protein_coding	ENSMUSG00000027774	Gfm1	7.62496	7.35824	7.55619	7.45245	7.71354	7.58564	7.31459	7.32885	7.26782	7.15672	7.20707	7.26369	7.5485	7.25645	-0.292048	0.816742	0.000543905	-3.26448	0.00986756	G elongation factor, mitochondrial 1 [Source:MGI Symbol;Acc:MGI:107339]
chrX	163976822	164027997	-1	2	protein_coding	ENSMUSG00000031373	Car5b	5.8584	5.95617	5.97305	5.81797	6.03938	6.04773	5.81062	5.7161	5.74446	5.44789	5.5447	5.6814	5.94878	5.65753	-0.291253	0.817192	0.00120031	-2.92071	0.0173387	carbonic anhydrase 5b, mitochondrial [Source:MGI Symbol;Acc:MGI:1926249]
chr10	85938637	85957823	-1	2	protein_coding	ENSMUSG00000001783	Rtcb	6.58676	6.5959	6.80487	6.64696	6.91651	6.56511	6.39442	6.47058	6.39252	6.21907	6.46093	6.43317	6.68602	6.39511	-0.290906	0.817388	0.00055013	-3.25953	0.00996926	RNA 2',3'-cyclic phosphate and 5'-OH ligase [Source:MGI Symbol;Acc:MGI:106379]
chr11	61223417	61267464	-1	8	protein_coding	ENSMUSG00000010025	Aldh3a2	8.08229	7.98158	8.0087	7.95141	8.09559	8.12205	7.63751	7.8487	7.68239	7.75334	7.84605	7.73493	8.04027	7.75049	-0.289782	0.818025	0.000111152	-3.95408	0.00299105	aldehyde dehydrogenase family 3, subfamily A2 [Source:MGI Symbol;Acc:MGI:1353452]
chrX	75416628	75454001	1	7	protein_coding	ENSMUSG00000031201	Brcc3	5.10151	5.23992	5.26188	5.29015	5.22675	5.14105	4.85119	4.95837	5.12798	4.87653	4.92131	4.79457	5.21021	4.92166	-0.288551	0.818724	0.00211166	-2.67538	0.0256944	BRCA1/BRCA2-containing complex, subunit 3 [Source:MGI Symbol;Acc:MGI:2389572]
chr4	94567514	94603244	-1	6	protein_coding	ENSMUSG00000028577	Plaa	7.07486	6.69103	7.052	6.96979	7.16222	7.04568	6.77552	6.70956	6.73162	6.69189	6.76195	6.5988	6.99926	6.71156	-0.287708	0.819203	0.00487807	-2.31175	0.0453357	phospholipase A2, activating protein [Source:MGI Symbol;Acc:MGI:104810]
chr6	83054521	83057808	1	17	protein_coding	ENSMUSG00000068328	Aup1	7.34926	7.1051	7.47842	7.10655	7.48059	7.18422	6.96915	6.95568	7.01779	7.01614	6.80462	7.21481	7.28402	6.99636	-0.287658	0.819231	0.00356312	-2.44817	0.0370276	ancient ubiquitous protein 1 [Source:MGI Symbol;Acc:MGI:107789]
chr10	63060162	63077962	1	7	protein_coding	ENSMUSG00000112129	Pbld1	7.41942	7.80868	7.6325	7.40609	7.54406	7.49764	7.25189	7.1807	7.1395	7.35196	7.35872	7.30063	7.5514	7.2639	-0.287497	0.819323	0.00193923	-2.71237	0.0243227	phenazine biosynthesis-like protein domain containing 1 [Source:MGI Symbol;Acc:MGI:1915621]
chr10	88730858	88744094	1	3	protein_coding	ENSMUSG00000060904	Arl1	6.35665	6.53976	6.1808	6.30437	6.47716	6.23245	6.07131	5.9946	6.08495	6.07168	6.12597	6.02229	6.34853	6.0618	-0.286732	0.819757	0.00318046	-2.49751	0.0345789	ADP-ribosylation factor-like 1 [Source:MGI Symbol;Acc:MGI:99436]
chr4	49535995	49549546	-1	3	protein_coding	ENSMUSG00000028307	Aldob	12.3552	12.2243	12.3536	12.2506	12.6428	12.1302	12.042	12.0179	12.074	12.087	12.0915	11.9292	12.3261	12.0403	-0.285827	0.820271	0.00428895	-2.36765	0.0419561	aldolase B, fructose-bisphosphate [Source:MGI Symbol;Acc:MGI:87995]
chr11	4873951	4894200	1	6	protein_coding	ENSMUSG00000034285	Nipsnap1	6.66281	6.87488	6.7972	6.73295	7.03142	6.60654	6.60635	6.48375	6.48768	6.4431	6.535	6.43708	6.7843	6.49883	-0.285475	0.820472	0.00292011	-2.5346	0.0326148	nipsnap homolog 1 [Source:MGI Symbol;Acc:MGI:1278344]
chr1	164304121	164437725	1	10	protein_coding	ENSMUSG00000026575	Nme7	4.40615	4.57964	4.66565	4.47266	4.77773	4.45433	4.36666	4.41814	4.08569	4.28184	4.18294	4.31454	4.55936	4.27497	-0.284389	0.821089	0.00313878	-2.50324	0.0342436	NME/NM23 family member 7 [Source:MGI Symbol;Acc:MGI:2449121]
chr19	4007384	4012806	-1	14	protein_coding	ENSMUSG00000037916	Ndufv1	8.01148	7.83099	7.98189	7.73543	8.21183	7.89386	7.77824	7.72987	7.55442	7.61053	7.57032	7.72484	7.94425	7.66137	-0.282877	0.82195	0.00429282	-2.36726	0.0419685	NADH:ubiquinone oxidoreductase core subunit V1 [Source:MGI Symbol;Acc:MGI:107851]
chrX	52988137	53021659	1	1	protein_coding	ENSMUSG00000025630	Hprt	6.10265	5.94617	6.08329	5.95548	6.47208	5.98303	5.78452	5.61412	5.94957	5.84016	5.9928	5.66705	6.09045	5.80804	-0.282414	0.822214	0.00492333	-2.30774	0.0456293	hypoxanthine guanine phosphoribosyl transferase [Source:MGI Symbol;Acc:MGI:96217]
chr11	50199366	50210827	-1	7	protein_coding	ENSMUSG00000015837	Sqstm1	8.69236	8.76087	8.90729	8.67373	8.9896	8.69366	8.54884	8.41933	8.50601	8.47995	8.54227	8.52718	8.78625	8.50393	-0.282324	0.822265	0.000594751	-3.22566	0.0106005	sequestosome 1 [Source:MGI Symbol;Acc:MGI:107931]
chr3	58519817	58525892	-1	1	protein_coding	ENSMUSG00000027808	Serp1	7.87167	7.62646	7.6325	7.65217	7.95558	7.682	7.31334	7.56291	7.51374	7.36656	7.56387	7.40943	7.73673	7.45498	-0.281753	0.822591	0.000498294	-3.30251	0.00929148	stress-associated endoplasmic reticulum protein 1 [Source:MGI Symbol;Acc:MGI:92638]
chr5	115122550	115134975	-1	3	protein_coding	ENSMUSG00000046562	Unc119b	7.06742	7.17226	7.22866	7.03161	7.1136	6.72218	6.6693	6.76898	6.74317	6.78756	6.78898	6.89583	7.05596	6.77564	-0.280318	0.823409	0.000990299	-3.00423	0.015177	unc-119 lipid binding chaperone B [Source:MGI Symbol;Acc:MGI:2147162]
chr18	53862122	53955548	1	3	protein_coding	ENSMUSG00000073563	Csnk1g3	7.13153	6.58752	7.09694	7.02765	6.92768	6.96119	6.59752	6.69031	6.67599	6.65667	6.84045	6.60112	6.95542	6.67701	-0.278409	0.8245	0.0024648	-2.60822	0.0286379	casein kinase 1, gamma 3 [Source:MGI Symbol;Acc:MGI:1917675]
chr12	84430717	84451004	-1	5	protein_coding	ENSMUSG00000021238	Aldh6a1	10.1126	10.2982	10.2731	10.2466	9.8695	10.058	9.86529	9.90666	9.84164	9.79849	9.97735	9.81075	10.143	9.8667	-0.276302	0.825705	0.0022574	-2.64639	0.0269681	aldehyde dehydrogenase family 6, subfamily A1 [Source:MGI Symbol;Acc:MGI:1915077]
chr3	19131402	19163065	-1	1	protein_coding	ENSMUSG00000027599	Armc1	6.04427	6.0731	6.05678	5.98148	6.3108	5.94232	5.70072	5.81748	5.81826	5.7926	5.81781	5.81559	6.06812	5.79374	-0.274381	0.826805	0.000847396	-3.07191	0.0134761	armadillo repeat containing 1 [Source:MGI Symbol;Acc:MGI:1921502]
chr8	123477903	123503916	1	6	protein_coding	ENSMUSG00000031967	Afg3l1	6.01362	5.88954	5.96167	5.82972	6.25671	6.0529	5.83972	5.72395	5.79364	5.49869	5.83031	5.67259	6.00069	5.72648	-0.27421	0.826903	0.00348166	-2.45821	0.0364521	AFG3-like AAA ATPase 1 [Source:MGI Symbol;Acc:MGI:1928277]
chr13	59585259	59635922	1	17	protein_coding	ENSMUSG00000021555	Naa35	4.80431	4.78851	4.50862	4.51535	4.65166	4.5453	4.18992	4.48747	4.36085	4.47498	4.3564	4.3003	4.63562	4.36165	-0.273973	0.827039	0.00436148	-2.36037	0.0424511	N(alpha)-acetyltransferase 35, NatC auxiliary subunit [Source:MGI Symbol;Acc:MGI:1925939]
chr17	85028376	85064236	1	1	protein_coding	ENSMUSG00000024131	Slc3a1	9.19416	9.19734	9.27186	9.00973	9.12286	9.10745	8.99253	8.62768	8.85547	8.89	8.94368	8.95025	9.15057	8.8766	-0.273963	0.827044	0.000707813	-3.15008	0.0119268	solute carrier family 3, member 1 [Source:MGI Symbol;Acc:MGI:1195264]
chr4	96294508	96348662	-1	1	protein_coding	ENSMUSG00000066097	Cyp2j11	8.13359	7.81503	8.02219	7.87561	7.94768	7.88866	7.80356	7.53899	7.73302	7.7119	7.62678	7.62584	7.94713	7.67335	-0.273776	0.827152	0.00130843	-2.88325	0.0184679	cytochrome P450, family 2, subfamily j, polypeptide 11 [Source:MGI Symbol;Acc:MGI:2140224]
chr9	66088133	66126587	-1	7	protein_coding	ENSMUSG00000032382	Snx1	6.30876	6.43976	6.48118	6.19146	6.52697	6.25058	6.20881	6.0404	6.03608	6.12318	6.04346	6.11224	6.36645	6.09403	-0.272424	0.827927	0.0024497	-2.61089	0.0285098	sorting nexin 1 [Source:MGI Symbol;Acc:MGI:1928395]
chr1	34849976	34879580	1	4	protein_coding	ENSMUSG00000026123	Plekhb2	8.50987	8.53398	8.52907	8.43463	8.26295	8.31538	8.14404	8.17428	8.16501	8.20701	8.03635	8.22706	8.43098	8.15896	-0.272023	0.828157	0.000136505	-3.86485	0.00350902	pleckstrin homology domain containing, family B (evectins) member 2 [Source:MGI Symbol;Acc:MGI:2385825]
chr8	4285382	4325413	-1	4	protein_coding	ENSMUSG00000040028	Elavl1	5.41135	5.41399	5.23753	5.05219	5.39357	5.32688	5.04555	5.13569	4.88712	4.98295	4.98774	5.17457	5.30592	5.0356	-0.270315	0.829138	0.00150726	-2.82181	0.0203815	ELAV (embryonic lethal, abnormal vision)-like 1 (Hu antigen R) [Source:MGI Symbol;Acc:MGI:1100851]
chr5	35091501	35105766	-1	5	protein_coding	ENSMUSG00000029103	Lrpap1	9.25182	8.75615	9.24275	8.89473	9.32365	9.10471	8.80017	8.85632	8.86343	8.85813	8.76742	8.80805	9.09564	8.82559	-0.270048	0.829292	0.0043907	-2.35747	0.042665	low density lipoprotein receptor-related protein associated protein 1 [Source:MGI Symbol;Acc:MGI:96829]
chr12	111574523	111656221	1	12	protein_coding	ENSMUSG00000007411	Mark3	6.38857	6.20659	6.10933	6.20255	6.3032	6.00989	5.94631	5.83692	5.99006	5.97409	5.90312	5.95299	6.20336	5.93391	-0.269441	0.829641	0.00197894	-2.70357	0.0246153	MAP/microtubule affinity regulating kinase 3 [Source:MGI Symbol;Acc:MGI:1341865]
chr5	115142981	115158179	-1	2	protein_coding	ENSMUSG00000048578	Mlec	10.4034	9.78563	10.0978	10.0391	10.156	9.93503	9.81607	9.76727	9.84756	9.71796	9.78453	9.88638	10.0695	9.80329	-0.266216	0.831498	0.00457334	-2.33977	0.0437264	malectin [Source:MGI Symbol;Acc:MGI:1924015]
chr4	43027690	43031710	-1	11	protein_coding	ENSMUSG00000028455	Stoml2	5.68723	5.45468	5.561	5.32379	5.76966	5.50364	5.37784	5.30759	5.34328	5.1231	5.41641	5.13821	5.55	5.2844	-0.265597	0.831854	0.00444443	-2.35218	0.0430583	stomatin (Epb7.2)-like 2 [Source:MGI Symbol;Acc:MGI:1913842]
chr4	129461581	129488498	1	8	protein_coding	ENSMUSG00000040859	Bsdc1	6.53451	6.27451	6.54285	6.26739	6.55285	6.28002	6.15981	6.06947	6.02053	6.0302	6.34691	6.23184	6.40869	6.14313	-0.265562	0.831875	0.00277725	-2.55638	0.0313845	BSD domain containing 1 [Source:MGI Symbol;Acc:MGI:1913466]
chr16	11074911	11134650	-1	9	protein_coding	ENSMUSG00000022498	Txndc11	5.274	5.0405	5.22806	5.23816	5.13549	5.1488	4.81882	4.90639	4.63332	5.05685	5.09146	4.96852	5.1775	4.91256	-0.264944	0.832231	0.00421167	-2.37555	0.0416048	thioredoxin domain containing 11 [Source:MGI Symbol;Acc:MGI:1923620]
chr2	3114224	3227806	1	4	protein_coding	ENSMUSG00000050530	Fam171a1	5.40462	5.55216	5.58347	5.50906	5.26639	5.28174	5.0173	5.11194	5.24156	5.08828	5.21274	5.341	5.43291	5.1688	-0.264103	0.832716	0.00106257	-2.97364	0.0159504	family with sequence similarity 171, member A1 [Source:MGI Symbol;Acc:MGI:2442917]
chr18	34937414	34954357	-1	5	protein_coding	ENSMUSG00000024359	Hspa9	10.058	9.74431	10.0301	9.99022	10.3255	10.0216	9.80416	9.73637	9.69367	9.73602	9.92929	9.68673	10.0283	9.76437	-0.263935	0.832813	0.00398242	-2.39985	0.0401285	heat shock protein 9 [Source:MGI Symbol;Acc:MGI:96245]
chr6	43345001	43666278	-1	6	protein_coding	ENSMUSG00000029735	Tpk1	6.79679	6.70568	6.81313	6.6477	6.8882	6.54615	6.39285	6.56835	6.66532	6.36739	6.4963	6.32832	6.73294	6.46975	-0.263189	0.833244	0.0038241	-2.41747	0.0390218	thiamine pyrophosphokinase [Source:MGI Symbol;Acc:MGI:1352500]
chr11	120560298	120573253	-1	3	protein_coding	ENSMUSG00000025130	P4hb	9.8371	9.49237	9.78131	9.64787	9.9419	9.66909	9.4043	9.47042	9.49421	9.44669	9.53534	9.44178	9.72827	9.46546	-0.262817	0.833459	0.00240417	-2.61903	0.0281571	prolyl 4-hydroxylase, beta polypeptide [Source:MGI Symbol;Acc:MGI:97464]
chr1	63730614	63754655	1	6	protein_coding	ENSMUSG00000025962	Fastkd2	4.82211	4.94492	4.6962	4.77791	5.05175	4.94561	4.54686	4.59703	4.7321	4.5279	4.80406	4.45484	4.87308	4.61046	-0.262618	0.833574	0.00557884	-2.25346	0.0497642	FAST kinase domains 2 [Source:MGI Symbol;Acc:MGI:1922869]
chr5	117091680	117116113	-1	6	protein_coding	ENSMUSG00000066900	Suds3	6.4819	6.39073	6.52206	6.38007	6.50642	6.42361	6.27081	6.18115	6.25121	6.19809	6.09993	6.12926	6.4508	6.18841	-0.262392	0.833705	0.000470768	-3.32719	0.00897582	suppressor of defective silencing 3 homolog (S. cerevisiae) [Source:MGI Symbol;Acc:MGI:1919204]
chrX	38401357	38456454	-1	5	protein_coding	ENSMUSG00000016534	Lamp2	9.72627	9.65239	9.74266	9.62134	9.48788	9.85454	9.41274	9.45831	9.37218	9.34842	9.32509	9.59639	9.68085	9.41886	-0.261991	0.833936	0.00131909	-2.87973	0.0185853	lysosomal-associated membrane protein 2 [Source:MGI Symbol;Acc:MGI:96748]
chr9	55208925	55224433	1	5	protein_coding	ENSMUSG00000032309	Fbxo22	6.18552	6.12035	6.19254	6.22548	6.40794	6.04876	5.93772	5.8187	5.97746	5.99856	6.01984	5.85898	6.19677	5.93521	-0.261556	0.834188	0.000809087	-3.092	0.0131116	F-box protein 22 [Source:MGI Symbol;Acc:MGI:1926014]
chr16	4639989	4707695	1	5	protein_coding	ENSMUSG00000004069	Dnaja3	7.07751	6.89979	7.04339	7.00132	7.09995	7.04827	6.85691	6.8046	6.81124	6.65597	6.82065	6.65973	7.02837	6.76819	-0.260184	0.834981	9.96844e-05	-4.00137	0.00276888	DnaJ heat shock protein family (Hsp40) member A3 [Source:MGI Symbol;Acc:MGI:1933786]
chr11	67052670	67067070	1	4	protein_coding	ENSMUSG00000069844	Sco1	3.87887	3.86291	4.07353	3.82273	4.00064	3.91852	3.64768	3.52075	3.71259	3.69493	3.80869	3.61331	3.9262	3.66632	-0.259876	0.83516	0.00453203	-2.34371	0.0435297	SCO1 cytochrome c oxidase assembly protein [Source:MGI Symbol;Acc:MGI:106362]
chr10	115339674	115362501	-1	10	protein_coding	ENSMUSG00000069520	Tmem19	6.9538	6.91799	6.80168	6.78622	6.9637	6.94235	6.653	6.54267	6.79305	6.5158	6.63037	6.67912	6.89429	6.63567	-0.258621	0.835887	0.000458494	-3.33867	0.00878343	transmembrane protein 19 [Source:MGI Symbol;Acc:MGI:1914476]
chr1	75210838	75215606	1	16	protein_coding	ENSMUSG00000026201	Stk16	6.27961	6.20078	6.23573	5.97796	6.40262	6.01733	5.87163	5.98809	6.01157	5.97745	5.81209	5.9105	6.18567	5.92856	-0.257117	0.836759	0.00461673	-2.33567	0.0439231	serine/threonine kinase 16 [Source:MGI Symbol;Acc:MGI:1313271]
chrX	48474944	48513563	-1	5	protein_coding	ENSMUSG00000036932	Aifm1	7.56921	7.38152	7.53021	7.48834	7.80489	7.5236	7.39285	7.26253	7.26358	7.19669	7.36889	7.27684	7.54963	7.29356	-0.256067	0.837367	0.00203664	-2.69109	0.0250754	apoptosis-inducing factor, mitochondrion-associated 1 [Source:MGI Symbol;Acc:MGI:1349419]
chr13	30659999	30711231	1	5	protein_coding	ENSMUSG00000069255	Dusp22	4.67036	4.71617	4.6258	4.42523	4.60913	4.56572	4.35703	4.52092	4.406	4.25992	4.22486	4.31171	4.60207	4.34674	-0.255329	0.837796	0.00523627	-2.28098	0.0476326	dual specificity phosphatase 22 [Source:MGI Symbol;Acc:MGI:1915926]
chr13	24907579	24937661	-1	1	protein_coding	ENSMUSG00000035936	Aldh5a1	6.58005	6.68734	6.73903	6.68629	6.51961	6.69396	6.40224	6.41262	6.40626	6.39698	6.4536	6.31351	6.65105	6.39754	-0.253512	0.838852	0.0010313	-2.98661	0.0156711	aldhehyde dehydrogenase family 5, subfamily A1 [Source:MGI Symbol;Acc:MGI:2441982]
chr11	71007164	71019841	-1	7	protein_coding	ENSMUSG00000018442	Derl2	5.71607	5.3881	5.37608	5.34032	5.71626	5.3337	5.31457	5.16291	5.23772	5.23032	5.20578	5.2024	5.47842	5.22562	-0.252809	0.839261	0.00402325	-2.39542	0.0403881	Der1-like domain family, member 2 [Source:MGI Symbol;Acc:MGI:2151483]
chr17	46773907	46782672	-1	4	protein_coding	ENSMUSG00000063888	Rpl7l1	5.75895	5.73739	5.54888	5.60795	5.91144	5.49454	5.45358	5.38889	5.30528	5.3458	5.57337	5.48013	5.67652	5.42451	-0.252015	0.839723	0.00318241	-2.49724	0.0345789	ribosomal protein L7-like 1 [Source:MGI Symbol;Acc:MGI:1913479]
chr5	65107539	65168188	1	7	protein_coding	ENSMUSG00000054920	Klhl5	5.14459	5.26364	5.329	5.39058	5.17352	5.23331	5.08108	4.90178	4.81685	5.08205	4.91064	5.2357	5.25577	5.00468	-0.251091	0.840261	0.00261742	-2.58213	0.0299268	kelch-like 5 [Source:MGI Symbol;Acc:MGI:1919028]
chr6	120463247	120487559	1	3	protein_coding	ENSMUSG00000002897	Il17ra	4.91744	4.55355	4.69895	4.54734	4.76117	4.63087	4.49805	4.37888	4.4597	4.45582	4.42694	4.3837	4.68489	4.43385	-0.25104	0.84029	0.00342487	-2.46536	0.0360526	interleukin 17 receptor A [Source:MGI Symbol;Acc:MGI:107399]
chr9	108347853	108392545	1	10	protein_coding	ENSMUSG00000032612	Usp4	6.60744	6.61979	6.6895	6.58588	6.70991	6.72088	6.37387	6.44862	6.33262	6.27296	6.52315	6.48381	6.65557	6.40584	-0.249726	0.841056	0.000236904	-3.62543	0.00531778	ubiquitin specific peptidase 4 (proto-oncogene) [Source:MGI Symbol;Acc:MGI:98905]
chr6	122308720	122317680	1	3	protein_coding	ENSMUSG00000007458	M6pr	8.0962	7.93415	8.00593	8.02257	8.13922	8.03866	7.89457	7.769	7.81932	7.66923	7.81466	7.77538	8.03945	7.79036	-0.249097	0.841423	9.9798e-05	-4.00088	0.00276888	mannose-6-phosphate receptor, cation dependent [Source:MGI Symbol;Acc:MGI:96904]
chr9	120110374	120124504	1	7	protein_coding	ENSMUSG00000032519	Slc25a38	4.19991	4.4442	4.03493	4.2574	4.23449	4.07734	4.03348	3.89934	4.04675	3.84969	3.98979	3.94153	4.20805	3.9601	-0.247949	0.842093	0.00538635	-2.26871	0.04845	solute carrier family 25, member 38 [Source:MGI Symbol;Acc:MGI:2384782]
chr5	142627698	142670588	1	5	protein_coding	ENSMUSG00000029578	Wipi2	6.61839	6.68872	6.61731	6.56493	6.50145	6.48924	6.33189	6.32409	6.3398	6.41775	6.29538	6.28487	6.58001	6.3323	-0.24771	0.842232	0.00130163	-2.88551	0.0184203	WD repeat domain, phosphoinositide interacting 2 [Source:MGI Symbol;Acc:MGI:1923831]
chr16	13833148	13903131	-1	15	protein_coding	ENSMUSG00000022680	Pdxdc1	7.23052	7.00942	7.30183	7.26312	7.21332	7.04775	6.94203	6.94844	6.97809	6.84328	6.93398	6.94699	7.17766	6.93214	-0.245525	0.843509	0.000810546	-3.09122	0.013122	pyridoxal-dependent decarboxylase domain containing 1 [Source:MGI Symbol;Acc:MGI:1920909]
chr10	21377291	21396585	1	3	protein_coding	ENSMUSG00000037542	Aldh8a1	8.41274	8.10694	8.46095	8.16782	8.52522	8.17239	8.00016	8.14581	8.02896	8.25443	8.04174	7.90782	8.30768	8.06315	-0.244523	0.844095	0.00506605	-2.29533	0.0464648	aldehyde dehydrogenase 8 family, member A1 [Source:MGI Symbol;Acc:MGI:2653900]
chr14	122534324	122891100	1	13	protein_coding	ENSMUSG00000041650	Pcca	7.10425	7.34074	7.19939	7.09739	7.14318	7.2352	6.99421	7.02568	6.94435	6.88803	6.95541	6.85014	7.18669	6.94297	-0.243725	0.844562	0.00130911	-2.88303	0.0184679	propionyl-Coenzyme A carboxylase, alpha polypeptide [Source:MGI Symbol;Acc:MGI:97499]
chr17	28587648	28622709	-1	13	protein_coding	ENSMUSG00000004865	Srpk1	6.55442	6.22768	6.42673	6.35588	6.6422	6.23518	6.15333	6.11598	6.20184	6.13727	6.28303	6.10243	6.40702	6.16565	-0.241368	0.845943	0.00289849	-2.53783	0.0324808	serine/arginine-rich protein specific kinase 1 [Source:MGI Symbol;Acc:MGI:106908]
chr9	36779159	36797393	-1	11	protein_coding	ENSMUSG00000062762	Ei24	7.38005	7.01862	7.19696	7.16341	7.46576	7.07039	6.95645	7.02991	6.94846	7.01886	6.87542	7.02005	7.21587	6.97486	-0.241007	0.846155	0.00363599	-2.43938	0.0375548	etoposide induced 2.4 mRNA [Source:MGI Symbol;Acc:MGI:108090]
chr3	19187327	19220817	1	8	protein_coding	ENSMUSG00000027601	Mtfr1	7.28058	7.08177	7.4222	7.11084	7.34181	7.19316	7.01426	6.93158	6.97866	6.90931	7.13744	7.01396	7.23839	6.99754	-0.240857	0.846242	0.00132009	-2.8794	0.0185853	mitochondrial fission regulator 1 [Source:MGI Symbol;Acc:MGI:1914722]
chr14	37120092	37135272	-1	4	protein_coding	ENSMUSG00000041028	Ghitm	8.96189	9.02255	8.94175	8.85053	8.99831	8.91832	8.70549	8.77185	8.75435	8.54805	8.80821	8.66204	8.94889	8.70833	-0.240562	0.846415	0.00241618	-2.61687	0.0282772	growth hormone inducible transmembrane protein [Source:MGI Symbol;Acc:MGI:1913342]
chr13	3538063	3567871	1	10	protein_coding	ENSMUSG00000021218	Gdi2	8.9511	8.81668	8.99005	8.95576	9.17209	8.8943	8.70485	8.71879	8.79278	8.61523	8.81965	8.68592	8.96333	8.72287	-0.24046	0.846475	0.00071846	-3.1436	0.0120307	guanosine diphosphate (GDP) dissociation inhibitor 2 [Source:MGI Symbol;Acc:MGI:99845]
chr17	26113299	26123254	1	6	protein_coding	ENSMUSG00000024180	Tmem8	7.75043	7.91713	7.88183	7.58862	7.54728	7.84187	7.50464	7.48916	7.45752	7.5647	7.36889	7.70579	7.75453	7.51512	-0.23941	0.847091	0.005622	-2.25011	0.049983	transmembrane protein 8 [Source:MGI Symbol;Acc:MGI:1926283]
chr1	167349991	167368532	1	4	protein_coding	ENSMUSG00000026687	Aldh9a1	8.8758	8.81446	8.89462	8.83473	8.86134	8.92469	8.69724	8.64071	8.62591	8.48035	8.63101	8.70968	8.86761	8.63082	-0.236789	0.848632	0.000123169	-3.9095	0.00323081	aldehyde dehydrogenase 9, subfamily A1 [Source:MGI Symbol;Acc:MGI:1861622]
chr9	50634633	50659780	-1	6	protein_coding	ENSMUSG00000000168	Dlat	6.82101	6.79704	6.74767	6.74404	6.91027	6.80306	6.64247	6.6	6.47062	6.5073	6.61993	6.57829	6.80385	6.56977	-0.234081	0.850226	0.00114492	-2.94123	0.0167949	dihydrolipoamide S-acetyltransferase (E2 component of pyruvate dehydrogenase complex) [Source:MGI Symbol;Acc:MGI:2385311]
chr8	95864134	95888547	-1	4	protein_coding	ENSMUSG00000031672	Got2	7.72363	7.6327	7.69228	7.5165	7.75141	7.78576	7.39049	7.59146	7.40331	7.44069	7.34255	7.57707	7.68371	7.4576	-0.226117	0.854933	0.0032188	-2.49231	0.034763	glutamatic-oxaloacetic transaminase 2, mitochondrial [Source:MGI Symbol;Acc:MGI:95792]
chr2	59160850	59355208	1	14	protein_coding	ENSMUSG00000026991	Pkp4	8.60473	8.35339	8.58135	8.54295	8.48125	8.58439	8.29959	8.22797	8.24961	8.37786	8.36186	8.2893	8.52468	8.30103	-0.223646	0.856398	0.00186867	-2.72847	0.0235479	plakophilin 4 [Source:MGI Symbol;Acc:MGI:109281]
chr17	13006846	13040063	1	8	protein_coding	ENSMUSG00000006818	Sod2	8.47152	8.13884	8.28527	8.18572	8.67284	8.35615	8.07548	8.1548	8.15842	8.10977	8.12781	8.16221	8.35172	8.13141	-0.220309	0.858382	0.00526403	-2.27868	0.0477501	superoxide dismutase 2, mitochondrial [Source:MGI Symbol;Acc:MGI:98352]
chr2	119547697	119587027	1	5	protein_coding	ENSMUSG00000014077	Chp1	7.05242	7.33014	7.15208	7.09307	7.08062	7.12941	6.94685	6.90303	6.86198	6.79393	6.98264	7.03647	7.13962	6.92082	-0.218804	0.859277	0.000756566	-3.12115	0.0124791	calcineurin-like EF hand protein 1 [Source:MGI Symbol;Acc:MGI:1927185]
chr1	13564698	13589910	-1	3	protein_coding	ENSMUSG00000025935	Tram1	6.7384	6.70841	6.64605	6.66894	6.83514	6.62264	6.4468	6.41181	6.52201	6.40282	6.5975	6.53396	6.70327	6.48582	-0.217449	0.860085	0.000738213	-3.13182	0.0122323	translocating chain-associating membrane protein 1 [Source:MGI Symbol;Acc:MGI:1919515]
chr2	164424247	164443887	-1	2	protein_coding	ENSMUSG00000017009	Sdc4	7.64402	7.79867	7.53637	7.66389	7.60795	7.61883	7.50064	7.33613	7.49618	7.49565	7.3282	7.44255	7.64495	7.43322	-0.21173	0.863501	0.00083309	-3.07931	0.0133527	syndecan 4 [Source:MGI Symbol;Acc:MGI:1349164]
chr6	58584523	58695676	1	13	protein_coding	ENSMUSG00000029802	Abcg2	8.73844	8.78468	8.79324	8.52257	8.92233	8.7274	8.53858	8.5364	8.54903	8.52353	8.56489	8.52947	8.74811	8.54032	-0.207793	0.865861	0.00518906	-2.28491	0.0473101	ATP binding cassette subfamily G member 2 (Junior blood group) [Source:MGI Symbol;Acc:MGI:1347061]
chr9	108306129	108337934	1	5	protein_coding	ENSMUSG00000007815	Rhoa	8.1819	8.07995	7.96231	8.05993	8.40515	8.15757	7.83685	7.98269	8.04963	7.93636	7.86523	7.93433	8.14113	7.93418	-0.206951	0.866366	0.00496756	-2.30386	0.0459018	ras homolog family member A [Source:MGI Symbol;Acc:MGI:1096342]
chr11	121451949	121617164	1	8	protein_coding	ENSMUSG00000039230	Tbcd	5.41973	5.42177	5.54431	5.55542	5.48547	5.34219	5.27251	5.41014	5.25681	5.19802	5.24874	5.17457	5.46148	5.26013	-0.201348	0.869738	0.00259937	-2.58513	0.0297716	tubulin-specific chaperone d [Source:MGI Symbol;Acc:MGI:1919686]
chr9	104046599	104063134	-1	5	protein_coding	ENSMUSG00000032557	Uba5	5.61468	5.40728	5.47231	5.40637	5.68735	5.3303	5.25187	5.30235	5.33612	5.10682	5.30193	5.4195	5.48638	5.28643	-0.199948	0.870582	0.00445466	-2.35119	0.0431314	ubiquitin-like modifier activating enzyme 5 [Source:MGI Symbol;Acc:MGI:1913913]

## Sheet: Males UP Genes
Supplementary Table 7 (continued). List of transcripts showing an increased abundance in the kidney of cKOm as compared to Ctrlm.
Chromosome_Name	Gene_Start	Gene_End	Strand	Transcript_count	Gene_type	GeneID	Gene_Name	Ctrl_M1	Ctrl_M2	Ctrl_M3	Ctrl_M4	Ctrl_M5	Ctrl_M6	KO_M1	KO_M2	KO_M3	KO_M4	KO_M5	KO_M6	Mean Ctrl_M	Mean KO_M	log2FC	Fold Change	p-value	Signed p-value (-log10 p-value * sign(FC))	FDR males only (sylvain) (adj p val)	Description
chr6	66552180	66560096	-1	2	protein_coding	ENSMUSG00000062905	Vmn1r32	-4.47039	-4.47039	-4.47039	-4.47039	-4.47039	-4.47039	2.19338	2.38163	2.49129	2.34487	2.69403	1.99719	-4.47039	2.3504	6.82078	113.047	7.02555e-20	19.1533	1.13055e-15	vomeronasal 1 receptor 32 [Source:MGI Symbol;Acc:MGI:2159451]
chr4	115486200	115496142	-1	2	protein_coding	ENSMUSG00000028715	Cyp4a14	3.64747	4.64192	5.81877	3.85377	2.53184	7.75941	10.0358	10.0901	10.3174	9.87454	10.3092	10.0095	4.70886	10.1061	5.39724	42.1435	6.31791e-10	9.19943	3.17712e-07	cytochrome P450, family 4, subfamily a, polypeptide 14 [Source:MGI Symbol;Acc:MGI:1096550]
chr16	29395853	29544864	-1	11	protein_coding	ENSMUSG00000038094	Atp13a4	-4.47039	-4.47039	-4.47039	-4.47039	-4.47039	-4.47039	0.303869	0.969745	-2.02263	-0.455054	-2.16092	0.8819	-4.47039	-0.41385	4.05654	16.6394	1.1817e-08	7.92749	2.71656e-06	ATPase type 13A4 [Source:MGI Symbol;Acc:MGI:1924456]
chr15	99055174	99058978	1	4	protein_coding	ENSMUSG00000023484	Prph	-4.47039	-3.67899	-4.47039	-3.3748	-4.47039	-4.47039	-0.866981	0.518347	0.380005	-0.273604	-0.315189	-0.854248	-4.15589	-0.235278	3.92061	15.1433	6.74089e-10	9.17128	3.2871e-07	peripherin [Source:MGI Symbol;Acc:MGI:97774]
chr7	136288656	136292327	1	1	TEC	ENSMUSG00000109792	Gm45426	-4.47039	-4.47039	-4.47039	-4.47039	-4.47039	-4.47039	-0.451527	-3.42747	0.323194	-0.662654	-0.163273	-0.854248	-4.47039	-0.872664	3.59772	12.1066	4.46114e-06	5.35055	0.000241317	predicted gene 45426 [Source:MGI Symbol;Acc:MGI:5791262]
chr2	27110380	27142491	-1	1	protein_coding	ENSMUSG00000009216	Fam163b	-1.77175	-4.47039	-4.47039	-2.32929	-2.74239	-2.83414	1.04113	-0.0679876	1.32615	0.032503	-0.57805	0.850976	-3.10306	0.434121	3.53718	11.609	2.21908e-06	5.65383	0.000144207	family with sequence similarity 163, member B [Source:MGI Symbol;Acc:MGI:1926106]
chr3	14480697	14505830	1	3	protein_coding	ENSMUSG00000039710	Slc7a12	2.36418	4.01479	3.25208	4.37262	1.19417	3.36042	6.14123	6.79469	7.05643	7.00356	6.68395	6.04978	3.09304	6.62161	3.52856	11.5399	6.86614e-09	8.16329	1.8415e-06	solute carrier family 7 (cationic amino acid transporter, y+ system), member 12 [Source:MGI Symbol;Acc:MGI:2156159]
chr3	98280435	98310738	1	2	protein_coding	ENSMUSG00000027875	Hmgcs2	4.38578	4.92627	5.69632	4.08063	2.99529	6.68399	7.82147	7.99275	7.89101	7.75007	8.31046	8.38718	4.79471	8.02549	3.23078	9.38774	3.21346e-07	6.49303	3.17246e-05	3-hydroxy-3-methylglutaryl-Coenzyme A synthase 2 [Source:MGI Symbol;Acc:MGI:101939]
chr15	10177238	10349180	1	12	protein_coding	ENSMUSG00000005268	Prlr	3.50992	5.23992	3.33914	5.9119	1.98454	3.81019	7.11386	6.79594	7.20287	7.2034	7.29333	6.66196	3.96594	7.04523	3.07929	8.452	1.67195e-07	6.77678	1.94964e-05	prolactin receptor [Source:MGI Symbol;Acc:MGI:97763]
chr6	142161493	142173796	1	1	lncRNA	ENSMUSG00000092500	Gm20400	0.790574	1.6064	-0.0240624	-0.598158	-0.958533	-0.0759188	2.73941	3.22849	3.60946	3.81002	3.68899	2.07953	0.123383	3.19265	3.06927	8.39346	2.81047e-07	6.55122	2.88064e-05	predicted gene 20400 [Source:MGI Symbol;Acc:MGI:5141865]
chr16	13981699	13986888	-1	3	protein_coding	ENSMUSG00000065968	Ifitm7	-4.47039	-3.17084	-2.3713	-4.47039	-3.3618	-4.47039	-1.45278	0.418616	0.264053	-0.0381524	-0.899717	-3.57019	-3.71918	-0.879695	2.83949	7.15767	0.000190042	3.72115	0.00446799	interferon induced transmembrane protein 7 [Source:MGI Symbol;Acc:MGI:1921732]
chr4	106442329	106464329	-1	1	protein_coding	ENSMUSG00000044254	Pcsk9	0.983682	1.23428	-0.259635	1.73453	-0.0231974	2.6497	3.58856	4.38219	4.16462	3.94435	4.3406	2.68149	1.05323	3.8503	2.79708	6.9503	2.46543e-07	6.60811	2.6274e-05	proprotein convertase subtilisin/kexin type 9 [Source:MGI Symbol;Acc:MGI:2140260]
chr1	88200601	88218997	1	1	protein_coding	ENSMUSG00000090171	Ugt1a2	-2.03916	-0.376441	0.0466256	0.663414	-1.70874	1.12782	1.7589	2.84247	1.93124	2.38592	2.06877	2.41168	-0.381081	2.23316	2.61425	6.12303	6.49645e-07	6.18732	5.59042e-05	UDP glucuronosyltransferase 1 family, polypeptide A2 [Source:MGI Symbol;Acc:MGI:3576049]
chr1	88868475	88875410	-1	1	lncRNA	ENSMUSG00000099848	Gm29337	-4.47039	-4.47039	-4.47039	-4.47039	-4.47039	-4.47039	-2.13235	-1.8146	-0.625703	-0.361478	-4.47039	-1.8386	-4.47039	-1.87385	2.59653	6.04831	0.000104074	3.98266	0.00283071	predicted gene 29337 [Source:MGI Symbol;Acc:MGI:5580043]
chr15	55923402	55960906	1	1	lncRNA	ENSMUSG00000115200	Gm46516	-2.36768	-2.25199	-2.043	-1.99843	-3.3618	-4.47039	0.00824513	-2.0804	0.380005	0.396255	0.421428	-0.66357	-2.74888	-0.256339	2.49254	5.62769	1.9737e-05	4.70472	0.000784215	predicted gene, 46516 [Source:MGI Symbol;Acc:MGI:5826153]
chr7	136268324	136318513	1	3	lncRNA	ENSMUSG00000110027	C030029H02Rik	-4.47039	-4.47039	-4.47039	-4.47039	-4.47039	-4.47039	-3.4603	-2.82849	-1.00765	-1.36849	-0.899717	-2.62281	-4.47039	-2.03124	2.43914	5.4232	0.00016182	3.79097	0.00394038	RIKEN cDNA C030029H02 gene [Source:MGI Symbol;Acc:MGI:1924633]
chr9	119169455	119365553	-1	4	protein_coding	ENSMUSG00000070280	Slc22a14	-2.03916	-0.376441	-1.55033	-0.0464144	-0.958533	-0.311041	1.88932	0.934071	1.89271	1.70992	2.17238	0.720191	-0.880321	1.5531	2.43342	5.40173	2.20138e-07	6.6573	2.39356e-05	solute carrier family 22 (organic cation transporter), member 14 [Source:MGI Symbol;Acc:MGI:2685974]
chr6	55376295	55388530	1	3	protein_coding	ENSMUSG00000004654	Ghrhr	-2.36768	-4.47039	-1.55033	-3.3748	-4.47039	-2.83414	-0.751376	-0.142205	0.137961	-0.455054	-1.16249	-2.31164	-3.17795	-0.7808	2.39715	5.26763	9.82267e-05	4.00777	0.00273945	growth hormone releasing hormone receptor [Source:MGI Symbol;Acc:MGI:95710]
chr6	5483351	5496309	-1	3	protein_coding	ENSMUSG00000019577	Pdk4	4.24961	4.62081	4.93852	4.35826	4.17741	6.49686	7.35264	7.22011	7.61077	6.33018	7.30314	7.29058	4.80691	7.18457	2.37766	5.19693	2.3042e-06	5.63748	0.000147139	pyruvate dehydrogenase kinase, isoenzyme 4 [Source:MGI Symbol;Acc:MGI:1351481]
chr7	100446737	100474846	-1	3	lncRNA	ENSMUSG00000099137	Gm10603	-1.54624	-0.574667	-0.765216	0.408575	-0.819233	-0.592089	1.10389	2.00554	2.1265	2.00169	1.90652	1.13391	-0.648144	1.71301	2.36115	5.1378	4.14124e-07	6.38287	3.99047e-05	predicted gene 10603 [Source:MGI Symbol;Acc:MGI:3642592]
chr16	90826719	90905109	1	11	protein_coding	ENSMUSG00000039903	Eva1c	-0.436762	-1.0781	0.114011	-1.99843	-0.273065	-0.941465	1.7589	0.611628	1.41039	1.34379	1.74304	2.09281	-0.768968	1.49343	2.26239	4.79787	2.0146e-07	6.69581	2.26706e-05	eva-1 homolog C (C. elegans) [Source:MGI Symbol;Acc:MGI:1918217]
chr4	115411624	115439034	1	1	protein_coding	ENSMUSG00000078597	Cyp4a12b	2.27838	2.92487	3.10249	2.60819	2.86707	4.07327	5.02543	5.19341	5.29239	5.19031	5.14521	5.45206	2.97571	5.21647	2.24076	4.72645	2.54707e-07	6.59396	2.66153e-05	cytochrome P450, family 4, subfamily a, polypeptide 12B [Source:MGI Symbol;Acc:MGI:3611747]
chr7	89552366	89568079	1	1	lncRNA	ENSMUSG00000108875	Gm45064	-4.47039	-1.85797	-3.40358	-2.75934	-4.47039	-4.47039	-0.129349	-2.0804	-0.625703	-0.778849	-2.16092	-2.31164	-3.57201	-1.34781	2.2242	4.67251	0.00292853	2.53335	0.0326485	predicted gene 45064 [Source:MGI Symbol;Acc:MGI:5753640]
chr17	35470089	35474563	1	3	protein_coding	ENSMUSG00000067235	H2-Q10	3.25678	2.06993	3.43449	1.51908	0.0513201	0.358006	2.89833	3.78384	4.94475	4.48761	4.03762	3.57598	1.7816	3.95469	2.17309	4.50987	0.000271627	3.56603	0.00591646	histocompatibility 2, Q region locus 10 [Source:MGI Symbol;Acc:MGI:95929]
chr11	87806428	87828289	-1	3	protein_coding	ENSMUSG00000009356	Lpo	-2.03916	-1.69512	-0.8917	-0.980724	-4.47039	-0.398778	0.356363	0.897492	1.26714	-0.0381524	-0.677511	0.754015	-1.74598	0.426557	2.17254	4.50815	0.00352955	2.45228	0.0368098	lactoperoxidase [Source:MGI Symbol;Acc:MGI:1923363]
chr19	20492715	20643465	1	6	protein_coding	ENSMUSG00000053279	Aldh1a1	3.16412	3.11801	4.02183	3.24528	2.84629	3.04007	5.03753	5.13176	4.97042	5.59667	5.68646	5.52122	3.23927	5.32401	2.08474	4.24199	3.99588e-11	10.3984	5.29873e-08	aldehyde dehydrogenase family 1, subfamily A1 [Source:MGI Symbol;Acc:MGI:1353450]
chr12	84052144	84060402	1	3	protein_coding	ENSMUSG00000021228	Acot3	3.33678	3.93619	3.88867	4.07625	3.70994	4.75549	6.08498	6.3024	5.85505	5.79642	5.99885	5.97198	3.95055	6.00161	2.05106	4.1441	1.57383e-11	10.803	2.814e-08	acyl-CoA thioesterase 3 [Source:MGI Symbol;Acc:MGI:2159619]
chr11	94343295	94392997	-1	6	protein_coding	ENSMUSG00000020865	Abcc3	2.1554	1.83687	2.08508	1.86213	1.1609	2.38656	4.29451	3.64731	4.21623	3.9166	3.50276	4.07799	1.91449	3.94257	2.02808	4.07861	8.64377e-10	9.0633	3.82106e-07	ATP-binding cassette, sub-family C (CFTR/MRP), member 3 [Source:MGI Symbol;Acc:MGI:1923658]
chr3	96261682	96263311	-1	1	protein_coding	ENSMUSG00000091405	Hist2h4	-0.887376	-2.04157	-2.043	-2.75934	-2.74239	-2.41282	-0.751376	-1.59023	0.587216	1.16664	0.468717	-0.755761	-2.14775	-0.1458	2.00195	4.00541	0.00195376	2.70913	0.0244288	histone cluster 2, H4 [Source:MGI Symbol;Acc:MGI:2140113]
chr1	186749396	186752921	1	1	lncRNA	ENSMUSG00000097784	A430105J06Rik	-3.40111	-1.5488	-3.40358	-1.50286	-4.47039	-1.8216	-0.451527	-1.22503	-0.417728	-1.78822	0.601939	-0.959954	-2.69139	-0.706754	1.98464	3.95763	0.00165412	2.78143	0.0216583	RIKEN cDNA A430105J06 gene [Source:MGI Symbol;Acc:MGI:1924439]
chr7	118597297	118675086	1	5	protein_coding	ENSMUSG00000030650	Tmc5	0.360449	0.137481	1.49097	0.408574	-0.0231974	0.925942	2.66852	1.95303	2.90343	2.63331	2.68405	2.34666	0.550036	2.5315	1.98146	3.94894	2.36192e-06	5.62674	0.000150229	transmembrane channel-like gene family 5 [Source:MGI Symbol;Acc:MGI:1921674]
chr9	46240696	46243459	1	1	protein_coding	ENSMUSG00000032080	Apoa4	3.03053	2.52306	3.00823	2.72471	3.18927	2.90918	4.81882	4.2027	5.5384	5.0737	5.13058	4.4289	2.8975	4.86552	1.96802	3.9123	9.2493e-08	7.03389	1.24033e-05	apolipoprotein A-IV [Source:MGI Symbol;Acc:MGI:88051]
chr4	119465283	119492628	-1	2	protein_coding	ENSMUSG00000048899	Rimkla	0.61501	0.702586	1.65832	0.709394	-1.28541	0.648013	1.99244	2.55604	2.72853	2.51491	2.674	2.20711	0.507984	2.4455	1.93752	3.83047	4.15723e-06	5.3812	0.00022989	ribosomal modification protein rimK-like family member A [Source:MGI Symbol;Acc:MGI:3040686]
chr4	127169204	127237022	1	4	protein_coding	ENSMUSG00000042388	Dlgap3	-3.40111	-2.49843	-2.79702	-4.47039	-3.3618	-3.43175	0.072415	-1.8146	-0.517971	-2.05502	-2.8958	-1.3334	-3.32675	-1.42406	1.90269	3.73909	0.00219417	2.65873	0.0263891	DLG associated protein 3 [Source:MGI Symbol;Acc:MGI:3039563]
chr16	17561885	17577800	1	3	protein_coding	ENSMUSG00000022758	P2rx6	-0.644547	-0.439538	-2.79702	-2.75934	-1.70874	-0.0759188	0.719092	0.518347	0.680633	-0.905229	1.46846	0.498678	-1.40418	0.496664	1.90085	3.73433	0.000271274	3.56659	0.00591646	purinergic receptor P2X, ligand-gated ion channel, 6 [Source:MGI Symbol;Acc:MGI:1337113]
chr3	58652053	58653159	1	1	processed_pseudogene	ENSMUSG00000105021	Gm8234	-3.40111	-2.04157	-1.35543	-0.71476	-1.28541	-0.592089	0.356363	0.469343	-0.000216433	0.225813	0.468717	0.283943	-1.56506	0.30066	1.86572	3.6445	4.76289e-05	4.32213	0.00153743	predicted gene 8234 [Source:MGI Symbol;Acc:MGI:3779790]
chr3	96245554	96248509	1	1	lncRNA	ENSMUSG00000070392	Gm20634	1.27706	-1.18217	0.114011	0.515969	0.53955	0.851843	2.08867	1.6353	2.26868	2.69994	2.46834	2.10596	0.35271	2.21115	1.85844	3.62615	8.0181e-06	5.09593	0.000388636	predicted gene 20634 [Source:MGI Symbol;Acc:MGI:5313081]
chr13	31349901	31408922	-1	3	lncRNA	ENSMUSG00000085620	G630018N14Rik	-4.47039	-4.47039	-4.47039	-4.47039	-4.47039	-4.47039	-4.47039	-2.40649	-2.02263	-1.04375	-4.47039	-1.3334	-4.47039	-2.62451	1.84588	3.59472	0.000382357	3.41753	0.00773948	RIKEN cDNA G630018N14 gene [Source:MGI Symbol;Acc:MGI:3041239]
chr5	65531568	65535760	-1	1	TEC	ENSMUSG00000105601	Gm42725	-4.47039	-1.5488	-2.043	-2.75934	-1.48161	-2.83414	-0.451527	0.254764	-1.00765	-0.361478	-2.16092	-0.344401	-2.52288	-0.678536	1.84434	3.59089	0.0047087	2.3271	0.0445196	predicted gene 42725 [Source:MGI Symbol;Acc:MGI:5662862]
chr2	13003457	13011806	-1	1	protein_coding	ENSMUSG00000049630	C1ql3	-0.172284	0.787694	1.46539	0.166345	-2.74239	0.303452	1.67872	0.934071	1.98716	2.53938	2.38451	1.23318	-0.031965	1.79284	1.8248	3.54259	0.000716692	3.14467	0.0120261	C1q-like 3 [Source:MGI Symbol;Acc:MGI:2387350]
chr7	140845547	140846769	1	1	protein_coding	ENSMUSG00000038801	Scgb1c1	-1.02606	-3.17085	-2.79702	-4.47039	-1.97844	-1.59742	-0.203402	-1.59023	-0.517971	-1.197	-0.78434	-0.0246836	-2.5067	-0.719605	1.78709	3.45118	0.00047351	3.32467	0.00900676	secretoglobin, family 1C, member 1 [Source:MGI Symbol;Acc:MGI:2655401]
chr15	100364542	100383964	1	2	protein_coding	ENSMUSG00000093550	Higd1c	-0.644547	1.4585	0.866342	1.26572	0.981963	0.691148	2.23603	2.32766	2.6841	2.2293	3.12142	2.68149	0.769854	2.54667	1.77681	3.42668	1.53051e-05	4.81516	0.000655028	HIG1 domain family, member 1C [Source:MGI Symbol;Acc:MGI:2685767]
chr11	99232761	99244085	-1	3	protein_coding	ENSMUSG00000035849	Krt222	0.947073	0.180081	0.29912	0.0988521	1.25849	0.925942	2.40753	2.28582	2.55435	2.50252	2.7715	1.73459	0.61826	2.37605	1.75779	3.3818	3.78813e-08	7.42158	6.62592e-06	keratin 222 [Source:MGI Symbol;Acc:MGI:2442728]
chr4	138250435	138301967	1	4	protein_coding	ENSMUSG00000028758	Kif17	-1.02606	-2.04157	-2.79702	-1.99843	-4.47039	-1.23248	-0.992663	-0.142205	-0.742134	-0.778849	-0.677511	0.283943	-2.26099	-0.508236	1.75275	3.37001	0.001437	2.84254	0.0197474	kinesin family member 17 [Source:MGI Symbol;Acc:MGI:1098229]
chr19	20692953	20727562	-1	1	protein_coding	ENSMUSG00000024747	Aldh1a7	3.27904	3.43624	4.15977	3.58446	3.43172	3.41932	4.99884	5.39382	5.42148	5.41851	5.32781	5.25355	3.55176	5.30234	1.75058	3.36493	3.71722e-08	7.42978	6.57335e-06	aldehyde dehydrogenase family 1, subfamily A7 [Source:MGI Symbol;Acc:MGI:1347050]
chrX	139480367	139554582	1	3	protein_coding	ENSMUSG00000042498	Radx	1.01938	1.19328	0.744053	0.408574	1.37913	0.691148	2.61566	2.72213	2.79271	2.45186	2.84503	2.45345	0.905927	2.64681	1.74088	3.34239	8.21222e-11	10.0855	6.60755e-08	RPA1 related single stranded DNA binding protein, X-linked [Source:MGI Symbol;Acc:MGI:2147848]
chr9	45182007	45250020	1	3	protein_coding	ENSMUSG00000091996	BC049352	-0.760858	-0.647295	-0.765216	-1.99843	-1.48161	-1.8216	0.549097	0.699242	0.137961	-0.361478	0.906705	0.787065	-1.24583	0.453099	1.69893	3.24661	3.50765e-06	5.45498	0.000203773	cDNA sequence BC049352 [Source:MGI Symbol;Acc:MGI:3040681]
chr7	45554893	45567752	1	7	protein_coding	ENSMUSG00000030825	Hsd17b14	1.6171	1.4585	1.33024	1.61883	0.94335	1.90871	2.96746	2.91746	3.23906	3.4459	3.20059	3.20617	1.47945	3.16277	1.68332	3.21166	1.59349e-09	8.79765	5.96337e-07	hydroxysteroid (17-beta) dehydrogenase 14 [Source:MGI Symbol;Acc:MGI:1913315]
chr4	115518264	115533649	1	2	protein_coding	ENSMUSG00000066072	Cyp4a10	7.7114	7.94616	8.6562	7.78927	7.6415	9.21146	9.90142	9.63717	9.92946	9.72722	9.91729	9.89399	8.15933	9.83443	1.67509	3.1934	3.33066e-08	7.47747	6.07608e-06	cytochrome P450, family 4, subfamily a, polypeptide 10 [Source:MGI Symbol;Acc:MGI:88611]
chr13	103591395	103707633	-1	2	lncRNA	ENSMUSG00000114206	Gm30551	-1.17952	-3.17084	-4.47039	-3.3748	-3.3618	-4.47039	-2.45528	0.00259792	-0.868792	-2.38261	-1.67639	-2.62281	-3.33796	-1.66721	1.67074	3.18378	0.00141903	2.84801	0.0195172	predicted gene, 30551 [Source:MGI Symbol;Acc:MGI:5589710]
chr11	84893087	84893153	1	1	miRNA	ENSMUSG00000092644	Gm23564	-0.644547	-0.981032	-0.441192	-1.50286	-1.70874	-4.47039	0.356363	-0.30318	0.434664	-0.361478	0.215057	-0.0832086	-1.62479	0.0430362	1.66783	3.17736	0.00170787	2.76755	0.0222175	predicted gene, 23564 [Source:MGI Symbol;Acc:MGI:5453341]
chr3	117319139	117360876	-1	3	protein_coding	ENSMUSG00000044667	Plppr4	2.12295	1.83687	2.18247	2.69074	0.981963	2.27757	3.58856	3.65828	3.64466	3.71655	3.8224	3.63617	2.01543	3.67777	1.66234	3.1653	1.79921e-08	7.74492	3.6191e-06	phospholipid phosphatase related 4 [Source:MGI Symbol;Acc:MGI:106530]
chr11	54303798	54364756	1	15	protein_coding	ENSMUSG00000020333	Acsl6	-2.79378	-1.0781	-0.259635	-1.99843	-2.31043	0.0619232	0.758635	0.00259792	1.41039	-0.273604	-0.677511	0.373707	-1.39641	0.265702	1.66211	3.16479	0.00173834	2.75987	0.0225162	acyl-CoA synthetase long-chain family member 6 [Source:MGI Symbol;Acc:MGI:894291]
chr11	116280939	116283938	1	2	protein_coding	ENSMUSG00000020793	Galr2	-4.47039	-3.67899	-4.47039	-3.3748	-4.47039	-2.83414	-1.86865	-0.807702	-1.16131	-2.05502	-4.47039	-3.02009	-3.88318	-2.23053	1.65265	3.14412	0.00168158	2.77428	0.0219286	galanin receptor 2 [Source:MGI Symbol;Acc:MGI:1337018]
chr17	33773750	33781830	-1	4	protein_coding	ENSMUSG00000002289	Angptl4	4.93624	4.50829	5.1051	3.67992	5.06305	5.64609	6.25015	6.52105	6.37341	6.68024	6.37511	6.5918	4.82312	6.46529	1.64218	3.12136	0.000194763	3.71049	0.00453563	angiopoietin-like 4 [Source:MGI Symbol;Acc:MGI:1888999]
chr6	52768797	53068631	-1	3	protein_coding	ENSMUSG00000063568	Jazf1	-1.17952	-0.14849	-0.8917	-1.30706	-1.11273	-2.83414	0.636597	0.366039	1.2056	0.548672	-0.57805	0.085692	-1.24561	0.377425	1.62303	3.08022	0.000520114	3.2839	0.00953266	JAZF zinc finger 1 [Source:MGI Symbol;Acc:MGI:2141450]
chr15	100869858	101045938	1	20	protein_coding	ENSMUSG00000023033	Scn8a	-1.77175	-0.804534	-2.3713	-1.13468	-1.28541	-0.311041	0.407014	0.0698904	-0.0746073	0.225813	0.799819	0.613682	-1.27979	0.340268	1.62006	3.07387	2.009e-06	5.69702	0.000134145	sodium channel, voltage-gated, type VIII, alpha [Source:MGI Symbol;Acc:MGI:103169]
chr3	129532355	129638495	1	5	protein_coding	ENSMUSG00000041220	Elovl6	4.34063	4.83591	4.5669	4.38329	4.19806	5.50515	5.97177	6.23069	6.57999	6.39781	6.49202	5.79035	4.63832	6.24377	1.60545	3.04291	1.53486e-08	7.81393	3.22515e-06	ELOVL family member 6, elongation of long chain fatty acids (yeast) [Source:MGI Symbol;Acc:MGI:2156528]
chr4	135494790	135537803	1	3	protein_coding	ENSMUSG00000028801	Stpg1	-1.77175	-0.574667	-0.34756	-0.841622	-0.467467	-0.150115	0.503273	1.00456	0.63468	1.39832	0.871949	1.0547	-0.692197	0.911247	1.60344	3.03868	1.24822e-05	4.90371	0.000559049	sperm tail PG rich repeat containing 1 [Source:MGI Symbol;Acc:MGI:1926056]
chr17	27655509	27711482	1	11	protein_coding	ENSMUSG00000040276	Pacsin1	-1.02606	-0.723774	-0.176763	-0.71476	-0.575465	-0.398778	0.072415	1.25641	1.66019	1.47643	0.372536	1.13391	-0.602601	0.995315	1.59792	3.02706	1.14616e-06	5.94076	8.46052e-05	protein kinase C and casein kinase substrate in neurons 1 [Source:MGI Symbol;Acc:MGI:1345181]
chr3	98447198	98448976	-1	1	lncRNA	ENSMUSG00000106107	Gm43190	1.75055	2.58778	1.04961	1.96047	-0.184879	2.17495	3.17167	2.99741	2.83396	3.00237	3.58016	3.32345	1.55641	3.1515	1.59509	3.02114	0.000570683	3.24361	0.0102152	predicted gene 43190 [Source:MGI Symbol;Acc:MGI:5663327]
chr3	107938847	107943749	-1	6	protein_coding	ENSMUSG00000068762	Gstm6	0.360449	0.642923	0.744053	0.958182	-1.48161	0.187736	2.27745	1.36756	2.09291	1.64376	1.92359	1.57344	0.23529	1.81312	1.57783	2.9852	4.36514e-05	4.36	0.00143648	glutathione S-transferase, mu 6 [Source:MGI Symbol;Acc:MGI:1309467]
chr15	75268421	75272235	1	2	protein_coding	ENSMUSG00000022583	Ly6f	-1.35126	-1.41597	-0.176763	-1.99843	-1.4816	-0.699413	-0.451527	0.934071	0.323194	1.13487	-0.0258411	0.373707	-1.18724	0.381413	1.56865	2.96627	0.000376341	3.42442	0.00764656	lymphocyte antigen 6 complex, locus F [Source:MGI Symbol;Acc:MGI:109441]
chrX	142081160	142196931	-1	1	protein_coding	ENSMUSG00000042282	Gucy2f	-2.03916	-0.723774	-1.55033	-0.980724	-3.3618	-0.311041	-0.751376	0.311474	-0.417728	-0.0381524	1.03792	0.18822	-1.49447	0.0550593	1.54953	2.92722	0.00479434	2.31927	0.0449482	guanylate cyclase 2f [Source:MGI Symbol;Acc:MGI:105119]
chr1	16964560	17097889	-1	2	protein_coding	ENSMUSG00000042686	Jph1	0.118534	1.31296	0.904905	1.06814	-0.692206	1.51152	2.36972	2.38163	2.05851	2.11998	2.34704	2.20711	0.703976	2.24733	1.54336	2.91472	5.90897e-05	4.22849	0.00184278	junctophilin 1 [Source:MGI Symbol;Acc:MGI:1891495]
chr6	134897961	134901108	1	1	lncRNA	ENSMUSG00000100876	2810454H06Rik	-4.47039	-1.0781	-1.18375	-0.980724	-2.31043	-2.41282	-0.644351	0.134184	-0.742134	-1.04375	0.421428	-1.3334	-2.0727	-0.53467	1.53803	2.90398	0.00542024	2.26598	0.0486549	RIKEN cDNA 2810454H06 gene [Source:MGI Symbol;Acc:MGI:1920063]
chr4	115563649	115579015	1	4	protein_coding	ENSMUSG00000028712	Cyp4a31	8.02663	8.12016	8.7619	8.14865	7.91344	8.72934	9.57157	9.95014	10.098	9.85829	9.89095	9.499	8.28335	9.81133	1.52798	2.88381	1.06371e-10	9.97318	7.78054e-08	cytochrome P450, family 4, subfamily a, polypeptide 31 [Source:MGI Symbol;Acc:MGI:3028580]
chr18	60995380	61014222	-1	2	protein_coding	ENSMUSG00000052026	Slc6a7	-1.35126	-1.69512	-3.40358	-2.32929	-1.4816	-1.59742	0.072415	-0.691696	-0.417728	-1.78822	0.321929	-0.207902	-1.97638	-0.451867	1.52451	2.87689	0.000265637	3.57571	0.00583698	solute carrier family 6 (neurotransmitter transporter, L-proline), member 7 [Source:MGI Symbol;Acc:MGI:2147363]
chr2	75989141	76338774	-1	3	protein_coding	ENSMUSG00000075270	Pde11a	0.182921	-0.574667	-1.03035	-0.207963	-1.97844	-0.311041	0.503274	0.565742	0.851072	1.57441	0.158498	1.57344	-0.653257	0.871072	1.52433	2.87653	0.00112419	2.94916	0.0166121	phosphodiesterase 11A [Source:MGI Symbol;Acc:MGI:3036251]
chr4	115600969	115621602	1	2	protein_coding	ENSMUSG00000063929	Cyp4a32	-0.644547	-1.29434	-0.8917	-1.50286	-0.366994	-2.08713	0.356363	1.00456	-0.000216433	0.642014	0.269483	0.085692	-1.13126	0.392982	1.52424	2.87636	4.47476e-05	4.34923	0.00146357	cytochrome P450, family 4, subfamily a, polypeptide 32 [Source:MGI Symbol;Acc:MGI:3717148]
chr12	83987861	83993873	1	1	protein_coding	ENSMUSG00000021226	Acot2	2.7515	3.44936	2.97237	2.74693	2.85671	3.50643	4.54686	4.60272	4.42974	4.51562	4.59086	4.66944	3.04722	4.55921	1.51199	2.85203	4.92848e-10	9.30729	2.75794e-07	acyl-CoA thioesterase 2 [Source:MGI Symbol;Acc:MGI:2159605]
chr10	127849928	127861176	1	1	protein_coding	ENSMUSG00000054052	Rdh19	-1.54624	-2.49843	-1.55033	-2.32929	-3.3618	-2.41282	-0.281463	-0.933858	-0.868792	-0.905229	-0.899717	-0.755761	-2.28315	-0.774137	1.50901	2.84615	0.000114489	3.94124	0.00306011	retinol dehydrogenase 19 [Source:MGI Symbol;Acc:MGI:2678390]
chr16	38297754	38342143	-1	2	protein_coding	ENSMUSG00000022805	Maats1	-1.02606	-1.41597	-3.40358	-1.30706	-1.97844	-2.41282	-1.13035	-0.691696	-1.16131	-0.112447	0.601939	-0.0832085	-1.92399	-0.429512	1.49448	2.81762	0.00068858	3.16205	0.0117008	MYCBP-associated, testis expressed 1 [Source:MGI Symbol;Acc:MGI:2443598]
chr2	43555329	43682715	1	6	protein_coding	ENSMUSG00000026866	Kynu	2.32192	2.96196	1.90655	3.04467	2.05867	3.92305	4.44146	3.8947	3.87457	4.36975	4.54747	3.99201	2.7028	4.18666	1.48386	2.79696	2.75316e-06	5.56017	0.000170399	kynureninase [Source:MGI Symbol;Acc:MGI:1918039]
chr9	86765923	86880654	-1	11	protein_coding	ENSMUSG00000033419	Snap91	-1.77175	-1.5488	-1.55033	0.166345	-1.11273	-2.83414	-0.363991	0.00259792	0.323194	-0.273604	0.906705	-0.41782	-1.4419	0.0295136	1.47142	2.77294	0.000323639	3.48994	0.00675485	synaptosomal-associated protein 91 [Source:MGI Symbol;Acc:MGI:109132]
chr10	80321283	80329498	-1	6	protein_coding	ENSMUSG00000020131	Pcsk4	0.244556	1.93962	1.63556	1.66623	0.375211	2.0969	2.58299	2.89907	3.0419	2.55146	3.10655	2.50403	1.32635	2.781	1.45465	2.74091	1.71153e-05	4.76662	0.000709843	proprotein convertase subtilisin/kexin type 4 [Source:MGI Symbol;Acc:MGI:97514]
chr5	8798147	8866315	1	9	protein_coding	ENSMUSG00000028970	Abcb1b	2.7515	3.91112	3.34616	3.97636	3.12171	3.13685	5.25706	4.05691	4.74837	4.78229	4.84271	5.24465	3.37395	4.822	1.44805	2.72838	5.18632e-07	6.28514	4.75409e-05	ATP-binding cassette, sub-family B (MDR/TAP), member 1B [Source:MGI Symbol;Acc:MGI:97568]
chr4	107801869	107876840	1	23	protein_coding	ENSMUSG00000028613	Lrp8	1.05423	1.52611	1.99858	1.90228	1.12684	1.6271	2.96746	2.48386	3.05068	2.9209	3.15795	3.24237	1.53919	2.97054	1.43135	2.69699	3.06635e-07	6.51338	3.06483e-05	low density lipoprotein receptor-related protein 8, apolipoprotein e receptor [Source:MGI Symbol;Acc:MGI:1340044]
chr6	88842558	88875044	-1	12	protein_coding	ENSMUSG00000033152	Podxl2	-0.644547	0.261684	-0.765216	-1.13468	-0.692206	-0.150115	1.24978	0.934071	1.2367	0.499634	0.468717	1.0273	-0.520847	0.902699	1.42355	2.68244	9.81787e-05	4.00798	0.00273945	podocalyxin-like 2 [Source:MGI Symbol;Acc:MGI:2442488]
chr7	81600481	81707527	-1	9	protein_coding	ENSMUSG00000025813	Homer2	1.47003	0.0483106	0.562989	0.753953	-1.28541	0.773732	1.8714	1.98825	1.63707	2.0192	1.32165	1.92479	0.387268	1.79372	1.40646	2.65085	0.000390201	3.40871	0.0078639	homer scaffolding protein 2 [Source:MGI Symbol;Acc:MGI:1347354]
chr10	52690533	53111622	1	1	protein_coding	ENSMUSG00000038602	Slc35f1	2.5708	2.61908	1.72449	1.68935	2.7034	3.11326	3.71958	4.0191	3.41248	4.07144	3.85391	3.70695	2.4034	3.79724	1.39384	2.62778	3.71865e-06	5.42961	0.0002122	solute carrier family 35, member F1 [Source:MGI Symbol;Acc:MGI:2139810]
chr12	24638669	24639010	-1	1	processed_pseudogene	ENSMUSG00000066553	Gm6969	-1.35126	-0.315989	0.513936	0.753953	-0.819233	0.410571	1.24978	1.00456	1.10808	0.812326	1.60171	1.75143	-0.134669	1.25465	1.38932	2.61955	0.00418442	2.37836	0.0414884	predicted pseudogene 6969 [Source:MGI Symbol;Acc:MGI:3645320]
chr19	37697798	37701536	1	2	protein_coding	ENSMUSG00000024987	Cyp26a1	-2.03916	-0.647295	-2.79702	-1.99843	-1.28541	-1.59742	-1.28257	-0.30318	0.137961	0.284893	-0.677511	-0.207902	-1.72746	-0.341385	1.38607	2.61366	0.00200509	2.69787	0.0247633	cytochrome P450, family 26, subfamily a, polypeptide 1 [Source:MGI Symbol;Acc:MGI:1096359]
chr17	31844250	31855804	-1	4	protein_coding	ENSMUSG00000024042	Sik1	5.79416	5.88311	6.19157	6.34863	5.81715	5.75046	7.62887	7.16636	7.49015	7.47519	7.12965	7.16578	5.96418	7.34267	1.37849	2.59996	6.37819e-11	10.1953	5.86952e-08	salt inducible kinase 1 [Source:MGI Symbol;Acc:MGI:104754]
chr2	125627447	125724148	-1	4	protein_coding	ENSMUSG00000035109	Shc4	-0.436762	-0.647295	-1.77574	-0.980724	0.0513201	-2.08713	0.719092	0.195733	0.725168	0.686514	0.723892	-0.66357	-0.979389	0.397805	1.37719	2.59763	0.000290978	3.53614	0.0062291	SHC (Src homology 2 domain containing) family, member 4 [Source:MGI Symbol;Acc:MGI:2655364]
chrMT	3845	3913	1	1	Mt_tRNA	ENSMUSG00000064344	mt-Tm	-0.887376	-1.18217	-2.3713	-0.490279	-2.74239	-1.40344	-0.54472	0.366039	0.202384	1.39832	-1.48403	-0.854248	-1.51283	-0.152708	1.36012	2.56706	0.00199312	2.70047	0.0246908	mitochondrially encoded tRNA methionine [Source:MGI Symbol;Acc:MGI:102480]
chr4	57908483	57916297	-1	1	protein_coding	ENSMUSG00000052117	D630039A03Rik	3.80919	4.46372	3.89347	4.06745	3.29273	4.95449	5.41852	5.19341	5.79756	4.98962	5.46094	5.75529	4.08018	5.43589	1.35571	2.55924	1.19142e-06	5.92393	8.7147e-05	RIKEN cDNA D630039A03 gene [Source:MGI Symbol;Acc:MGI:2442889]
chr19	21391307	21473445	-1	4	protein_coding	ENSMUSG00000058624	Gda	3.57134	3.2388	3.7205	3.35782	3.49316	3.55394	4.80943	5.01496	4.59484	4.68695	5.15428	4.77411	3.48926	4.83909	1.34983	2.54883	3.76901e-06	5.42377	0.000214314	guanine deaminase [Source:MGI Symbol;Acc:MGI:95678]
chr15	28203752	28472052	1	1	protein_coding	ENSMUSG00000022262	Dnah5	0.909511	0.731517	0.355896	0.879924	0.375211	1.06361	1.8714	2.00554	2.26868	2.27373	2.18659	1.80082	0.719279	2.06779	1.34851	2.5465	0.000180257	3.74411	0.00425321	dynein, axonemal, heavy chain 5 [Source:MGI Symbol;Acc:MGI:107718]
chr19	18930605	19111196	-1	5	protein_coding	ENSMUSG00000036192	Rorb	-0.644547	-1.41597	-0.441192	-1.30706	-1.97844	-0.941465	-0.129349	-0.30318	0.890712	0.964639	-0.0258411	-0.0832085	-1.12145	0.218962	1.34041	2.53223	0.00179706	2.74544	0.0229329	RAR-related orphan receptor beta [Source:MGI Symbol;Acc:MGI:1343464]
chr12	84009490	84018371	1	4	protein_coding	ENSMUSG00000072949	Acot1	4.36858	4.80901	5.02859	4.31801	4.44952	5.27644	6.03755	6.02459	6.01829	5.85729	6.14793	6.19384	4.70836	6.04658	1.33822	2.5284	7.52621e-08	7.12342	1.08136e-05	acyl-CoA thioesterase 1 [Source:MGI Symbol;Acc:MGI:1349396]
chr13	31325934	31330767	-1	1	lncRNA	ENSMUSG00000087662	Gm11373	-2.79378	-4.47039	-4.47039	-4.47039	-4.47039	-4.47039	-2.45528	-2.40649	-2.77982	-2.38261	-4.47039	-2.62281	-4.19095	-2.8529	1.33805	2.5281	0.00295563	2.52935	0.0328467	predicted gene 11373 [Source:MGI Symbol;Acc:MGI:3651828]
chr9	119483408	119579016	-1	4	protein_coding	ENSMUSG00000032511	Scn5a	-0.0939018	-0.202191	-1.55033	-0.389909	-1.97844	-1.8216	0.719092	0.565742	0.323194	0.0998591	-0.0929214	0.373707	-1.00606	0.331445	1.33751	2.52714	0.000178427	3.74854	0.00422619	sodium channel, voltage-gated, type V, alpha [Source:MGI Symbol;Acc:MGI:98251]
chr1	91322075	91348306	1	2	protein_coding	ENSMUSG00000049515	Espnl	-3.40111	-1.85797	-2.3713	-0.71476	-3.3618	-2.41282	-1.28257	-1.39611	-1.33331	-0.555123	-0.899717	-0.755761	-2.35329	-1.0371	1.3162	2.49009	0.00340898	2.46738	0.0359307	espin-like [Source:MGI Symbol;Acc:MGI:2685402]
chr8	46471037	46536051	1	11	protein_coding	ENSMUSG00000018796	Acsl1	7.51475	7.94808	8.09956	7.74856	7.63053	8.59206	9.18748	9.21527	9.34891	9.13496	9.46521	9.05561	7.92226	9.23457	1.31232	2.4834	2.07706e-09	8.68255	7.26608e-07	acyl-CoA synthetase long-chain family member 1 [Source:MGI Symbol;Acc:MGI:102797]
chr7	4751792	4753094	-1	9	protein_coding	ENSMUSG00000051811	Cox6b2	0.61501	1.25436	1.30162	1.20282	1.59379	1.38588	2.23603	2.9083	2.81348	2.31683	2.32151	2.58142	1.22558	2.52959	1.30401	2.46915	2.76784e-06	5.55786	0.000170652	cytochrome c oxidase subunit 6B2 [Source:MGI Symbol;Acc:MGI:3044182]
chr4	130531602	130574173	-1	3	protein_coding	ENSMUSG00000078532	Nkain1	1.93009	2.26064	2.34556	2.34244	1.90639	1.55887	3.68408	3.32805	3.06807	3.296	3.32144	3.45266	2.05733	3.35838	1.30105	2.46408	4.80137e-08	7.31864	7.57486e-06	Na+/K+ transporting ATPase interacting 1 [Source:MGI Symbol;Acc:MGI:1914399]
chr7	100493337	100502020	1	11	protein_coding	ENSMUSG00000033685	Ucp2	5.85099	5.46441	6.07803	5.42887	5.60005	6.21777	6.79408	7.15042	7.28093	7.2992	6.88198	6.99198	5.77335	7.06643	1.29308	2.4505	1.46844e-08	7.83314	3.15069e-06	uncoupling protein 2 (mitochondrial, proton carrier) [Source:MGI Symbol;Acc:MGI:109354]
[truncated: 802 more rows]
