# Supplementary material for: Renal tubular peroxisomes are dispensable for normal kidney function
Source: JCI Insight. 2022 Feb 22;7(4):e155836. doi: 10.1172/jci.insight.155836 (PMC8876468; doi:10.1172/jci.insight.155836)
Supplement: Supplemental table 8 [file jciinsight-7-155836-s077.xlsx]

## Sheet: Table HFD manuscript v2
	Supplementary Table 8. Urine and plasma chemistry in Ctrlm and cKOm mice after 4 weeks of high-fat diet.
	4 weeks of high-fat diet	Ctrlm	cKOm	p-value
	Body weight (BW)	30.20 ± 0.71 (13)	28,56 ± 1.28 (13)	NS
	Kidney weight (g)	0.320 ± 0.012 (7)	0.290 ± 0.021 (8)	NS
	KW/BW	0.0108 ± 0.004 (7)	0.0094 ± 0.003 (8)	0.017
	URINE
	Urine volume (ml/g BW/24h)	0.030 ± 0.004 (6)	0.049 ± 0.007 (6)	0.032
	Osmolality (mOsm/Kg H2O)	3609 ± 257 (6)	3331 ± 227 (6)	NS
	Creatinine (nmole/g BW/24h)	225.04 ± 29.23 (6)	215.627 ± 16.10 (6)	NS
	Na+ (µmole/g BW/24h)	4.53 ± 0.84 (6)	6.22 ± 0.60 (6)	NS
	K+ (µmole/g BW/24h)	18.30 ± 4.10 (6)	21.34 ± 1,62 (6)	NS
	PO42- (µmole/g BW/24h)	5.60 ± 1.21 (6)	6.64 ± 0.59 (6)	NS
	Ca2+ (µmole/g BW/24h)	0.072 ± 0.011 (6)	0.141 ± 0.015 (6)	0.004
	Mg2+ (µmole/g BW/24h)	1.157 ± 0.155 (6)	1.428 ± 0.244 (6)	NS
	Albumin (µg/g BW)	0.635 ± 0.300 (6)	0.496 ± 0.135 (6)	NS
	Glucose (µmole/g BW/24h)	0.198 ± 0.068 (6)	0.176 ± 0.048 (6)	NS
	Urate (nmole/g BW/24h)	7.74 ± 1.44 (6)	44.22 ± 11.21 (6)	0.009
	Urea (µmole/g BW/24h)	84.61 ± 20.43 (6)	99.67 ± 7.98 (6)	NS
	pH	5.89 ± 0.05 (6)	5.84 ± 0.05 (6)	NS
	PLASMA
	Osmolality (mOsm/Kg H2O)	314.3 ± 1.96 (6)	314.5 ± 1.88 (6)	NS
	Creatinine (µM)	9.5 ± 1.23 (6)	12.7 ± 1.50 (6)	NS
	Na+ (mM)	153.2 ± 1.05 (6)	153.0 ± 1.32 (6)	NS
	K+ (mM)	4.4 ± 0.25 (6)	4.2 ± 0.23 (6)	NS
	Cl- (mM)	114.3 ± 0.61 (6)	113.3 ± 0.67 (6)	NS
	PO42- (mM)	2.6 ± 0.06 (6)	2.6 ± 0.21 (6)	NS
	Ca2+ (mM)	2.0 ± 0.06 (6)	1.8 ± 0.14 (6)	NS
	Glucose (mM)	9.36 ± 0.64 (7)	9.56 ± 0.24 (8)	NS
	Urate (µM)	46.5 ± 6.26 (6)	63.0 ± 11.99 (6)	NS
	Urea (mM)	7.5 ± 0.33 (6)	7.4 ± 0.40 (6)	NS
	Urine samples were collected in metabolic cages over 24 hours.
	Results are presented as mean ± sem and the number of measurement for each parameter is mentionned in brackets.
	A p-value < 0.05 is considered as significant after a Student's unpaired 2-tailed t-test between Ctrl and cKO mice.
	NS=not significant. BW=body weight. KW=kidney weight
